# Supplementary material for: GATAD2B O-GlcNAcylation Regulates Breast Cancer Stem-like Potential and Drug Resistance
Source: Cells. 2025 Mar 8;14(6):398. doi: 10.3390/cells14060398 (PMC11941746; doi:10.3390/cells14060398)
Supplement: Supplementary file 1 [file cells-14-00398-s001.zip]

Archive with 6 entries (6 files):
- Le Minh.Supplemental Figs.pdf
- Supplemental Figure Legends.pdf
- Table S1.xlsx
- Table S2.xlsx
- Table S3.xlsx
- Table S4.xlsx
