# Supplementary material for: GATAD2B O-GlcNAcylation Regulates Breast Cancer Stem-like Potential and Drug Resistance
Source: Cells. 2025 Mar 8;14(6):398. doi: 10.3390/cells14060398 (PMC11941746; doi:10.3390/cells14060398)
Supplement: Supplementary file 1 [file cells-14-00398-s001.zip › Table S1.xlsx]

## Sheet: Protein Groups
Protein IDs	Majority protein IDs	Protein names	Gene names	Log2 Fold Change (24hr-Ctrl)	FDR<0.05, S0=0.1	p-value <0.05	"-Log10 p-value 24hr-Ctrl	p value 24hr-Ctrl	q-value 24hr-Ctrl	LFQ intensity 24hr1	LFQ intensity 24hr2	LFQ intensity 24hr3	LFQ intensity Ctrl1	LFQ intensity Ctrl2	LFQ intensity Ctrl3	Peptides	Razor + unique peptides	Unique peptides	Sequence coverage [%]	Unique + razor sequence coverage [%]	Unique sequence coverage [%]	Mol. weight [kDa]	Q-value	Score	Intensity	MS/MS count	Peptide counts (all)	Peptide counts (razor+unique)	Peptide counts (unique)	Number of proteins	MS/MS count Egf	T-test Test statistic 24hr-Ctrl
Q9UBQ0;Q9UBQ0-2	Q9UBQ0;Q9UBQ0-2	Vacuolar protein sorting-associated protein 29	VPS29	-2.36583	+	+	3.82793	0.000148618	0	22.4643	22.6867	22.3211	24.7101	25.1167	24.7428	3	3	3	26.9	26.9	26.9	20.505	0	6.3021	371920000	9	NaN	NaN	NaN	2	1	-8.81777
Q9Y6Y8;Q9Y6Y8-2	Q9Y6Y8;Q9Y6Y8-2	SEC23-interacting protein	SEC23IP	-2.10513	+	+	3.7546	0.000175954	0	22.6896	22.3607	22.3511	24.4557	24.7917	24.4693	5	5	5	9.7	9.7	9.7	111.08	0	20.854	365530000	28	NaN	NaN	NaN	2	7	-8.21259
Q8WXI9	Q8WXI9	Transcriptional repressor p66-beta	GATAD2B	0.431948	+	+	3.59014	0.000256957	0.0413585	25.2788	25.323	25.3591	24.8419	24.934	24.8891	11	11	9	32.9	32.9	29.3	65.26	0	66.617	1606700000	135	11	11	9	1	22	3.19182
Q9UQE7	Q9UQE7	Structural maintenance of chromosomes protein 3	SMC3	0.483559	+	+	3.48148	0.000330005	0.028	26.8642	26.8358	26.7471	26.3526	26.286	26.3579	44	44	44	44.5	44.5	44.5	141.54	0	323.31	13483000000	474	44	44	44	1	63	3.40136
P55327;P55327-4;P55327-5;P55327-6;P55327-7;P55327-2;P55327-3;P55327-8	P55327;P55327-4;P55327-5;P55327-6;P55327-7;P55327-2;P55327-3;P55327-8	Tumor protein D52	TPD52	-0.506063	+	+	3.41975	0.000380408	0.0281176	26.2644	26.257	26.2032	26.6647	26.7927	26.7854	6	6	6	46	46	46	24.327	0	150.6	2578200000	72	NaN	NaN	NaN	8	6	-3.47171
Q6I9Y2	Q6I9Y2	THO complex subunit 7 homolog	THOC7	0.736388	+	+	3.41019	0.000388875	0.0182857	24.7955	24.6692	24.621	23.8935	23.9454	24.0377	9	9	9	52.5	52.5	52.5	23.743	0	29.449	1113500000	69	9	9	9	1	14	4.41016
P78330	P78330	Phosphoserine phosphatase	PSPH	-2.56719	+	+	3.40112	0.000397082	0	21.9103	22.2589	22.1259	24.2975	24.6686	25.0306	6	6	6	44.4	44.4	44.4	25.007	0	24.119	495360000	37	6	6	6	1	1	-7.66909
P41250	P41250	Glycine--tRNA ligase	GARS	-0.57016	+	+	3.33101	0.000466649	0.024	27.2823	27.3253	27.2129	27.7814	27.8225	27.9271	21	21	21	43.3	43.3	43.3	83.165	0	323.31	12828000000	369	21	21	21	1	33	-3.69403
P32321;P32321-2	P32321;P32321-2	Deoxycytidylate deaminase	DCTD	-0.576192	+	+	3.27149	0.000535192	0.0313333	24.0346	24.1785	24.0724	24.7448	24.6451	24.6243	3	3	3	27.5	27.5	27.5	20.016	0	9.3337	414530000	23	NaN	NaN	NaN	2	1	-3.67243
P49588;P49588-2	P49588;P49588-2	Alanine--tRNA ligase, cytoplasmic	AARS	-0.609727	+	+	3.25056	0.000561617	0.019	26.3757	26.1942	26.3019	26.8912	26.8523	26.9574	26	26	26	42.7	42.7	42.7	106.81	0	304.01	7426700000	327	NaN	NaN	NaN	2	32	-3.78802
Q8WUF5	Q8WUF5	RelA-associated inhibitor	PPP1R13L	-3.13943	+	+	3.23614	0.000580577	0	22.9124	21.9545	22.8885	25.7309	25.7692	25.6736	7	7	7	14.9	14.9	14.9	89.09	0	24.027	869900000	18	7	7	7	1	3	-7.53598
O95861;O95861-4;O95861-2;O95861-3	O95861;O95861-4;O95861-2;O95861-3	3(2),5-bisphosphate nucleotidase 1	BPNT1	-0.543152	+	+	3.19781	0.000634147	0.0289697	24.571	24.457	24.4745	24.9623	25.0593	25.1103	8	8	8	32.5	32.5	32.5	33.392	0	64.773	1445900000	87	NaN	NaN	NaN	4	12	-3.4809
Q99622	Q99622	Protein C10	C12orf57	-1.50121	+	+	3.19323	0.00064087	0	23.162	23.3193	23.1215	24.6388	24.4921	24.9755	4	4	4	53.2	53.2	53.2	13.178	0	13.941	492490000	14	4	4	4	1	2	-5.88005
P27348	P27348	14-3-3 protein theta	YWHAQ	-0.268415		+	3.13612	0.000730937	0.130573	27.8158	27.83	27.8421	28.1358	28.1134	28.0438	15	12	12	53.5	45.7	45.7	27.764	0	163.31	9530300000	184	15	12	12	1	13	-2.08508
Q9Y617;Q9Y617-2	Q9Y617;Q9Y617-2	Phosphoserine aminotransferase	PSAT1	-1.12421	+	+	3.11816	0.000761798	0	25.1055	25.1397	24.9362	25.9963	26.2022	26.3556	13	13	13	53.8	53.8	53.8	40.422	0	36.321	4097100000	173	NaN	NaN	NaN	2	13	-5.07235
P30626;P30626-3;P30626-2	P30626;P30626-3;P30626-2	Sorcin	SRI	-0.558464	+	+	3.08824	0.000816131	0.0273143	24.545	24.5618	24.7232	25.2056	25.175	25.1247	4	4	4	31.8	31.8	31.8	21.676	0	20.154	1034600000	43	NaN	NaN	NaN	3	4	-3.45766
P49756;P49756-2;P49756-3;P49756-4	P49756	RNA-binding protein 25	RBM25	0.73565	+	+	3.07619	0.000839093	0.0150588	29.5263	29.5006	29.7238	28.9221	28.8415	28.7801	27	27	27	35.1	35.1	35.1	100.18	0	146.79	15934000000	310	NaN	NaN	NaN	4	59	4.0505
Q5R3I4	Q5R3I4	Tetratricopeptide repeat protein 38	TTC38	-2.29564	+	+	3.03091	0.000931301	0	23.4227	23.1571	22.5549	25.2639	25.321	25.4367	3	3	3	10.2	10.2	10.2	52.787	0	3.9628	429930000	14	3	3	3	1	1	-6.34664
P82921	P82921	28S ribosomal protein S21, mitochondrial	MRPS21	-1.07123	+	+	2.97793	0.00105213	0.0128	22.7277	22.8854	22.9751	23.7278	24.0472	24.027	2	2	2	29.9	29.9	29.9	10.688	0	5.0268	147210000	8	2	2	2	1	0	-4.73837
Q9NPI1;Q9NPI1-2	Q9NPI1;Q9NPI1-2	Bromodomain-containing protein 7	BRD7	1.05916	+	+	2.97701	0.00105436	0.0116364	24.1504	23.8856	23.983	22.7534	23.0201	23.068	4	4	4	12.6	12.6	12.6	74.138	0	9.6941	214530000	12	NaN	NaN	NaN	2	5	4.71314
Q9H4A6	Q9H4A6	Golgi phosphoprotein 3	GOLPH3	0.267223		+	2.97301	0.00106412	0.143176	25.1988	25.225	25.156	24.8839	24.9263	24.9681	3	3	2	13.8	13.8	9.4	33.81	0	5.4876	936400000	37	3	3	2	1	3	2.03144
O95208;O95208-2;O95208-3;O95208-5	O95208;O95208-2;O95208-3	Epsin-2	EPN2	0.538045	+	+	2.92562	0.00118681	0.0398333	25.4536	25.5148	25.3275	24.9279	24.8238	24.9301	7	7	7	15	15	15	68.481	0	37.801	1019200000	72	NaN	NaN	NaN	4	10	3.25392
Q15029;Q15029-2;Q15029-3	Q15029;Q15029-2;Q15029-3	116 kDa U5 small nuclear ribonucleoprotein component	EFTUD2	0.431152		+	2.89475	0.00127424	0.0677183	28.4417	28.4906	28.454	28.1062	28.0537	27.9329	49	49	49	65.6	65.6	65.6	109.43	0	323.31	35953000000	830	NaN	NaN	NaN	3	142	2.81146
P49591	P49591	Serine--tRNA ligase, cytoplasmic	SARS	-0.681641	+	+	2.89038	0.00128712	0.0229091	26.6783	26.7902	26.6335	27.4186	27.246	27.4823	18	18	18	45.1	45.1	45.1	58.777	0	190.34	10540000000	270	18	18	18	1	28	-3.69299
Q9BQA1;Q9BQA1-2	Q9BQA1;Q9BQA1-2	Methylosome protein 50	WDR77	-3.86602	+	+	2.88768	0.00129515	0	23.0292	21.715	23.143	26.7457	26.4945	26.245	6	6	6	27.8	27.8	27.8	36.724	0	54.629	1848800000	24	NaN	NaN	NaN	2	3	-6.66013
P80217;P80217-2	P80217;P80217-2	Interferon-induced 35 kDa protein	IFI35	-0.537339	+	+	2.83625	0.00145797	0.0405926	23.79	23.6495	23.6603	24.3231	24.1434	24.2453	2	2	2	11.5	11.5	11.5	31.546	0	11.917	234100000	27	NaN	NaN	NaN	2	2	-3.1815
Q6PJT7;Q6PJT7-2;Q6PJT7-9;Q6PJT7-5;Q6PJT7-3;Q6PJT7-10;Q6PJT7-8	Q6PJT7;Q6PJT7-2;Q6PJT7-9;Q6PJT7-5;Q6PJT7-3;Q6PJT7-10	Zinc finger CCCH domain-containing protein 14	ZC3H14	0.696637	+	+	2.83546	0.00146063	0.0326957	25.6902	25.7987	25.5303	25.0546	24.9037	24.971	14	14	3	27.9	27.9	7.7	82.875	0	83.257	2300900000	143	NaN	NaN	NaN	7	32	3.67886
P62854;Q5JNZ5	P62854;Q5JNZ5	40S ribosomal protein S26;Putative 40S ribosomal protein S26-like 1	RPS26;RPS26P11	-0.49604		+	2.8312	0.00147503	0.0511724	28.4648	28.5491	28.3908	28.8821	29.0349	28.9759	4	4	4	31.3	31.3	31.3	13.015	0	24.883	6704900000	91	NaN	NaN	NaN	2	9	-3.02842
Q8TAQ2	Q8TAQ2	SWI/SNF complex subunit SMARCC2	SMARCC2	0.389263		+	2.77948	0.00166158	0.0815385	26.6914	26.5948	26.6102	26.3178	26.2385	26.1722	22	22	1	31.4	31.4	1.4	132.88	0	323.31	6833300000	236	22	22	1	1	41	2.56665
O43660;O43660-2	O43660;O43660-2	Pleiotropic regulator 1	PLRG1	0.895945	+	+	2.70895	0.00195456	0.0142222	24.9105	25.247	25.2363	24.3335	24.1369	24.2356	13	13	13	44.6	44.6	44.6	57.193	0	61.162	1377200000	35	NaN	NaN	NaN	2	10	3.99723
P53396;P53396-2;P53396-3	P53396;P53396-2;P53396-3	ATP-citrate synthase	ACLY	-0.471537		+	2.702	0.00198609	0.0693333	26.7666	26.8689	26.9204	27.3958	27.2338	27.3409	26	26	26	35.6	35.6	35.6	120.84	0	141.22	8426400000	245	NaN	NaN	NaN	3	38	-2.8472
P68363;P68363-2;A6NHL2;A6NHL2-2;Q9H853	P68363;P68363-2	Tubulin alpha-1B chain	TUBA1B	-0.650495	+	+	2.6987	0.00200124	0.0294359	33.3422	33.453	33.1658	34.0389	33.9221	33.9514	36	36	0	84.3	84.3	0	50.151	0	323.31	594270000000	2326	NaN	NaN	NaN	5	246	-3.4111
Q92769;Q92769-3	Q92769;Q92769-3	Histone deacetylase 2	HDAC2	0.644645	+	+	2.69572	0.00201502	0.029619	27.7734	27.4647	27.6203	26.9977	26.9523	26.9745	14	9	9	36.7	27.3	27.3	55.364	0	173.68	5311100000	158	NaN	NaN	NaN	2	28	3.39202
O75400-3;O75400;O75400-2	O75400-3;O75400;O75400-2	Pre-mRNA-processing factor 40 homolog A	PRPF40A	0.723619	+	+	2.6789	0.00209459	0.0329655	27.307	27.3014	27.5752	26.6732	26.5873	26.7523	19	19	19	24.9	24.9	24.9	106.91	0	106.54	7132800000	193	NaN	NaN	NaN	3	35	3.58002
Q16204	Q16204	Coiled-coil domain-containing protein 6	CCDC6	-1.37025	+	+	2.66525	0.00216147	0.0106667	22.3294	22.7603	22.8093	23.99	23.7996	24.2202	2	2	2	8.6	8.6	8.6	53.29	0	15.239	253660000	12	2	2	2	1	0	-4.64465
O15212	O15212	Prefoldin subunit 6	PFDN6	-1.52241	+	+	2.64208	0.00227992	0.0142222	22.9467	22.469	22.9192	24.374	24.0014	24.5266	2	2	2	21.7	21.7	21.7	14.582	0	5.9145	172460000	8	2	2	2	1	0	-4.76081
Q9ULC4;Q9ULC4-2;Q9ULC4-3	Q9ULC4;Q9ULC4-2;Q9ULC4-3	Malignant T-cell-amplified sequence 1	MCTS1	-0.335413		+	2.62826	0.00235364	0.100833	24.9913	24.871	24.8955	25.2267	25.2184	25.319	4	4	4	40.9	40.9	40.9	20.555	0	14.808	1146100000	124	NaN	NaN	NaN	3	11	-2.25359
P49589;P49589-3;P49589-2	P49589;P49589-3;P49589-2	Cysteine--tRNA ligase, cytoplasmic	CARS	-0.732733	+	+	2.62248	0.00238517	0.0318667	23.4851	23.8133	23.5465	24.2865	24.3448	24.4118	7	7	7	16.3	16.3	16.3	85.472	0	17.955	492830000	31	NaN	NaN	NaN	3	2	-3.53868
Q13769	Q13769	THO complex subunit 5 homolog	THOC5	0.786281	+	+	2.62235	0.00238589	0.03008	27.7424	27.5612	27.9224	27.0336	26.9662	26.8674	17	17	17	43	43	43	78.507	0	62.166	5554100000	220	17	17	17	1	30	3.65887
O60216;Q9H4I0;Q9H4I0-2	O60216	Double-strand-break repair protein rad21 homolog	RAD21	0.341544		+	2.62184	0.00238869	0.10081	25.9826	25.9011	25.8435	25.6237	25.554	25.5247	18	18	18	44.1	44.1	44.1	71.689	0	199.26	2902700000	204	NaN	NaN	NaN	3	41	2.27811
Q13435	Q13435	Splicing factor 3B subunit 2	SF3B2	0.623105	+	+	2.61095	0.00244935	0.0390204	28.562	28.2784	28.4474	27.7794	27.8854	27.7538	36	36	36	49.2	49.2	49.2	100.23	0	323.31	21244000000	593	36	36	36	1	88	3.2505
O43237;O43237-2	O43237;O43237-2	Cytoplasmic dynein 1 light intermediate chain 2	DYNC1LI2	-0.335971		+	2.53892	0.00289121	0.110166	25.0149	24.9766	24.8805	25.239	25.2887	25.3523	10	9	9	34.6	31.9	31.9	54.099	0	40.695	1208600000	101	NaN	NaN	NaN	2	7	-2.2148
Q15459;Q15459-2	Q15459;Q15459-2	Splicing factor 3A subunit 1	SF3A1	0.807415	+	+	2.53181	0.00293894	0.0326154	26.9156	26.8115	27.1737	26.1968	26.0365	26.2453	25	25	25	38.6	38.6	38.6	88.885	0	131.13	8070000000	279	NaN	NaN	NaN	2	54	3.59201
P08243;P08243-2;P08243-3	P08243;P08243-2;P08243-3	Asparagine synthetase [glutamine-hydrolyzing]	ASNS	-0.809969	+	+	2.51898	0.00302705	0.0341429	26.8896	27.0966	27.2638	27.8471	27.8114	28.0214	13	13	13	30.8	30.8	30.8	64.369	0	74.535	5280400000	126	NaN	NaN	NaN	3	20	-3.58111
Q92979	Q92979	Ribosomal RNA small subunit methyltransferase NEP1	EMG1	0.565063		+	2.51399	0.00306203	0.0506885	26.2638	26.1478	26.0959	25.6631	25.4589	25.6903	5	5	5	29.9	29.9	29.9	26.72	0	21.141	1280800000	56	5	5	5	1	9	3.00087
P16152;P16152-2	P16152;P16152-2	Carbonyl reductase [NADPH] 1	CBR1	-0.69422	+	+	2.49095	0.00322887	0.0379556	24.8056	25.1516	24.9321	25.5749	25.6739	25.723	8	8	6	43.7	43.7	33.2	30.375	0	50.711	1855400000	98	NaN	NaN	NaN	2	9	-3.30502
P25815	P25815	Protein S100-P	S100P	-1.00462	+	+	2.48624	0.00326407	0.02	23.5216	23.4348	23.4066	24.1831	24.4711	24.7228	3	3	3	28.4	28.4	28.4	10.4	0	4.6755	249050000	9	3	3	3	1	0	-3.86805
Q16881;Q16881-3;Q16881-4;Q16881-5;Q16881-2;Q16881-6;Q16881-7	Q16881;Q16881-3;Q16881-4;Q16881-5;Q16881-2;Q16881-6;Q16881-7	Thioredoxin reductase 1, cytoplasmic	TXNRD1	-0.652757	+	+	2.48521	0.00327182	0.0421538	26.5605	26.473	26.5409	27.1488	27.0198	27.364	18	18	17	48.4	48.4	46.1	70.905	0	201.05	6158600000	241	NaN	NaN	NaN	7	18	-3.20218
P43243;P43243-2	P43243	Matrin-3	MATR3	0.603947	+	+	2.48147	0.00330012	0.0517091	31.1765	30.9043	31.0865	30.5484	30.3636	30.4434	42	42	42	53	53	53	94.622	0	323.31	91239000000	856	NaN	NaN	NaN	2	141	3.07654
Q9UBL3;Q9UBL3-3;Q9UBL3-2	Q9UBL3;Q9UBL3-3;Q9UBL3-2	Set1/Ash2 histone methyltransferase complex subunit ASH2	ASH2L	0.38213		+	2.47349	0.00336132	0.0971128	25.7593	25.7988	25.8802	25.4039	25.5271	25.3608	7	7	7	16.6	16.6	16.6	68.722	0	28.399	1442800000	44	NaN	NaN	NaN	3	10	2.36995
P51114;P51114-2;P51114-3	P51114;P51114-2;P51114-3	Fragile X mental retardation syndrome-related protein 1	FXR1	0.682263	+	+	2.44683	0.00357413	0.04008	26.695	26.5455	26.7757	26.0862	25.8133	26.0699	11	10	10	29.1	27.9	27.9	69.72	0	34.284	2363800000	67	NaN	NaN	NaN	3	10	3.23077
Q13112	Q13112	Chromatin assembly factor 1 subunit B	CHAF1B	0.833145	+	+	2.43828	0.00364519	0.0308387	25.0605	25.0452	24.683	24.2008	24.0899	23.9986	8	8	8	25.9	25.9	25.9	61.492	0	58.873	694850000	46	8	8	8	1	13	3.52293
P05362	P05362	Intercellular adhesion molecule 1	ICAM1	-0.601531		+	2.43206	0.00369777	0.0503051	25.328	25.6066	25.4559	26.0716	25.9623	26.1612	11	11	11	29.3	29.3	29.3	57.825	0	50.418	2481400000	130	11	11	11	1	10	-3.02381
P06733;P13929;P13929-3;P13929-2	P06733	Alpha-enolase	ENO1	-0.45533		+	2.40934	0.00389637	0.08232	30.473	30.6796	30.4747	30.9517	30.9807	31.0609	28	28	7	70.3	70.3	13.8	47.168	0	323.31	122190000000	1060	NaN	NaN	NaN	4	102	-2.58766
O95453;O95453-2;O95453-3;O95453-4	O95453;O95453-2;O95453-3;O95453-4	Poly(A)-specific ribonuclease PARN	PARN	0.741095	+	+	2.40208	0.00396205	0.0367273	26.3795	26.5715	26.6642	25.7617	25.6594	25.9708	12	12	12	26.6	26.6	26.6	73.45	0	150.45	2428200000	93	NaN	NaN	NaN	4	23	3.30549
P43007;P43007-2	P43007;P43007-2	Neutral amino acid transporter A	SLC1A4	-1.86305	+	+	2.39786	0.00400074	0.00984615	23.1069	23.1508	22.3351	25.0599	24.5855	24.5366	3	3	3	11.5	11.5	11.5	55.722	0	8.4176	343420000	23	NaN	NaN	NaN	2	2	-4.51035
Q04917	Q04917	14-3-3 protein eta	YWHAH	-0.368196		+	2.3973	0.0040059	0.100176	27.3272	27.3242	27.1464	27.6649	27.6113	27.6262	13	11	11	54.5	50.4	50.4	28.218	0	111.01	4459500000	113	13	11	11	1	12	-2.27433
P12270;P12270-2	P12270	Nucleoprotein TPR	TPR	0.287511		+	2.39518	0.0040255	0.153891	27.4713	27.4409	27.5868	27.1765	27.2421	27.2179	79	79	79	39.7	39.7	39.7	267.29	0	323.31	31811000000	966	NaN	NaN	NaN	2	130	1.93748
P09960;P09960-4;P09960-2;P09960-3	P09960;P09960-4;P09960-2;P09960-3	Leukotriene A-4 hydrolase	LTA4H	-0.723831	+	+	2.39059	0.00406827	0.0406809	25.8934	26.2793	26.1873	26.8458	26.9075	26.7783	18	18	18	41.1	41.1	41.1	69.284	0	249.9	4228700000	151	NaN	NaN	NaN	4	11	-3.25774
O75934	O75934	Pre-mRNA-splicing factor SPF27	BCAS2	0.737998	+	+	2.38482	0.00412268	0.0415652	26.6432	26.6617	26.8832	26.1882	25.8958	25.8901	10	10	10	60	60	60	26.131	0	214.73	4547700000	124	10	10	10	1	18	3.27951
Q02790	Q02790	Peptidyl-prolyl cis-trans isomerase FKBP4;Peptidyl-prolyl cis-trans isomerase FKBP4, N-terminally processed	FKBP4	-0.345112		+	2.37579	0.0042093	0.117424	26.0026	25.9795	25.9426	26.2189	26.4128	26.3283	20	20	20	59.3	59.3	59.3	51.804	0	222.72	6634400000	305	20	20	20	1	18	-2.17321
Q06830	Q06830	Peroxiredoxin-1	PRDX1	-0.493151		+	2.36216	0.0043435	0.0776364	28.6196	28.464	28.7033	29.1619	28.9993	29.1051	18	18	14	71.4	71.4	56.3	22.11	0	126.92	25262000000	315	18	18	14	1	31	-2.66924
P68402;P68402-4;P68402-3;P68402-2	P68402;P68402-4;P68402-3;P68402-2	Platelet-activating factor acetylhydrolase IB subunit beta	PAFAH1B2	-0.367121		+	2.35538	0.00441184	0.101427	26.4077	26.5674	26.5261	26.7988	26.8615	26.9422	5	5	5	46.3	46.3	46.3	25.569	0	107.58	2768100000	80	NaN	NaN	NaN	4	8	-2.24725
Q6PL18;Q6PL18-2	Q6PL18	ATPase family AAA domain-containing protein 2	ATAD2	0.857784	+	+	2.34717	0.00449604	0.0258378	24.1535	24.3562	23.9179	23.1406	23.4092	23.3044	17	17	17	20.9	20.9	20.9	158.55	0	149.29	1273200000	83	NaN	NaN	NaN	2	37	3.44737
P07737;CON__P02584	P07737	Profilin-1	PFN1	-0.657556	+	+	2.3273	0.00470652	0.0507857	29.5109	29.1351	29.206	29.953	29.9273	29.9443	12	12	12	78.6	78.6	78.6	15.054	0	178.93	34671000000	291	NaN	NaN	NaN	2	27	-3.0509
Q9NQC3;Q9NQC3-4;Q9NQC3-6;Q9NQC3-2;Q9NQC3-3	Q9NQC3;Q9NQC3-4;Q9NQC3-6;Q9NQC3-2	Reticulon-4	RTN4	-0.310451		+	2.27866	0.00526429	0.148635	29.6796	29.5114	29.6362	29.9475	29.9414	29.8696	17	17	8	31.4	31.4	16.6	129.93	0	304.91	26763000000	396	NaN	NaN	NaN	5	56	-1.98679
Q16555;Q16555-2;Q14195;Q14194;Q14195-2;Q14194-2	Q16555;Q16555-2	Dihydropyrimidinase-related protein 2	DPYSL2	-0.520458		+	2.27287	0.00533495	0.0785287	25.637	25.8303	25.846	26.2812	26.1816	26.4119	17	17	17	55.8	55.8	55.8	62.293	0	120.02	3530800000	139	NaN	NaN	NaN	6	12	-2.67365
Q9BWJ5	Q9BWJ5	Splicing factor 3B subunit 5	SF3B5	0.900074	+	+	2.26972	0.00537378	0.0287	27.3184	27.1594	27.4559	26.4276	26.6449	26.1611	5	5	5	74.4	74.4	74.4	10.135	0	27.804	4087800000	129	5	5	5	1	21	3.40888
Q8TEX9;Q8TEX9-2	Q8TEX9;Q8TEX9-2	Importin-4	IPO4	-0.350168		+	2.2667	0.00541128	0.124832	25.0436	25.0717	25.0983	25.5435	25.3788	25.3419	16	16	16	26.8	26.8	26.8	118.71	0	120.88	2378300000	123	NaN	NaN	NaN	2	16	-2.13594
Q96FV9;Q96FV9-2	Q96FV9	THO complex subunit 1	THOC1	0.636159		+	2.2659	0.00542126	0.0625625	26.0607	25.784	25.9917	25.159	25.4377	25.3313	15	15	15	28.6	28.6	28.6	75.665	0	43.873	2980200000	108	NaN	NaN	NaN	2	13	2.94215
Q9Y3A5	Q9Y3A5	Ribosome maturation protein SBDS	SBDS	-0.521158		+	2.26262	0.00546236	0.076764	24.4649	24.5221	24.5046	25.1805	24.8552	25.0194	8	8	8	46.4	46.4	46.4	28.763	0	21.2	1021100000	45	8	8	8	1	6	-2.66697
P67936	P67936	Tropomyosin alpha-4 chain	TPM4	-0.439053		+	2.26055	0.00548845	0.0923902	26.7713	26.9083	26.9241	27.4146	27.3138	27.1924	22	16	8	67.7	46.4	18.1	28.521	0	321.51	8794200000	193	22	16	8	1	18	-2.43261
Q9Y333	Q9Y333	U6 snRNA-associated Sm-like protein LSm2	LSM2	0.398138		+	2.24684	0.00566448	0.100439	26.1035	25.9673	26.166	25.6747	25.7608	25.607	6	6	6	69.5	69.5	69.5	10.834	0	102.02	2020600000	70	6	6	6	1	13	2.29304
P22234;P22234-2	P22234;P22234-2	Multifunctional protein ADE2;Phosphoribosylaminoimidazole-succinocarboxamide synthase;Phosphoribosylaminoimidazole carboxylase	PAICS	-0.432119		+	2.2442	0.00569902	0.0948661	27.9918	27.85	27.8855	28.36	28.2156	28.4481	20	20	20	61.9	61.9	61.9	47.079	0	129.65	12122000000	367	NaN	NaN	NaN	2	41	-2.40001
P28838;P28838-2	P28838;P28838-2	Cytosol aminopeptidase	LAP3	-0.19252		+	2.23359	0.00583996	0.272329	26.9148	26.8834	26.8119	27.0937	27.066	27.028	18	18	18	49.9	49.9	49.9	56.166	0	111.06	6100100000	216	NaN	NaN	NaN	2	24	-1.41656
O43172;O43172-2	O43172;O43172-2	U4/U6 small nuclear ribonucleoprotein Prp4	PRPF4	0.661816		+	2.2333	0.00584386	0.0630968	25.6255	25.7862	26.0419	25.1992	25.1191	25.1497	17	17	17	45.6	45.6	45.6	58.449	0	116.98	2655000000	89	NaN	NaN	NaN	2	17	2.96169
Q9UK41;Q9UK41-2	Q9UK41;Q9UK41-2	Vacuolar protein sorting-associated protein 28 homolog	VPS28	-2.08016	+	+	2.2274	0.00592379	0.0170667	23.9396	24.6727	23.3747	25.9011	26.2564	26.07	3	3	3	24.4	24.4	24.4	25.425	0	11.492	683900000	18	NaN	NaN	NaN	2	1	-4.24942
Q96AP7	Q96AP7	Endothelial cell-selective adhesion molecule	ESAM	-0.593552		+	2.2242	0.0059676	0.0667778	25.1416	25.058	25.0554	25.8934	25.5837	25.5584	5	5	5	26.4	26.4	26.4	41.176	0	36.024	1151400000	80	5	5	5	1	6	-2.80809
Q96DI7;Q96DI7-2	Q96DI7;Q96DI7-2	U5 small nuclear ribonucleoprotein 40 kDa protein	SNRNP40	0.370891		+	2.21997	0.00602601	0.115958	27.0409	27.1864	27.0768	26.7216	26.8288	26.6411	18	18	18	73.7	73.7	73.7	39.31	0	323.31	9284700000	227	NaN	NaN	NaN	2	39	2.18451
P54578;P54578-2;P54578-3	P54578;P54578-2;P54578-3	Ubiquitin carboxyl-terminal hydrolase 14	USP14	-0.257563		+	2.21733	0.00606275	0.195022	26.4488	26.3124	26.397	26.6554	26.5906	26.6849	18	18	18	49.8	49.8	49.8	56.068	0	180.21	4925100000	184	NaN	NaN	NaN	3	22	-1.73394
O00299	O00299	Chloride intracellular channel protein 1	CLIC1	-0.508439		+	2.20746	0.00620212	0.0831515	30.3135	30.1562	30.0074	30.6148	30.7427	30.645	13	13	13	76.8	76.8	76.8	26.922	0	260.47	41956000000	348	13	13	13	1	26	-2.58834
P06737;P06737-2	P06737;P06737-2	Glycogen phosphorylase, liver form	PYGL	-0.555944		+	2.19787	0.00634059	0.0791707	26.6148	26.6775	26.7984	27.3611	27.0711	27.3263	25	25	21	43	43	35.7	97.147	0	209.82	7562600000	248	NaN	NaN	NaN	2	32	-2.69748
Q9NX62	Q9NX62	Inositol monophosphatase 3	IMPAD1	0.373955		+	2.19696	0.00635389	0.116505	27.3213	27.5345	27.3259	27.0269	27.0375	26.9955	7	7	7	27	27	27	38.681	0	30.187	2955800000	67	7	7	7	1	9	2.18166
O76031	O76031	ATP-dependent Clp protease ATP-binding subunit clpX-like, mitochondrial	CLPX	0.593793		+	2.19207	0.00642584	0.0712973	25.5608	25.3622	25.6207	24.7555	25.0067	25.0001	15	15	15	33.5	33.5	33.5	69.223	0	43.082	1997100000	94	15	15	15	1	9	2.77804
P11216	P11216	Glycogen phosphorylase, brain form	PYGB	-0.596155		+	2.18433	0.00654139	0.0703467	25.4311	25.3026	25.4809	25.7999	26.0749	26.1283	22	19	18	36.3	30.2	28.9	96.695	0	130.3	4391700000	191	22	19	18	1	21	-2.77579
Q9P2I0	Q9P2I0	Cleavage and polyadenylation specificity factor subunit 2	CPSF2	0.443287		+	2.18058	0.00659812	0.0943817	25.5028	25.6175	25.6879	25.0273	25.2365	25.2146	15	15	15	38.7	38.7	38.7	88.486	0	128.63	2463700000	104	15	15	15	1	29	2.38908
Q9H7F0;Q9H7F0-2	Q9H7F0;Q9H7F0-2	Probable cation-transporting ATPase 13A3	ATP13A3	0.381858		+	2.17856	0.00662888	0.116065	24.0714	24.0246	24.0492	23.8116	23.5902	23.5979	4	4	4	5.9	5.9	5.9	138.04	0	6.1598	415590000	33	NaN	NaN	NaN	2	4	2.19726
Q9H0H5	Q9H0H5	Rac GTPase-activating protein 1	RACGAP1	1.17973	+	+	2.16923	0.00677283	0.0354074	24.6828	24.7409	25.0747	23.8633	23.2653	23.8306	6	6	6	16.9	16.9	16.9	71.026	0	24.033	660670000	44	6	6	6	1	12	3.58207
P18669;Q8N0Y7;P15259	P18669	Phosphoglycerate mutase 1	PGAM1	-0.290841		+	2.16862	0.00678235	0.170789	29.7154	29.5753	29.5874	29.8765	29.9855	29.8885	15	15	15	75.2	75.2	75.2	28.804	0	217.42	32005000000	399	NaN	NaN	NaN	3	33	-1.85766
O14879	O14879	Interferon-induced protein with tetratricopeptide repeats 3	IFIT3	-0.470118		+	2.15686	0.00696851	0.0938151	25.7154	25.5971	25.6409	26.1601	25.9578	26.2459	9	9	9	30.2	30.2	30.2	55.984	0	116.5	2155100000	91	9	9	9	1	11	-2.44691
Q8TDD1;Q8TDD1-2	Q8TDD1;Q8TDD1-2	ATP-dependent RNA helicase DDX54	DDX54	0.631224		+	2.15199	0.00704709	0.0686857	24.9243	24.8227	24.9872	24.1113	24.4985	24.2307	12	12	12	20.7	20.7	20.7	98.594	0	32.72	1121400000	81	NaN	NaN	NaN	2	14	2.81683
P43487;P43487-2	P43487;P43487-2	Ran-specific GTPase-activating protein	RANBP1	-0.346278		+	2.14484	0.00716407	0.13577	26.7402	26.8833	26.7396	27.196	27.1684	27.0375	6	6	6	43.8	43.8	43.8	23.31	0	61.204	4229500000	97	NaN	NaN	NaN	2	3	-2.0564
Q99471;Q99471-3;Q99471-2	Q99471;Q99471-3	Prefoldin subunit 5	PFDN5	-0.535035		+	2.14131	0.00722254	0.0823093	25.2972	25.4044	25.2274	25.7483	25.756	26.0297	6	6	6	48.7	48.7	48.7	17.328	0	55.033	2134000000	111	NaN	NaN	NaN	3	6	-2.59837
Q05639	Q05639	Elongation factor 1-alpha 2	EEF1A2	-0.485144		+	2.13547	0.00732032	0.0911034	26.6765	26.9297	26.6853	27.1735	27.3411	27.2322	14	5	5	41.5	15.8	15.8	50.47	0	24.761	3573800000	71	14	5	5	1	8	-2.47017
P62316;P62316-2	P62316;P62316-2	Small nuclear ribonucleoprotein Sm D2	SNRPD2	0.541668		+	2.12897	0.0074307	0.0831667	28.4064	28.2556	28.5445	27.8395	27.7534	27.9886	12	12	12	66.1	66.1	66.1	13.527	0	55.536	8359100000	164	NaN	NaN	NaN	2	23	2.60307
Q9UJU6;Q9UJU6-2;Q9UJU6-3;Q9UJU6-5;Q9UJU6-4;Q9UJU6-6	Q9UJU6;Q9UJU6-2;Q9UJU6-3;Q9UJU6-5;Q9UJU6-4;Q9UJU6-6	Drebrin-like protein	DBNL	-0.332705		+	2.12153	0.0075591	0.149065	25.1227	25.1228	25.0789	25.3401	25.4199	25.5626	7	7	7	24.9	24.9	24.9	48.207	0	108.32	1497500000	84	NaN	NaN	NaN	6	11	-1.99567
Q96MU7;Q96MU7-2	Q96MU7;Q96MU7-2	YTH domain-containing protein 1	YTHDC1	2.29753	+	+	2.11515	0.00767096	0.016	25.3434	25.0612	25.4197	22.737	22.3469	23.8477	6	6	6	16.1	16.1	16.1	84.699	0	23.417	524830000	24	NaN	NaN	NaN	2	7	4.08368
Q12874	Q12874	Splicing factor 3A subunit 3	SF3A3	0.766434		+	2.10762	0.00780513	0.0515333	26.7772	27.0954	27.269	26.393	26.2025	26.2467	19	19	19	48.7	48.7	48.7	58.848	0	323.31	9990300000	283	19	19	19	1	48	3.00465
P22102;P22102-2	P22102;P22102-2	Trifunctional purine biosynthetic protein adenosine-3;Phosphoribosylamine--glycine ligase;Phosphoribosylformylglycinamidine cyclo-ligase;Phosphoribosylglycinamide formyltransferase	GART	-0.447491		+	2.10608	0.00783285	0.0964823	27.1169	26.901	26.93	27.5053	27.3109	27.4743	20	20	20	34.8	34.8	34.8	107.77	0	168.32	10150000000	358	NaN	NaN	NaN	2	34	-2.34733
Q13561;Q13561-3;Q13561-2	Q13561;Q13561-3;Q13561-2	Dynactin subunit 2	DCTN2	-0.419181		+	2.10426	0.00786575	0.101704	26.0038	25.9419	25.9474	26.2189	26.4523	26.4794	15	15	15	54.1	54.1	54.1	44.23	0	179.32	4614700000	164	NaN	NaN	NaN	3	17	-2.26579
Q9UNH7;Q9UNH7-2	Q9UNH7;Q9UNH7-2	Sorting nexin-6;Sorting nexin-6, N-terminally processed	SNX6	-0.447673		+	2.10253	0.00789714	0.0958028	25.6913	25.6147	25.4313	26.0156	25.9496	26.115	11	11	11	34.2	34.2	34.2	46.648	0	47.601	2477900000	120	NaN	NaN	NaN	2	15	-2.34524
Q9ULX9;Q9ULX9-2	Q9ULX9;Q9ULX9-2	Transcription factor MafF	MAFF	0.515317		+	2.0942	0.00805008	0.0869358	24.9505	24.9657	24.9964	24.5594	24.5604	24.2469	2	2	2	23.8	23.8	23.8	17.76	0	5.3263	415980000	37	NaN	NaN	NaN	2	5	2.51142
Q9NR45	Q9NR45	Sialic acid synthase	NANS	-0.483287		+	2.09326	0.00806752	0.0916452	24.5393	24.7658	24.4459	25.0656	25.1142	25.021	8	8	8	36.5	36.5	36.5	40.307	0	54.417	1440500000	70	8	8	8	1	3	-2.4321
Q8WWQ0;Q9NSI6-2;Q9NSI6;Q9NSI6-3	Q8WWQ0	PH-interacting protein	PHIP	0.659307		+	2.08319	0.00825677	0.0692603	24.1009	23.8595	24.0706	23.4082	23.1344	23.5105	5	5	5	5.4	5.4	5.4	206.69	0	10.842	278250000	22	NaN	NaN	NaN	4	6	2.79895
O43290	O43290	U4/U6.U5 tri-snRNP-associated protein 1	SART1	0.83289	+	+	2.06615	0.00858717	0.0498947	25.1381	25.2632	25.5906	24.517	24.3008	24.6754	10	10	10	20.1	20.1	20.1	90.254	0	60.477	1381100000	45	10	10	10	1	12	3.04899
P29401;P29401-2	P29401;P29401-2	Transketolase	TKT	-0.64024		+	2.06046	0.00870042	0.0732821	26.4355	26.761	26.6939	27.3602	27.0914	27.3596	23	23	23	56	56	56	67.877	0	230.2	10179000000	338	NaN	NaN	NaN	2	29	-2.7406
O75818;O75818-2	O75818;O75818-2	Ribonuclease P protein subunit p40	RPP40	0.589023		+	2.0503	0.00890635	0.0753043	24.13	23.8413	24.2594	23.5013	23.4807	23.4816	5	5	5	19.3	19.3	19.3	41.833	0	22.53	298660000	23	NaN	NaN	NaN	2	4	2.63252
Q14684;Q14684-2	Q14684;Q14684-2	Ribosomal RNA processing protein 1 homolog B	RRP1B	0.702128		+	2.05025	0.00890738	0.0699104	25.2689	24.928	25.4232	24.5301	24.5162	24.4674	14	14	14	34	34	34	84.427	0	88.945	1382800000	128	NaN	NaN	NaN	2	18	2.83669
P49454	P49454	Centromere protein F	CENPF	0.522038		+	2.04847	0.00894396	0.0895221	24.9728	24.9758	24.684	24.4584	24.3164	24.2917	34	34	34	14.5	14.5	14.5	357.52	0	69.109	1950800000	83	34	34	34	1	33	2.48817
P54687;P54687-5;P54687-4;P54687-2;P54687-3	P54687;P54687-5;P54687-4;P54687-2;P54687-3	Branched-chain-amino-acid aminotransferase, cytosolic	BCAT1	-0.504742		+	2.04722	0.00896974	0.0946102	25.5989	25.2735	25.3735	25.9626	25.8301	25.9674	3	3	3	16.3	16.3	16.3	42.966	0	15.889	974750000	27	NaN	NaN	NaN	5	2	-2.44715
Q99496;Q99496-2	Q99496;Q99496-2	E3 ubiquitin-protein ligase RING2	RNF2	1.25428	+	+	2.03773	0.0091679	0.0302105	23.3109	23.9309	23.8086	22.801	22.2267	22.26	4	3	3	17.3	13.1	13.1	37.655	0	5.1089	210840000	13	NaN	NaN	NaN	2	5	3.42974
P24928;P24928-2	P24928	DNA-directed RNA polymerase II subunit RPB1	POLR2A	0.626013		+	2.03686	0.00918629	0.0789176	25.4824	25.2305	25.6651	24.9083	24.7645	24.8271	29	29	29	25.1	25.1	25.1	217.17	0	176.84	3145700000	153	NaN	NaN	NaN	2	40	2.69032
Q86VS8	Q86VS8	Protein Hook homolog 3	HOOK3	-1.37824	+	+	2.03679	0.00918777	0.029875	22.3717	22.8295	23.2868	23.9599	24.3058	24.357	5	5	5	13.2	13.2	13.2	83.125	0	13.54	298790000	25	5	5	5	1	2	-3.51459
Q15424;Q15424-3;Q15424-2;Q15424-4	Q15424;Q15424-3;Q15424-2;Q15424-4	Scaffold attachment factor B1	SAFB	0.610942		+	2.03505	0.00922465	0.0769778	28.2205	27.9356	28.2187	27.6833	27.3843	27.4744	20	20	10	23.7	23.7	12.3	102.64	0	323.31	17335000000	411	NaN	NaN	NaN	4	53	2.6603
P31948;P31948-2;P31948-3	P31948;P31948-2;P31948-3	Stress-induced-phosphoprotein 1	STIP1	-0.511923		+	2.03318	0.00926446	0.0924786	27.5382	27.4251	27.418	28.059	27.7699	28.0881	24	24	24	46.4	46.4	46.4	62.639	0	194.11	14830000000	378	NaN	NaN	NaN	3	42	-2.45207
P41252	P41252	Isoleucine--tRNA ligase, cytoplasmic	IARS	-0.222975		+	2.03299	0.00926851	0.245126	26.3902	26.2883	26.2843	26.5901	26.56	26.4817	30	30	30	36.3	36.3	36.3	144.5	0	208.67	8315100000	293	30	30	30	1	41	-1.51289
Q8IWX8	Q8IWX8	Calcium homeostasis endoplasmic reticulum protein	CHERP	0.673964		+	2.02919	0.00934997	0.0706316	26.6352	26.576	26.7262	26.1767	26.0264	25.7124	16	16	16	29.3	29.3	29.3	103.7	0	111.03	5056300000	182	16	16	16	1	39	2.76691
O15511;O15511-2	O15511;O15511-2	Actin-related protein 2/3 complex subunit 5	ARPC5	-0.327869		+	2.02699	0.00939745	0.157419	26.1822	26.0669	25.9428	26.4121	26.3884	26.3751	5	5	5	52.3	52.3	52.3	16.32	0	52.13	1745000000	64	NaN	NaN	NaN	2	5	-1.92921
O60306	O60306	Intron-binding protein aquarius	AQR	0.342684		+	2.01853	0.00958231	0.150895	26.3757	26.4174	26.3158	26.1579	25.9888	25.9342	35	35	35	34.3	34.3	34.3	171.29	0	122.3	5940300000	221	35	35	35	1	50	1.97488
P13693;P13693-2;Q56UQ5	P13693;P13693-2	Translationally-controlled tumor protein	TPT1	-0.540609		+	2.01327	0.00969907	0.0884685	27.3694	27.0779	27.0716	27.8344	27.6262	27.6802	9	9	9	57	57	57	19.595	0	49.306	5715300000	126	NaN	NaN	NaN	3	11	-2.49831
P98175;P98175-2;P98175-3;P98175-4;P98175-5	P98175;P98175-2;P98175-3;P98175-4;P98175-5	RNA-binding protein 10	RBM10	0.733388		+	1.99467	0.0101235	0.0678841	25.8576	25.6411	25.831	25.1774	24.7542	25.1979	10	10	10	21.8	21.8	21.8	103.53	0	92.477	1418300000	80	NaN	NaN	NaN	5	14	2.82229
P62304	P62304	Small nuclear ribonucleoprotein E	SNRPE	0.389329		+	1.99418	0.0101349	0.130353	29.3085	29.536	29.4454	29.1047	29.0822	28.9349	3	3	3	52.2	52.2	52.2	10.803	0	44.517	11036000000	107	3	3	3	1	13	2.10574
Q99470	Q99470	Stromal cell-derived factor 2	SDF2	-0.218939		+	1.99291	0.0101646	0.250004	25.067	25.1516	25.0404	25.3695	25.2928	25.2535	4	4	4	36	36	36	23.026	0	210.53	1193300000	65	4	4	4	1	7	-1.48155
O00622	O00622	Protein CYR61	CYR61	-0.392864		+	1.98886	0.0102598	0.129413	27.1521	27.001	27.1455	27.6216	27.4762	27.3793	16	16	16	49.9	49.9	49.9	42.026	0	92.227	10139000000	253	16	16	16	1	34	-2.11259
Q709C8;Q709C8-4;Q709C8-2;Q709C8-3	Q709C8;Q709C8-4;Q709C8-2;Q709C8-3	Vacuolar protein sorting-associated protein 13C	VPS13C	-0.612077		+	1.97662	0.0105531	0.0840421	26.472	26.2754	26.6224	26.9951	26.9628	27.2482	18	18	18	8.3	8.3	8.3	422.39	0	54.024	2968900000	111	NaN	NaN	NaN	4	15	-2.60429
Q13085;Q13085-4;Q13085-3;Q13085-2	Q13085;Q13085-4;Q13085-3;Q13085-2	Acetyl-CoA carboxylase 1;Biotin carboxylase	ACACA	-0.842024		+	1.97562	0.0105774	0.0635556	22.7985	22.3245	22.8917	23.4003	23.6093	23.5311	5	5	4	4.4	4.4	3.4	265.55	0	7.3562	103600000	11	NaN	NaN	NaN	4	2	-2.94539
P42285	P42285	Superkiller viralicidic activity 2-like 2	SKIV2L2	0.531517		+	1.96986	0.0107186	0.0922623	25.3644	25.1334	25.5362	24.782	24.823	24.8343	21	21	21	32	32	32	117.8	0	171.25	2891600000	143	21	21	21	1	31	2.44056
P17987	P17987	T-complex protein 1 subunit alpha	TCP1	-0.277925		+	1.96875	0.0107461	0.193699	28.522	28.5156	28.3881	28.7858	28.6669	28.8068	26	26	26	57.2	57.2	57.2	60.343	0	286.42	28408000000	536	26	26	26	1	58	-1.71947
Q14247;Q14247-3;Q14247-2	Q14247;Q14247-3;Q14247-2	Src substrate cortactin	CTTN	-0.23915		+	1.96634	0.0108059	0.235699	26.6029	26.4686	26.5003	26.7188	26.8307	26.7397	13	13	13	32.4	32.4	32.4	61.585	0	185.52	3937800000	178	NaN	NaN	NaN	3	20	-1.56184
O75369;O75369-2;O75369-9;O75369-6;O75369-3;O75369-7;O75369-5;O75369-4	O75369;O75369-2;O75369-9;O75369-6;O75369-3;O75369-7;O75369-5;O75369-4	Filamin-B	FLNB	-0.277009		+	1.96493	0.010841	0.192804	28.1382	28.1031	27.9822	28.4202	28.2834	28.351	121	121	1	67.7	67.7	1.3	278.16	0	323.31	92014000000	1990	NaN	NaN	NaN	8	218	-1.71429
Q14847;Q14847-2;Q14847-3	Q14847;Q14847-2;Q14847-3	LIM and SH3 domain protein 1	LASP1	-0.791306		+	1.95845	0.011004	0.0684923	24.9457	24.375	24.7779	25.3906	25.5317	25.5502	5	5	5	23.8	23.8	23.8	29.717	0	7.9563	861490000	34	NaN	NaN	NaN	3	2	-2.85983
P33240;P33240-2	P33240;P33240-2	Cleavage stimulation factor subunit 2	CSTF2	0.644925		+	1.9558	0.0110713	0.0761319	26.9172	27.0588	26.9733	26.5175	26.4309	26.0662	10	10	6	34.1	34.1	21.7	60.959	0	108.92	3649900000	165	NaN	NaN	NaN	2	21	2.64026
Q13111;Q13111-3;Q13111-2	Q13111;Q13111-3;Q13111-2	Chromatin assembly factor 1 subunit A	CHAF1A	1.16662	+	+	1.94602	0.0113235	0.0411765	25.2574	25.0692	24.9774	24.2882	24.0627	23.4532	7	7	7	18.5	18.5	18.5	106.91	0	71.488	1028500000	49	NaN	NaN	NaN	3	20	3.21665
P62701;P22090;Q8TD47	P62701	40S ribosomal protein S4, X isoform	RPS4X	-0.196164		+	1.94535	0.011341	0.289787	27.7229	27.7235	27.6045	27.8404	27.8988	27.9001	13	13	13	47.1	47.1	47.1	29.597	0	54.176	9142500000	242	NaN	NaN	NaN	3	28	-1.36046
Q9BPW8	Q9BPW8	Protein NipSnap homolog 1	NIPSNAP1	0.282197		+	1.94257	0.0114138	0.194118	26.514	26.3377	26.5056	26.142	26.2254	26.1433	7	7	7	43	43	43	33.31	0	72.624	2903400000	66	7	7	7	1	7	1.72399
Q9BR76	Q9BR76	Coronin-1B	CORO1B	-0.300688		+	1.93857	0.0115194	0.179018	26.111	26.0428	26.1947	26.3935	26.5162	26.3407	7	7	7	30.3	30.3	30.3	54.234	0	73.59	2188600000	59	7	7	7	1	7	-1.78935
Q16539;Q16539-2;Q16539-5;Q16539-3;Q16539-4	Q16539;Q16539-2;Q16539-5;Q16539-3;Q16539-4	Mitogen-activated protein kinase 14	MAPK14	-0.46412		+	1.92522	0.011879	0.100237	24.6951	24.4247	24.7656	25.1093	25.0511	25.1174	6	6	6	34.7	34.7	34.7	41.293	0	22.506	753980000	38	NaN	NaN	NaN	5	4	-2.25329
P78371;P78371-2	P78371;P78371-2	T-complex protein 1 subunit beta	CCT2	-0.38556		+	1.92439	0.0119017	0.136579	28.5586	28.6156	28.6243	29.0294	28.8196	29.1061	28	28	28	68.6	68.6	68.6	57.488	0	323.31	35292000000	602	NaN	NaN	NaN	2	66	-2.04992
P46934-4	P46934-4	E3 ubiquitin-protein ligase NEDD4	NEDD4	-0.370913		+	1.92263	0.0119501	0.144823	25.2746	25.5375	25.5072	25.8427	25.7832	25.8062	14	14	4	22.1	22.1	8.4	104.22	0	223.33	2089500000	123	14	14	4	1	19	-2.00667
Q08380	Q08380	Galectin-3-binding protein	LGALS3BP	-0.247676		+	1.91936	0.0120404	0.232371	26.6798	26.8303	26.7484	26.9576	27.0731	26.9708	10	10	10	26.3	26.3	26.3	65.33	0	134.72	4872700000	177	10	10	10	1	28	-1.5798
Q9UMS4	Q9UMS4	Pre-mRNA-processing factor 19	PRPF19	0.485847		+	1.9191	0.0120476	0.101605	28.9559	28.7131	29.012	28.4866	28.4541	28.2828	19	19	19	61.3	61.3	61.3	55.18	0	318.8	31418000000	444	19	19	19	1	54	2.29831
Q13409;Q13409-3;Q13409-2;Q13409-6;Q13409-7;Q13409-5	Q13409;Q13409-3;Q13409-2;Q13409-6;Q13409-7;Q13409-5	Cytoplasmic dynein 1 intermediate chain 2	DYNC1I2	-0.343268		+	1.91298	0.0122186	0.159186	26.0814	25.9646	25.8631	26.3427	26.2198	26.3764	15	15	15	45.9	45.9	45.9	71.456	0	224.38	4251400000	221	NaN	NaN	NaN	6	16	-1.91739
Q9H2W6	Q9H2W6	39S ribosomal protein L46, mitochondrial	MRPL46	0.24472		+	1.9054	0.0124337	0.236218	26.5691	26.5556	26.6926	26.3589	26.4248	26.2996	7	7	7	39.4	39.4	39.4	31.705	0	116	2351000000	81	7	7	7	1	8	1.56241
Q06210;Q06210-2	Q06210;Q06210-2	Glutamine--fructose-6-phosphate aminotransferase [isomerizing] 1	GFPT1	-0.59054		+	1.90231	0.0125225	0.0895	24.9636	24.7596	24.6146	25.4429	25.1866	25.48	17	17	15	34	34	29.2	78.806	0	63.851	2729800000	154	NaN	NaN	NaN	2	12	-2.49235
P07900;P07900-2;Q14568;Q58FG0;Q58FG1	P07900;P07900-2	Heat shock protein HSP 90-alpha	HSP90AA1	-0.372643		+	1.90014	0.0125852	0.148891	28.819	28.7958	28.888	29.2252	29.0567	29.339	50	31	31	64.6	42.1	42.1	84.659	0	323.31	61309000000	1228	NaN	NaN	NaN	5	134	-1.99766
P46782	P46782	40S ribosomal protein S5;40S ribosomal protein S5, N-terminally processed	RPS5	-0.439466		+	1.88637	0.0129906	0.119583	28.4481	28.184	28.1417	28.7642	28.6942	28.6337	7	7	7	51	51	51	22.876	0	41.087	7153200000	107	7	7	7	1	16	-2.16471
Q92922	Q92922	SWI/SNF complex subunit SMARCC1	SMARCC1	0.656791		+	1.8863	0.0129927	0.081505	27.1193	26.7758	26.6033	26.2286	26.1439	26.1555	20	17	17	28.1	25.2	25.2	122.87	0	62.211	3948400000	151	20	17	17	1	25	2.58616
Q7RTV0	Q7RTV0	PHD finger-like domain-containing protein 5A	PHF5A	0.547417		+	1.88616	0.0129969	0.095875	25.8632	26.1084	26.2106	25.6633	25.4637	25.4128	4	4	4	40.9	40.9	40.9	12.405	0	34.394	1236900000	46	4	4	4	1	8	2.39741
Q15121;Q15121-2	Q15121;Q15121-2	Astrocytic phosphoprotein PEA-15	PEA15	-0.408118		+	1.8842	0.0130557	0.129963	25.8655	25.9753	26.0958	26.4932	26.41	26.2577	6	6	6	54.6	54.6	54.6	15.04	0	38.524	2298900000	63	NaN	NaN	NaN	2	5	-2.08429
P61970	P61970	Nuclear transport factor 2	NUTF2	-0.572752		+	1.88384	0.0130665	0.0930333	25.3932	25.5439	25.7636	26.2898	26.013	26.1161	4	4	4	51.2	51.2	51.2	14.478	0	22.979	1653100000	46	4	4	4	1	6	-2.44256
P63244	P63244	Guanine nucleotide-binding protein subunit beta-2-like 1;Guanine nucleotide-binding protein subunit beta-2-like 1, N-terminally processed	GNB2L1	-0.375217		+	1.87815	0.0132388	0.148223	27.8848	27.7115	27.7613	28.3006	28.0611	28.1216	17	17	17	73.5	73.5	73.5	35.076	0	323.31	19289000000	396	17	17	17	1	40	-1.99111
P00492	P00492	Hypoxanthine-guanine phosphoribosyltransferase	HPRT1	-0.408138		+	1.87807	0.0132413	0.130481	26.4651	26.4533	26.6923	26.9708	26.8367	27.0277	10	10	10	59.6	59.6	59.6	24.579	0	66.689	4053300000	111	10	10	10	1	14	-2.0801
Q9Y678	Q9Y678	Coatomer subunit gamma-1	COPG1	-0.236589		+	1.87765	0.0132541	0.243236	26.7111	26.5958	26.6903	26.8771	26.8436	26.9862	26	26	23	46.8	46.8	42	97.717	0	142.36	10041000000	366	26	26	23	1	35	-1.51867
O94776;O94776-2	O94776;O94776-2	Metastasis-associated protein MTA2	MTA2	0.355867		+	1.87417	0.0133607	0.155871	25.0584	24.9515	25.1884	24.7315	24.617	24.7822	14	14	12	34.3	34.3	30.8	75.022	0	32.738	1595300000	72	NaN	NaN	NaN	2	17	1.93288
Q9Y3A4	Q9Y3A4	Ribosomal RNA-processing protein 7 homolog A	RRP7A	1.88557	+	+	1.87235	0.0134168	0.0265556	24.7746	24.2891	25.1092	22.9002	23.4594	22.1565	3	3	3	23.6	23.6	23.6	32.334	0	15.323	445250000	17	3	3	3	1	4	3.45202
Q99961;Q99961-3;Q99961-2;Q99962	Q99961;Q99961-3;Q99961-2	Endophilin-A2	SH3GL1	-0.543109		+	1.86893	0.0135229	0.0968788	24.5393	24.8164	24.538	25.0271	25.1596	25.3364	5	5	5	26.1	26.1	26.1	41.489	0	33.589	886600000	33	NaN	NaN	NaN	4	4	-2.37345
Q96PU8;Q96PU8-3;Q96PU8-5;Q96PU8-9;Q96PU8-8;Q96PU8-6	Q96PU8;Q96PU8-3;Q96PU8-5;Q96PU8-9;Q96PU8-8;Q96PU8-6	Protein quaking	QKI	-0.62968		+	1.86877	0.0135279	0.0865556	24.8114	24.9372	24.7612	25.3053	25.3486	25.745	5	5	5	19.4	19.4	19.4	37.67	0	15.451	1070900000	60	NaN	NaN	NaN	6	4	-2.525
Q15427	Q15427	Splicing factor 3B subunit 4	SF3B4	0.503738		+	1.86429	0.0136682	0.10059	27.8497	27.8375	28.1693	27.5496	27.3921	27.4036	8	8	8	33.7	33.7	33.7	44.385	0	88.183	5183300000	134	8	8	8	1	21	2.29112
Q04760;Q04760-2	Q04760;Q04760-2	Lactoylglutathione lyase	GLO1	-0.331919		+	1.8633	0.0136994	0.170619	26.8173	26.6755	26.7149	27.1966	27.0341	26.9727	9	9	9	76.6	76.6	76.6	20.777	0	23.867	4367500000	103	NaN	NaN	NaN	2	11	-1.85394
P52566	P52566	Rho GDP-dissociation inhibitor 2	ARHGDIB	-0.472647		+	1.86028	0.0137949	0.106123	28.4309	28.2649	28.1	28.6951	28.6622	28.8563	7	7	7	59.7	59.7	59.7	22.988	0	40.714	9462600000	152	7	7	7	1	12	-2.22134
Q96I25	Q96I25	Splicing factor 45	RBM17	0.542669		+	1.85773	0.0138762	0.0963556	25.6055	25.1905	25.4855	24.8335	24.9639	24.856	10	10	10	34.9	34.9	34.9	44.961	0	122.61	1588700000	53	10	10	10	1	13	2.36243
P04181;P04181-2	P04181;P04181-2	Ornithine aminotransferase, mitochondrial;Ornithine aminotransferase, hepatic form;Ornithine aminotransferase, renal form	OAT	0.749164		+	1.85587	0.0139357	0.0794419	27.0866	27.0645	27.1098	26.0973	26.6873	26.2288	18	18	18	53.3	53.3	53.3	48.534	0	146.18	6068000000	201	NaN	NaN	NaN	2	20	2.68236
P26232;P26232-2;P26232-5;P26232-3;P26232-4;P26232-6	P26232;P26232-2;P26232-5;P26232-3	Catenin alpha-2	CTNNA2	0.372844		+	1.85308	0.0140256	0.150831	25.843	25.9336	26.0754	25.4649	25.6606	25.608	7	1	1	10.1	1.9	1.9	105.31	0	24.948	1347500000	38	NaN	NaN	NaN	6	5	1.96855
P21399	P21399	Cytoplasmic aconitate hydratase	ACO1	-0.394777		+	1.85136	0.0140812	0.142974	26.3097	26.483	26.5989	26.7758	26.8753	26.9248	18	18	18	35.9	35.9	35.9	98.398	0	127.95	6565300000	212	18	18	18	1	23	-2.02688
Q09028;Q09028-3;Q09028-4	Q09028;Q09028-3;Q09028-4	Histone-binding protein RBBP4	RBBP4	0.441697		+	1.84697	0.0142243	0.123713	30.385	30.2457	30.2302	29.994	29.6706	29.8713	15	15	2	64.2	64.2	3.3	47.655	0	273	36244000000	315	NaN	NaN	NaN	3	45	2.14049
Q9UQ80;Q9UQ80-2	Q9UQ80;Q9UQ80-2	Proliferation-associated protein 2G4	PA2G4	-0.350771		+	1.84525	0.0142807	0.161766	26.6079	26.4273	26.4342	26.9367	26.729	26.856	18	18	18	58.6	58.6	58.6	43.786	0	126.08	7689300000	254	NaN	NaN	NaN	2	23	-1.90059
Q8WX93;Q8WX93-4;Q8WX93-3;Q8WX93-8;Q8WX93-5;Q8WX93-2;Q8WX93-9;Q8WX93-7	Q8WX93;Q8WX93-4;Q8WX93-3;Q8WX93-8;Q8WX93-5;Q8WX93-2;Q8WX93-9;Q8WX93-7	Palladin	PALLD	-0.248163		+	1.84104	0.0144198	0.237339	24.566	24.611	24.6612	24.76	24.8814	24.9413	7	7	7	9.6	9.6	9.6	150.56	0	38.972	1084100000	52	NaN	NaN	NaN	8	5	-1.55105
P56182	P56182	Ribosomal RNA processing protein 1 homolog A	RRP1	0.256944		+	1.84058	0.0144351	0.232261	26.2824	26.1433	26.071	25.9123	25.9016	25.9119	8	8	8	26.7	26.7	26.7	52.839	0	88.245	2391800000	121	8	8	8	1	15	1.58472
Q12765;Q12765-3;Q12765-2	Q12765;Q12765-3;Q12765-2	Secernin-1	SCRN1	-0.661048		+	1.83868	0.0144984	0.0849434	24.1131	24.2055	24.3752	24.8688	24.6616	25.1465	5	5	5	16.4	16.4	16.4	46.382	0	7.0249	566970000	34	NaN	NaN	NaN	3	4	-2.54176
Q9UHI6;Q9UHI6-2	Q9UHI6	Probable ATP-dependent RNA helicase DDX20	DDX20	0.334168		+	1.83316	0.0146839	0.171218	24.8116	24.9173	24.9281	24.6872	24.4408	24.5265	10	10	10	22.8	22.8	22.8	92.239	0	42.312	913050000	49	NaN	NaN	NaN	2	7	1.84392
Q8NCW5;Q8NCW5-2	Q8NCW5;Q8NCW5-2	NAD(P)H-hydrate epimerase	APOA1BP	-0.395442		+	1.83163	0.0147357	0.145916	25.288	25.4921	25.3113	25.7763	25.8735	25.6279	4	4	4	26	26	26	31.674	0	9.6441	777370000	23	NaN	NaN	NaN	2	0	-2.01528
P17813;P17813-2	P17813;P17813-2	Endoglin	ENG	0.715007		+	1.82716	0.0148881	0.0849362	25.3484	25.5996	25.8813	24.9052	24.7474	25.0317	8	8	8	19.8	19.8	19.8	70.577	0	45.774	788960000	56	NaN	NaN	NaN	2	12	2.60462
P07108;P07108-5;P07108-3;P07108-2;P07108-4	P07108;P07108-5;P07108-3;P07108-2;P07108-4	Acyl-CoA-binding protein	DBI	-0.393717		+	1.82683	0.0148994	0.145421	25.5075	25.5074	25.358	26.0106	25.8074	25.7362	3	3	3	43.7	43.7	43.7	10.044	0	20.537	843590000	24	NaN	NaN	NaN	5	1	-2.00756
P47756-2;P47756	P47756-2;P47756	F-actin-capping protein subunit beta	CAPZB	-0.393434		+	1.82558	0.0149424	0.145246	26.1423	25.8957	26.0805	26.555	26.3818	26.362	12	12	12	48.5	48.5	48.5	30.628	0	62.963	4536200000	122	NaN	NaN	NaN	2	14	-2.00597
Q9NY33;Q9NY33-4;Q9NY33-2	Q9NY33;Q9NY33-4	Dipeptidyl peptidase 3	DPP3	-0.50101		+	1.82477	0.0149703	0.0996471	24.6486	24.8376	24.9199	25.1234	25.3548	25.4309	11	11	11	32.2	32.2	32.2	82.588	0	86	1065900000	70	NaN	NaN	NaN	3	3	-2.25189
P43490	P43490	Nicotinamide phosphoribosyltransferase	NAMPT	-0.707516		+	1.82342	0.0150169	0.0827347	27.6514	28.0878	27.8844	28.4416	28.4867	28.8179	19	19	19	57.6	57.6	57.6	55.52	0	323.31	23795000000	459	19	19	19	1	36	-2.5904
Q9BQE3	Q9BQE3	Tubulin alpha-1C chain	TUBA1C	-0.536477		+	1.82132	0.0150897	0.100599	29.5505	29.4745	29.1775	30.036	29.8124	29.9635	35	5	3	84.2	16.5	13.4	49.895	0	163.56	23304000000	224	35	5	3	1	36	-2.31773
P55786;P55786-2;A6NEC2;A6NEC2-3;A6NEC2-2	P55786;P55786-2	Puromycin-sensitive aminopeptidase	NPEPPS	-0.709613		+	1.81182	0.0154234	0.0819216	24.8501	25.3352	25.1864	25.9077	25.6351	25.9577	9	9	9	16.2	16.2	16.2	103.28	0	35.901	1349200000	59	NaN	NaN	NaN	5	9	-2.58007
P23246;P23246-2	P23246;P23246-2	Splicing factor, proline- and glutamine-rich	SFPQ	0.562737		+	1.80948	0.0155067	0.0974599	30.1623	30.2305	30.3433	29.8005	29.4257	29.8217	32	32	31	49.9	49.9	48.8	76.149	0	323.31	57316000000	614	NaN	NaN	NaN	2	89	2.35425
O95297;O95297-2;O95297-4;O95297-3	O95297;O95297-2;O95297-4	Myelin protein zero-like protein 1	MPZL1	-0.559945		+	1.80814	0.0155546	0.0978705	23.5609	23.8037	23.7013	24.3212	24.0155	24.4091	5	5	5	27.9	27.9	27.9	29.082	0	11.928	478790000	50	NaN	NaN	NaN	4	10	-2.34808
P26639;P26639-2;A2RTX5;A2RTX5-2	P26639;P26639-2	Threonine--tRNA ligase, cytoplasmic	TARS	-0.502005		+	1.80525	0.0156585	0.100183	26.0875	26.3606	26.0995	26.8497	26.5558	26.6481	22	22	22	41.6	41.6	41.6	83.434	0	68.213	5124800000	161	NaN	NaN	NaN	4	14	-2.23722
Q9HCS7	Q9HCS7	Pre-mRNA-splicing factor SYF1	XAB2	0.256941		+	1.79603	0.0159945	0.234577	25.1307	25.1694	24.9854	24.8009	24.8137	24.9	18	18	18	31.2	31.2	31.2	100.01	0	69.705	1475400000	111	18	18	18	1	26	1.56602
P60604;P60604-2	P60604;P60604-2	Ubiquitin-conjugating enzyme E2 G2	UBE2G2	0.459208		+	1.79319	0.0160994	0.124286	27.3354	27.0346	27.0056	26.6099	26.7556	26.6326	4	4	4	42.4	42.4	42.4	18.566	0	83.776	4412900000	111	NaN	NaN	NaN	2	15	2.13847
Q1KMD3	Q1KMD3	Heterogeneous nuclear ribonucleoprotein U-like protein 2	HNRNPUL2	0.2977		+	1.78903	0.0162544	0.193162	29.6199	29.4654	29.5271	29.3247	29.2697	29.1249	25	25	25	38.7	38.7	38.7	85.104	0	323.31	29774000000	464	25	25	25	1	72	1.70507
Q6P4E1;Q6P4E1-2;Q6P4E1-5;Q6P4E1-3	Q6P4E1;Q6P4E1-2;Q6P4E1-5	Protein CASC4	CASC4	0.729711		+	1.78528	0.0163953	0.0811262	24.9251	25.4342	24.9203	24.388	24.466	24.2364	6	6	6	19.5	19.5	19.5	49.497	0	13.147	829990000	40	NaN	NaN	NaN	4	4	2.57552
Q12888;Q12888-2;Q12888-3	Q12888;Q12888-2;Q12888-3	Tumor suppressor p53-binding protein 1	TP53BP1	0.253848		+	1.78491	0.0164093	0.237456	26.0896	26.2757	26.2686	25.9955	25.9408	25.936	39	39	39	34.5	34.5	34.5	213.57	0	323.31	8158300000	363	NaN	NaN	NaN	3	58	1.54983
O95639;O95639-2;O95639-3;A6NMK7	O95639;O95639-2;O95639-3	Cleavage and polyadenylation specificity factor subunit 4	CPSF4	0.423978		+	1.7832	0.016474	0.136617	24.7661	24.6419	24.5075	24.0663	24.3192	24.2581	7	7	7	39.4	39.4	39.4	30.255	0	20.845	785340000	43	NaN	NaN	NaN	4	9	2.05148
P68036;P68036-3;P68036-2;A0A1B0GUS4	P68036;P68036-3;P68036-2;A0A1B0GUS4	Ubiquitin-conjugating enzyme E2 L3	UBE2L3	-0.421298		+	1.77629	0.0167382	0.138957	26.0191	25.6734	25.8114	26.1877	26.2744	26.3057	6	6	6	63.6	63.6	63.6	17.861	0	18.101	1818800000	47	NaN	NaN	NaN	4	4	-2.04014
O14656;O14656-2	O14656	Torsin-1A	TOR1A	-0.384307		+	1.77136	0.0169293	0.154074	24.7133	24.5594	24.5498	24.9188	25.1552	24.9015	8	8	8	32.5	32.5	32.5	37.808	0	14.693	1023500000	50	NaN	NaN	NaN	2	8	-1.94599
Q71UM5	Q71UM5	40S ribosomal protein S27-like	RPS27L	-0.455413		+	1.77	0.0169824	0.129406	25.4167	25.2272	25.0549	25.6176	25.7839	25.6636	3	1	1	38.1	13.1	13.1	9.4771	0	5.9866	953140000	44	3	1	1	1	4	-2.11197
P24534	P24534	Elongation factor 1-beta	EEF1B2	-0.449169		+	1.76262	0.0172735	0.130256	29.8798	29.5631	29.528	30.1121	30.1461	30.0602	10	8	8	64	58.7	58.7	24.763	0	235.43	26457000000	217	10	8	8	1	31	-2.0927
Q15393;Q15393-3;Q15393-2	Q15393	Splicing factor 3B subunit 3	SF3B3	0.509761		+	1.75544	0.0175614	0.113011	27.7593	27.7495	27.9707	27.5218	27.2786	27.1499	34	34	34	41.9	41.9	41.9	135.58	0	323.31	23151000000	619	NaN	NaN	NaN	3	94	2.20912
Q14166	Q14166	Tubulin--tyrosine ligase-like protein 12	TTLL12	-0.338682		+	1.75449	0.0175999	0.178422	25.4486	25.2666	25.2368	25.7682	25.6084	25.5913	6	6	6	21.1	21.1	21.1	74.403	0	51.046	1222200000	100	6	6	6	1	8	-1.81182
Q9NXH8	Q9NXH8	Torsin-4A	TOR4A	-2.28716	+	+	1.75448	0.0176003	0.0346977	23.171	22.3447	24.1067	26.0472	25.3848	25.0518	4	4	4	16.1	16.1	16.1	46.914	0	34.92	757190000	28	4	4	4	1	7	-3.32898
O00560;O00560-3	O00560;O00560-3	Syntenin-1	SDCBP	-0.626116		+	1.75011	0.0177783	0.0951318	27.4331	27.8539	27.8112	28.2234	28.2483	28.505	13	13	2	63.4	63.4	12.4	32.444	0	323.31	13738000000	328	NaN	NaN	NaN	2	45	-2.39711
Q9Y2X3	Q9Y2X3	Nucleolar protein 58	NOP58	0.299851		+	1.74806	0.0178624	0.198811	27.5928	27.4443	27.6102	27.1501	27.3461	27.2515	21	21	21	50.1	50.1	50.1	59.578	0	153.43	9409200000	400	21	21	21	1	45	1.69112
O75494;O75494-3;O75494-4;O75494-5;O75494-6;O75494-2;Q8WXF0	O75494;O75494-3;O75494-4;O75494-5;O75494-6;O75494-2	Serine/arginine-rich splicing factor 10	SRSF10	0.572329		+	1.74798	0.0178657	0.0998658	29.2989	28.8942	28.9693	28.6379	28.4304	28.3771	9	9	9	24.4	24.4	24.4	31.3	0	95.921	10351000000	145	NaN	NaN	NaN	7	21	2.3118
Q8IX01;Q8IX01-3;Q8IX01-4	Q8IX01;Q8IX01-3;Q8IX01-4	SURP and G-patch domain-containing protein 2	SUGP2	1.05672		+	1.7416	0.0181301	0.0688824	25.0031	25.3366	25.2873	23.8174	23.9908	24.6487	3	3	3	6.9	6.9	6.9	120.21	0	16.065	593480000	14	NaN	NaN	NaN	3	5	2.82785
P27708	P27708	CAD protein;Glutamine-dependent carbamoyl-phosphate synthase;Aspartate carbamoyltransferase;Dihydroorotase	CAD	-0.504332		+	1.73956	0.0182155	0.117198	26.6799	26.9218	26.6274	27.24	27.4143	27.0879	35	35	35	28.6	28.6	28.6	242.98	0	194.22	6984800000	254	35	35	35	1	20	-2.1851
P04075;P04075-2	P04075;P04075-2	Fructose-bisphosphate aldolase A	ALDOA	-0.321337		+	1.73936	0.0182238	0.186263	28.1737	28.0416	27.9313	28.4266	28.281	28.4032	20	20	18	79.1	79.1	71.4	39.42	0	323.31	26168000000	399	NaN	NaN	NaN	2	46	-1.75255
Q9NRX5	Q9NRX5	Serine incorporator 1	SERINC1	-0.925451		+	1.73786	0.0182869	0.07765	24.8732	25.6342	25.1505	26.269	25.9671	26.1983	2	2	2	6.6	6.6	6.6	50.494	0	35.026	761350000	25	2	2	2	1	4	-2.71941
P50395;P50395-2	P50395;P50395-2	Rab GDP dissociation inhibitor beta	GDI2	-0.444543		+	1.73711	0.0183185	0.134036	26.1692	26.2047	25.9234	26.6595	26.4052	26.5662	24	24	17	65.6	65.6	49.9	50.663	0	242.45	8000200000	303	NaN	NaN	NaN	2	38	-2.06288
P54136;P54136-2	P54136;P54136-2	Arginine--tRNA ligase, cytoplasmic	RARS	-0.189934		+	1.73363	0.0184659	0.33217	27.3659	27.2376	27.2643	27.5125	27.4186	27.5065	27	27	27	50.9	50.9	50.9	75.378	0	168.44	8486400000	311	NaN	NaN	NaN	2	40	-1.27074
O15160;O15160-2	O15160;O15160-2	DNA-directed RNA polymerases I and III subunit RPAC1	POLR1C	0.420431		+	1.73171	0.0185477	0.145159	25.9464	26.0166	26.2431	25.5826	25.7748	25.5873	5	5	5	24.3	24.3	24.3	39.249	0	41.735	1206500000	35	NaN	NaN	NaN	2	5	2.00543
Q9UKM9;Q9UKM9-2	Q9UKM9;Q9UKM9-2	RNA-binding protein Raly	RALY	0.551736		+	1.73062	0.0185943	0.100606	27.4206	27.3366	27.4382	27.0065	26.5666	26.9672	12	12	12	50.7	50.7	50.7	32.463	0	167.39	5895500000	179	NaN	NaN	NaN	2	22	2.26121
Q9UK45	Q9UK45	U6 snRNA-associated Sm-like protein LSm7	LSM7	0.337412		+	1.73033	0.0186067	0.179599	25.9676	26.2502	26.0368	25.7362	25.7145	25.7917	2	2	2	55.3	55.3	55.3	11.602	0	8.1742	1341500000	11	2	2	2	1	2	1.79398
Q96RS6;Q96RS6-2;Q96RS6-3	Q96RS6;Q96RS6-2;Q96RS6-3	NudC domain-containing protein 1	NUDCD1	-0.541798		+	1.72987	0.0186264	0.0996782	25.1293	24.9042	25.1905	25.8392	25.4946	25.5156	9	9	9	28.6	28.6	28.6	66.755	0	106.16	2255500000	151	NaN	NaN	NaN	3	16	-2.24365
P12429	P12429	Annexin A3	ANXA3	-0.469666		+	1.72823	0.0186969	0.129911	24.7705	25.0019	24.8612	25.2738	25.2183	25.5504	6	6	6	25.4	25.4	25.4	36.375	0	10.976	1261200000	29	6	6	6	1	4	-2.10815
Q15287;Q15287-3;Q15287-2	Q15287;Q15287-3;Q15287-2	RNA-binding protein with serine-rich domain 1	RNPS1	0.601009		+	1.72729	0.0187374	0.0977343	28.6792	28.3325	28.5927	28.1446	27.7374	27.9193	5	5	5	22.6	22.6	22.6	34.208	0	160.97	7374700000	127	NaN	NaN	NaN	3	13	2.33649
Q6P2Q9	Q6P2Q9	Pre-mRNA-processing-splicing factor 8	PRPF8	0.557377		+	1.72526	0.0188252	0.10108	26.9403	27.0741	27.4084	26.6717	26.5428	26.5362	61	61	61	38	38	38	273.6	0	323.31	20440000000	664	61	61	61	1	145	2.26556
Q96SY0;Q96SY0-4;Q96SY0-3	Q96SY0;Q96SY0-4;Q96SY0-3	von Willebrand factor A domain-containing protein 9	VWA9	0.327395		+	1.7241	0.0188756	0.184507	23.7319	23.7506	23.8475	23.4065	23.3407	23.6006	6	6	6	23.9	23.9	23.9	57.47	0	11.843	369090000	59	NaN	NaN	NaN	3	8	1.76169
P18206;P18206-2;P18206-3	P18206;P18206-2	Vinculin	VCL	-0.346593		+	1.72376	0.0188903	0.178745	27.2121	27.255	27.2915	27.6351	27.4324	27.7308	38	38	38	45.5	45.5	45.5	123.8	0	323.31	18690000000	571	NaN	NaN	NaN	3	64	-1.81561
Q9Y3T9	Q9Y3T9	Nucleolar complex protein 2 homolog	NOC2L	0.765046		+	1.72254	0.0189435	0.0857524	26.0556	25.978	26.5022	25.1808	25.5472	25.5126	14	14	14	19	19	19	84.918	0	32.453	1764200000	50	14	14	14	1	12	2.54328
P30566;P30566-2	P30566;P30566-2	Adenylosuccinate lyase	ADSL	-0.130213		+	1.7198	0.0190634	0.497269	27.0567	27.0177	27.1086	27.2122	27.214	27.1474	7	7	7	30.6	30.6	30.6	54.889	0	55.555	3543300000	42	NaN	NaN	NaN	2	7	-0.969968
Q10570	Q10570	Cleavage and polyadenylation specificity factor subunit 1	CPSF1	0.483281		+	1.71769	0.0191562	0.129152	25.5876	25.7121	25.5867	25.3858	25.0158	25.0349	19	19	19	21	21	21	160.88	0	127.34	2288300000	118	19	19	19	1	28	2.12631
Q9UKV3;Q9UKV3-5;Q9UKV3-2;Q9UKV3-3	Q9UKV3;Q9UKV3-5	Apoptotic chromatin condensation inducer in the nucleus	ACIN1	0.556917		+	1.71468	0.0192895	0.101437	28.1988	27.817	27.9926	27.639	27.3316	27.367	29	29	29	32	32	32	151.86	0	313.32	13756000000	490	NaN	NaN	NaN	4	75	2.2548
O14964;O14964-2	O14964;O14964-2	Hepatocyte growth factor-regulated tyrosine kinase substrate	HGS	-0.466604		+	1.71368	0.0193339	0.130151	24.6676	24.7838	24.4817	25.0023	25.2814	25.0492	11	11	11	16.9	16.9	16.9	86.191	0	12.335	1217400000	84	NaN	NaN	NaN	2	10	-2.09013
P62979;P0CG48;P0CG47	P62979;P0CG48;P0CG47	Ubiquitin-40S ribosomal protein S27a;Ubiquitin;40S ribosomal protein S27a;Polyubiquitin-C;Ubiquitin;Polyubiquitin-B;Ubiquitin	RPS27A;UBC;UBB	-0.28846		+	1.70855	0.0195637	0.212634	29.3517	29.3293	29.2699	29.4718	29.7209	29.6236	7	7	2	54.5	54.5	20.5	17.965	0	89.793	15950000000	188	NaN	NaN	NaN	3	22	-1.63465
Q14146	Q14146	Unhealthy ribosome biogenesis protein 2 homolog	URB2	0.596553		+	1.70518	0.0197161	0.100027	25.1745	24.6374	24.9145	24.2476	24.3342	24.355	8	8	8	7.4	7.4	7.4	170.54	0	11.282	864910000	46	8	8	8	1	16	2.30763
P07858	P07858	Cathepsin B;Cathepsin B light chain;Cathepsin B heavy chain	CTSB	-0.955454		+	1.70033	0.0199375	0.0782169	23.9782	24.4366	24.4465	24.8473	25.5171	25.3634	7	7	7	29.2	29.2	29.2	37.821	0	17.322	1049800000	27	7	7	7	1	3	-2.69332
Q92785;Q92785-2	Q92785	Zinc finger protein ubi-d4	DPF2	0.279603		+	1.69812	0.0200392	0.22563	27.427	27.1913	27.315	27.0618	26.9702	27.0626	9	9	9	33.5	33.5	33.5	44.155	0	79.974	2778300000	120	NaN	NaN	NaN	2	21	1.60078
P52565;P52565-2	P52565;P52565-2	Rho GDP-dissociation inhibitor 1	ARHGDIA	-0.465548		+	1.69811	0.0200396	0.133604	28.2868	28.391	28.1794	28.5476	28.9169	28.7894	9	9	9	72.5	72.5	72.5	23.207	0	130.34	19322000000	195	NaN	NaN	NaN	2	14	-2.07535
Q13523	Q13523	Serine/threonine-protein kinase PRP4 homolog	PRPF4B	0.648332		+	1.69379	0.02024	0.0963881	25.1495	25.3692	25.6459	24.9335	24.6651	24.621	10	10	10	11.2	11.2	11.2	116.99	0	84.006	2117400000	129	10	10	10	1	22	2.36906
Q02241;Q02241-2;Q02241-3	Q02241;Q02241-2;Q02241-3	Kinesin-like protein KIF23	KIF23	0.768459		+	1.69189	0.0203287	0.0861455	25.1439	24.6654	25.1981	24.2326	24.031	24.4384	7	7	7	13.9	13.9	13.9	110.06	0	49.417	833030000	53	NaN	NaN	NaN	3	9	2.51032
Q9H307	Q9H307	Pinin	PNN	0.484765		+	1.6884	0.0204927	0.129087	28.5597	28.1947	28.1909	27.9201	27.7784	27.7924	21	21	21	35	35	35	81.627	0	127.16	10627000000	294	21	21	21	1	37	2.10448
Q9UKM7	Q9UKM7	Endoplasmic reticulum mannosyl-oligosaccharide 1,2-alpha-mannosidase	MAN1B1	-0.250152		+	1.68817	0.0205036	0.247113	25.0878	25.223	25.1918	25.4299	25.3196	25.5035	11	11	11	25	25	25	79.579	0	43.596	1438400000	81	11	11	11	1	14	-1.49546
P60059	P60059	Protein transport protein Sec61 subunit gamma	SEC61G	0.355906		+	1.68704	0.020557	0.178836	27.0878	27.2077	27.3409	26.7976	26.98	26.791	2	2	2	36.8	36.8	36.8	7.7412	0	21.824	1988000000	36	2	2	2	1	7	1.81777
P63172	P63172	Dynein light chain Tctex-type 1	DYNLT1	-0.583459		+	1.68069	0.0208598	0.100463	24.5398	24.3762	24.324	24.7115	25.109	25.1698	2	2	2	30.1	30.1	30.1	12.452	0	43.132	448650000	23	2	2	2	1	3	-2.26368
P08238;Q58FF7	P08238	Heat shock protein HSP 90-beta	HSP90AB1	-0.260523		+	1.68018	0.0208843	0.242279	30.8662	30.8189	30.9454	31.1411	31.0316	31.2395	55	55	33	68.4	68.4	45.9	83.263	0	323.31	193640000000	1874	NaN	NaN	NaN	2	236	-1.52833
Q8NFH4	Q8NFH4	Nucleoporin Nup37	NUP37	0.326352		+	1.67929	0.0209271	0.195167	28.1134	27.9222	27.8716	27.5598	27.6398	27.7286	10	10	10	51.5	51.5	51.5	36.707	0	55.278	6096000000	137	10	10	10	1	24	1.73294
P12268	P12268	Inosine-5-monophosphate dehydrogenase 2	IMPDH2	-0.383289		+	1.67379	0.0211939	0.166702	28.4138	28.3142	28.1224	28.5515	28.6992	28.7495	25	25	24	53.9	53.9	52.3	55.804	0	323.31	34071000000	599	25	25	24	1	77	-1.87759
P22059	P22059	Oxysterol-binding protein 1	OSBP	-0.341783		+	1.66793	0.0214818	0.184894	25.3391	25.0856	25.0934	25.4804	25.4649	25.5982	11	11	11	21.4	21.4	21.4	89.42	0	35.225	1501300000	60	11	11	11	1	11	-1.7686
Q9UGT4	Q9UGT4	Sushi domain-containing protein 2	SUSD2	-0.627438		+	1.66774	0.0214912	0.0999189	25.5724	26.1244	25.7608	26.5153	26.4876	26.337	10	10	10	31.9	31.9	31.9	90.207	0	158.7	2644800000	134	10	10	10	1	18	-2.31346
P51649;P51649-2	P51649;P51649-2	Succinate-semialdehyde dehydrogenase, mitochondrial	ALDH5A1	1.02297		+	1.66424	0.0216651	0.0772857	23.8495	23.8903	23.6291	22.6013	23.2906	22.4081	3	3	3	10.5	10.5	10.5	57.214	0	11.262	183870000	16	NaN	NaN	NaN	2	0	2.69317
P04083	P04083	Annexin A1	ANXA1	-0.41759		+	1.65853	0.0219518	0.153506	28.2937	28.5718	28.5257	29.0076	28.7455	28.891	22	22	22	67.1	67.1	67.1	38.714	0	323.31	33894000000	487	22	22	22	1	51	-1.94498
P47712	P47712	Cytosolic phospholipase A2;Phospholipase A2;Lysophospholipase	PLA2G4A	0.642028		+	1.65725	0.0220166	0.0997808	24.3653	24.6541	24.2744	23.5455	24.0091	23.8132	5	5	5	13.6	13.6	13.6	85.238	0	30.596	402920000	19	5	5	5	1	0	2.32189
P10301	P10301	Ras-related protein R-Ras	RRAS	-0.292875		+	1.65392	0.0221861	0.215918	25.2965	25.5364	25.4607	25.7691	25.6469	25.7562	5	3	3	32.6	27.5	27.5	23.48	0	58.378	919970000	17	5	3	3	1	4	-1.62068
P21333;P21333-2	P21333;P21333-2	Filamin-A	FLNA	-0.434936		+	1.653	0.0222331	0.151294	27.8529	27.9163	27.9942	28.4987	28.1334	28.436	107	100	98	56.9	55.2	53.8	280.74	0	323.31	72399000000	1660	NaN	NaN	NaN	2	203	-1.97752
P04406;P04406-2;O14556	P04406;P04406-2	Glyceraldehyde-3-phosphate dehydrogenase	GAPDH	-0.335386		+	1.65275	0.0222459	0.190911	31.8941	31.8223	31.7227	32.2743	32.0056	32.1653	29	29	29	84.5	84.5	84.5	36.053	0	323.31	351970000000	1518	NaN	NaN	NaN	3	132	-1.74222
P36871;P36871-2;P36871-3	P36871;P36871-2;P36871-3	Phosphoglucomutase-1	PGM1	-0.790457		+	1.65151	0.0223095	0.0887368	24.5035	24.7589	25.222	25.677	25.6769	25.5019	10	10	10	30.8	30.8	30.8	61.448	0	30.134	1453700000	86	NaN	NaN	NaN	3	5	-2.48405
Q9UQ35;Q9UQ35-2;Q9UQ35-3	Q9UQ35;Q9UQ35-2	Serine/arginine repetitive matrix protein 2	SRRM2	0.374455		+	1.64898	0.0224399	0.171327	26.7712	26.8014	27.0856	26.5644	26.4854	26.485	33	33	33	17	17	17	299.61	0	323.31	12122000000	461	NaN	NaN	NaN	3	87	1.83954
P68104;Q5VTE0;P68104-2	P68104;Q5VTE0;P68104-2	Elongation factor 1-alpha 1;Putative elongation factor 1-alpha-like 3	EEF1A1;EEF1A1P5	-0.408383		+	1.64843	0.0224683	0.159746	31.189	31.2602	31.2792	31.7946	31.4359	31.7231	27	27	18	67.7	67.7	46.8	50.14	0	323.31	181720000000	1219	NaN	NaN	NaN	3	148	-1.9174
O60493;O60493-4;O60493-2;O60493-3	O60493;O60493-4;O60493-2;O60493-3	Sorting nexin-3	SNX3	-0.452622		+	1.64736	0.0225237	0.146025	25.5239	25.7835	25.5515	25.956	26.0014	26.2594	9	9	8	59.9	59.9	59.9	18.762	0	49.598	1839500000	79	NaN	NaN	NaN	4	12	-2.00877
P17655;P17655-2	P17655;P17655-2	Calpain-2 catalytic subunit	CAPN2	-0.431958		+	1.64726	0.0225289	0.151019	27.4709	27.4326	27.5085	27.7081	27.8855	28.1143	24	24	24	48.9	48.9	48.9	79.994	0	315.9	10351000000	312	NaN	NaN	NaN	2	39	-1.96693
P68371	P68371	Tubulin beta-4B chain	TUBB4B	-0.360321		+	1.64343	0.0227285	0.181333	32.5327	32.4301	32.2563	32.6896	32.7274	32.8831	33	33	1	76	76	2.7	49.83	0	323.31	428470000000	2937	33	33	1	1	315	-1.80117
P11766	P11766	Alcohol dehydrogenase class-3	ADH5	-0.455259		+	1.64192	0.0228076	0.146633	25.2898	25.5951	25.607	25.8462	26.0907	25.9208	6	6	6	26.7	26.7	26.7	39.724	0	25.126	1397600000	64	6	6	6	1	5	-2.00956
P26006;P26006-1	P26006;P26006-1	Integrin alpha-3;Integrin alpha-3 heavy chain;Integrin alpha-3 light chain	ITGA3	-0.287408		+	1.63107	0.0233846	0.22836	27.2215	27.3197	27.0892	27.5776	27.4931	27.4219	22	22	22	27.1	27.1	27.1	116.61	0	245.22	14312000000	345	NaN	NaN	NaN	2	51	-1.59215
Q9Y570;Q9Y570-4;Q9Y570-2;Q9Y570-3	Q9Y570;Q9Y570-4;Q9Y570-2	Protein phosphatase methylesterase 1	PPME1	-0.606597		+	1.6292	0.0234855	0.100837	25.1291	24.6195	25.0856	25.5227	25.646	25.4853	7	7	7	28.8	28.8	28.8	42.315	0	113.45	1032400000	66	NaN	NaN	NaN	4	11	-2.24529
Q9BVI4	Q9BVI4	Nucleolar complex protein 4 homolog	NOC4L	0.669221		+	1.62735	0.0235858	0.100469	24.6189	24.9233	25.0783	24.4051	24.2492	23.9585	6	6	6	22.3	22.3	22.3	58.467	0	34.716	751430000	27	6	6	6	1	7	2.32382
Q96D46	Q96D46	60S ribosomal export protein NMD3	NMD3	-0.565898		+	1.6266	0.0236265	0.116574	22.9051	22.7752	23.2445	23.5548	23.6643	23.4034	4	4	4	15.3	15.3	15.3	57.603	0	4.0738	261610000	16	4	4	4	1	4	-2.18455
Q15291;Q15291-2	Q15291;Q15291-2	Retinoblastoma-binding protein 5	RBBP5	0.760732		+	1.62376	0.0237815	0.0901905	25.3034	25.4574	25.2861	24.6662	24.9018	24.1968	9	9	9	31.2	31.2	31.2	59.152	0	73.58	1101700000	74	NaN	NaN	NaN	2	14	2.42084
Q9H3P7	Q9H3P7	Golgi resident protein GCP60	ACBD3	-0.217777		+	1.62308	0.0238188	0.295085	25.8788	25.7291	25.9071	26.1089	26.0227	26.0367	10	10	10	34.1	34.1	34.1	60.593	0	235.74	2529000000	148	10	10	10	1	19	-1.34962
P16278;P16278-3;P16278-2	P16278;P16278-3;P16278-2	Beta-galactosidase	GLB1	-0.342108		+	1.62306	0.0238199	0.190726	25.7797	25.9433	25.7559	26.1865	26.0281	26.2906	9	9	9	23	23	23	76.074	0	80.948	2768900000	90	NaN	NaN	NaN	3	11	-1.74193
P00558;P00558-2;P07205	P00558;P00558-2	Phosphoglycerate kinase 1	PGK1	-0.421047		+	1.62181	0.0238886	0.159029	28.83	28.9822	28.6057	29.1383	29.2482	29.2945	25	25	25	74.6	74.6	74.6	44.614	0	323.31	35438000000	522	NaN	NaN	NaN	3	49	-1.92483
Q9Y512	Q9Y512	Sorting and assembly machinery component 50 homolog	SAMM50	0.382252		+	1.62004	0.0239861	0.170785	25.4659	25.5841	25.8163	25.2681	25.2766	25.1748	6	6	6	21.5	21.5	21.5	51.976	0	26.341	1502300000	64	6	6	6	1	9	1.83826
Q9Y6G9	Q9Y6G9	Cytoplasmic dynein 1 light intermediate chain 1	DYNC1LI1	-0.415927		+	1.61845	0.0240741	0.161672	25.7058	25.7256	25.5421	25.8764	26.126	26.2187	21	21	20	58.5	58.5	56	56.578	0	65.413	3093500000	171	21	21	20	1	14	-1.91155
P54577	P54577	Tyrosine--tRNA ligase, cytoplasmic;Tyrosine--tRNA ligase, cytoplasmic, N-terminally processed	YARS	-0.681549		+	1.61608	0.0242058	0.0994444	25.9085	25.6374	25.336	26.1367	26.3081	26.4816	20	20	20	47.2	47.2	47.2	59.143	0	74.407	5084900000	238	20	20	20	1	11	-2.32602
Q13243;Q13243-3;Q13243-2	Q13243;Q13243-3	Serine/arginine-rich splicing factor 5	SRSF5	0.650948		+	1.61512	0.0242594	0.099949	26.306	26.5434	26.8451	26.0365	25.719	25.9861	5	4	4	22.8	19.5	19.5	31.263	0	19.215	2013400000	31	NaN	NaN	NaN	3	4	2.28826
Q12824;Q12824-2	Q12824;Q12824-2	SWI/SNF-related matrix-associated actin-dependent regulator of chromatin subfamily B member 1	SMARCB1	0.404908		+	1.61396	0.0243243	0.164365	25.6195	25.5407	25.2656	25.1464	25.0058	25.0589	9	9	9	40.8	40.8	40.8	44.141	0	139.09	1876500000	78	NaN	NaN	NaN	2	11	1.88466
P08174;P08174-2;P08174-4;P08174-3;P08174-5;P08174-6;P08174-7	P08174;P08174-2;P08174-4;P08174-3;P08174-5;P08174-6;P08174-7	Complement decay-accelerating factor	CD55	-0.610155		+	1.6112	0.0244794	0.102215	26.3363	26.5386	26.7626	27.1157	27.3848	26.9675	15	15	15	49.6	49.6	49.6	41.4	0	284.79	5372200000	229	NaN	NaN	NaN	7	28	-2.23169
Q10472;Q8IUC8;Q10472-2;Q8IUC8-2;Q8IUC8-3	Q10472	Polypeptide N-acetylgalactosaminyltransferase 1;Polypeptide N-acetylgalactosaminyltransferase 1 soluble form	GALNT1	0.333253		+	1.61048	0.02452	0.192727	24.7671	24.8182	24.7017	24.5691	24.2651	24.4531	7	7	7	21.1	21.1	21.1	64.218	0	31.278	1034500000	46	NaN	NaN	NaN	5	11	1.7111
P63241;P63241-2;Q6IS14;Q9GZV4	P63241;P63241-2;Q6IS14	Eukaryotic translation initiation factor 5A-1;Eukaryotic translation initiation factor 5A-1-like	EIF5A;EIF5AL1	-0.263688		+	1.60733	0.0246985	0.246709	28.9669	28.8011	28.8507	29.2448	29.052	29.1129	14	14	14	80.5	80.5	80.5	16.832	0	323.31	22683000000	429	NaN	NaN	NaN	4	42	-1.5055
P09493-5	P09493-5	Tropomyosin alpha-1 chain	TPM1	-0.317941		+	1.60488	0.0248382	0.207395	25.2815	25.0322	25.069	25.4594	25.3582	25.519	16	11	2	55.1	39.6	9	28.385	0	39.415	1751900000	72	16	11	2	1	8	-1.66659
P34932;P34932-2	P34932	Heat shock 70 kDa protein 4	HSPA4	-0.35578		+	1.60341	0.0249224	0.184034	27.2031	27.2301	27.2921	27.79	27.4672	27.5356	34	32	32	55.2	52.5	52.5	94.33	0	323.31	16465000000	571	NaN	NaN	NaN	2	64	-1.76404
Q9UBU9;Q9UBU9-2	Q9UBU9;Q9UBU9-2	Nuclear RNA export factor 1	NXF1	0.333431		+	1.60336	0.0249253	0.194342	25.2197	24.9086	25.0467	24.7583	24.6622	24.7542	12	12	12	34.9	34.9	34.9	70.182	0	75.917	1526800000	99	NaN	NaN	NaN	2	20	1.70726
P46087;P46087-2;P46087-4;P46087-3	P46087;P46087-2;P46087-4;P46087-3	Probable 28S rRNA (cytosine(4447)-C(5))-methyltransferase	NOP2	0.510255		+	1.59538	0.0253875	0.135243	25.8159	25.6012	25.828	25.0696	25.4866	25.1582	10	10	10	18	18	18	89.301	0	23.094	1852200000	105	NaN	NaN	NaN	4	8	2.06841
Q8NCN5	Q8NCN5	Pyruvate dehydrogenase phosphatase regulatory subunit, mitochondrial	PDPR	0.326518		+	1.59402	0.0254671	0.20287	24.1004	24.2593	24.4051	23.9775	23.9419	23.8658	5	5	5	8.8	8.8	8.8	99.363	0	4.9747	486030000	10	5	5	5	1	1	1.68342
Q99459	Q99459	Cell division cycle 5-like protein	CDC5L	0.47179		+	1.59056	0.0256708	0.149496	25.2608	25.0902	25.4731	24.6963	24.9575	24.7549	13	13	13	26.7	26.7	26.7	92.25	0	46.752	2731000000	116	13	13	13	1	17	1.99819
P04792	P04792	Heat shock protein beta-1	HSPB1	-0.530443		+	1.58724	0.0258678	0.130362	28.3845	28.853	28.8262	29.1906	29.2039	29.2606	12	12	12	85.9	85.9	85.9	22.782	0	270.38	13204000000	265	12	12	12	1	36	-2.09329
P06744;P06744-2	P06744;P06744-2	Glucose-6-phosphate isomerase	GPI	-0.461586		+	1.5867	0.0259	0.150703	26.9301	27.3271	27.2493	27.6554	27.5243	27.7116	16	16	12	45.5	45.5	34.8	63.146	0	274.19	11370000000	382	NaN	NaN	NaN	2	36	-1.97647
P78417;P78417-3;P78417-2	P78417;P78417-3;P78417-2	Glutathione S-transferase omega-1	GSTO1	-0.378817		+	1.58607	0.0259376	0.180036	27.5934	27.4641	27.3509	27.9896	27.6979	27.8573	16	16	16	57.7	57.7	57.7	27.566	0	100.23	7005900000	230	NaN	NaN	NaN	3	19	-1.80694
P37108	P37108	Signal recognition particle 14 kDa protein	SRP14	0.252919		+	1.58519	0.0259902	0.25253	27.6483	27.4451	27.6393	27.2726	27.321	27.3805	5	5	5	48.5	48.5	48.5	14.57	0	48.017	4013400000	101	5	5	5	1	10	1.45983
P42166;P42167-3	P42166	Lamina-associated polypeptide 2, isoform alpha;Thymopoietin;Thymopentin	TMPO	0.442769		+	1.58208	0.026177	0.153333	27.878	27.6865	28.1135	27.5176	27.3962	27.4359	34	34	23	71.6	71.6	52.2	75.491	0	323.31	26073000000	663	NaN	NaN	NaN	2	104	1.93747
Q9BYN8	Q9BYN8	28S ribosomal protein S26, mitochondrial	MRPS26	0.391932		+	1.57879	0.0263761	0.173266	24.86	25.1319	25.0274	24.4832	24.5949	24.7655	3	3	3	19	19	19	24.211	0	15.351	526570000	55	3	3	3	1	5	1.83106
Q6UN15;Q6UN15-5;Q6UN15-3;Q6UN15-4	Q6UN15;Q6UN15-5;Q6UN15-3;Q6UN15-4	Pre-mRNA 3-end-processing factor FIP1	FIP1L1	0.416997		+	1.57779	0.0264369	0.164765	27.0235	27.1797	27.1462	26.8888	26.5019	26.7077	11	11	11	37.9	37.9	37.9	66.526	0	106.01	3453300000	119	NaN	NaN	NaN	4	26	1.88321
Q9H6F5	Q9H6F5	Coiled-coil domain-containing protein 86	CCDC86	0.663994		+	1.57416	0.0266588	0.100747	23.2435	23.3947	23.2247	22.8491	22.2541	22.7677	3	3	3	15.6	15.6	15.6	40.235	0.0031862	1.275	156510000	16	3	3	3	1	4	2.25949
Q15233;Q15233-2	Q15233;Q15233-2	Non-POU domain-containing octamer-binding protein	NONO	0.510173		+	1.57202	0.0267904	0.135983	30.4464	30.2827	30.4492	30.1509	29.6875	29.8095	29	28	28	60.7	59	59	54.231	0	323.31	42414000000	605	NaN	NaN	NaN	2	100	2.04731
Q12996;Q12996-3;Q12996-2	Q12996	Cleavage stimulation factor subunit 3	CSTF3	0.611194		+	1.57108	0.0268485	0.116541	25.8831	25.9242	25.9421	25.548	24.9584	25.4095	13	13	13	32.9	32.9	32.9	82.921	0	97.753	3302400000	180	NaN	NaN	NaN	3	23	2.19179
P22392-2;P22392;O60361	P22392-2;P22392	Nucleoside diphosphate kinase B	NME2	-0.331572		+	1.57085	0.0268627	0.202364	29.0111	29.0295	28.8165	29.3781	29.1492	29.3245	14	14	5	76	76	23.6	30.137	0	106.07	29912000000	478	NaN	NaN	NaN	3	59	-1.68271
Q13217	Q13217	DnaJ homolog subfamily C member 3	DNAJC3	-0.262528		+	1.56824	0.0270246	0.249302	25.8503	26.0792	25.8955	26.14	26.2347	26.2377	19	19	19	45.6	45.6	45.6	57.579	0	184.71	6018100000	208	19	19	19	1	25	-1.48334
P45974;P45974-2	P45974;P45974-2	Ubiquitin carboxyl-terminal hydrolase 5	USP5	-0.378153		+	1.567	0.0271019	0.179753	26.5088	26.4696	26.3187	26.8515	26.6299	26.95	20	20	19	38.2	38.2	37.1	95.785	0	112.04	5296000000	209	NaN	NaN	NaN	2	21	-1.79226
O14497;O14497-2;O14497-3	O14497;O14497-2;O14497-3	AT-rich interactive domain-containing protein 1A	ARID1A	0.715107		+	1.56673	0.0271188	0.0993642	24.6117	24.7686	24.363	24.1881	23.8171	23.5927	24	24	24	17.7	17.7	17.7	242.04	0	119.73	1380500000	127	NaN	NaN	NaN	3	32	2.30729
Q9UBF2;Q9UBF2-2	Q9UBF2;Q9UBF2-2	Coatomer subunit gamma-2	COPG2	-0.636105		+	1.56639	0.02714	0.107956	24.1961	24.3446	24.3091	24.9136	24.6082	25.2363	11	8	8	21.7	16.9	16.9	97.621	0	33.047	756800000	48	NaN	NaN	NaN	2	9	-2.21802
P49406	P49406	39S ribosomal protein L19, mitochondrial	MRPL19	0.232513		+	1.56636	0.0271419	0.284058	25.5694	25.3816	25.3899	25.1881	25.2745	25.1807	7	7	7	28.8	28.8	28.8	33.535	0	7.9974	1301000000	32	7	7	7	1	6	1.38172
Q13885	Q13885	Tubulin beta-2A chain	TUBB2A	-0.477418		+	1.5594	0.0275804	0.149913	27.6738	27.4839	27.3186	27.9054	28.1594	27.8437	30	8	2	76.9	32.8	11.5	49.906	0	97.353	8312700000	230	30	8	2	1	26	-1.9817
Q15007;Q15007-2	Q15007;Q15007-2	Pre-mRNA-splicing regulator WTAP	WTAP	0.630916		+	1.55817	0.0276586	0.114842	24.6144	24.415	24.1093	23.5423	23.9388	23.765	8	8	8	27.8	27.8	27.8	44.243	0	42.899	562110000	37	NaN	NaN	NaN	2	6	2.20301
O15042;O15042-2;O15042-3	O15042;O15042-2;O15042-3	U2 snRNP-associated SURP motif-containing protein	U2SURP	0.71781		+	1.55427	0.0279081	0.101091	25.663	26.0067	26.2565	25.4197	25.0116	25.3415	24	24	24	34.6	34.6	34.6	118.29	0	67.793	3893200000	153	NaN	NaN	NaN	3	43	2.29575
Q9Y5Q9;Q9Y5Q9-2	Q9Y5Q9;Q9Y5Q9-2	General transcription factor 3C polypeptide 3	GTF3C3	1.40288		+	1.55207	0.0280498	0.0778765	24.8892	25.1521	24.8796	22.8654	23.5729	24.274	7	7	7	15.7	15.7	15.7	101.27	0	41.895	434620000	24	NaN	NaN	NaN	2	8	2.7171
Q03701	Q03701	CCAAT/enhancer-binding protein zeta	CEBPZ	0.697737		+	1.55047	0.0281533	0.10095	26.2733	25.7849	26.4827	25.4604	25.5123	25.475	16	16	16	22.7	22.7	22.7	120.97	0	58.897	1940900000	61	16	16	16	1	22	2.27052
Q9C005	Q9C005	Protein dpy-30 homolog	DPY30	0.560113		+	1.54823	0.0282989	0.130725	26.5473	26.8334	26.5825	26.2733	26.1917	25.8178	3	3	3	56.6	56.6	56.6	11.25	0	29.349	2131000000	108	3	3	3	1	11	2.10025
O43823	O43823	A-kinase anchor protein 8	AKAP8	1.48238		+	1.54499	0.0285108	0.0723544	25.3878	25.1152	25.0263	24.539	23.1463	23.3969	6	6	6	21	21	21	76.107	0	66.492	677830000	50	6	6	6	1	14	2.73395
Q9P0L0-2	Q9P0L0-2	Vesicle-associated membrane protein-associated protein A	VAPA	0.233113		+	1.54471	0.0285292	0.285852	27.7491	27.9319	27.9699	27.6299	27.6447	27.677	15	15	2	59.9	59.9	14.3	32.613	0	122.46	9379400000	230	15	15	2	1	30	1.37485
Q9H9J2	Q9H9J2	39S ribosomal protein L44, mitochondrial	MRPL44	0.262935		+	1.54387	0.0285845	0.253197	25.9055	25.865	25.9446	25.5742	25.792	25.5601	9	9	9	39.5	39.5	39.5	37.535	0	39.675	2074900000	73	9	9	9	1	5	1.47301
Q9Y2W2	Q9Y2W2	WW domain-binding protein 11	WBP11	1.58109		+	1.54329	0.0286227	0.0697143	24.9469	24.0662	23.7502	22.5137	23.2683	22.2379	4	4	4	5.8	5.8	5.8	69.997	0	4.0412	259290000	7	4	4	4	1	4	2.76293
P60174;P60174-1;P60174-4	P60174;P60174-1;P60174-4	Triosephosphate isomerase	TPI1	-0.453634		+	1.53646	0.0290764	0.158219	28.8816	29.2919	29.2199	29.6668	29.4928	29.5947	20	20	20	70.3	70.3	70.3	30.791	0	323.31	39541000000	520	NaN	NaN	NaN	3	46	-1.92069
Q96A35	Q96A35	39S ribosomal protein L24, mitochondrial	MRPL24	0.336631		+	1.53002	0.0295107	0.206916	26.0488	26.0498	26.1175	25.6337	25.9333	25.6393	6	6	6	37	37	37	24.915	0	35.717	1745300000	70	6	6	6	1	7	1.67028
Q9H4A4	Q9H4A4	Aminopeptidase B	RNPEP	-0.406343		+	1.52719	0.0297037	0.176832	24.5301	24.8682	24.8291	25.0941	25.0824	25.27	13	13	13	28.5	28.5	28.5	72.595	0	35.631	1260800000	88	13	13	13	1	6	-1.82358
Q9NSD9;Q9NSD9-2	Q9NSD9;Q9NSD9-2	Phenylalanine--tRNA ligase beta subunit	FARSB	-0.655142		+	1.52093	0.0301349	0.115914	24.19	23.6881	24.0857	24.7635	24.3886	24.777	7	7	7	18.5	18.5	18.5	66.115	0	16.125	1009600000	65	NaN	NaN	NaN	2	4	-2.19141
O00487	O00487	26S proteasome non-ATPase regulatory subunit 14	PSMD14	-0.0595989		+	1.52037	0.0301738	0.752606	26.8674	26.9239	26.9045	26.9596	26.9449	26.97	7	7	7	41.9	41.9	41.9	34.577	0	31.519	3627000000	105	7	7	7	1	14	-0.504618
P07199	P07199	Major centromere autoantigen B	CENPB	0.263199		+	1.515	0.0305492	0.25297	24.891	25.0443	24.9113	24.809	24.6557	24.5923	4	4	4	11.4	11.4	11.4	65.171	0	39.643	456010000	25	4	4	4	1	7	1.45991
Q9Y673;Q9Y673-2	Q9Y673;Q9Y673-2	Dolichyl-phosphate beta-glucosyltransferase	ALG5	0.289268		+	1.51197	0.0307631	0.238383	26.5712	26.6652	26.8124	26.3917	26.3014	26.4878	7	7	7	20.7	20.7	20.7	36.946	0	21.058	1661600000	53	NaN	NaN	NaN	2	6	1.53509
Q96FW1;Q96FW1-2	Q96FW1	Ubiquitin thioesterase OTUB1	OTUB1	-0.388867		+	1.5104	0.0308745	0.182605	25.6339	25.3904	25.513	25.7092	26.0009	25.9938	8	8	8	45	45	45	31.284	0	56.206	1971900000	118	NaN	NaN	NaN	2	7	-1.77543
Q14019	Q14019	Coactosin-like protein	COTL1	-0.556739		+	1.50915	0.0309635	0.135804	26.997	27.0818	26.5509	27.3803	27.5217	27.398	9	9	9	59.2	59.2	59.2	15.945	0	67.665	3383300000	96	9	9	9	1	11	-2.05766
P51858;P51858-3;P51858-2	P51858;P51858-3;P51858-2	Hepatoma-derived growth factor	HDGF	-0.481679		+	1.50719	0.0311036	0.153294	25.416	24.9824	25.3613	25.849	25.681	25.6747	5	5	5	34.6	34.6	34.6	26.788	0	42.196	1921000000	85	NaN	NaN	NaN	3	9	-1.94391
Q9Y6M5	Q9Y6M5	Zinc transporter 1	SLC30A1	0.291634		+	1.50541	0.0312313	0.239242	25.994	25.8925	25.8865	25.7224	25.7078	25.4679	5	5	5	15.2	15.2	15.2	55.299	0	33.952	1340000000	41	5	5	5	1	3	1.53816
Q14980;Q14980-4;Q14980-3;Q14980-5	Q14980;Q14980-4;Q14980-3	Nuclear mitotic apparatus protein 1	NUMA1	0.471529		+	1.50395	0.0313365	0.158463	27.5943	27.9742	27.9555	27.4726	27.222	27.4149	86	86	1	51.3	51.3	0.6	238.26	0	323.31	28747000000	870	NaN	NaN	NaN	4	155	1.92439
P62937;P62937-2;F5H284;Q9Y536;P0DN26;A0A0B4J2A2;A0A075B767;A0A075B759;P0DN37	P62937;P62937-2	Peptidyl-prolyl cis-trans isomerase A;Peptidyl-prolyl cis-trans isomerase A, N-terminally processed	PPIA	-0.343629		+	1.50377	0.0313495	0.206884	30.863	31.1136	30.7628	31.288	31.2295	31.2528	13	13	13	71.5	71.5	71.5	18.012	0	323.31	121260000000	674	NaN	NaN	NaN	9	64	-1.67051
Q13641	Q13641	Trophoblast glycoprotein	TPBG	-0.84948		+	1.50179	0.0314927	0.0985797	27.2963	27.3055	26.5968	27.8683	28.1355	27.7432	3	3	3	13.1	13.1	13.1	46.031	0	27.128	2532300000	45	3	3	3	1	8	-2.34861
O43776;O43776-2	O43776	Asparagine--tRNA ligase, cytoplasmic	NARS	-0.617965		+	1.49767	0.0317929	0.129126	24.7976	24.3322	24.2591	24.9103	25.2136	25.1189	7	7	7	20.4	20.4	20.4	62.942	0	50.957	1005200000	43	NaN	NaN	NaN	2	10	-2.12386
Q9UKG9;Q9UKG9-3;Q9UKG9-2	Q9UKG9;Q9UKG9-3	Peroxisomal carnitine O-octanoyltransferase	CROT	0.388158		+	1.495	0.031989	0.185028	25.8447	25.8411	25.5182	25.396	25.242	25.4015	7	7	7	17.6	17.6	17.6	70.178	0	7.852	1333800000	52	NaN	NaN	NaN	3	4	1.76284
Q5BKZ1;Q5BKZ1-3;Q5BKZ1-2	Q5BKZ1;Q5BKZ1-3	DBIRD complex subunit ZNF326	ZNF326	0.498694		+	1.49052	0.0323206	0.151019	25.3757	25.5453	25.5592	25.1727	24.7112	25.1002	10	10	10	27.5	27.5	27.5	65.653	0	36.497	1872400000	77	NaN	NaN	NaN	3	15	1.95615
P55265;P55265-5;P55265-4;P55265-2;P55265-3	P55265;P55265-5;P55265-4;P55265-2;P55265-3	Double-stranded RNA-specific adenosine deaminase	ADAR	0.407726		+	1.48436	0.0327823	0.18013	25.9585	26.1	26.366	25.7327	25.6582	25.8104	23	23	23	29.5	29.5	29.5	136.06	0	206.17	4307500000	177	NaN	NaN	NaN	5	36	1.79407
P35250;P35250-2	P35250;P35250-2	Replication factor C subunit 2	RFC2	0.442108		+	1.48405	0.0328058	0.169673	25.1057	25.1594	25.2503	24.7742	24.4831	24.9317	7	7	7	35.9	35.9	35.9	39.157	0	111.51	1239600000	79	NaN	NaN	NaN	2	13	1.85738
P31939;P31939-2	P31939;P31939-2	Bifunctional purine biosynthesis protein PURH;Phosphoribosylaminoimidazolecarboxamide formyltransferase;IMP cyclohydrolase	ATIC	-0.395148		+	1.48309	0.0328783	0.184366	26.8748	26.8082	26.5676	27.1643	26.9968	27.2749	26	26	26	57.1	57.1	57.1	64.615	0	223.85	9170200000	301	NaN	NaN	NaN	2	30	-1.76834
Q05519;Q05519-2	Q05519;Q05519-2	Serine/arginine-rich splicing factor 11	SRSF11	0.742855		+	1.47378	0.0335908	0.105483	26.1762	26.2645	26.9095	25.6614	25.6851	25.7751	5	5	5	13.8	13.8	13.8	53.542	0	6.7997	1200200000	40	NaN	NaN	NaN	2	9	2.22592
Q9C0C2;Q9C0C2-2	Q9C0C2;Q9C0C2-2	182 kDa tankyrase-1-binding protein	TNKS1BP1	-0.624117		+	1.47274	0.0336713	0.129717	24.8233	24.9573	24.7409	25.1363	25.4769	25.7808	16	16	16	17.1	17.1	17.1	181.79	0	57.019	1224300000	73	NaN	NaN	NaN	2	5	-2.10477
P04156	P04156	Major prion protein	PRNP	0.41809		+	1.47255	0.033686	0.17994	27.133	27.0512	27.3613	26.8275	26.884	26.5797	2	2	2	9.5	9.5	9.5	27.661	0	27.695	2278800000	36	2	2	2	1	6	1.80469
Q9P2K5-2;Q9P2K5-3	Q9P2K5-2	Myelin expression factor 2	MYEF2	0.511315		+	1.47103	0.0338041	0.151104	26.7591	26.7035	27.2094	26.3605	26.3615	26.416	14	14	1	44.6	44.6	3.6	61.929	0	61.727	4043100000	136	NaN	NaN	NaN	2	24	1.95746
O95478	O95478	Ribosome biogenesis protein NSA2 homolog	NSA2	0.596024		+	1.47063	0.0338353	0.135276	26.6302	26.3979	26.4309	25.5809	26.1807	25.9092	6	6	6	24.6	24.6	24.6	30.065	0	17.276	2220600000	45	6	6	6	1	4	2.06968
P13473;P13473-2;P13473-3	P13473;P13473-2;P13473-3	Lysosome-associated membrane glycoprotein 2	LAMP2	-0.459061		+	1.47051	0.0338446	0.166987	27.706	27.3238	27.3926	27.8516	28.102	27.8458	4	4	4	10.7	10.7	10.7	44.96	0	12.164	3059200000	42	NaN	NaN	NaN	3	5	-1.87528
Q9BZQ8	Q9BZQ8	Protein Niban	FAM129A	-0.560921		+	1.47018	0.0338704	0.142366	26.6444	26.6866	26.2791	26.8564	27.2087	27.2278	13	13	13	24	24	24	103.13	0	98.231	4304300000	153	13	13	13	1	16	-2.02522
P55081	P55081	Microfibrillar-associated protein 1	MFAP1	0.602734		+	1.46806	0.0340361	0.13356	25.5558	25.5039	25.1018	24.6703	25.0347	24.6483	7	7	7	20.5	20.5	20.5	51.958	0	39.481	700480000	47	7	7	7	1	6	2.07506
P22314;P22314-2	P22314;P22314-2	Ubiquitin-like modifier-activating enzyme 1	UBA1	-0.189214		+	1.4635	0.0343954	0.37425	26.6013	26.6999	26.6115	26.7274	26.8551	26.8978	20	20	20	31.4	31.4	31.4	117.85	0	162.18	6192300000	294	NaN	NaN	NaN	2	23	-1.18259
Q9Y696	Q9Y696	Chloride intracellular channel protein 4	CLIC4	-0.565373		+	1.45924	0.0347344	0.144405	25.7319	25.9513	25.5383	26.1448	26.5732	26.1997	11	11	11	64	64	64	28.772	0	99.667	3570900000	185	11	11	11	1	10	-2.02019
Q15050	Q15050	Ribosome biogenesis regulatory protein homolog	RRS1	0.456078		+	1.4552	0.035059	0.17023	27.4625	27.031	27.1108	26.6834	26.8655	26.6871	17	17	17	45.5	45.5	45.5	41.193	0	323.31	9101200000	262	17	17	17	1	31	1.85746
P99999;CON__P62894	P99999	Cytochrome c	CYCS	0.278085		+	1.45207	0.0353126	0.252679	28.7414	28.5889	28.6937	28.4552	28.49	28.2445	10	10	10	56.2	56.2	56.2	11.749	0	86.239	17282000000	277	NaN	NaN	NaN	2	26	1.47173
Q14839;Q14839-2	Q14839;Q14839-2	Chromodomain-helicase-DNA-binding protein 4	CHD4	0.475231		+	1.45169	0.0353435	0.164176	26.6359	26.671	27.0452	26.3456	26.1605	26.4204	31	31	25	27.1	27.1	22.4	218	0	175.87	5715800000	257	NaN	NaN	NaN	2	53	1.88542
P14550	P14550	Alcohol dehydrogenase [NADP(+)]	AKR1A1	-0.550582		+	1.44973	0.0355034	0.148816	26.0129	26.3402	25.8175	26.4322	26.7191	26.6711	4	4	4	17.2	17.2	17.2	36.573	0	11.371	1347900000	39	4	4	4	1	4	-1.99176
O00410;O00410-3;O00410-2	O00410;O00410-3;O00410-2	Importin-5	IPO5	-0.212646		+	1.4449	0.0359005	0.335335	26.4554	26.6146	26.5843	26.8592	26.7068	26.7262	34	34	33	51	51	49.9	123.63	0	291.01	10239000000	444	NaN	NaN	NaN	3	62	-1.2628
P42224;P42224-2	P42224;P42224-2	Signal transducer and activator of transcription 1-alpha/beta	STAT1	-0.305837		+	1.44099	0.0362251	0.239086	25.1523	24.8325	25.0433	25.2725	25.2991	25.374	12	12	12	25.9	25.9	25.9	87.334	0	79.883	1921100000	92	NaN	NaN	NaN	2	16	-1.53949
P49750;P49750-1;P49750-3	P49750;P49750-1;P49750-3	YLP motif-containing protein 1	YLPM1	0.233162		+	1.43988	0.0363178	0.301347	26.1548	25.972	26.064	25.7621	25.7929	25.9363	24	24	24	17.9	17.9	17.9	241.64	0	172.1	5695100000	333	NaN	NaN	NaN	3	48	1.33022
Q13428;Q13428-3;Q13428-4;Q13428-2;Q13428-8;Q13428-5	Q13428;Q13428-3;Q13428-4;Q13428-2;Q13428-8	Treacle protein	TCOF1	0.349764		+	1.43857	0.0364276	0.211258	26.7732	26.5055	26.7127	26.1627	26.4279	26.3514	21	21	3	19.3	19.3	2.8	152.1	0	148.75	6070300000	262	NaN	NaN	NaN	6	33	1.64177
Q02818	Q02818	Nucleobindin-1	NUCB1	0.489881		+	1.43701	0.0365586	0.164027	25.8032	26.0855	25.726	25.2768	25.6111	25.2572	18	18	18	51	51	51	53.879	0	93.077	4141200000	190	18	18	18	1	22	1.89498
P21980;P21980-2;P21980-3	P21980;P21980-2	Protein-glutamine gamma-glutamyltransferase 2	TGM2	-0.538879		+	1.43529	0.0367037	0.151091	25.2479	25.4436	24.9804	25.8351	25.5438	25.9097	10	10	10	22.4	22.4	22.4	77.328	0	54.966	1723100000	71	NaN	NaN	NaN	3	7	-1.96242
Q92598;Q92598-2;Q92598-4;Q92598-3	Q92598;Q92598-2;Q92598-4;Q92598-3	Heat shock protein 105 kDa	HSPH1	-0.226657		+	1.43291	0.0369054	0.316601	26.9007	26.8185	27.0064	27.2065	27.0399	27.1591	39	39	36	58.5	58.5	54.2	96.864	0	318.58	17193000000	541	NaN	NaN	NaN	4	66	-1.30583
P52209;P52209-2	P52209;P52209-2	6-phosphogluconate dehydrogenase, decarboxylating	PGD	-0.256203		+	1.42704	0.0374076	0.280917	25.4489	25.7216	25.5759	25.8776	25.7847	25.8527	10	10	10	33.5	33.5	33.5	53.139	0	82.987	2891300000	127	NaN	NaN	NaN	2	11	-1.3959
O43396	O43396	Thioredoxin-like protein 1	TXNL1	-0.111993		+	1.42628	0.0374731	0.573875	25.0747	24.9695	25.0632	25.1259	25.141	25.1765	6	6	6	33.2	33.2	33.2	32.251	0	24.848	1094600000	53	6	6	6	1	2	-0.820227
P11233	P11233	Ras-related protein Ral-A	RALA	0.308283		+	1.42622	0.0374783	0.238937	27.5612	27.355	27.5779	27.2791	27.2397	27.0505	11	11	5	57.8	57.8	22.3	23.567	0	168.2	6903600000	226	11	11	5	1	30	1.53692
P38432	P38432	Coilin	COIL	0.517186		+	1.42489	0.0375933	0.157901	25.4335	25.3844	25.4275	24.5617	25.0567	25.0754	6	6	6	12.3	12.3	12.3	62.608	0	18.943	931840000	56	6	6	6	1	10	1.92322
P19623	P19623	Spermidine synthase	SRM	-1.91055		+	1.42086	0.0379437	0.0744946	22.9463	22.8491	24.7722	25.4452	25.4676	25.3863	6	6	6	44.7	44.7	44.7	33.824	0	64.351	693340000	25	6	6	6	1	0	-2.63182
Q8N2F6-2;Q8N2F6-4;Q8N2F6-6;Q8N2F6-5	Q8N2F6-2;Q8N2F6-4;Q8N2F6-6;Q8N2F6-5	Armadillo repeat-containing protein 10	ARMC10	0.734766		+	1.41546	0.0384185	0.121959	25.2484	25.8064	26.0524	24.9363	25.0527	24.9138	5	5	1	26	26	6.8	33.85	0	46.254	958730000	28	NaN	NaN	NaN	4	4	2.15011
Q8TDN6	Q8TDN6	Ribosome biogenesis protein BRX1 homolog	BRIX1	0.556478		+	1.41527	0.0384353	0.150916	28.2548	27.6669	28.1386	27.523	27.4656	27.4023	14	14	14	47.9	47.9	47.9	41.401	0	107.88	10587000000	189	14	14	14	1	25	1.96562
Q8WXF1;Q8WXF1-2	Q8WXF1;Q8WXF1-2	Paraspeckle component 1	PSPC1	0.284292		+	1.41517	0.0384441	0.252519	27.6165	27.4245	27.7011	27.3866	27.2435	27.2591	14	14	14	42.3	42.3	42.3	58.743	0	229.95	8555700000	217	NaN	NaN	NaN	2	38	1.46882
P63104;P63104-2	P63104	14-3-3 protein zeta/delta	YWHAZ	-0.45422		+	1.41164	0.0387579	0.178284	29.58	29.8077	29.3401	29.9015	30.0771	30.1119	21	19	18	75.9	71.8	68.2	27.745	0	323.31	57621000000	598	NaN	NaN	NaN	2	45	-1.81777
Q9BSC4;Q9BSC4-2;Q9BSC4-4;Q9BSC4-3	Q9BSC4;Q9BSC4-2;Q9BSC4-4	Nucleolar protein 10	NOL10	0.402983		+	1.41036	0.0388723	0.195696	25.7176	25.6076	25.9539	25.2311	25.5196	25.3194	11	11	11	28.3	28.3	28.3	80.301	0	90.86	1998500000	118	NaN	NaN	NaN	4	19	1.72877
P50990;P50990-2;P50990-3	P50990;P50990-2;P50990-3	T-complex protein 1 subunit theta	CCT8	-0.311176		+	1.40819	0.039067	0.239283	27.4969	27.426	27.6728	27.8504	27.7145	27.9643	29	29	29	57.1	57.1	57.1	59.62	0	155.1	21076000000	443	NaN	NaN	NaN	3	49	-1.53324
O15372	O15372	Eukaryotic translation initiation factor 3 subunit H	EIF3H	-0.255537		+	1.40281	0.039554	0.28416	25.6374	25.3665	25.4214	25.7589	25.7391	25.6938	8	8	8	35.5	35.5	35.5	39.93	0	14.28	1560400000	59	8	8	8	1	6	-1.38204
Q8WVM7;Q8WVM7-2	Q8WVM7;Q8WVM7-2	Cohesin subunit SA-1	STAG1	0.372145		+	1.39976	0.0398327	0.209951	25.7363	25.8329	25.4671	25.3756	25.3531	25.191	13	11	11	19.3	17.6	17.6	144.43	0	44.177	1269100000	61	NaN	NaN	NaN	2	6	1.66186
P13010	P13010	X-ray repair cross-complementing protein 5	XRCC5	0.212		+	1.39909	0.0398942	0.345869	30.0921	30.0291	29.8882	29.7179	29.8349	29.8205	46	46	46	80.6	80.6	80.6	82.704	0	323.31	78725000000	1455	46	46	46	1	141	1.2424
Q9BY44;Q9BY44-3;Q9BY44-4;Q9BY44-2	Q9BY44;Q9BY44-3;Q9BY44-4;Q9BY44-2	Eukaryotic translation initiation factor 2A;Eukaryotic translation initiation factor 2A, N-terminally processed	EIF2A	-0.45325		+	1.39347	0.0404138	0.181162	24.0308	24.0962	24.2189	24.6771	24.2883	24.7402	6	6	6	15.9	15.9	15.9	64.989	0	21.063	645670000	55	NaN	NaN	NaN	4	6	-1.80086
P23381;P23381-2	P23381;P23381-2	Tryptophan--tRNA ligase, cytoplasmic;T1-TrpRS;T2-TrpRS	WARS	-0.485065		+	1.39107	0.0406378	0.171613	25.7551	25.9295	25.5218	26.0046	26.3789	26.278	14	14	14	47.1	47.1	47.1	53.165	0	69.686	3533500000	194	NaN	NaN	NaN	2	15	-1.84691
Q14978-3	Q14978-3	Nucleolar and coiled-body phosphoprotein 1	NOLC1	0.678009		+	1.39096	0.0406481	0.135455	27.3184	26.6112	26.6724	26.1495	26.1908	26.2276	13	13	1	20.9	20.9	3.4	73.744	0	305.25	6091700000	261	13	13	1	1	44	2.07122
P40189;P40189-3	P40189;P40189-3	Interleukin-6 receptor subunit beta	IL6ST	-0.462053		+	1.38997	0.0407408	0.178256	25.0868	25.3541	25.2162	25.5069	25.9457	25.5908	7	7	7	13.6	13.6	13.6	103.54	0	30.86	1127600000	51	NaN	NaN	NaN	2	4	-1.81159
P42704	P42704	Leucine-rich PPR motif-containing protein, mitochondrial	LRPPRC	0.415257		+	1.38473	0.0412354	0.195956	27.8392	27.5172	27.9276	27.2315	27.4507	27.3561	62	62	62	59.8	59.8	59.8	157.9	0	323.31	34909000000	1046	62	62	62	1	117	1.7308
Q92621	Q92621	Nuclear pore complex protein Nup205	NUP205	0.263317		+	1.38396	0.0413086	0.282046	30.4648	30.278	30.305	30.2188	30.0338	30.0052	48	48	48	37.5	37.5	37.5	227.92	0	323.31	30554000000	569	48	48	48	1	94	1.39484
P09234	P09234	U1 small nuclear ribonucleoprotein C	SNRPC	0.378232		+	1.37789	0.04189	0.210502	28.0291	28.219	27.8608	27.7674	27.513	27.6938	4	4	4	25.2	25.2	25.2	17.394	0	48.031	5686700000	68	4	4	4	1	12	1.65796
P63151;P63151-2;Q66LE6;Q00005;Q00005-2;Q00005-6;Q00005-3;Q00005-4;Q00005-5;Q00005-7;Q9Y2T4;Q9Y2T4-3;Q9Y2T4-4;Q9Y2T4-2	P63151;P63151-2	Serine/threonine-protein phosphatase 2A 55 kDa regulatory subunit B alpha isoform	PPP2R2A	-0.537624		+	1.37428	0.0422396	0.161952	24.4483	24.9501	24.5344	25.0909	25.0795	25.3753	8	8	8	31.1	31.1	31.1	51.691	0	20.082	1045900000	57	NaN	NaN	NaN	14	3	-1.90212
Q92797;Q92797-2	Q92797	Symplekin	SYMPK	0.532049		+	1.3715	0.0425109	0.162776	25.1554	25.5278	25.7272	25.0158	24.8008	24.9975	12	12	12	18.7	18.7	18.7	141.15	0	318.8	1750000000	98	NaN	NaN	NaN	2	24	1.89243
O15116	O15116	U6 snRNA-associated Sm-like protein LSm1	LSM1	-0.638744		+	1.37083	0.0425765	0.147247	24.2442	24.0608	23.6495	24.8302	24.3888	24.6517	2	2	2	24.8	24.8	24.8	15.179	0	4.3344	396010000	16	2	2	2	1	2	-2.01123
Q8NHH9;Q8NHH9-2;Q8NHH9-5;Q8NHH9-4;Q8NHH9-3	Q8NHH9;Q8NHH9-2;Q8NHH9-5;Q8NHH9-4;Q8NHH9-3	Atlastin-2	ATL2	0.518214		+	1.36939	0.0427179	0.166751	25.5116	25.6358	25.4391	25.2736	25.0578	24.7004	7	7	6	19.2	19.2	17.3	66.228	0	43.218	1135400000	46	NaN	NaN	NaN	5	8	1.87264
P62258;P62258-2	P62258;P62258-2	14-3-3 protein epsilon	YWHAE	-0.304283		+	1.36219	0.043432	0.248491	29.7357	29.961	29.605	30.0567	30.0697	30.0882	22	22	20	77.6	77.6	70.6	29.174	0	315.08	49313000000	700	NaN	NaN	NaN	2	72	-1.48894
Q58FF8	Q58FF8	Putative heat shock protein HSP 90-beta 2	HSP90AB2P	-0.57713		+	1.36009	0.0436425	0.155538	27.6779	27.5983	28.0406	28.6338	28.1663	28.2479	9	1	1	16.8	3.9	3.9	44.348	0	38.203	4980400000	108	9	1	1	1	9	-1.93492
P52815	P52815	39S ribosomal protein L12, mitochondrial	MRPL12	0.393731		+	1.35781	0.0438723	0.207089	30.9143	30.9796	30.9069	30.2763	30.7089	30.6344	8	8	8	55.1	55.1	55.1	21.348	0	56.756	35682000000	116	8	8	8	1	10	1.67183
Q01518;Q01518-2	Q01518;Q01518-2	Adenylyl cyclase-associated protein 1	CAP1	-0.343873		+	1.35765	0.0438884	0.233203	27.3182	27.3968	27.2974	27.8303	27.4564	27.7574	28	28	27	56.6	56.6	56.6	51.901	0	238.05	15167000000	324	NaN	NaN	NaN	2	30	-1.57477
P30740;P30740-2	P30740;P30740-2	Leukocyte elastase inhibitor	SERPINB1	-1.04246		+	1.35658	0.0439967	0.100323	23.5118	22.895	22.4334	24.0055	23.6745	24.2876	4	4	4	19	19	19	42.741	0	5.7497	295720000	17	NaN	NaN	NaN	2	1	-2.27052
P14854	P14854	Cytochrome c oxidase subunit 6B1	COX6B1	-0.459151		+	1.35504	0.044153	0.18185	29.7346	30.0548	30.2384	30.5731	30.3712	30.461	7	7	7	83.7	83.7	83.7	10.192	0	155.23	21976000000	204	7	7	7	1	27	-1.7771
P22087	P22087	rRNA 2-O-methyltransferase fibrillarin	FBL	0.273056		+	1.35333	0.0443272	0.277791	28.6433	28.4838	28.7677	28.2905	28.447	28.3381	15	15	15	57.6	57.6	57.6	33.784	0	143.03	14517000000	253	15	15	15	1	37	1.40526
P39687;O43423;O95626	P39687	Acidic leucine-rich nuclear phosphoprotein 32 family member A	ANP32A	-0.383563		+	1.35233	0.0444294	0.211103	26.9205	26.9717	27.2584	27.5616	27.4554	27.2843	5	5	4	21.7	21.7	21.7	28.585	0	92.726	3447400000	90	NaN	NaN	NaN	3	8	-1.64914
P35606;P35606-2	P35606;P35606-2	Coatomer subunit beta	COPB2	-0.284288		+	1.35149	0.0445154	0.265966	27.5988	27.5745	27.2969	27.7947	27.7882	27.7401	28	28	28	51.4	51.4	51.4	102.49	0	219.53	12894000000	310	NaN	NaN	NaN	2	23	-1.43339
P57740;P57740-2;P57740-3	P57740;P57740-2;P57740-3	Nuclear pore complex protein Nup107	NUP107	0.249041		+	1.35068	0.0445985	0.298137	26.4683	26.2499	26.3921	26.2262	26.0271	26.11	25	25	25	43.1	43.1	43.1	106.37	0	323.31	7319600000	333	NaN	NaN	NaN	3	57	1.33751
P54886;P54886-2	P54886;P54886-2	Delta-1-pyrroline-5-carboxylate synthase;Glutamate 5-kinase;Gamma-glutamyl phosphate reductase	ALDH18A1	0.348426		+	1.34915	0.0447559	0.232396	26.8856	26.994	27.2654	26.6501	26.7848	26.6649	27	27	27	45.9	45.9	45.9	87.301	0	204.26	9213700000	329	NaN	NaN	NaN	2	34	1.57843
O75525;O75525-2	O75525;O75525-2	KH domain-containing, RNA-binding, signal transduction-associated protein 3	KHDRBS3	0.61456		+	1.34776	0.0448993	0.150521	25.2531	24.8975	25.0679	24.7935	24.4336	24.1476	6	5	5	19.7	17.1	17.1	38.799	0	6.3078	583160000	25	NaN	NaN	NaN	2	5	1.96218
Q969Z0;Q969Z0-2	Q969Z0;Q969Z0-2	Protein TBRG4	TBRG4	0.695304		+	1.34585	0.0450972	0.142061	25.1214	25.1302	25.8405	24.5943	24.7318	24.68	8	8	8	23.5	23.5	23.5	70.737	0	31.325	1289700000	30	NaN	NaN	NaN	2	1	2.03555
P00966	P00966	Argininosuccinate synthase	ASS1	-2.09246		+	1.34345	0.0453472	0.0862056	24.5645	22.684	22.4238	24.7714	25.5235	25.6547	5	5	5	24	24	24	46.53	0	33.219	811650000	19	5	5	5	1	1	-2.52588
Q92925;Q92925-3;Q92925-2	Q92925;Q92925-3;Q92925-2	SWI/SNF-related matrix-associated actin-dependent regulator of chromatin subfamily D member 2	SMARCD2	0.430543		+	1.34294	0.0454004	0.193845	25.2654	25.5018	25.7359	25.1363	24.9435	25.1317	8	8	5	20.5	20.5	14.7	58.92	0	24.291	984040000	58	NaN	NaN	NaN	3	10	1.7226
Q86W42;Q86W42-2;Q86W42-3	Q86W42;Q86W42-2;Q86W42-3	THO complex subunit 6 homolog	THOC6	0.617574		+	1.34237	0.0454601	0.151053	25.7754	25.9894	25.561	25.4178	25.2333	24.822	10	10	10	45.2	45.2	45.2	37.535	0	129.09	1486500000	84	NaN	NaN	NaN	3	19	1.9595
Q9HCD5	Q9HCD5	Nuclear receptor coactivator 5	NCOA5	0.635113		+	1.34029	0.0456783	0.15031	26.8772	26.1971	26.7808	26.0617	25.8584	26.0296	16	16	16	48.7	48.7	48.7	65.536	0	94.962	3624800000	163	16	16	16	1	37	1.97457
P00338;P00338-3;P00338-4;P00338-2;P00338-5	P00338;P00338-3;P00338-4;P00338-2;P00338-5	L-lactate dehydrogenase A chain	LDHA	-0.348756		+	1.3397	0.0457404	0.233106	29.3421	29.5344	29.4475	29.9394	29.5795	29.8513	26	26	25	81.9	81.9	78.3	36.688	0	253.48	56551000000	656	NaN	NaN	NaN	5	76	-1.57261
O75083;O75083-3	O75083;O75083-3	WD repeat-containing protein 1	WDR1	-0.324848		+	1.33954	0.0457573	0.242434	26.9988	26.7354	26.7131	27.2405	27.1672	27.0141	18	18	18	53.1	53.1	53.1	66.193	0	323.31	11290000000	339	NaN	NaN	NaN	2	26	-1.522
P21796	P21796	Voltage-dependent anion-selective channel protein 1	VDAC1	0.233249		+	1.33775	0.0459462	0.325538	30.3487	30.2574	30.4771	30.0835	30.2294	30.0706	19	19	19	78.1	78.1	78.1	30.772	0	323.31	73549000000	951	19	19	19	1	113	1.28465
P53618	P53618	Coatomer subunit beta	COPB1	-0.310123		+	1.33675	0.0460522	0.249015	27.0024	26.9037	27.0982	27.4564	27.1384	27.3399	30	30	30	42.8	42.8	42.8	107.14	0	147.97	12387000000	363	30	30	30	1	41	-1.48715
P82933	P82933	28S ribosomal protein S9, mitochondrial	MRPS9	0.401812		+	1.33586	0.0461466	0.207078	24.0886	24.1741	24.5159	23.9146	23.9058	23.7528	6	6	6	21.7	21.7	21.7	45.834	0	8.4186	477850000	34	6	6	6	1	4	1.66919
Q93079;Q99877;P62807;P58876;O60814;Q5QNW6;Q99879;P57053;Q5QNW6-2;Q99880;Q96A08	Q93079;Q99877;P62807;P58876;O60814;Q5QNW6;Q99879;P57053;Q5QNW6-2;Q99880	Histone H2B type 1-H;Histone H2B type 1-N;Histone H2B type 1-C/E/F/G/I;Histone H2B type 1-D;Histone H2B type 1-K;Histone H2B type 2-F;Histone H2B type 1-M;Histone H2B type F-S;Histone H2B type 1-L	HIST1H2BH;HIST1H2BN;HIST1H2BC;HIST1H2BD;HIST1H2BK;HIST2H2BF;HIST1H2BM;H2BFS;HIST1H2BL	-0.337023		+	1.33431	0.0463116	0.237396	34.8187	34.4616	34.5121	35.012	34.8888	34.9027	11	11	3	61.9	61.9	9.5	13.892	0	152.3	588080000000	1220	NaN	NaN	NaN	11	163	-1.54471
Q15024	Q15024	Exosome complex component RRP42	EXOSC7	0.793753		+	1.33357	0.0463906	0.130538	24.7748	25.2114	25.6673	24.5532	24.2145	24.5046	9	9	9	52.9	52.9	52.9	31.821	0	72.116	1276700000	70	9	9	9	1	11	2.0971
P83731	P83731	60S ribosomal protein L24	RPL24	-0.34006		+	1.3287	0.0469137	0.237255	31.3348	31.4672	31.2353	31.4927	31.8216	31.7432	5	5	5	25.5	25.5	25.5	17.779	0.00026151	2.99	34282000000	43	5	5	5	1	6	-1.54727
Q14160;Q14160-3;Q14160-2;Q9BTT6-2	Q14160;Q14160-3;Q14160-2	Protein scribble homolog	SCRIB	0.518388		+	1.32849	0.0469364	0.172644	26.0836	26.4203	26.191	25.9722	25.7258	25.4417	18	18	16	20.4	20.4	19	174.88	0	40.178	2543700000	63	NaN	NaN	NaN	4	16	1.8342
Q13595;Q13595-4;Q13595-3;Q13595-2	Q13595;Q13595-4;Q13595-3;Q13595-2	Transformer-2 protein homolog alpha	TRA2A	0.63341		+	1.32742	0.0470522	0.150846	29.1111	29.1331	29.0772	28.8026	28.5694	28.0491	6	6	6	32.3	32.3	32.3	32.688	0	171.23	9943500000	139	NaN	NaN	NaN	4	21	1.95898
Q9Y619	Q9Y619	Mitochondrial ornithine transporter 1	SLC25A15	2.03831		+	1.32373	0.0474537	0.0879652	23.9389	23.8778	24.3616	21.8965	23.299	20.8678	2	2	2	14.6	14.6	14.6	32.736	0	8.856	277820000	33	2	2	2	1	5	2.48324
P46736;P46736-2;P46736-3;P46736-4;P46736-5	P46736;P46736-2;P46736-3;P46736-4	Lys-63-specific deubiquitinase BRCC36	BRCC3	0.345938		+	1.32359	0.047469	0.237615	23.6439	23.3863	23.7912	23.2241	23.3229	23.2365	6	6	6	21.5	21.5	21.5	36.072	0	4.1894	204330000	10	NaN	NaN	NaN	5	2	1.55582
Q13427;Q13427-2	Q13427;Q13427-2	Peptidyl-prolyl cis-trans isomerase G	PPIG	0.436419		+	1.32289	0.0475456	0.192984	25.1471	25.1926	25.6014	24.7894	24.8652	24.9772	6	6	6	9.5	9.5	9.5	88.616	0	8.7505	724580000	19	NaN	NaN	NaN	2	1	1.71522
Q9NQT5;Q9NQT5-2	Q9NQT5;Q9NQT5-2	Exosome complex component RRP40	EXOSC3	1.56206		+	1.32243	0.047596	0.0944	25.3432	25.0706	25.6201	24.3086	22.7231	24.316	11	11	11	56	56	56	29.572	0	94.335	1368700000	61	NaN	NaN	NaN	2	12	2.39219
Q5VW32;Q5VW32-2	Q5VW32;Q5VW32-2	BRO1 domain-containing protein BROX	BROX	1.79898		+	1.32227	0.0476135	0.0930248	25.0958	25.1139	25.7772	22.8377	24.7169	23.0353	3	3	3	13.4	13.4	13.4	46.476	0	10.525	568340000	25	NaN	NaN	NaN	2	4	2.44115
P21281;P15313	P21281	V-type proton ATPase subunit B, brain isoform	ATP6V1B2	-0.255946		+	1.32143	0.0477057	0.297375	28.6714	28.6294	28.4274	28.7966	28.7678	28.9317	12	12	12	43.1	43.1	43.1	56.5	0	85.359	9333200000	144	NaN	NaN	NaN	2	18	-1.34228
Q8N7H5;Q8N7H5-3;Q8N7H5-2	Q8N7H5;Q8N7H5-3;Q8N7H5-2	RNA polymerase II-associated factor 1 homolog	PAF1	0.487614		+	1.32123	0.0477276	0.179523	25.5224	25.6151	25.9245	25.204	24.985	25.4102	13	13	13	31.1	31.1	31.1	59.975	0	27.015	1530000000	63	NaN	NaN	NaN	3	13	1.78753
Q9Y5L0;Q9Y5L0-3;Q9Y5L0-1;Q9Y5L0-5	Q9Y5L0;Q9Y5L0-3;Q9Y5L0-1;Q9Y5L0-5	Transportin-3	TNPO3	-0.457434		+	1.32108	0.0477441	0.190095	23.7283	23.5371	24.0319	24.1048	24.2045	24.3602	4	4	4	8.2	8.2	8.2	104.2	0	22.591	454330000	43	NaN	NaN	NaN	4	6	-1.74519
O60701;O60701-2;O60701-3	O60701;O60701-2;O60701-3	UDP-glucose 6-dehydrogenase	UGDH	-0.55287		+	1.32076	0.0477793	0.168159	23.5568	23.4747	23.7804	24.2755	23.8153	24.3797	7	7	7	29.6	29.6	29.6	55.023	0	32.885	473080000	52	NaN	NaN	NaN	3	3	-1.86791
O60443;O60443-3;O60443-2	O60443	Non-syndromic hearing impairment protein 5	DFNA5	-0.395255		+	1.31847	0.0480319	0.210708	23.6977	23.431	23.2579	23.9472	23.8758	23.7495	7	7	7	20	20	20	54.554	0	9.7783	256620000	30	NaN	NaN	NaN	3	6	-1.64437
Q9BQ67	Q9BQ67	Glutamate-rich WD repeat-containing protein 1	GRWD1	0.388093		+	1.31579	0.0483292	0.213251	26.0534	25.7993	25.8712	25.2981	25.6872	25.5744	8	8	8	30.3	30.3	30.3	49.419	0	141.44	2058500000	89	8	8	8	1	17	1.6298
P57678	P57678	Gem-associated protein 4	GEMIN4	0.36939		+	1.3155	0.0483615	0.227451	25.0768	24.8393	24.8738	24.7696	24.5075	24.4046	11	11	11	17.8	17.8	17.8	120.04	0	31.734	1142600000	57	11	11	11	1	10	1.59565
Q86YP4;Q86YP4-2;Q86YP4-3	Q86YP4;Q86YP4-2;Q86YP4-3	Transcriptional repressor p66-alpha	GATAD2A	0.548663		+	1.31535	0.0483782	0.171353	23.9971	23.6435	23.9179	23.4773	22.9777	23.4575	11	9	9	26.9	23.5	23.5	68.062	0	24.711	516570000	25	NaN	NaN	NaN	3	8	1.85773
O15514	O15514	DNA-directed RNA polymerase II subunit RPB4	POLR2D	1.78452		+	1.31533	0.0483805	0.090912	25.8842	25.7906	25.5877	25.1157	23.8471	22.9461	7	7	7	69	69	69	16.311	0	19.77	1000100000	39	7	7	7	1	6	2.42675
Q9H2P0	Q9H2P0	Activity-dependent neuroprotector homeobox protein	ADNP	0.412779		+	1.31111	0.0488529	0.207139	25.5053	25.805	25.6002	25.4345	25.0263	25.2115	21	21	21	28.9	28.9	28.9	123.56	0	54.029	3219700000	163	21	21	21	1	34	1.66803
Q12788	Q12788	Transducin beta-like protein 3	TBL3	0.425529		+	1.30869	0.0491258	0.200952	27.6052	27.3477	27.2583	26.868	27.2008	26.8658	28	28	28	52.2	52.2	52.2	89.034	0	323.31	12358000000	446	28	28	28	1	59	1.68649
P46108;P46108-2	P46108;P46108-2	Adapter molecule crk	CRK	-1.47202		+	1.3086	0.049136	0.0971714	23.098	22.9023	24.5696	25.0503	24.9788	24.9569	4	4	4	22	22	22	33.83	0	10.506	502990000	15	NaN	NaN	NaN	2	0	-2.34792
P13489	P13489	Ribonuclease inhibitor	RNH1	-0.207114		+	1.30631	0.0493958	0.368764	27.4903	27.4338	27.4139	27.5145	27.6986	27.7463	19	19	19	66.6	66.6	66.6	49.973	0	323.31	12192000000	250	19	19	19	1	30	-1.18841
Q15269	Q15269	Periodic tryptophan protein 2 homolog	PWP2	0.287062		+	1.30361	0.0497038	0.273827	27.4552	27.3764	27.6078	27.2216	27.3105	27.0461	18	18	18	31.8	31.8	31.8	102.45	0	301.79	8871300000	239	18	18	18	1	40	1.41287
Q15717;Q15717-2;Q12926;P26378;Q12926-2;P26378-4;P26378-2;P26378-5;P26378-1;P26378-3	Q15717;Q15717-2	ELAV-like protein 1	ELAVL1	0.437012		+	1.30294	0.0497806	0.195448	28.9105	28.4403	28.6441	28.3552	28.0847	28.2441	17	17	17	59.5	59.5	59.5	36.091	0	201.3	21047000000	269	NaN	NaN	NaN	10	37	1.69941
Q8N8A6	Q8N8A6	ATP-dependent RNA helicase DDX51	DDX51	0.674906		+	1.30269	0.0498092	0.151413	24.5097	24.7436	24.5882	24.1083	23.4786	24.2299	5	5	5	14.3	14.3	14.3	72.456	0	15.342	420770000	22	5	5	5	1	6	1.96905
P00568	P00568	Adenylate kinase isoenzyme 1	AK1	-1.33972			1.29928	0.0502019	0.101752	23.5284	22.4927	22.1617	24.3519	23.5626	24.2876	4	4	4	35.1	35.1	35.1	21.635	0	12.493	296410000	21	4	4	4	1	4	-2.29712
Q9Y285;Q9Y285-2	Q9Y285;Q9Y285-2	Phenylalanine--tRNA ligase alpha subunit	FARSA	-0.525457			1.29861	0.0502794	0.178196	25.2354	24.696	24.6744	25.35	25.4896	25.3426	9	9	9	28.1	28.1	28.1	57.563	0	46.841	1123000000	46	NaN	NaN	NaN	2	6	-1.81426
P09874	P09874	Poly [ADP-ribose] polymerase 1	PARP1	0.374623			1.29358	0.0508651	0.229567	28.5784	28.3919	28.6195	28.3511	27.9487	28.1662	49	49	49	57.1	57.1	57.1	113.08	0	323.31	43095000000	1037	49	49	49	1	146	1.58909
Q05048	Q05048	Cleavage stimulation factor subunit 1	CSTF1	0.256745			1.2933	0.0508979	0.300645	25.5403	25.8338	25.754	25.4611	25.3945	25.5023	11	11	11	48.3	48.3	48.3	48.357	0	155.24	2171700000	61	11	11	11	1	14	1.32991
O75886;O75886-2	O75886;O75886-2	Signal transducing adapter molecule 2	STAM2	-0.404409			1.29222	0.0510246	0.211953	24.7135	24.7517	24.3629	25.0642	24.8592	25.1179	10	10	8	26.9	26.9	23.2	58.164	0	22.43	904610000	52	NaN	NaN	NaN	2	9	-1.63925
Q9HBL7	Q9HBL7	Plasminogen receptor (KT)	PLGRKT	0.371782			1.29212	0.0510364	0.232156	24.4944	24.1896	24.5914	23.9366	24.0918	24.1317	1	1	1	8.8	8.8	8.8	17.201	0.00097064	1.9484	329380000	32	1	1	1	1	3	1.58287
Q9NV88;Q9NV88-3;Q9NV88-2	Q9NV88;Q9NV88-3;Q9NV88-2	Integrator complex subunit 9	INTS9	0.41178			1.29134	0.0511281	0.211894	24.5114	24.8033	24.9898	24.2514	24.4338	24.3839	8	8	8	25.5	25.5	25.5	73.814	0	30.142	759020000	42	NaN	NaN	NaN	3	11	1.65053
P14618;P14618-3;P30613;P30613-2	P14618;P14618-3	Pyruvate kinase PKM	PKM	-0.400288			1.29126	0.0511376	0.213192	30.3265	30.6539	30.5668	31.0386	30.702	31.0074	38	38	4	72.1	72.1	9.4	57.936	0	323.31	192720000000	1627	NaN	NaN	NaN	4	177	-1.63169
P31947;P31947-2	P31947;P31947-2	14-3-3 protein sigma	SFN	-0.556135			1.28909	0.0513937	0.171478	27.0633	27.3519	27.2251	28.1327	27.5342	27.6419	12	10	10	63.3	56	56	27.774	0	54.199	5419700000	112	NaN	NaN	NaN	2	12	-1.83994
Q9UKG1	Q9UKG1	DCC-interacting protein 13-alpha	APPL1	-0.560502			1.28775	0.0515525	0.171284	24.6523	24.4269	24.4141	25.4358	24.8781	24.8609	4	4	4	13.3	13.3	13.3	79.663	0	25.829	531650000	37	4	4	4	1	1	-1.84333
O15031	O15031	Plexin-B2	PLXNB2	0.202414			1.28624	0.0517321	0.383918	27.0476	27.1583	26.9992	26.9647	26.8653	26.7679	41	41	41	35.1	35.1	35.1	205.12	0	323.31	11682000000	517	41	41	41	1	59	1.16473
O43143	O43143	Pre-mRNA-splicing factor ATP-dependent RNA helicase DHX15	DHX15	0.531075			1.28251	0.0521783	0.180485	27.8149	28.0876	28.2999	27.7924	27.3388	27.478	34	34	34	57	57	57	90.932	0	197.15	20533000000	477	34	34	34	1	98	1.80525
O43390;O43390-2;O43390-3;O43390-4	O43390;O43390-2;O43390-3;O43390-4	Heterogeneous nuclear ribonucleoprotein R	HNRNPR	0.443538			1.28249	0.0521807	0.199	27.2085	27.0315	27.5238	26.8322	26.6725	26.9285	20	15	15	34.4	28	28	70.942	0	72.633	6904500000	222	NaN	NaN	NaN	4	33	1.69174
P51531;P51531-2	P51531;P51531-2	Probable global transcription activator SNF2L2	SMARCA2	0.528451			1.28097	0.0523637	0.180621	23.9907	24.3903	24.3631	23.7487	23.9536	23.4564	10	10	5	10.1	10.1	6.1	181.28	0	22.163	1008700000	51	NaN	NaN	NaN	2	9	1.80071
Q13151	Q13151	Heterogeneous nuclear ribonucleoprotein A0	HNRNPA0	0.41388			1.28086	0.0523769	0.211412	28.5154	28.2309	28.6085	28.2161	27.869	28.028	10	10	10	46.2	46.2	46.2	30.84	0	279.24	19297000000	263	10	10	10	1	28	1.64541
Q9Y6H1;Q5T1J5	Q9Y6H1;Q5T1J5	Coiled-coil-helix-coiled-coil-helix domain-containing protein 2;Putative coiled-coil-helix-coiled-coil-helix domain-containing protein CHCHD2P9, mitochondrial	CHCHD2;CHCHD2P9	-0.293855			1.28036	0.0524373	0.273394	24.6262	24.8548	24.6667	24.8848	24.9819	25.1626	3	3	3	33.8	33.8	33.8	15.512	0	41.336	789340000	52	NaN	NaN	NaN	2	8	-1.41525
P37837	P37837	Transaldolase	TALDO1	-0.527887			1.28006	0.0524735	0.180464	25.6249	25.4499	25.9694	26.1064	26.0753	26.4463	9	9	9	29.7	29.7	29.7	37.54	0	18.754	2188000000	70	9	9	9	1	8	-1.79917
Q16181;Q16181-2	Q16181;Q16181-2	Septin-7	2023-09-07	-0.261898			1.27824	0.0526939	0.299484	26.5863	26.6264	26.6956	27.0253	26.7226	26.9463	12	12	12	33.6	33.6	33.6	50.679	0	57.4	3381700000	104	NaN	NaN	NaN	2	15	-1.33556
O43505	O43505	Beta-1,4-glucuronyltransferase 1	B4GAT1	0.556044			1.27624	0.0529371	0.174255	24.6864	25.343	24.9954	24.3046	24.4937	24.5583	4	4	4	21.9	21.9	21.9	47.119	0	11.979	606950000	57	4	4	4	1	6	1.82693
P40937;P40937-2	P40937;P40937-2	Replication factor C subunit 5	RFC5	0.507			1.27355	0.053266	0.18384	24.5821	24.7908	24.8355	23.8907	24.3776	24.4191	7	7	7	28.8	28.8	28.8	38.496	0	70.532	729920000	20	NaN	NaN	NaN	2	5	1.76811
Q8IXB1;Q8IXB1-2;Q8IXB1-3	Q8IXB1;Q8IXB1-2	DnaJ homolog subfamily C member 10	DNAJC10	-0.235182			1.27237	0.0534109	0.336512	26.5303	26.7295	26.5584	26.9583	26.8087	26.7568	21	21	21	43.9	43.9	43.9	91.079	0	323.31	6447700000	241	NaN	NaN	NaN	3	40	-1.25961
P49006	P49006	MARCKS-related protein	MARCKSL1	0.283655			1.27223	0.0534281	0.284278	25.8604	25.8662	25.5904	25.5896	25.4199	25.4565	8	8	8	75.9	75.9	75.9	19.529	0	64.26	1265300000	136	8	8	8	1	15	1.38643
Q9UHD1;Q9UHD1-2	Q9UHD1;Q9UHD1-2	Cysteine and histidine-rich domain-containing protein 1	CHORDC1	-0.347923			1.27005	0.053697	0.243004	25.233	25.0144	25.1402	25.6946	25.3231	25.4137	10	10	10	42.2	42.2	42.2	37.489	0	43.441	2798100000	73	NaN	NaN	NaN	2	13	-1.52249
Q8IY81	Q8IY81	pre-rRNA processing protein FTSJ3	FTSJ3	0.314579			1.26041	0.0549022	0.256933	27.7491	27.443	27.4983	27.2731	27.3556	27.118	22	22	22	36.6	36.6	36.6	96.557	0	307.54	10495000000	345	22	22	22	1	50	1.4488
Q14376;Q14376-2	Q14376;Q14376-2	UDP-glucose 4-epimerase	GALE	-0.339977			1.25915	0.0550617	0.246716	24.41	24.002	24.1636	24.5151	24.4643	24.616	6	6	6	34.2	34.2	34.2	38.281	0	34.047	602440000	54	NaN	NaN	NaN	2	8	-1.49955
Q16531;Q16531-2	Q16531	DNA damage-binding protein 1	DDB1	0.391843			1.25606	0.0554549	0.229395	26.7801	26.7356	26.8974	26.5552	26.5463	26.136	28	28	28	33.6	33.6	33.6	126.97	0	239.51	8844000000	299	NaN	NaN	NaN	2	52	1.59011
O75643;O75643-2	O75643	U5 small nuclear ribonucleoprotein 200 kDa helicase	SNRNP200	0.488077			1.25339	0.0557969	0.195191	27.8812	28.1078	28.4161	27.8394	27.5705	27.5311	85	85	85	58.4	58.4	58.4	244.5	0	323.31	47035000000	1168	NaN	NaN	NaN	2	239	1.72594
Q15056;Q15056-2	Q15056;Q15056-2	Eukaryotic translation initiation factor 4H	EIF4H	-0.363142			1.25212	0.0559603	0.239394	26.2785	26.5557	26.2108	26.6771	26.5826	26.8747	5	5	5	29.8	29.8	29.8	27.385	0	187.5	2590300000	83	NaN	NaN	NaN	2	6	-1.53781
P14735;P14735-2	P14735;P14735-2	Insulin-degrading enzyme	IDE	-0.48241			1.25136	0.0560583	0.193249	24.6402	25.2343	24.913	25.4578	25.2979	25.4791	8	8	8	15.6	15.6	15.6	117.97	0	17.631	1178200000	46	NaN	NaN	NaN	2	3	-1.71694
Q9NY61	Q9NY61	Protein AATF	AATF	0.492733			1.25124	0.0560738	0.195935	27.0319	26.6753	26.5131	26.049	26.2961	26.3972	15	15	15	43.9	43.9	43.9	63.132	0	180.02	6008000000	209	15	15	15	1	36	1.72972
P61221	P61221	ATP-binding cassette sub-family E member 1	ABCE1	-0.374506			1.25026	0.0562005	0.237726	26.3417	26.564	26.7562	26.81	27.0637	26.9117	15	15	15	40.9	40.9	40.9	67.314	0	220.79	5138400000	126	15	15	15	1	16	-1.55642
Q6NUQ1	Q6NUQ1	RAD50-interacting protein 1	RINT1	0.257551			1.24898	0.0563664	0.315845	25.481	25.7736	25.6605	25.3088	25.4663	25.3674	6	6	6	11.5	11.5	11.5	90.631	0	7.0018	1145400000	34	6	6	6	1	6	1.30864
Q9UKJ3;Q9UKJ3-2	Q9UKJ3;Q9UKJ3-2	G patch domain-containing protein 8	GPATCH8	0.467957			1.2467	0.0566631	0.198562	24.2701	23.984	24.5898	23.7713	23.8368	23.8318	7	7	7	9.1	9.1	9.1	164.2	0	13.126	622540000	40	NaN	NaN	NaN	2	6	1.69409
P11021	P11021	78 kDa glucose-regulated protein	HSPA5	-0.300709			1.24552	0.0568172	0.276413	31.4371	31.5061	31.2346	31.5619	31.8344	31.6836	47	47	46	65.1	65.1	65.1	72.332	0	323.31	264350000000	1894	47	47	46	1	215	-1.40942
P61923;P61923-5;P61923-4;P61923-2;P61923-3	P61923;P61923-5;P61923-4	Coatomer subunit zeta-1	COPZ1	-0.35149			1.24495	0.0568918	0.244985	27.1083	27.0916	27.087	27.1823	27.5769	27.5822	4	4	4	35	35	35	20.198	0	46.463	3112300000	67	NaN	NaN	NaN	5	10	-1.51138
O94925-3;O94925;O94925-2	O94925-3;O94925	Glutaminase kidney isoform, mitochondrial	GLS	0.428011			1.24182	0.0573033	0.21214	26.5367	26.2388	26.4624	25.7606	26.2266	25.9666	18	18	18	38.1	38.1	38.1	65.459	0	125.54	5923300000	181	NaN	NaN	NaN	3	20	1.63461
P67775;P62714;P67775-2	P67775;P62714;P67775-2	Serine/threonine-protein phosphatase 2A catalytic subunit alpha isoform;Serine/threonine-protein phosphatase 2A catalytic subunit beta isoform	PPP2CA;PPP2CB	-0.492987			1.23992	0.0575546	0.194212	25.6931	26.0106	25.8341	26.6549	26.1146	26.2473	9	9	8	48.9	48.9	44	35.594	0	107.09	3280200000	80	NaN	NaN	NaN	3	12	-1.71947
P14868;P14868-2	P14868;P14868-2	Aspartate--tRNA ligase, cytoplasmic	DARS	-0.152311			1.23977	0.0575745	0.496834	26.8407	26.683	26.6738	26.8476	26.9152	26.8917	15	15	15	40.5	40.5	40.5	57.136	0	159.06	5704100000	197	NaN	NaN	NaN	2	22	-0.965881
Q15813;Q15813-2	Q15813;Q15813-2	Tubulin-specific chaperone E	TBCE	-0.355839			1.23774	0.0578442	0.244745	24.0547	24.1883	24.2419	24.459	24.3398	24.7537	6	6	6	24.5	24.5	24.5	59.345	0	51.667	766080000	67	NaN	NaN	NaN	2	7	-1.51414
Q15642;Q15642-3;Q15642-4;Q15642-2;Q15642-5	Q15642;Q15642-3;Q15642-4;Q15642-2;Q15642-5	Cdc42-interacting protein 4	TRIP10	-0.334267			1.23555	0.0581366	0.253131	25.4106	25.2682	25.2194	25.4078	25.7634	25.7298	9	9	9	25.8	25.8	25.8	68.351	0	48.061	1214400000	53	NaN	NaN	NaN	5	6	-1.47217
Q9UL46	Q9UL46	Proteasome activator complex subunit 2	PSME2	-0.278952			1.23532	0.0581674	0.291988	27.3509	27.4914	27.5978	27.8672	27.6067	27.803	9	9	9	61.1	61.1	61.1	27.401	0	271.64	8761400000	242	9	9	9	1	31	-1.35379
P62993;P62993-2	P62993;P62993-2	Growth factor receptor-bound protein 2	GRB2	-0.292955			1.2345	0.0582774	0.28471	24.8306	25.0518	24.8479	25.3279	25.0384	25.2429	7	7	7	39.2	39.2	39.2	25.206	0	31.747	1246900000	57	NaN	NaN	NaN	2	11	-1.38544
Q9NP79;Q9NP79-2	Q9NP79;Q9NP79-2	Vacuolar protein sorting-associated protein VTA1 homolog	VTA1	-0.333075			1.23174	0.0586489	0.252615	25.572	25.4096	25.4941	25.5981	25.9948	25.8821	4	4	4	18.2	18.2	18.2	33.879	0	4.1073	957190000	47	NaN	NaN	NaN	2	4	-1.46723
Q15785	Q15785	Mitochondrial import receptor subunit TOM34	TOMM34	-0.275469			1.23004	0.0588789	0.297684	24.4741	24.3279	24.6565	24.7036	24.8504	24.7309	5	5	5	24.3	24.3	24.3	34.559	0	48.767	671700000	46	5	5	5	1	8	-1.34249
P08758	P08758	Annexin A5	ANXA5	-0.379215			1.22963	0.0589346	0.237486	27.0798	27.4988	27.4421	27.7887	27.5973	27.7725	19	19	19	59.1	59.1	59.1	35.936	0	298.42	11027000000	386	19	19	19	1	37	-1.54871
Q01813;Q01813-2	Q01813;Q01813-2	ATP-dependent 6-phosphofructokinase, platelet type	PFKP	-0.305033			1.22822	0.0591262	0.276711	26.3359	26.535	26.6771	26.8722	26.698	26.8928	22	22	20	40.9	40.9	37.4	85.595	0	323.31	7523500000	264	NaN	NaN	NaN	2	33	-1.40789
Q15428	Q15428	Splicing factor 3A subunit 2	SF3A2	0.75013			1.22785	0.0591766	0.154453	26.1444	26.5135	27.018	26.0397	25.5718	25.814	8	8	8	26.5	26.5	26.5	49.255	0	30.855	3214600000	95	8	8	8	1	16	1.93844
Q15181	Q15181	Inorganic pyrophosphatase	PPA1	-0.488625			1.22717	0.0592693	0.195118	27.4513	27.3416	27.0325	28.039	27.5946	27.6577	16	16	16	74.7	74.7	74.7	32.66	0	140.01	10379000000	245	16	16	16	1	21	-1.70229
P48643;P48643-2	P48643;P48643-2	T-complex protein 1 subunit epsilon	CCT5	-0.284649			1.22607	0.0594196	0.289511	29.7238	29.6458	29.4878	29.9983	29.736	29.9771	28	28	28	70.8	70.8	70.8	59.67	0	323.31	35102000000	466	NaN	NaN	NaN	2	65	-1.36156
P62995;P62995-3	P62995;P62995-3	Transformer-2 protein homolog beta	TRA2B	0.553866			1.22285	0.0598618	0.185161	29.4811	28.9772	29.2538	28.9873	28.5856	28.4776	13	13	13	38.5	38.5	38.5	33.665	0	212.9	19397000000	239	NaN	NaN	NaN	2	28	1.77077
P11413;P11413-3;P11413-2	P11413;P11413-3;P11413-2	Glucose-6-phosphate 1-dehydrogenase	G6PD	-0.522642			1.22255	0.0599032	0.193212	25.4709	26.1142	26.0142	26.3752	26.3639	26.4283	13	13	13	38.3	38.3	38.3	59.256	0	84.082	3185300000	137	NaN	NaN	NaN	3	9	-1.73729
Q9C0J8;Q9C0J8-2;Q9C0J8-3	Q9C0J8	pre-mRNA 3 end processing protein WDR33	WDR33	0.309546			1.22214	0.0599598	0.274381	24.3191	24.4276	24.6132	24.2917	24.1327	24.007	8	8	8	13.7	13.7	13.7	145.89	0	23.214	718320000	45	NaN	NaN	NaN	3	9	1.4135
Q8IVS2;Q8IVS2-2	Q8IVS2;Q8IVS2-2	Malonyl-CoA-acyl carrier protein transacylase, mitochondrial	MCAT	1.60303			1.22103	0.0601132	0.0996136	25.223	24.6027	25.0323	22.5841	22.9573	24.5075	4	4	4	22.1	22.1	22.1	42.961	0	17.71	458560000	31	NaN	NaN	NaN	2	0	2.23639
Q15691	Q15691	Microtubule-associated protein RP/EB family member 1	MAPRE1	-0.385703			1.21844	0.0604728	0.236852	26.3121	26.3547	26.1146	26.6465	26.4225	26.8695	11	11	11	64.2	64.2	64.2	29.999	0	263.04	5594500000	180	11	11	11	1	19	-1.55069
Q9NTK5;Q9NTK5-2;Q9NTK5-3	Q9NTK5;Q9NTK5-2;Q9NTK5-3	Obg-like ATPase 1	OLA1	-0.411184			1.21376	0.061128	0.231312	27.4054	27.262	27.2744	27.6241	27.5265	28.0247	13	13	13	49	49	49	44.743	0	78.21	4489500000	118	NaN	NaN	NaN	3	10	-1.58646
Q9H2M9	Q9H2M9	Rab3 GTPase-activating protein non-catalytic subunit	RAB3GAP2	-0.26637			1.21346	0.0611702	0.313772	24.4018	24.2353	24.1342	24.3901	24.6081	24.5722	8	8	8	12.5	12.5	12.5	155.98	0	14.786	595580000	41	8	8	8	1	2	-1.31122
Q8NBJ7;Q8NBJ7-2;Q8NBJ7-3;Q8NBJ7-5;Q8NBJ7-4	Q8NBJ7;Q8NBJ7-2;Q8NBJ7-3	Sulfatase-modifying factor 2	SUMF2	-0.442041			1.21342	0.0611758	0.213742	26.4172	26.8704	26.7474	27.1512	27.2846	26.9254	9	9	9	28.6	28.6	28.6	33.843	0	44.676	4515000000	90	NaN	NaN	NaN	5	14	-1.63008
P35270	P35270	Sepiapterin reductase	SPR	-0.347633			1.21189	0.0613917	0.249551	24.7169	24.5393	24.9201	24.9468	25.0571	25.2153	6	6	6	36	36	36	28.048	0	44.966	1057500000	57	6	6	6	1	9	-1.48059
Q53GA4	Q53GA4	Pleckstrin homology-like domain family A member 2	PHLDA2	1.74175			1.21093	0.0615276	0.100254	24.8536	24.8794	24.8629	22.628	24.4605	22.2822	2	2	2	19.7	19.7	19.7	17.092	0	12.828	403790000	31	2	2	2	1	5	2.2448
Q96KQ7;Q96KQ7-2;Q96KQ7-3	Q96KQ7;Q96KQ7-2	Histone-lysine N-methyltransferase EHMT2	EHMT2	0.520215			1.2093	0.061759	0.19333	24.6666	24.8745	25.091	24.3889	24.6184	24.0641	6	6	6	10.3	10.3	10.3	132.37	0	39.702	594170000	24	NaN	NaN	NaN	3	7	1.72169
Q16798;Q16798-2	Q16798	NADP-dependent malic enzyme, mitochondrial	ME3	0.718544			1.20862	0.0618557	0.163466	25.3875	25.4569	25.4819	24.2058	25.1576	24.8073	9	9	9	33.1	33.1	33.1	67.068	0	58.571	1183400000	77	NaN	NaN	NaN	2	6	1.89397
O15321;O15321-2	O15321;O15321-2	Transmembrane 9 superfamily member 1	TM9SF1	0.502111			1.20653	0.0621541	0.195908	26.628	26.2358	25.9596	25.8218	25.7369	25.7584	8	8	8	24.4	24.4	24.4	68.86	0	54.906	2094000000	60	NaN	NaN	NaN	2	11	1.69875
Q969G3;Q969G3-6;Q969G3-5;Q969G3-3;Q969G3-2;Q969G3-4	Q969G3;Q969G3-6;Q969G3-5;Q969G3-3;Q969G3-2;Q969G3-4	SWI/SNF-related matrix-associated actin-dependent regulator of chromatin subfamily E member 1	SMARCE1	0.394475			1.20387	0.062536	0.237402	26.2663	26.3193	25.9397	25.877	25.8804	25.5844	11	11	11	36	36	36	46.649	0	92.899	3190900000	139	NaN	NaN	NaN	6	16	1.55306
Q96RD7;Q96RD7-2	Q96RD7;Q96RD7-2	Pannexin-1	PANX1	0.271449			1.20353	0.062585	0.309428	24.6322	24.7703	24.7317	24.4766	24.5878	24.2554	3	3	3	12.9	12.9	12.9	48.05	0	11.19	601160000	46	NaN	NaN	NaN	2	9	1.3177
Q92692	Q92692	Nectin-2	PVRL2	-0.371443			1.20283	0.0626859	0.244854	26.1814	25.751	25.8945	26.2252	26.4544	26.2617	9	9	5	25.7	25.7	13.2	57.741	0	147.31	1949600000	106	9	9	5	1	12	-1.51525
Q04446	Q04446	1,4-alpha-glucan-branching enzyme	GBE1	-0.5118			1.20265	0.0627119	0.19416	24.1966	24.6732	24.3639	25.0587	24.6367	25.0737	6	6	6	18.4	18.4	18.4	80.473	0	35.213	590500000	44	6	6	6	1	2	-1.70595
O43865;O43865-2;Q96HN2;Q96HN2-2;Q96HN2-4;Q96HN2-3	O43865;O43865-2;Q96HN2;Q96HN2-2;Q96HN2-4;Q96HN2-3	Putative adenosylhomocysteinase 2;Putative adenosylhomocysteinase 3	AHCYL1;AHCYL2	-0.432983			1.20264	0.0627133	0.222157	23.9298	24.4099	24.258	24.8003	24.4812	24.6151	7	7	7	18.5	18.5	18.5	58.951	0	22.201	911340000	45	NaN	NaN	NaN	6	8	-1.60835
P62263	P62263	40S ribosomal protein S14	RPS14	-0.267927			1.20121	0.0629202	0.315426	27.1506	27.0278	26.887	27.1701	27.2801	27.4191	9	9	9	60.3	60.3	60.3	16.273	0	86.605	6328900000	133	9	9	9	1	15	-1.30803
Q14151;Q14151-2	Q14151	Scaffold attachment factor B2	SAFB2	0.411873			1.20087	0.0629695	0.232505	26.5753	26.2418	26.6638	26.2762	25.9755	25.9937	20	10	10	26.3	15.4	15.4	107.47	0	119.97	2816400000	127	NaN	NaN	NaN	2	19	1.57684
O96019;O96019-2;O94805	O96019;O96019-2	Actin-like protein 6A	ACTL6A	0.433932			1.19626	0.0636414	0.223821	28.1548	28.1251	27.8376	27.8782	27.4934	27.444	13	13	13	41.7	41.7	41.7	47.46	0	137.28	10737000000	186	NaN	NaN	NaN	3	36	1.60417
P62861	P62861	40S ribosomal protein S30	FAU	-0.36236			1.19323	0.064087	0.247779	26.4892	26.3296	26.74	27.0236	26.7538	26.8684	2	2	2	18.6	18.6	18.6	6.6478	0	3.2744	1786900000	60	2	2	2	1	5	-1.49274
P49368;P49368-2	P49368;P49368-2	T-complex protein 1 subunit gamma	CCT3	-0.226432			1.19115	0.0643947	0.36896	28.859	28.9593	29.0314	29.1022	29.1023	29.3244	25	25	25	61.5	61.5	61.5	60.533	0	289.63	31947000000	481	NaN	NaN	NaN	2	63	-1.19578
P30041	P30041	Peroxiredoxin-6	PRDX6	-0.557775			1.18728	0.0649711	0.192807	27.4234	27.9615	28.063	28.5623	28.2405	28.3185	17	17	17	71.9	71.9	71.9	25.035	0	206.82	11431000000	256	17	17	17	1	18	-1.73841
Q9GZZ9-2;Q9GZZ9	Q9GZZ9-2;Q9GZZ9	Ubiquitin-like modifier-activating enzyme 5	UBA5	-0.632708			1.18524	0.065277	0.181506	25.0836	24.6381	24.6201	25.1898	25.2378	25.8124	4	4	4	25	25	25	38.537	0	17.873	754500000	36	NaN	NaN	NaN	2	1	-1.80279
Q8NC42	Q8NC42	E3 ubiquitin-protein ligase RNF149	RNF149	-1.49431			1.18484	0.0653371	0.12058	22.6345	22.8155	24.4875	24.7013	24.9105	24.8086	4	4	4	16	16	16	43.164	0	14.552	383680000	29	4	4	4	1	6	-2.15657
Q13444;Q13444-10;Q13444-9;Q13444-8;Q13444-2;Q13444-7;Q13444-6;Q13444-12;Q13444-5;Q13444-4;Q13444-3;Q13444-11;Q13444-13	Q13444;Q13444-10;Q13444-9;Q13444-8;Q13444-2;Q13444-7;Q13444-6;Q13444-12;Q13444-5;Q13444-4;Q13444-3;Q13444-11;Q13444-13	Disintegrin and metalloproteinase domain-containing protein 15	ADAM15	-0.256952			1.18437	0.0654079	0.331868	23.6661	23.9101	23.8116	24.077	24.1661	23.9155	4	4	4	6.5	6.5	6.5	92.958	0	10.239	406160000	44	NaN	NaN	NaN	13	3	-1.27207
P13639	P13639	Elongation factor 2	EEF2	-0.240459			1.18316	0.0655904	0.354307	28.7863	29.0259	28.7673	29.1541	29.0067	29.14	43	43	43	61.8	61.8	61.8	95.337	0	323.31	45800000000	1176	43	43	43	1	112	-1.22968
Q9UNY4;Q9UNY4-2	Q9UNY4;Q9UNY4-2	Transcription termination factor 2	TTF2	0.227748			1.18283	0.0656402	0.368605	24.3037	24.3338	24.1196	24.1117	23.9073	24.0548	11	11	11	16.1	16.1	16.1	129.59	0	35.799	726350000	58	NaN	NaN	NaN	2	16	1.19539
Q9NP97;Q8TF09;Q9NP97-2	Q9NP97	Dynein light chain roadblock-type 1	DYNLRB1	-0.5489			1.18218	0.0657385	0.194914	25.1741	25.63	25.8235	26.2896	25.944	26.0406	5	5	5	62.5	62.5	62.5	10.921	0	11.286	2032100000	31	NaN	NaN	NaN	3	5	-1.72453
Q9NQS7;Q9NQS7-2	Q9NQS7;Q9NQS7-2	Inner centromere protein	INCENP	1.0412			1.18062	0.0659751	0.142169	24.9821	24.6783	24.1881	23.0489	23.4537	24.2223	4	4	4	6.1	6.1	6.1	105.43	0	9.4487	319430000	16	NaN	NaN	NaN	2	7	2.02321
P00505;P00505-2	P00505;P00505-2	Aspartate aminotransferase, mitochondrial	GOT2	0.532532			1.17959	0.0661317	0.19366	28.7306	28.6075	29.0371	28.0327	28.5909	28.154	14	14	14	50.5	50.5	50.5	47.517	0	167.08	17573000000	220	NaN	NaN	NaN	2	26	1.70544
P52948;P52948-5;P52948-6;P52948-2;P52948-4;P52948-3	P52948;P52948-5;P52948-6;P52948-2	Nuclear pore complex protein Nup98-Nup96;Nuclear pore complex protein Nup98;Nuclear pore complex protein Nup96	NUP98	0.374269			1.1794	0.0661607	0.245378	27.4802	27.1141	27.1349	26.7696	27.0492	26.7876	49	49	49	35.4	35.4	35.4	197.58	0	323.31	14769000000	609	NaN	NaN	NaN	6	72	1.50189
Q16513;Q16513-2;Q16513-3;Q16513-4;Q16513-5	Q16513;Q16513-2;Q16513-3;Q16513-4;Q16513-5	Serine/threonine-protein kinase N2	PKN2	-0.29506			1.17915	0.0661988	0.290505	24.6427	24.5488	24.5642	24.9865	24.6525	25.002	13	13	13	23.3	23.3	23.3	112.03	0	94.694	1475500000	67	NaN	NaN	NaN	5	10	-1.35568
P12004	P12004	Proliferating cell nuclear antigen	PCNA	0.387168			1.17709	0.0665135	0.242623	26.5899	26.8415	26.7772	26.6115	26.1629	26.2726	6	6	6	36.4	36.4	36.4	28.768	0	27.963	3665600000	83	6	6	6	1	13	1.52041
O95721	O95721	Synaptosomal-associated protein 29	SNAP29	-0.474967			1.17667	0.0665779	0.211458	24.1021	23.938	23.4756	24.2582	24.3255	24.3568	3	3	3	17.4	17.4	17.4	28.97	0	14.306	327590000	11	3	3	3	1	4	-1.63903
O95210	O95210	Starch-binding domain-containing protein 1	STBD1	-4.32866			1.17086	0.0674746	0.0981765	23.6693	28.0824	22.4197	29.4842	28.5625	29.1107	4	4	4	16.2	16.2	16.2	39.007	0	6.7677	4621300000	17	4	4	4	1	5	-2.35467
P52756;P52756-4;P52756-2;P52756-5	P52756	RNA-binding protein 5	RBM5	0.933694			1.16927	0.067722	0.1513	24.6452	24.9353	24.5707	23.0747	24.042	24.2334	6	6	6	11.9	11.9	11.9	92.153	0	76.298	635600000	52	NaN	NaN	NaN	4	14	1.96371
Q93009;Q93009-3	Q93009;Q93009-3	Ubiquitin carboxyl-terminal hydrolase 7	USP7	0.428229			1.16847	0.0678469	0.232611	26.1681	26.1425	26.6371	25.9796	25.7697	25.9137	19	19	19	33.1	33.1	33.1	128.3	0	80.903	3708100000	105	NaN	NaN	NaN	2	20	1.57249
O94760;O94760-2	O94760;O94760-2	N(G),N(G)-dimethylarginine dimethylaminohydrolase 1	DDAH1	-0.383597			1.1684	0.0678578	0.244811	26.2304	25.8937	25.7304	26.3552	26.2464	26.4037	10	10	9	45.3	45.3	42.5	31.121	0	19.511	3349600000	73	NaN	NaN	NaN	2	8	-1.508
P29692;P29692-2	P29692;P29692-2	Elongation factor 1-delta	EEF1D	-0.465134			1.16713	0.0680566	0.216543	28.3917	27.9744	28.0112	28.8362	28.3855	28.551	12	12	1	58.7	58.7	8.5	31.121	0	160.52	15597000000	185	NaN	NaN	NaN	2	20	-1.61845
O00161;O00161-2	O00161;O00161-2	Synaptosomal-associated protein 23	SNAP23	0.175149			1.16658	0.0681428	0.468029	26.3576	26.3087	26.1409	26.146	26.0704	26.0654	9	9	9	54.5	54.5	54.5	23.354	0	76.992	3029500000	119	NaN	NaN	NaN	2	14	1.02668
Q9NPQ8-4;Q9NPQ8;Q9NPQ8-3;Q9NPQ8-2	Q9NPQ8-4;Q9NPQ8;Q9NPQ8-3	Synembryn-A	RIC8A	-1.30048			1.16475	0.0684305	0.129935	23.4404	23.0076	24.7256	24.8494	25.1862	25.0395	4	4	4	15.7	15.7	15.7	59.612	0	22.859	495410000	29	NaN	NaN	NaN	4	6	-2.0807
P0DPI2;A0A0B4J2D5;P0DPI2-2;A0A0B4J2D5-2	P0DPI2;A0A0B4J2D5;P0DPI2-2;A0A0B4J2D5-2			0.480764			1.1639	0.0685646	0.211676	25.822	25.7684	26.2856	25.6542	25.4847	25.2949	8	8	8	53.7	53.7	53.7	28.17	0	28.705	1402700000	37	NaN	NaN	NaN	4	2	1.63396
Q70UQ0-4	Q70UQ0-4	Inhibitor of nuclear factor kappa-B kinase-interacting protein	IKBIP	-0.139444			1.16367	0.0686009	0.53811	27.4979	27.4965	27.5052	27.6538	27.7288	27.5354	19	19	17	54.9	54.9	49.3	43.083	0	107.92	9661200000	212	19	19	17	1	32	-0.89188
O60832;O60832-2	O60832;O60832-2	H/ACA ribonucleoprotein complex subunit 4	DKC1	0.2825			1.16289	0.0687242	0.309012	27.5574	27.2318	27.5594	27.1047	27.2243	27.1721	13	13	13	33.7	33.7	33.7	57.673	0	135.44	8156300000	197	NaN	NaN	NaN	2	23	1.31866
Q9UMY1;Q9UMY1-2	Q9UMY1;Q9UMY1-2	Nucleolar protein 7	NOL7	1.26186			1.16082	0.0690526	0.134637	25.7838	24.8091	24.8746	24.6682	23.3134	23.7004	2	2	2	7	7	7	29.426	0.0011688	1.6035	466280000	14	NaN	NaN	NaN	2	0	2.06467
P62942	P62942	Peptidyl-prolyl cis-trans isomerase FKBP1A	FKBP1A	-0.35593			1.16063	0.0690828	0.253222	26.6421	26.928	26.4488	27.0263	26.9648	27.0956	5	5	5	72.2	72.2	72.2	11.951	0	19.288	2594900000	39	5	5	5	1	7	-1.45749
Q13596;Q13596-2;Q13596-3	Q13596;Q13596-2;Q13596-3	Sorting nexin-1	SNX1	-0.43128			1.15965	0.0692389	0.23452	24.4806	24.5959	24.6774	24.8844	24.819	25.3444	8	7	7	18.4	16.5	16.5	59.069	0	17.772	1004900000	43	NaN	NaN	NaN	3	3	-1.56894
Q9H9B1;Q9H9B1-3;Q9H9B1-4	Q9H9B1;Q9H9B1-3	Histone-lysine N-methyltransferase EHMT1	EHMT1	0.859114			1.15616	0.0697975	0.162238	23.8417	23.5359	24.6651	23.248	22.9718	23.2456	4	4	4	4.6	4.6	4.6	141.46	0	7.4313	269330000	20	NaN	NaN	NaN	3	5	1.91155
Q16836;Q16836-3;Q16836-2	Q16836;Q16836-3;Q16836-2	Hydroxyacyl-coenzyme A dehydrogenase, mitochondrial	HADH	0.41724			1.15578	0.0698586	0.236772	26.7619	26.3873	26.2445	26.0062	26.1853	25.9506	8	8	8	43.9	43.9	43.9	34.293	0	100.43	2217700000	196	NaN	NaN	NaN	3	16	1.54669
P82912;P82912-2	P82912;P82912-2	28S ribosomal protein S11, mitochondrial	MRPS11	1.33837			1.15429	0.0700987	0.134374	24.0463	24.0462	25.0628	22.407	23.857	22.8761	3	3	3	20.6	20.6	20.6	20.616	0	33.404	294240000	29	NaN	NaN	NaN	2	3	2.07417
O75674;O75674-2;O75674-3	O75674;O75674-2;O75674-3	TOM1-like protein 1	TOM1L1	-1.06983			1.15365	0.0702021	0.148466	24.2883	22.8207	23.261	24.4676	24.5824	24.5295	5	5	5	24.8	24.8	24.8	52.988	0	23.375	356580000	35	NaN	NaN	NaN	3	3	-1.9956
Q00653-4;Q00653;Q00653-3	Q00653-4;Q00653;Q00653-3	Nuclear factor NF-kappa-B p100 subunit;Nuclear factor NF-kappa-B p52 subunit	NFKB2	-0.573886			1.15249	0.0703898	0.193474	24.5865	24.3367	23.8804	24.6642	24.818	25.043	11	11	11	21.5	21.5	21.5	96.677	0	21.104	1160800000	84	NaN	NaN	NaN	3	12	-1.71735
P62306	P62306	Small nuclear ribonucleoprotein F	SNRPF	0.291292			1.15098	0.070635	0.301087	26.6508	26.638	26.3131	26.2817	26.2918	26.1544	5	5	5	80.2	80.2	80.2	9.7251	0	30.904	1920000000	85	5	5	5	1	12	1.33
Q8NE86;Q8NE86-3;Q8NE86-2	Q8NE86;Q8NE86-3;Q8NE86-2	Calcium uniporter protein, mitochondrial	MCU	0.465739			1.15004	0.0707881	0.22433	26.3114	26.0954	26.668	25.7737	26.0727	25.8312	5	5	5	20.5	20.5	20.5	39.866	0	24.034	1355100000	35	NaN	NaN	NaN	3	2	1.60352
P27816;P27816-6;P27816-2;P27816-5;P27816-4;P27816-7	P27816;P27816-6;P27816-2	Microtubule-associated protein 4	MAP4	-0.342445			1.14656	0.0713576	0.26962	25.3881	25.4282	25.7395	25.9609	25.6899	25.9324	27	27	27	38.1	38.1	38.1	121	0	274.86	4899800000	236	NaN	NaN	NaN	6	17	-1.42414
Q9Y4W2;Q9Y4W2-2;Q9Y4W2-3;Q9Y4W2-4	Q9Y4W2;Q9Y4W2-2;Q9Y4W2-3	Ribosomal biogenesis protein LAS1L	LAS1L	0.173688			1.1445	0.0716968	0.478035	25.6049	25.4463	25.5259	25.3303	25.4558	25.2699	8	8	8	21	21	21	83.064	0	83.243	1201800000	126	NaN	NaN	NaN	4	23	1.01353
P60842;P60842-2	P60842;P60842-2	Eukaryotic initiation factor 4A-I	EIF4A1	-0.296273			1.1398	0.072477	0.300142	28.6012	28.4451	28.4998	28.7401	28.6612	29.0338	27	27	16	73.2	73.2	48.8	46.153	0	323.31	26859000000	487	NaN	NaN	NaN	2	61	-1.33311
P45954;P45954-2	P45954;P45954-2	Short/branched chain specific acyl-CoA dehydrogenase, mitochondrial	ACADSB	0.519991			1.13961	0.0725087	0.212164	24.6234	24.8207	24.6163	23.859	24.5523	24.0892	6	6	6	28.9	28.9	28.9	47.485	0	12.467	684150000	33	NaN	NaN	NaN	2	4	1.65295
Q96KR1	Q96KR1	Zinc finger RNA-binding protein	ZFR	0.849663			1.13786	0.0728014	0.164956	23.3809	24.4087	24.4104	23.1239	23.1601	23.3671	12	12	12	19.1	19.1	19.1	117.01	0	45.628	650750000	52	12	12	12	1	18	1.88324
O15455;O15455-2	O15455;O15455-2	Toll-like receptor 3	TLR3	-0.457537			1.13529	0.0732335	0.232338	23.5678	23.2197	23.6802	23.6933	24.0299	24.1172	4	4	4	7.5	7.5	7.5	103.83	0	9.8993	227360000	12	NaN	NaN	NaN	2	0	-1.58026
Q99613;B5ME19;Q99613-2	Q99613;B5ME19;Q99613-2	Eukaryotic translation initiation factor 3 subunit C;Eukaryotic translation initiation factor 3 subunit C-like protein	EIF3C;EIF3CL	-0.166012			1.13099	0.0739622	0.493085	25.1651	25.1407	25.2484	25.2334	25.3814	25.4375	16	16	16	21	21	21	105.34	0	81.764	2004400000	120	NaN	NaN	NaN	3	15	-0.982141
P19388	P19388	DNA-directed RNA polymerases I, II, and III subunit RPABC1	POLR2E	0.641457			1.13072	0.0740082	0.188268	26.9998	27.8384	27.5923	26.9887	26.8592	26.6583	11	11	11	63.8	63.8	63.8	24.551	0	148.73	4845000000	81	11	11	11	1	17	1.74883
Q9NZ08;Q9NZ08-2	Q9NZ08;Q9NZ08-2	Endoplasmic reticulum aminopeptidase 1	ERAP1	-0.42966			1.12874	0.0743464	0.23971	26.7623	27.2104	27.2183	27.4269	27.6837	27.3694	15	15	15	22.3	22.3	22.3	107.23	0	28.783	5286500000	108	NaN	NaN	NaN	2	18	-1.53992
O94905;O94905-2;O94905-3	O94905	Erlin-2	ERLIN2	-0.37528			1.12744	0.0745693	0.252737	26.6572	26.9051	27.1063	27.3179	27.3825	27.0941	13	13	10	58.4	58.4	49.3	37.839	0	168.14	7997800000	170	NaN	NaN	NaN	3	29	-1.46286
P98194;P98194-2;P98194-4;P98194-3;P98194-5;P98194-9;P98194-6;P98194-7;P98194-8	P98194;P98194-2;P98194-4;P98194-3;P98194-5;P98194-9;P98194-6;P98194-7;P98194-8	Calcium-transporting ATPase type 2C member 1	ATP2C1	0.163514			1.12698	0.0746483	0.497114	25.5103	25.4683	25.5697	25.474	25.3098	25.2739	15	15	15	26.7	26.7	26.7	100.58	0	57.29	1861100000	87	NaN	NaN	NaN	9	16	0.971947
Q9Y2A7;Q9Y2A7-2	Q9Y2A7;Q9Y2A7-2	Nck-associated protein 1	NCKAP1	-0.351405			1.1252	0.0749549	0.269557	24.6333	24.7336	24.9039	25.2151	24.8615	25.2485	12	12	12	19	19	19	128.79	0	27.452	1020900000	40	NaN	NaN	NaN	2	9	-1.42344
Q96KP4;Q96KP4-2	Q96KP4;Q96KP4-2	Cytosolic non-specific dipeptidase	CNDP2	-0.476417			1.12517	0.0749601	0.228661	25.177	25.0592	24.8843	25.7522	25.1629	25.6347	13	13	13	44.6	44.6	44.6	52.878	0	77.829	1727900000	61	NaN	NaN	NaN	2	3	-1.5927
Q96FZ7	Q96FZ7	Charged multivesicular body protein 6	CHMP6	1.87862			1.12451	0.0750741	0.12958	25.4923	25.723	25.7028	25.3239	23.033	22.9254	4	4	4	30.8	30.8	30.8	23.485	0	38.491	687020000	21	4	4	4	1	2	2.12116
Q16576;Q16576-2	Q16576;Q16576-2	Histone-binding protein RBBP7	RBBP7	0.447193			1.12392	0.0751761	0.237796	30.485	29.9982	30.1209	29.6903	29.9807	29.5915	14	10	10	63.3	54.8	54.8	47.82	0	305.02	31112000000	303	NaN	NaN	NaN	2	43	1.55753
Q8TDW0	Q8TDW0	Volume-regulated anion channel subunit LRRC8C	LRRC8C	0.433078			1.12359	0.0752333	0.239124	24.5359	24.895	24.9449	24.5467	24.1155	24.4144	15	15	13	26.9	26.9	24.2	92.448	0	35.405	1783800000	88	15	15	13	1	19	1.53975
P26583	P26583	High mobility group protein B2	HMGB2	-0.318383			1.12309	0.0753199	0.289072	26.1019	26.1506	26.2036	26.2665	26.4326	26.7121	10	10	8	30.6	30.6	22.5	24.033	0	18.715	2040800000	64	10	10	8	1	7	-1.36459
P13797;P13797-3;P13797-2	P13797;P13797-3;P13797-2	Plastin-3	PLS3	-0.194329			1.12296	0.0753425	0.445193	28.0487	28.0786	27.9788	28.0855	28.2612	28.3424	26	26	19	58.7	58.7	48.3	70.81	0	199.35	11322000000	380	NaN	NaN	NaN	3	47	-1.07138
Q15286;Q15286-2	Q15286	Ras-related protein Rab-35	RAB35	0.571026			1.11909	0.0760169	0.203206	26.6634	26.9104	26.742	25.7438	26.438	26.421	6	6	6	29.9	29.9	29.9	23.025	0	9.2636	1448000000	41	NaN	NaN	NaN	2	4	1.67969
Q9H0E2;Q9H0E2-2	Q9H0E2;Q9H0E2-2	Toll-interacting protein	TOLLIP	-1.42132			1.11669	0.0764381	0.141983	22.4552	24.3335	24.1363	25.1741	25.0166	24.9982	4	4	4	23.4	23.4	23.4	30.281	0	20.57	818740000	31	NaN	NaN	NaN	2	3	-2.03466
P17931	P17931	Galectin-3	LGALS3	-0.32446			1.11648	0.0764751	0.286991	26.0423	26.3259	26.3331	26.7329	26.5461	26.3958	5	5	5	23.6	23.6	23.6	26.152	0	7.6231	2251700000	60	5	5	5	1	10	-1.37097
P84090	P84090	Enhancer of rudimentary homolog	ERH	0.425388			1.11508	0.076722	0.243478	29.6588	29.2054	29.3277	28.9961	29.1625	28.7571	4	4	4	42.3	42.3	42.3	12.259	0	166.4	21002000000	193	4	4	4	1	22	1.52251
Q9UNX4	Q9UNX4	WD repeat-containing protein 3	WDR3	0.250956			1.11311	0.0770708	0.358601	25.6844	25.3881	25.4759	25.3047	25.3423	25.1485	26	26	26	36.1	36.1	36.1	106.1	0	136.61	4177300000	231	26	26	26	1	35	1.2181
P11388;P11388-2;P11388-3;P11388-4	P11388;P11388-2;P11388-3;P11388-4	DNA topoisomerase 2-alpha	TOP2A	0.815856			1.11086	0.0774711	0.173119	23.9106	23.7302	24.7399	23.0681	23.2788	23.5862	13	13	9	14.1	14.1	11	174.38	0	66.37	796760000	71	NaN	NaN	NaN	4	17	1.83186
O95140;O95140-2	O95140	Mitofusin-2	MFN2	0.214261			1.10982	0.0776569	0.408688	25.2166	25.3981	25.3495	24.9652	25.2062	25.15	13	13	13	21	21	21	86.401	0	25.312	1846300000	63	NaN	NaN	NaN	2	6	1.12305
Q9Y467	Q9Y467	Sal-like protein 2	SALL2	-0.85346			1.10972	0.0776748	0.172727	29.9589	30.0755	29.8437	30.1248	31.002	31.3117	1	1	1	2.3	2.3	2.3	105.31	0.0018471	1.468	24031000000	50	1	1	1	1	6	-1.84869
O95817	O95817	BAG family molecular chaperone regulator 3	BAG3	-0.388622			1.10934	0.0777428	0.252007	24.3927	24.4506	24.092	24.5407	24.9391	24.6214	7	7	7	23	23	23	61.594	0	42.055	901750000	64	7	7	7	1	10	-1.46796
P68366;P68366-2	P68366;P68366-2	Tubulin alpha-4A chain	TUBA4A	-0.241564			1.10829	0.077931	0.369223	26.0012	26.1352	25.9973	26.1099	26.3288	26.4196	28	5	5	67	19.2	19.2	49.924	0	48.36	1797000000	72	NaN	NaN	NaN	2	7	-1.19294
P55769	P55769	NHP2-like protein 1;NHP2-like protein 1, N-terminally processed	NHP2L1	0.410356			1.1079	0.078001	0.246941	31.1219	30.7095	31.2066	30.7603	30.484	30.5626	7	7	7	62.5	62.5	62.5	14.173	0	82.823	30438000000	102	7	7	7	1	15	1.4967
P28066;P28066-2	P28066;P28066-2	Proteasome subunit alpha type-5	PSMA5	-0.333397			1.10081	0.0792848	0.286466	27.4005	27.6414	27.8733	28.0529	27.9267	27.9357	10	10	10	53.9	53.9	53.9	26.411	0	87.149	10311000000	176	NaN	NaN	NaN	2	15	-1.37534
Q9HC38-2;Q9HC38;Q9HC38-3	Q9HC38-2;Q9HC38	Glyoxalase domain-containing protein 4	GLOD4	-0.440589			1.09886	0.0796416	0.241984	24.6889	24.1839	24.5842	24.7088	25.0232	25.0467	5	5	5	19.8	19.8	19.8	33.232	0	5.1366	490160000	21	NaN	NaN	NaN	3	3	-1.52702
P00491	P00491	Purine nucleoside phosphorylase	PNP	-0.661912			1.09833	0.0797389	0.195719	25.9969	25.9253	26.2109	27.1883	26.2542	26.6764	14	14	14	70.6	70.6	70.6	32.118	0	131.39	4008300000	134	14	14	14	1	22	-1.72657
Q9UHX1-6;Q9UHX1-4;Q9UHX1-2;Q9UHX1;Q9UHX1-5;Q9UHX1-3	Q9UHX1-6;Q9UHX1-4;Q9UHX1-2;Q9UHX1;Q9UHX1-5;Q9UHX1-3	Poly(U)-binding-splicing factor PUF60	PUF60	0.516304			1.09795	0.0798087	0.221937	27.2454	27.1706	27.6792	27.1151	26.5812	26.8501	13	13	13	42.7	42.7	42.7	55.399	0	140.4	6755900000	245	NaN	NaN	NaN	6	35	1.60787
P11717	P11717	Cation-independent mannose-6-phosphate receptor	IGF2R	-0.383132			1.09616	0.0801383	0.256976	25.4048	25.8669	25.6683	25.861	26.1912	26.0372	47	47	47	34.5	34.5	34.5	274.37	0	284.87	7775400000	435	47	47	47	1	62	-1.44937
Q9Y490	Q9Y490	Talin-1	TLN1	-0.25955			1.09542	0.0802749	0.355176	30.5746	30.704	30.6839	30.9228	30.7294	31.089	83	83	79	54.3	54.3	51.9	269.76	0	323.31	59954000000	1352	83	83	79	1	159	-1.22772
Q9BY32;Q9BY32-3;Q9BY32-2	Q9BY32;Q9BY32-3;Q9BY32-2	Inosine triphosphate pyrophosphatase	ITPA	-0.335766			1.0947	0.0804081	0.286304	23.7595	23.5127	23.8312	24.1315	24.1562	23.823	3	3	3	29.9	29.9	29.9	21.445	0	4.0447	282330000	14	NaN	NaN	NaN	3	2	-1.37488
O75533;O75533-2	O75533	Splicing factor 3B subunit 1	SF3B1	0.568326			1.08877	0.0815136	0.210913	26.7362	26.865	27.4441	26.6583	26.2706	26.4115	39	39	39	48	48	48	145.83	0	323.31	12721000000	359	NaN	NaN	NaN	2	92	1.64535
O95747	O95747	Serine/threonine-protein kinase OSR1	OXSR1	-0.366477			1.08757	0.0817391	0.271723	25.1851	25.1047	24.9268	25.2744	25.3269	25.7147	6	6	5	20.5	20.5	17.1	58.022	0	42.286	1227300000	77	6	6	5	1	9	-1.41812
Q96EY1;Q96EY1-2;Q96EY1-3	Q96EY1;Q96EY1-2	DnaJ homolog subfamily A member 3, mitochondrial	DNAJA3	0.288154			1.087	0.0818465	0.326956	25.7124	25.6655	25.6997	25.1612	25.5667	25.4851	10	10	10	27.3	27.3	27.3	52.488	0	28.415	1532200000	43	NaN	NaN	NaN	3	7	1.28279
O14737;O14737-2	O14737;O14737-2	Programmed cell death protein 5	PDCD5	-0.341249			1.08386	0.0824404	0.287224	23.9072	23.9852	24.3446	24.4463	24.3033	24.5111	2	2	2	18.4	18.4	18.4	14.285	0.0018536	1.4966	323210000	19	NaN	NaN	NaN	2	3	-1.37591
Q9BVG9	Q9BVG9	Phosphatidylserine synthase 2	PTDSS2	1.2253			1.08288	0.0826266	0.154564	22.5047	24.0103	24.1084	22.5492	22.2081	22.1903	2	2	2	4.7	4.7	4.7	56.252	0	4.5396	73977000	20	2	2	2	1	2	1.93893
P20810;P20810-4;P20810-8;P20810-9;P20810-10;P20810-7;P20810-6;P20810-5;P20810-2;P20810-3	P20810;P20810-4;P20810-8;P20810-9;P20810-10;P20810-7;P20810-6;P20810-5;P20810-2;P20810-3	Calpastatin	CAST	-0.330899			1.08087	0.0830099	0.289945	25.8932	25.5671	25.4299	26.0445	25.9026	25.9358	12	12	12	34.6	34.6	34.6	76.572	0	78.101	2211900000	196	NaN	NaN	NaN	10	14	-1.3566
Q9C037;Q9C037-2;Q9C037-3	Q9C037;Q9C037-2;Q9C037-3	E3 ubiquitin-protein ligase TRIM4	TRIM4	-2.41204			1.07931	0.0833086	0.129914	26.3853	23.5414	23.0504	26.7929	26.4515	26.9688	4	4	4	14.8	14.8	14.8	57.46	0	15.405	935320000	17	NaN	NaN	NaN	3	3	-2.09641
O60613;O60613-2	O60613	15 kDa selenoprotein	2023-09-15	-0.248848			1.07865	0.0834353	0.369432	26.5197	26.8009	26.7503	26.918	27.0615	26.8381	6	6	6	27.9	27.9	27.9	18.092	0	23.266	2411400000	66	NaN	NaN	NaN	2	6	-1.1938
P40925;P40925-3;P40925-2	P40925;P40925-3;P40925-2	Malate dehydrogenase, cytoplasmic	MDH1	-0.349634			1.07853	0.0834584	0.284399	26.5386	26.5687	26.329	26.9416	26.5644	26.9792	5	5	5	23.1	23.1	23.1	36.426	0	40.974	3826600000	114	NaN	NaN	NaN	3	7	-1.38529
O14979-2;O14979-3;O14979	O14979-2;O14979-3;O14979	Heterogeneous nuclear ribonucleoprotein D-like	HNRNPDL	0.442281			1.07847	0.0834699	0.244907	30.5329	29.8764	30.1159	29.7285	29.7686	29.7013	13	12	12	38.5	35.9	35.9	33.588	0	163.9	46404000000	366	NaN	NaN	NaN	3	55	1.51061
O00303	O00303	Eukaryotic translation initiation factor 3 subunit F	EIF3F	-0.241802			1.07713	0.0837279	0.376835	25.6073	25.4339	25.5278	25.9205	25.7746	25.5992	7	7	7	27.2	27.2	27.2	37.563	0	52.442	1987200000	53	7	7	7	1	8	-1.17651
Q9Y2B0;Q9Y2B0-2	Q9Y2B0	Protein canopy homolog 2	CNPY2	-0.200455			1.07338	0.084454	0.444723	27.2638	27.5156	27.4863	27.6317	27.6817	27.5538	10	10	10	54.9	54.9	54.9	20.652	0	55.893	6237700000	188	NaN	NaN	NaN	2	14	-1.06749
O76003	O76003	Glutaredoxin-3	GLRX3	-0.302223			1.07083	0.0849513	0.318425	25.2306	25.1104	24.9304	25.4389	25.2012	25.538	12	12	12	48.4	48.4	48.4	37.432	0	65.542	2273700000	91	12	12	12	1	9	-1.29901
O43175	O43175	D-3-phosphoglycerate dehydrogenase	PHGDH	-0.611361			1.07079	0.0849591	0.210528	24.9622	24.9155	24.9996	25.0362	25.8518	25.8234	9	9	9	25.9	25.9	25.9	56.65	0	25.514	1779600000	86	9	9	9	1	10	-1.6597
Q9NPE3	Q9NPE3	H/ACA ribonucleoprotein complex subunit 3	NOP10	0.590497			1.06968	0.0851765	0.211087	26.96	26.5988	26.9587	26.4875	26.4696	25.7889	7	7	7	70.3	70.3	70.3	7.7059	0	22.979	2032300000	36	7	7	7	1	6	1.64272
P59998;P59998-3;P59998-4;P59998-2	P59998;P59998-3;P59998-4;P59998-2	Actin-related protein 2/3 complex subunit 4	ARPC4	-0.171206			1.06726	0.0856525	0.49425	25.6229	25.5436	25.4629	25.8274	25.6905	25.6251	7	7	7	55.4	55.4	55.4	19.667	0	26.78	1592200000	47	NaN	NaN	NaN	4	10	-0.976119
Q01085;P31483-2	Q01085	Nucleolysin TIAR	TIAL1	0.284932			1.06627	0.085848	0.335793	24.9949	25.0566	25.1774	25.0035	24.7555	24.615	6	6	1	25.3	25.3	5.3	41.59	0	21.631	1734700000	45	NaN	NaN	NaN	2	7	1.26305
Q9BXY0	Q9BXY0	Protein MAK16 homolog	MAK16	0.411791			1.06327	0.086443	0.253224	27.1063	26.7923	26.4975	26.294	26.4485	26.4182	7	7	7	30	30	30	35.368	0	34.392	4392800000	108	7	7	7	1	12	1.4602
Q14978;Q14978-2	Q14978;Q14978-2	Nucleolar and coiled-body phosphoprotein 1	NOLC1	0.667086			1.06269	0.0865586	0.200513	27.8204	26.8757	27.5333	26.9225	26.7008	26.6048	13	1	1	20.7	3.3	3.3	73.602	0	37.223	2615800000	90	NaN	NaN	NaN	2	9	1.68881
Q69YN4;Q69YN4-3;Q69YN4-2;Q69YN4-4	Q69YN4;Q69YN4-3;Q69YN4-2;Q69YN4-4	Protein virilizer homolog	KIAA1429	0.959164			1.06216	0.0866643	0.173112	23.8433	24.334	24.4307	23.6109	22.4768	23.6427	12	12	12	10.2	10.2	10.2	202.02	0	26.471	621100000	26	NaN	NaN	NaN	4	15	1.82915
P11940;P11940-2;Q9H361;Q4VXU2;Q4VXU2-2	P11940;P11940-2;Q9H361	Polyadenylate-binding protein 1;Polyadenylate-binding protein 3	PABPC1;PABPC3	-0.0810312			1.06101	0.086894	0.701533	28.1759	28.2232	28.2775	28.318	28.2665	28.3351	24	24	18	51.4	51.4	37.1	70.67	0	307.6	30684000000	581	NaN	NaN	NaN	5	71	-0.596301
P63000;P63000-2;P60763	P63000;P63000-2;P60763	Ras-related C3 botulinum toxin substrate 1;Ras-related C3 botulinum toxin substrate 3	RAC1;RAC3	0.360929			1.0609	0.0869161	0.284494	27.9285	27.5866	27.4517	27.1547	27.3247	27.4045	7	3	3	50.5	29.2	29.2	21.45	0	38.552	3408800000	62	NaN	NaN	NaN	3	4	1.38885
Q99832;Q99832-3;Q99832-4;Q99832-2	Q99832;Q99832-3;Q99832-4;Q99832-2	T-complex protein 1 subunit eta	CCT7	-0.235057			1.05979	0.0871385	0.393993	28.1958	28.1891	28.3396	28.5475	28.2942	28.588	26	26	26	61.7	61.7	61.7	59.366	0	323.31	20721000000	420	NaN	NaN	NaN	4	59	-1.15096
P26641;P26641-2	P26641;P26641-2	Elongation factor 1-gamma	EEF1G	-0.263721			1.05902	0.0872931	0.360656	31.3601	31.2648	31.4569	31.8276	31.4933	31.5521	24	24	24	66.1	66.1	66.1	50.118	0	323.31	85924000000	817	NaN	NaN	NaN	2	95	-1.21519
Q15067	Q15067	Peroxisomal acyl-coenzyme A oxidase 1	ACOX1	0.274831			1.05775	0.0875488	0.348446	27.4243	27.5915	27.3068	27.1069	27.3427	27.0485	18	18	2	45.6	45.6	6.8	74.423	0	323.31	8521700000	234	18	18	2	1	19	1.23746
P04150;P04150-2;P04150-8;P04150-9;P04150-7;P04150-5;P04150-12;P04150-11;P04150-6;P04150-10;P04150-3;P04150-13;P04150-15;P04150-14;P04150-16;P08235;P08235-2;P08235-4	P04150;P04150-2;P04150-8;P04150-9;P04150-7;P04150-5;P04150-12;P04150-11;P04150-6;P04150-10;P04150-3;P04150-13	Glucocorticoid receptor	NR3C1	-0.748163			1.05627	0.0878476	0.195165	22.1089	22.805	23.1801	23.368	23.3056	23.6649	5	5	5	12	12	12	85.658	0	15.674	192670000	37	NaN	NaN	NaN	18	6	-1.72856
O15230;O15230-2;Q16787;Q16787-3	O15230	Laminin subunit alpha-5	LAMA5	-0.588954			1.05561	0.0879812	0.213708	25.1793	25.8695	25.9544	26.1172	26.4306	26.2223	32	32	32	15.8	15.8	15.8	399.73	0	247.1	3699300000	241	NaN	NaN	NaN	4	28	-1.62623
Q8WUM4;Q8WUM4-2;Q8WUM4-3	Q8WUM4;Q8WUM4-2	Programmed cell death 6-interacting protein	PDCD6IP	-0.422669			1.05463	0.08818	0.252501	26.4287	26.5178	27.0074	27.0113	27.0257	27.185	26	26	26	40.1	40.1	40.1	96.022	0	323.31	9989200000	389	NaN	NaN	NaN	3	37	-1.46601
Q9UPN9-2;Q9UPN9	Q9UPN9-2;Q9UPN9	E3 ubiquitin-protein ligase TRIM33	TRIM33	-0.430756			1.05196	0.0887238	0.253458	23.046	23.46	23.5197	23.8292	23.5392	23.9496	10	10	10	13.3	13.3	13.3	120.54	0	19.554	575650000	26	NaN	NaN	NaN	2	11	-1.47322
P17275	P17275	Transcription factor jun-B	JUNB	0.628744			1.05111	0.0888976	0.211388	24.9232	24.5156	24.994	24.4442	23.7065	24.3958	3	3	3	19.9	19.9	19.9	35.879	0	95.297	488850000	58	3	3	3	1	4	1.65007
Q9Y371;Q9Y371-2;Q9Y371-3	Q9Y371;Q9Y371-2	Endophilin-B1	SH3GLB1	-0.538749			1.04843	0.0894479	0.232369	26.7234	26.7035	26.2727	26.7233	27.2728	27.3197	8	8	8	28.2	28.2	28.2	40.796	0	68.819	2755900000	83	NaN	NaN	NaN	3	4	-1.578
Q15637-6;Q15637-2;Q15637;Q15637-4;Q15637-3;Q15637-5;Q15637-7	Q15637-6;Q15637-2;Q15637;Q15637-4;Q15637-3;Q15637-5;Q15637-7	Splicing factor 1	SF1	0.500916			1.04778	0.0895818	0.23796	26.4906	26.1919	26.6682	26.1059	25.5972	26.1449	15	15	15	31.5	31.5	31.5	61.888	0	133.79	5109900000	284	NaN	NaN	NaN	7	45	1.5432
Q9UMX0;Q9UMX0-2;Q9UMX0-3;Q9UHD9;Q9UMX0-4	Q9UMX0;Q9UMX0-2;Q9UMX0-3	Ubiquilin-1	UBQLN1	-0.430212			1.04777	0.0895839	0.252968	25.8967	25.9956	25.581	26.547	26.1337	26.0833	8	8	7	31.1	31.1	29.4	62.518	0	144.01	1899900000	105	NaN	NaN	NaN	5	19	-1.46882
O95983;O95983-2	O95983;O95983-2	Methyl-CpG-binding domain protein 3	MBD3	0.388213			1.04656	0.0898338	0.272705	25.2633	25.2329	25.656	25.2123	24.8708	24.9044	10	10	10	42.3	42.3	42.3	32.844	0	62.055	1377900000	82	NaN	NaN	NaN	2	14	1.41549
P17812;P17812-2	P17812;P17812-2	CTP synthase 1	CTPS1	-0.539438			1.04644	0.0898587	0.232487	24.6563	25.0856	24.7227	25.4756	24.9679	25.6393	13	13	12	26.9	26.9	24.5	66.69	0	67.902	1549200000	86	NaN	NaN	NaN	2	10	-1.57652
Q96AQ8	Q96AQ8	Mitochondrial calcium uniporter regulator 1	MCUR1	-0.459356			1.04542	0.09007	0.246436	23.2681	22.6853	23.002	23.2567	23.6658	23.4111	4	4	4	12.8	12.8	12.8	39.694	0.00099231	2.2656	217310000	19	4	4	4	1	1	-1.49913
P05388;P05388-2;Q8NHW5	P05388;P05388-2;Q8NHW5	60S acidic ribosomal protein P0;60S acidic ribosomal protein P0-like	RPLP0;RPLP0P6	-0.145			1.04539	0.0900762	0.545223	29.7494	29.7292	29.6402	29.958	29.8267	29.7692	14	14	14	52.1	52.1	52.1	34.273	0	218.57	42512000000	399	NaN	NaN	NaN	3	40	-0.877945
Q9Y2I1;Q9Y2I1-4;Q9Y2I1-3;Q9Y2I1-2	Q9Y2I1;Q9Y2I1-4;Q9Y2I1-3	Nischarin	NISCH	0.298166			1.04465	0.0902298	0.330575	23.6975	24.1395	23.8986	23.6186	23.5409	23.6815	4	4	4	5.9	5.9	5.9	166.63	0	4.6386	221090000	18	NaN	NaN	NaN	4	4	1.27379
P56192;P56192-2	P56192;P56192-2	Methionine--tRNA ligase, cytoplasmic	MARS	-0.1919			1.04387	0.090392	0.467168	26.2707	26.0251	26.0001	26.2889	26.2873	26.2953	20	20	20	34.8	34.8	34.8	101.11	0	228.8	5864000000	227	NaN	NaN	NaN	2	22	-1.02975
O60684;O15131	O60684	Importin subunit alpha-7	KPNA6	0.123301			1.04319	0.0905336	0.583699	27.246	27.2707	27.2535	27.063	27.2419	27.0954	14	14	10	46.1	46.1	38.6	60.029	0	217.59	4146300000	148	NaN	NaN	NaN	2	16	0.792823
P30043	P30043	Flavin reductase (NADPH)	BLVRB	-0.466285			1.0429	0.0905941	0.245782	23.7176	24.4102	23.9189	24.5654	24.4273	24.4529	7	7	7	53.9	53.9	53.9	22.119	0	30.61	770910000	57	7	7	7	1	3	-1.50404
P39880-3;P39880;P39880-4;P39880-2;P39880-6;P39880-5	P39880-3;P39880;P39880-4;P39880-2;P39880-6;P39880-5	Homeobox protein cut-like 1	CUX1	0.524067			1.04112	0.0909662	0.238033	26.5875	26.127	25.8363	25.8389	25.5805	25.5592	24	24	8	24.1	24.1	9.8	165.69	0	109.96	3789100000	117	NaN	NaN	NaN	6	25	1.55769
Q8NCG7;Q8NCG7-2;Q8NCG7-4	Q8NCG7;Q8NCG7-2;Q8NCG7-4	Sn1-specific diacylglycerol lipase beta	DAGLB	-1.10762			1.04103	0.090985	0.171061	22.7056	22.8763	24.2263	24.5048	24.5206	24.1058	3	3	3	7.4	7.4	7.4	73.731	0	34.302	353090000	30	NaN	NaN	NaN	3	5	-1.84677
O75348;O95670;O95670-2	O75348;O95670;O95670-2	V-type proton ATPase subunit G 1;V-type proton ATPase subunit G 2	ATP6V1G1;ATP6V1G2	-1.30553			1.03991	0.09122	0.162908	22.852	23.1262	24.7415	24.8502	24.8893	24.8968	4	4	4	44.9	44.9	44.9	13.757	0	27.572	522210000	33	NaN	NaN	NaN	3	2	-1.89297
Q9Y375	Q9Y375	Complex I intermediate-associated protein 30, mitochondrial	NDUFAF1	0.870467			1.03981	0.091241	0.18358	24.5337	24.0961	24.3721	22.7892	24.0724	23.5289	3	3	3	16.5	16.5	16.5	37.763	0	39.665	319570000	14	3	3	3	1	2	1.76492
P61981	P61981	14-3-3 protein gamma;14-3-3 protein gamma, N-terminally processed	YWHAG	-0.317851			1.0375	0.0917276	0.317886	28.3787	28.6677	28.2885	28.6077	28.7709	28.9098	15	12	12	66.4	55.9	55.9	28.302	0	143.7	12604000000	187	15	12	12	1	12	-1.30326
P61088;Q5JXB2	P61088	Ubiquitin-conjugating enzyme E2 N	UBE2N	-0.167133			1.03474	0.0923124	0.503539	27.5204	27.6153	27.6614	27.6488	27.783	27.8668	8	8	8	65.8	65.8	65.8	17.138	0	122.61	7813400000	226	NaN	NaN	NaN	2	25	-0.950399
Q9UK76;Q9UK76-2;Q9UK76-3	Q9UK76;Q9UK76-2;Q9UK76-3	Hematological and neurological expressed 1 protein;Hematological and neurological expressed 1 protein, N-terminally processed	HN1	-0.355528			1.03448	0.0923677	0.289698	25.474	25.0682	25.3015	25.8411	25.4614	25.6077	2	2	2	27.9	27.9	27.9	16.014	0	27.423	1035300000	37	NaN	NaN	NaN	3	4	-1.36009
Q9GZT3;Q9GZT3-2	Q9GZT3;Q9GZT3-2	SRA stem-loop-interacting RNA-binding protein, mitochondrial	SLIRP	0.526266			1.03421	0.0924251	0.237366	27.957	27.6906	28.2241	27.122	27.4164	27.7545	4	4	4	45	45	45	12.349	0	42.026	4827900000	89	NaN	NaN	NaN	2	8	1.55253
P63010;P63010-2;P63010-3	P63010;P63010-2;P63010-3	AP-2 complex subunit beta	AP2B1	0.135104			1.03338	0.0926019	0.560847	28.3747	28.5158	28.468	28.3829	28.2306	28.3397	47	47	28	57.7	57.7	40	104.55	0	323.31	31733000000	733	NaN	NaN	NaN	3	112	0.837092
Q96RP9;Q96RP9-2	Q96RP9;Q96RP9-2	Elongation factor G, mitochondrial	GFM1	0.585899			1.03324	0.0926318	0.225956	26.2971	26.2039	26.4081	25.2899	26.1864	25.6751	9	9	9	21.8	21.8	21.8	83.471	0	35.475	1266100000	55	NaN	NaN	NaN	2	4	1.59954
P52597	P52597	Heterogeneous nuclear ribonucleoprotein F;Heterogeneous nuclear ribonucleoprotein F, N-terminally processed	HNRNPF	0.150325			1.03065	0.0931859	0.538303	29.4682	29.4603	29.5818	29.4485	29.2541	29.3568	17	14	14	60.7	54.2	54.2	45.671	0	188.7	18004000000	270	17	14	14	1	38	0.892187
Q7L1Q6;Q7L1Q6-4;Q7L1Q6-3;Q7L1Q6-2	Q7L1Q6;Q7L1Q6-4;Q7L1Q6-3;Q7L1Q6-2	Basic leucine zipper and W2 domain-containing protein 1	BZW1	-0.412823			1.02797	0.0937627	0.266096	23.9867	23.5941	23.3896	24.1463	23.9304	24.1321	4	4	4	12.9	12.9	12.9	48.043	0	3.6907	346150000	21	NaN	NaN	NaN	4	4	-1.43062
Q5GLZ8;Q5GLZ8-6;Q5GLZ8-3;Q5GLZ8-2	Q5GLZ8;Q5GLZ8-6;Q5GLZ8-3;Q5GLZ8-2	Probable E3 ubiquitin-protein ligase HERC4	HERC4	-1.48823			1.02665	0.0940481	0.162181	22.8682	24.9465	23.1474	25.2807	24.7522	25.3939	8	8	8	12.5	12.5	12.5	118.56	0	5.3383	588830000	25	NaN	NaN	NaN	4	6	-1.9065
O14744;O14744-2;O14744-4;O14744-3;O14744-5	O14744;O14744-2;O14744-4;O14744-3;O14744-5	Protein arginine N-methyltransferase 5;Protein arginine N-methyltransferase 5, N-terminally processed	PRMT5	-0.371431			1.02577	0.0942389	0.286768	26.0914	26.1428	26.5888	26.7653	26.62	26.5519	12	12	12	33.9	33.9	33.9	72.683	0	61.877	2996400000	146	NaN	NaN	NaN	5	24	-1.37563
Q9H501	Q9H501	ESF1 homolog	ESF1	0.553829			1.02493	0.0944213	0.234084	26.0828	25.3197	25.3248	25.006	25.039	25.0208	10	10	10	19.7	19.7	19.7	98.795	0	24.136	1655300000	85	10	10	10	1	10	1.56584
Q9GZR7;Q9GZR7-2	Q9GZR7;Q9GZR7-2	ATP-dependent RNA helicase DDX24	DDX24	0.823678			1.02364	0.0947022	0.194638	24.4133	23.633	24.5249	22.9561	23.316	23.828	7	7	7	23.4	23.4	23.4	96.331	0	52.912	325620000	34	NaN	NaN	NaN	2	1	1.72403
P07195;P07864;Q6ZMR3	P07195	L-lactate dehydrogenase B chain	LDHB	-0.225754			1.02351	0.0947305	0.417925	29.7527	29.9356	29.7628	30.2125	29.9573	29.9586	19	18	18	52.1	48.5	48.5	36.638	0	262.03	52813000000	412	NaN	NaN	NaN	3	48	-1.10908
Q8NBU5;Q8NBU5-2	Q8NBU5;Q8NBU5-2	ATPase family AAA domain-containing protein 1	ATAD1	-0.522837			1.02154	0.0951612	0.238899	26.16	26.1326	26.2999	27.0246	26.2589	26.8775	7	7	7	39.1	39.1	39.1	40.744	0	66.109	2317800000	47	NaN	NaN	NaN	2	3	-1.53655
P62829	P62829	60S ribosomal protein L23	RPL23	-0.330055			1.02144	0.0951831	0.314087	29.5756	29.0845	29.4898	29.7233	29.7202	29.6966	7	7	7	40.7	40.7	40.7	14.865	0	92.047	12312000000	129	7	7	7	1	14	-1.31136
P19387	P19387	DNA-directed RNA polymerase II subunit RPB3	POLR2C	0.346694			1.02121	0.0952336	0.297899	25.6772	26.0157	25.652	25.2193	25.5337	25.5518	7	7	7	46.9	46.9	46.9	31.441	0	61.812	1899100000	96	7	7	7	1	14	1.33667
O76071	O76071	Probable cytosolic iron-sulfur protein assembly protein CIAO1	CIAO1	-0.176998			1.0176	0.0960285	0.495169	24.0477	24.0422	24.1524	24.3146	24.3464	24.1122	8	8	8	40.1	40.1	40.1	37.84	0	48.637	879870000	77	8	8	8	1	10	-0.974431
P08621;P08621-2;P08621-3;P08621-4	P08621;P08621-2;P08621-3	U1 small nuclear ribonucleoprotein 70 kDa	SNRNP70	0.465963			1.01702	0.0961568	0.250112	26.1152	26.4592	26.7609	26.1724	25.8028	25.9622	15	15	15	42.8	42.8	42.8	51.556	0	79.767	3673900000	182	NaN	NaN	NaN	4	36	1.47902
P17480;P17480-2	P17480;P17480-2	Nucleolar transcription factor 1	UBTF	0.349351			1.01656	0.0962587	0.298158	25.6721	25.1895	25.1923	25.0293	24.9709	25.0056	14	14	14	24.5	24.5	24.5	89.405	0	81.88	3249800000	141	NaN	NaN	NaN	2	18	1.33697
P50479;P50479-2	P50479	PDZ and LIM domain protein 4	PDLIM4	-0.252549			1.01653	0.0962654	0.382869	23.9098	24.1216	23.7426	24.1945	24.2356	24.1016	3	3	3	15.5	15.5	15.5	35.398	0	25.773	334640000	31	NaN	NaN	NaN	2	1	-1.16592
Q13884;Q13884-2	Q13884;Q13884-2	Beta-1-syntrophin	SNTB1	-0.607316			1.01638	0.0962986	0.227956	25.1604	25.4125	24.5011	25.5563	25.7706	25.5691	7	7	7	19.9	19.9	19.9	58.06	0	21.859	914270000	41	NaN	NaN	NaN	2	8	-1.59628
P46778	P46778	60S ribosomal protein L21	RPL21	0.33029			1.0163	0.0963163	0.315112	28.1201	27.93	27.6025	27.5567	27.5171	27.588	2	2	2	20.6	20.6	20.6	18.565	0	12.375	4708200000	53	2	2	2	1	5	1.30788
O00461	O00461	Golgi integral membrane protein 4	GOLIM4	0.2403			1.01406	0.0968144	0.400492	25.8585	26.1271	25.8452	25.8279	25.6535	25.6285	11	11	11	20.3	20.3	20.3	81.879	0	46.681	2095600000	79	11	11	11	1	12	1.13771
P35249;P35249-2	P35249;P35249-2	Replication factor C subunit 4	RFC4	0.40163			1.00823	0.0981228	0.279191	25.9657	25.9356	26.1895	25.3078	25.6977	25.8804	4	4	4	19.6	19.6	19.6	39.681	0	45.316	1678400000	40	NaN	NaN	NaN	2	4	1.39982
Q15434	Q15434	RNA-binding motif, single-stranded-interacting protein 2	RBMS2	-0.425142			1.00819	0.0981319	0.268532	25.4196	24.7763	24.9171	25.5167	25.4657	25.4061	5	5	5	24.6	24.6	24.6	43.958	0	45.333	827940000	53	5	5	5	1	13	-1.42729
Q9BYC9;Q9BYC9-2	Q9BYC9;Q9BYC9-2	39S ribosomal protein L20, mitochondrial	MRPL20	-0.687794			1.00553	0.0987347	0.212167	23.0176	23.4471	22.4227	23.5349	23.8933	23.5225	2	2	2	14.1	14.1	14.1	17.442	0.0047001	1.0802	228370000	10	NaN	NaN	NaN	2	3	-1.63402
Q02338	Q02338	D-beta-hydroxybutyrate dehydrogenase, mitochondrial	BDH1	0.259981			1.00414	0.0990513	0.378211	26.011	26.0108	25.697	25.5256	25.6843	25.7289	6	6	6	27.1	27.1	27.1	38.157	0	43.965	1664400000	102	6	6	6	1	16	1.1739
P50897;P50897-2	P50897;P50897-2	Palmitoyl-protein thioesterase 1	PPT1	-0.357292			1.00397	0.09909	0.298543	25.6982	25.9675	25.3956	26.0165	26.0925	26.0242	4	4	4	14.1	14.1	14.1	34.193	0	18.532	1303400000	32	NaN	NaN	NaN	2	1	-1.33837
Q00839;Q00839-2	Q00839;Q00839-2	Heterogeneous nuclear ribonucleoprotein U	HNRNPU	0.405888			1.0038	0.0991288	0.278142	30.7223	30.7626	31.2384	30.5385	30.3269	30.6403	38	38	38	50.5	50.5	50.5	90.583	0	323.31	77346000000	998	NaN	NaN	NaN	2	143	1.40107
P26440;P26440-2	P26440;P26440-2	Isovaleryl-CoA dehydrogenase, mitochondrial	IVD	0.174533			1.00326	0.0992522	0.499891	29.1376	29.2746	29.2699	28.9952	29.1886	28.9747	4	4	4	17.1	17.1	17.1	46.65	0	37.241	6653400000	43	NaN	NaN	NaN	2	6	0.961011
P30876	P30876	DNA-directed RNA polymerase II subunit RPB2	POLR2B	0.104234			1.00262	0.0993985	0.642716	24.8129	24.729	24.7878	24.751	24.6077	24.6583	9	9	9	13.5	13.5	13.5	133.9	0	66.381	929410000	45	9	9	9	1	10	0.700635
O43663;O43663-4;O43663-2;O43663-3	O43663;O43663-4;O43663-2;O43663-3	Protein regulator of cytokinesis 1	PRC1	0.501598			1.00235	0.0994604	0.246208	25.7768	25.3619	25.687	25.4922	24.8346	24.9942	12	12	12	31.5	31.5	31.5	71.606	0	56.311	2042500000	73	NaN	NaN	NaN	4	18	1.49839
Q13868;Q13868-3;Q13868-2	Q13868;Q13868-3;Q13868-2	Exosome complex component RRP4	EXOSC2	0.53156			1.00093	0.0997861	0.243523	25.4654	25.3352	26.0492	25.2528	24.8579	25.1444	7	7	7	41	41	41	32.789	0	110.5	1939700000	101	NaN	NaN	NaN	3	18	1.52257
O00291;O00291-4;O00291-3	O00291;O00291-4;O00291-3	Huntingtin-interacting protein 1	HIP1	0.394764			1.00092	0.0997884	0.284141	24.7677	24.4468	24.1731	24.1607	24.1087	23.934	10	10	9	15.5	15.5	14.6	116.22	0	61.151	671900000	49	NaN	NaN	NaN	3	10	1.38508
O60888;O60888-3;O60888-2	O60888;O60888-3;O60888-2	Protein CutA	CUTA	-0.211823			0.999545	0.100105	0.447372	25.5388	25.6742	25.7316	26.0195	25.8078	25.7528	3	3	3	33	33	33	19.116	0	35.088	1012800000	44	NaN	NaN	NaN	3	7	-1.06228
P48739;P48739-2;P48739-3	P48739;P48739-2;P48739-3	Phosphatidylinositol transfer protein beta isoform	PITPNB	-0.26034			0.998609	0.100321	0.380625	25.4139	25.2622	25.0327	25.397	25.5703	25.5226	11	11	10	50.6	50.6	47.6	31.54	0	37.722	1829700000	93	NaN	NaN	NaN	3	8	-1.17121
Q13751	Q13751	Laminin subunit beta-3	LAMB3	-0.513461			0.997636	0.100546	0.245321	23.911	24.6035	24.1721	24.4919	24.9415	24.7938	12	12	12	18.9	18.9	18.9	129.57	0	124.43	1098100000	86	12	12	12	1	21	-1.50398
Q13177;Q13153;O75914;O75914-3;O75914-2;Q13153-2;O75914-4	Q13177	Serine/threonine-protein kinase PAK 2;PAK-2p27;PAK-2p34	PAK2	-0.391143			0.996775	0.100745	0.286427	24.8108	24.4194	24.2228	24.7687	24.8699	24.9878	13	13	13	37.6	37.6	37.6	58.042	0	81.465	1955800000	123	NaN	NaN	NaN	7	9	-1.37704
Q01081;P0DN76;Q8WU68;Q01081-4;Q8WU68-3;Q01081-3;Q8WU68-2	Q01081;P0DN76	Splicing factor U2AF 35 kDa subunit	U2AF1	0.465308			0.996338	0.100847	0.253496	28.3586	28.1776	28.7897	28.1829	27.7588	27.9884	11	11	2	52.9	52.9	16.2	27.872	0	173.59	7453500000	137	NaN	NaN	NaN	7	19	1.45848
P49959;P49959-2;P49959-3	P49959;P49959-2;P49959-3	Double-strand break repair protein MRE11A	MRE11A	0.446239			0.995829	0.100965	0.263136	25.965	26.5201	26.6005	26.0247	25.7991	25.923	13	13	13	24.4	24.4	24.4	80.592	0	62.637	3288800000	90	NaN	NaN	NaN	3	11	1.43873
O15392;O15392-2;O15392-5;O15392-4;O15392-7;O15392-6;O15392-3	O15392;O15392-2;O15392-5;O15392-4	Baculoviral IAP repeat-containing protein 5	BIRC5	0.639041			0.995448	0.101054	0.228539	27.1667	26.4395	26.1923	26.0961	25.9319	25.8534	7	7	7	60.6	60.6	60.6	16.389	0	25.804	1743200000	64	NaN	NaN	NaN	7	11	1.59332
Q8N4L2	Q8N4L2	Type 2 phosphatidylinositol 4,5-bisphosphate 4-phosphatase	TMEM55A	-0.120501			0.995143	0.101125	0.600741	24.5953	24.4495	24.4402	24.5633	24.6493	24.6339	5	5	4	28	28	24.1	28.081	0	18.97	443920000	17	5	5	4	1	0	-0.768556
Q93045;Q93045-2	Q93045;Q93045-2	Stathmin-2	STMN2	-0.306554			0.994899	0.101181	0.340714	25.4591	25.2782	25.5608	25.814	25.5071	25.8968	2	2	1	10.6	10.6	5.6	20.828	0	4.1014	702610000	19	NaN	NaN	NaN	2	1	-1.25377
O94842;O94842-3;O94842-2;O15405;O15405-2;O94900;Q96NM4;Q96NM4-4;Q96NM4-2;Q96NM4-3	O94842;O94842-3;O94842-2;O15405;O15405-2	TOX high mobility group box family member 4;TOX high mobility group box family member 3	TOX4;TOX3	0.741287			0.994479	0.101279	0.2106	23.4723	23.6978	24.2	22.4976	23.3242	23.3246	3	3	3	6.6	6.6	6.6	66.194	0	7.5525	280770000	30	NaN	NaN	NaN	10	5	1.64887
O15427	O15427	Monocarboxylate transporter 4	SLC16A3	-0.687549			0.989791	0.102379	0.218216	26.4848	27.2721	27.529	27.7553	27.9437	27.6496	6	6	6	13.1	13.1	13.1	49.469	0	29.199	2541200000	70	6	6	6	1	12	-1.61509
Q969T9;Q969T9-2	Q969T9;Q969T9-2	WW domain-binding protein 2	WBP2	-0.915158			0.988292	0.102733	0.192906	22.3235	23.5638	23.4772	23.765	23.9976	24.3474	3	3	3	24.9	24.9	24.9	28.087	0.00025893	2.7987	285010000	11	NaN	NaN	NaN	2	2	-1.71328
Q9UNZ2;Q9UNZ2-5;Q9UNZ2-6;Q9UNZ2-4	Q9UNZ2;Q9UNZ2-5;Q9UNZ2-6;Q9UNZ2-4	NSFL1 cofactor p47	NSFL1C	-0.38666			0.987931	0.102818	0.288845	23.3258	23.4895	23.2318	23.4011	23.9086	23.8974	5	5	5	18.9	18.9	18.9	40.572	0	26.521	368840000	56	NaN	NaN	NaN	4	7	-1.36389
Q14315;Q14315-2	Q14315;Q14315-2	Filamin-C	FLNC	-0.237923			0.9875	0.10292	0.411812	27.9724	27.6045	27.7528	28.0473	27.9413	28.0548	56	45	45	31	28.1	28.1	291.02	0	323.31	15042000000	513	NaN	NaN	NaN	2	53	-1.11723
P32969	P32969	60S ribosomal protein L9	RPL9	-0.21855			0.986043	0.103266	0.446028	27.8135	27.5546	27.5529	27.7639	27.9624	27.8504	9	9	9	62	62	62	21.863	0	148.19	8982700000	147	9	9	9	1	16	-1.07181
P02545-2	P02545-2	Prelamin-A/C;Lamin-A/C	LMNA	0.535216			0.985318	0.103438	0.245034	27.2467	27.7089	27.0161	26.6501	27.0939	26.6221	77	2	2	80.6	4.7	4.7	65.134	0	113.66	2383900000	94	77	2	2	1	17	1.50917
Q92597;Q92597-3;Q92597-2	Q92597;Q92597-3;Q92597-2	Protein NDRG1	NDRG1	-0.579699			0.982837	0.104031	0.239227	25.0613	25.6236	25.0127	25.4227	26.0213	25.9927	7	7	7	37.1	37.1	37.1	42.835	0	101.45	2067700000	104	NaN	NaN	NaN	3	12	-1.53982
P30046;A6NHG4;P30046-2	P30046;A6NHG4;P30046-2	D-dopachrome decarboxylase;D-dopachrome decarboxylase-like protein	DDT;DDTL	-1.07185			0.982265	0.104168	0.186787	22.9223	24.2296	24.3336	25.3606	24.5846	24.7559	4	4	4	49.2	49.2	49.2	12.712	0	9.5602	701990000	38	NaN	NaN	NaN	3	3	-1.7529
P11166	P11166	Solute carrier family 2, facilitated glucose transporter member 1	SLC2A1	0.292227			0.978833	0.104995	0.358135	29.0627	29.0078	28.6444	28.5191	28.6375	28.6815	7	7	7	20.1	20.1	20.1	54.083	0	79.425	11717000000	154	7	7	7	1	26	1.21805
Q06587;Q06587-2	Q06587;Q06587-2	E3 ubiquitin-protein ligase RING1	RING1	0.248903			0.978382	0.105104	0.401229	25.2863	25.2624	25.2515	25.2108	24.8013	25.0414	6	6	5	20.9	20.9	17.5	42.429	0	35.403	1200100000	51	NaN	NaN	NaN	2	9	1.13538
Q9NUQ2	Q9NUQ2	1-acyl-sn-glycerol-3-phosphate acyltransferase epsilon	AGPAT5	1.25632			0.977709	0.105267	0.178496	25.052	24.9279	25.0007	24.9391	23.113	23.1595	2	2	2	9.3	9.3	9.3	42.072	0	21.032	401000000	23	2	2	2	1	3	1.7892
Q5JTH9;Q5JTH9-2;Q5JTH9-3	Q5JTH9;Q5JTH9-2;Q5JTH9-3	RRP12-like protein	RRP12	0.300041			0.977677	0.105274	0.353521	25.2382	24.909	25.3838	24.9229	24.8899	24.8181	18	18	18	23	23	23	143.7	0	112.2	2702100000	112	NaN	NaN	NaN	3	21	1.2306
P62899;P62899-3;P62899-2	P62899;P62899-3;P62899-2	60S ribosomal protein L31	RPL31	-0.296788			0.977539	0.105308	0.354026	28.5751	28.1141	28.2123	28.6451	28.5797	28.5671	4	4	4	31.2	31.2	31.2	14.463	0	3.8455	4606700000	40	NaN	NaN	NaN	3	4	-1.22499
O75874	O75874	Isocitrate dehydrogenase [NADP] cytoplasmic	IDH1	-0.376628			0.977126	0.105408	0.297211	23.8731	24.4713	24.0842	24.5476	24.4331	24.5777	7	7	7	24.9	24.9	24.9	46.659	0	10.776	648550000	33	7	7	7	1	3	-1.34211
P46939;P46939-2;P46939-4;P46939-3	P46939;P46939-2	Utrophin	UTRN	0.196998			0.975017	0.105921	0.477963	26.6585	26.6398	26.421	26.4386	26.4257	26.2641	84	84	84	36.1	36.1	36.1	394.46	0	323.31	15116000000	536	NaN	NaN	NaN	4	86	1.01195
O15381;O15381-5;O15381-2;O15381-3;O15381-4	O15381;O15381-5;O15381-2;O15381-3;O15381-4	Nuclear valosin-containing protein-like	NVL	0.295859			0.974884	0.105954	0.356507	24.895	24.7018	24.6487	24.6722	24.255	24.4308	14	14	14	26.9	26.9	26.9	95.05	0	132.32	1743900000	129	NaN	NaN	NaN	5	19	1.22155
Q7L1W4	Q7L1W4	Volume-regulated anion channel subunit LRRC8D	LRRC8D	-0.313709			0.974823	0.105969	0.34133	24.2847	23.9922	24.0369	24.2646	24.3349	24.6554	7	7	7	11.9	11.9	11.9	98.2	0	7.0804	631590000	34	7	7	7	1	4	-1.25089
P22626;P22626-2	P22626;P22626-2	Heterogeneous nuclear ribonucleoproteins A2/B1	HNRNPA2B1	0.473017			0.974362	0.106081	0.258465	31.8942	31.4504	32.0581	31.5383	31.0705	31.3747	38	38	38	76.5	76.5	76.5	37.429	0	323.31	231180000000	1919	NaN	NaN	NaN	2	268	1.44448
P06753-2;P06753-3;P06753-6;P06753-5;P06753-4;P06753-7	P06753-2;P06753-3;P06753-6;P06753-5;P06753-4	Tropomyosin alpha-3 chain	TPM3	-0.140927			0.972986	0.106418	0.560676	29.5647	29.4271	29.3552	29.6368	29.5376	29.5953	28	28	16	79.4	79.4	46	29.032	0	323.31	33660000000	502	NaN	NaN	NaN	6	54	-0.839548
P15170;P15170-3;P15170-2;Q8IYD1	P15170;P15170-3;P15170-2	Eukaryotic peptide chain release factor GTP-binding subunit ERF3A	GSPT1	-0.453719			0.971373	0.106814	0.269311	25.2013	24.9059	25.2083	25.8226	25.1787	25.6755	5	5	5	16	16	16	55.755	0	12.712	828760000	43	NaN	NaN	NaN	4	6	-1.4231
Q8N163;Q8N163-2	Q8N163;Q8N163-2	Cell cycle and apoptosis regulator protein 2	CCAR2	0.351901			0.967783	0.1077	0.318448	25.9723	26.124	26.5043	25.8677	25.7308	25.9464	17	17	17	32.5	32.5	32.5	102.9	0	180.06	5199700000	294	NaN	NaN	NaN	2	41	1.3018
P30048;P30048-2	P30048;P30048-2	Thioredoxin-dependent peroxide reductase, mitochondrial	PRDX3	0.230542			0.966198	0.108094	0.43552	29.3284	29.137	29.3865	28.9595	29.2179	28.9829	9	9	9	39.8	39.8	39.8	27.692	0	81.291	13384000000	156	NaN	NaN	NaN	2	12	1.08872
Q9UKF6	Q9UKF6	Cleavage and polyadenylation specificity factor subunit 3	CPSF3	0.277172			0.964637	0.108483	0.373118	26.3896	26.0046	26.2229	25.801	26.0619	25.9227	14	14	14	36.7	36.7	36.7	77.485	0	94.934	2799100000	107	14	14	14	1	15	1.18164
Q2TAY7;Q2TAY7-2	Q2TAY7;Q2TAY7-2	WD40 repeat-containing protein SMU1;WD40 repeat-containing protein SMU1, N-terminally processed	SMU1	0.451101			0.963645	0.108731	0.274077	26.5429	25.8923	26.4606	25.7513	25.7873	26.0038	12	12	12	31.4	31.4	31.4	57.543	0	83.009	1885700000	53	NaN	NaN	NaN	2	15	1.41313
Q14157;Q14157-1;Q14157-4;Q14157-3;Q14157-5	Q14157;Q14157-1;Q14157-4;Q14157-3;Q14157-5	Ubiquitin-associated protein 2-like	UBAP2L	-0.194048			0.962076	0.109125	0.482488	24.7027	24.8712	25.0084	25.0583	25.1105	24.9957	9	9	9	15.8	15.8	15.8	114.53	0	46.133	1517700000	125	NaN	NaN	NaN	5	12	-0.997943
Q9Y4C8	Q9Y4C8	Probable RNA-binding protein 19	RBM19	5.34632			0.961922	0.109164	0.151024	31.1673	31.0788	30.8788	30.8547	23.6938	22.5375	4	4	4	6.5	6.5	6.5	107.33	0	9.9521	25464000000	20	4	4	4	1	4	1.97823
Q02750;Q02750-2	Q02750;Q02750-2	Dual specificity mitogen-activated protein kinase kinase 1	MAP2K1	-0.415339			0.960889	0.109424	0.286501	24.5473	24.3118	24.4898	24.5098	24.9276	25.1575	8	5	5	29	18.3	18.3	43.439	0	28.119	834220000	56	NaN	NaN	NaN	2	6	-1.37351
P62136;P62136-2;P62136-3	P62136;P62136-2;P62136-3	Serine/threonine-protein phosphatase PP1-alpha catalytic subunit	PPP1CA	0.28088			0.959276	0.109831	0.372263	29.0656	28.9271	28.8369	28.9012	28.5601	28.5256	22	22	4	69.4	69.4	19.1	37.512	0	307.93	30346000000	535	NaN	NaN	NaN	3	69	1.1847
Q70UQ0;Q70UQ0-2	Q70UQ0;Q70UQ0-2	Inhibitor of nuclear factor kappa-B kinase-interacting protein	IKBIP	-0.528755			0.959178	0.109856	0.252007	27.5901	27.4988	27.4946	27.6091	28.4965	28.0641	15	13	13	39.4	33.4	33.4	39.309	0	128.63	7170700000	169	NaN	NaN	NaN	2	19	-1.47657
Q9H444	Q9H444	Charged multivesicular body protein 4b	CHMP4B	-0.467867			0.95884	0.109941	0.270078	25.5079	26.1439	25.6444	26.0187	26.241	26.4403	6	6	6	35.3	35.3	35.3	24.95	0	37.129	1338500000	27	6	6	6	1	3	-1.42446
Q8IX12;Q8IX12-2	Q8IX12;Q8IX12-2	Cell division cycle and apoptosis regulator protein 1	CCAR1	0.675144			0.955774	0.11072	0.234287	25.7991	26.6181	26.8599	25.8838	25.6089	25.7591	21	21	21	25.4	25.4	25.4	132.82	0	117.84	6272700000	240	NaN	NaN	NaN	2	48	1.56768
P07384	P07384	Calpain-1 catalytic subunit	CAPN1	-0.374097			0.95558	0.110769	0.307715	25.4007	25.5966	25.1479	25.5284	25.9761	25.7632	11	11	11	24.5	24.5	24.5	81.889	0	53.021	2275200000	95	11	11	11	1	12	-1.3207
Q9NV70;Q9NV70-2	Q9NV70;Q9NV70-2	Exocyst complex component 1	EXOC1	-0.4196			0.955554	0.110776	0.28605	23.1893	23.8478	23.6874	24.0104	23.8934	24.0794	3	3	3	7.3	7.3	7.3	101.98	0	8.0437	370160000	16	NaN	NaN	NaN	2	4	-1.37325
P60228	P60228	Eukaryotic translation initiation factor 3 subunit E	EIF3E	-0.270677			0.953898	0.111199	0.384498	24.9286	25.1329	25.3511	25.3852	25.3309	25.5086	5	5	5	18.2	18.2	18.2	52.22	0	68.858	1490700000	129	5	5	5	1	20	-1.16262
Q5H9R7;Q5H9R7-6;Q5H9R7-2;Q5H9R7-5;Q5H9R7-3;Q5H9R7-4	Q5H9R7;Q5H9R7-6;Q5H9R7-2;Q5H9R7-5;Q5H9R7-3;Q5H9R7-4	Serine/threonine-protein phosphatase 6 regulatory subunit 3	PPP6R3	-0.505187			0.953748	0.111238	0.255757	24.7765	24.2421	24.0747	25.1192	24.6871	24.8025	8	8	8	14.9	14.9	14.9	97.668	0	95.957	678560000	70	NaN	NaN	NaN	6	5	-1.45201
O60271;O60271-2;O60271-4;O60271-3;O60271-5;O60271-9	O60271;O60271-2;O60271-4;O60271-3;O60271-5;O60271-9	C-Jun-amino-terminal kinase-interacting protein 4	SPAG9	-0.529717			0.950785	0.111999	0.252291	24.3774	23.85	23.5839	24.2553	24.4871	24.6581	15	15	15	18.8	18.8	18.8	146.2	0	76.536	1208500000	114	NaN	NaN	NaN	6	13	-1.46846
P36507	P36507	Dual specificity mitogen-activated protein kinase kinase 2	MAP2K2	-0.416494			0.94932	0.112378	0.28879	25.386	25.5096	25.6337	25.865	25.6278	26.2859	9	9	6	28.8	28.8	18.2	44.424	0	121.98	1762900000	73	9	9	6	1	6	-1.36421
Q96DZ1;Q96DZ1-3;Q96DZ1-2	Q96DZ1;Q96DZ1-3;Q96DZ1-2	Endoplasmic reticulum lectin 1	ERLEC1	-0.190362			0.948261	0.112652	0.49172	25.2044	25.1174	25.0998	25.2974	25.4976	25.1977	9	9	9	25.3	25.3	25.3	54.858	0	12.296	1157800000	44	NaN	NaN	NaN	3	5	-0.981586
O60664;O60664-4;O60664-3;O60664-2	O60664;O60664-4;O60664-3;O60664-2	Perilipin-3	PLIN3	-0.372698			0.946423	0.11313	0.31332	27.8501	27.6747	27.4473	27.7771	28.0421	28.2708	20	20	20	73.3	73.3	73.3	47.074	0	323.31	17802000000	469	NaN	NaN	NaN	4	47	-1.31119
Q9NYU2;Q9NYU2-2	Q9NYU2;Q9NYU2-2	UDP-glucose:glycoprotein glucosyltransferase 1	UGGT1	-0.301413			0.94627	0.11317	0.363107	26.5808	26.7905	26.81	26.8661	27.2849	26.9346	41	41	41	40	40	40	177.19	0	323.31	15943000000	488	NaN	NaN	NaN	2	68	-1.21036
Q9NR30;Q9NR30-2	Q9NR30;Q9NR30-2	Nucleolar RNA helicase 2	DDX21	0.421886			0.945959	0.113251	0.288669	27.1233	26.6044	27.2801	26.5224	26.5551	26.6647	16	16	14	28.7	28.7	25.3	87.343	0	113.64	5244100000	197	NaN	NaN	NaN	2	26	1.36684
Q9H6R4;Q9H6R4-4;Q9H6R4-2;Q9H6R4-3	Q9H6R4;Q9H6R4-4;Q9H6R4-2;Q9H6R4-3	Nucleolar protein 6	NOL6	0.591059			0.945731	0.11331	0.246019	25.1875	25.3171	25.953	25.1357	24.562	24.9868	19	19	19	31.2	31.2	31.2	127.59	0	57.835	2727000000	117	NaN	NaN	NaN	4	32	1.50629
Q13608;Q13608-3;Q13608-2	Q13608;Q13608-3;Q13608-2	Peroxisome assembly factor 2	PEX6	0.2899			0.945226	0.113442	0.367781	24.8012	24.7681	24.5529	24.2556	24.6531	24.3438	11	11	11	23.4	23.4	23.4	104.06	0	55.407	771310000	53	NaN	NaN	NaN	3	7	1.19063
P51991-2	P51991-2	Heterogeneous nuclear ribonucleoprotein A3	HNRNPA3	0.235406			0.942309	0.114207	0.43706	27.1921	26.8329	26.9127	26.7071	26.8284	26.6959	30	2	2	53.7	3.9	3.9	37.029	0	5.8182	2818600000	41	30	2	2	1	2	1.08555
O15143	O15143	Actin-related protein 2/3 complex subunit 1B	ARPC1B	-0.260562			0.942187	0.114239	0.401137	27.1114	27.2904	27.1898	27.6277	27.5159	27.2297	9	9	8	41.4	41.4	35.2	40.949	0	58.741	6081800000	160	9	9	8	1	13	-1.13606
Q9Y6X5	Q9Y6X5	Bis(5-adenosyl)-triphosphatase ENPP4	ENPP4	-1.07367			0.941748	0.114354	0.198076	23.7767	23.4953	22.266	24.7224	23.8123	24.2243	2	2	2	8.6	8.6	8.6	51.641	0	7.4113	339160000	34	2	2	2	1	5	-1.69546
Q9Y4E8;Q9Y4E8-2;Q9Y4E8-3;Q9Y4E8-4	Q9Y4E8;Q9Y4E8-2;Q9Y4E8-3	Ubiquitin carboxyl-terminal hydrolase 15	USP15	0.0675036			0.940835	0.114595	0.752337	23.9855	23.9804	23.8835	23.8721	23.8871	23.8877	9	9	9	15.9	15.9	15.9	112.42	0	37.128	444940000	34	NaN	NaN	NaN	4	3	0.505426
P07947;P06241;P06241-2;P06241-3	P07947	Tyrosine-protein kinase Yes	YES1	0.294508			0.940831	0.114596	0.368302	26.2322	26.2617	26.0512	25.9842	25.6283	26.0491	9	9	8	25.2	25.2	22.8	60.801	0	123.78	2841700000	111	NaN	NaN	NaN	4	12	1.1952
P51991	P51991	Heterogeneous nuclear ribonucleoprotein A3	HNRNPA3	0.412474			0.939355	0.114986	0.294331	29.8077	29.2128	29.7725	29.2205	29.0485	29.2865	30	30	2	55	55	7.9	39.594	0	323.31	67734000000	752	30	30	2	1	94	1.35079
P21964;P21964-2	P21964;P21964-2	Catechol O-methyltransferase	COMT	-0.266786			0.938387	0.115243	0.395587	25.9977	26.0328	26.1982	26.5233	26.384	26.1218	12	12	12	59.4	59.4	59.4	30.037	0	109.44	4090600000	129	NaN	NaN	NaN	2	24	-1.14524
Q13492;Q13492-3;Q13492-2;Q13492-5;Q13492-4;O60641;O60641-3;O60641-4	Q13492;Q13492-3;Q13492-2;Q13492-5;Q13492-4	Phosphatidylinositol-binding clathrin assembly protein	PICALM	0.251057			0.937621	0.115446	0.412826	28.0051	27.705	27.831	27.5668	27.7645	27.4567	16	16	16	42.6	42.6	42.6	70.754	0	216.93	9263800000	119	NaN	NaN	NaN	8	19	1.11476
P09601	P09601	Heme oxygenase 1	HMOX1	-0.659861			0.937547	0.115466	0.238918	23.6122	24.5282	24.2402	24.6214	25.1611	24.5777	2	2	2	14.6	14.6	14.6	32.818	0	20.089	500150000	43	2	2	2	1	3	-1.53771
Q9P0V3;Q9P0V3-2	Q9P0V3;Q9P0V3-2	SH3 domain-binding protein 4	SH3BP4	-1.58965			0.93745	0.115491	0.180939	22.7075	24.8999	25.2204	25.9754	25.8914	25.73	8	8	8	12	12	12	107.49	0	28.501	1031700000	27	NaN	NaN	NaN	2	9	-1.78022
P42566;P42566-2	P42566;P42566-2	Epidermal growth factor receptor substrate 15	EPS15	-0.371805			0.934836	0.116189	0.318568	24.1311	24.0231	24.4587	24.4797	24.4114	24.8372	7	7	7	17.6	17.6	17.6	98.655	0	48.918	645690000	74	NaN	NaN	NaN	2	1	-1.30023
Q15006	Q15006	ER membrane protein complex subunit 2	EMC2	0.199873			0.933717	0.116488	0.4828	27.5124	27.7537	27.4686	27.4499	27.2913	27.3939	13	13	13	57.2	57.2	57.2	34.833	0	137.46	8091600000	185	13	13	13	1	24	0.998982
P61106	P61106	Ras-related protein Rab-14	RAB14	0.162437			0.93348	0.116552	0.537603	27.7022	27.7354	27.5752	27.5222	27.6137	27.3895	17	17	17	81.9	81.9	81.9	23.897	0	160.19	11631000000	190	17	17	17	1	27	0.8957
P50570;P50570-2;P50570-5;P50570-3;P50570-4;Q05193;Q9UQ16;Q9UQ16-3;Q9UQ16-4;Q9UQ16-5;Q05193-5;Q05193-3;Q9UQ16-2;Q05193-2	P50570;P50570-2;P50570-5;P50570-3;P50570-4	Dynamin-2	DNM2	-0.189151			0.932904	0.116707	0.497799	25.949	26.0714	26.1726	26.1549	26.2184	26.3872	22	22	22	34.3	34.3	34.3	98.063	0	131.54	4017700000	212	NaN	NaN	NaN	14	20	-0.971072
Q13636	Q13636	Ras-related protein Rab-31	RAB31	1.02402			0.932613	0.116785	0.207283	23.9522	24.221	24.2363	23.26	22.1735	23.9039	2	2	2	14.9	14.9	14.9	21.569	0	27.165	272260000	11	2	2	2	1	3	1.66969
P98160	P98160	Basement membrane-specific heparan sulfate proteoglycan core protein;Endorepellin;LG3 peptide	HSPG2	-0.852658			0.932408	0.11684	0.217481	23.0083	24.2886	23.627	24.324	24.9205	24.2373	15	15	15	6.1	6.1	6.1	468.83	0	42.413	708580000	67	15	15	15	1	6	-1.61644
Q13547	Q13547	Histone deacetylase 1	HDAC1	0.245345			0.932311	0.116866	0.425907	27.7218	27.941	28.0813	27.7622	27.5448	27.7009	15	15	10	45.9	45.9	36.3	55.102	0	178.51	11322000000	290	15	15	10	1	48	1.10011
Q8NFJ5	Q8NFJ5	Retinoic acid-induced protein 3	GPRC5A	2.52224			0.932195	0.116897	0.172168	26.5104	26.1448	26.0308	22.5487	26.217	22.3535	1	1	1	9.8	9.8	9.8	40.251	0	8.5259	1094100000	49	1	1	1	1	5	1.84802
P04114	P04114	Apolipoprotein B-100;Apolipoprotein B-48	APOB	0.517256			0.932182	0.116901	0.263368	28.5829	29.0448	28.7331	27.8629	28.6222	28.3239	6	4	4	1.4	0.9	0.9	515.6	0.00025602	2.6552	4542600000	19	6	4	4	1	0	1.43925
Q9UKN8	Q9UKN8	General transcription factor 3C polypeptide 4	GTF3C4	0.58359			0.931713	0.117027	0.24902	23.9423	24.596	24.7979	24.1357	23.7543	23.6954	10	10	10	23.5	23.5	23.5	91.981	0	46.493	763230000	41	10	10	10	1	15	1.48573
Q9BY77;Q9BY77-2	Q9BY77;Q9BY77-2	Polymerase delta-interacting protein 3	POLDIP3	0.475936			0.930725	0.117294	0.278391	24.3538	24.1219	24.6882	23.6415	24.2356	23.859	10	10	10	38.7	38.7	38.7	46.089	0	22.868	674160000	49	NaN	NaN	NaN	2	7	1.40384
Q9Y266	Q9Y266	Nuclear migration protein nudC	NUDC	-0.276145			0.92994	0.117506	0.390243	25.7206	25.3971	25.2953	25.665	25.7298	25.8467	10	10	10	32.9	32.9	32.9	38.242	0	23.742	2210500000	90	10	10	10	1	8	-1.15641
Q8N3U4;Q8N3U4-2	Q8N3U4;Q8N3U4-2	Cohesin subunit SA-2	STAG2	0.299848			0.929923	0.117511	0.369305	25.5129	25.5452	25.4434	25.4778	25.1505	24.9736	18	18	16	24	24	22.3	141.32	0	82.017	2437600000	157	NaN	NaN	NaN	2	32	1.19599
Q68CP9;Q68CP9-3	Q68CP9;Q68CP9-3	AT-rich interactive domain-containing protein 2	ARID2	0.357336			0.929727	0.117564	0.328797	24.6	24.4818	24.4336	24.0291	24.4881	23.9262	4	4	4	4.4	4.4	4.4	197.39	0	6.7098	403030000	15	NaN	NaN	NaN	2	2	1.27784
O15118;O15118-2	O15118;O15118-2	Niemann-Pick C1 protein	NPC1	-0.311257			0.929269	0.117688	0.362183	24.7909	25.0264	25.1251	25.1425	25.2018	25.532	7	7	7	8.8	8.8	8.8	142.17	0	40.809	1023100000	73	NaN	NaN	NaN	2	15	-1.21324
O00203;O00203-3	O00203;O00203-3	AP-3 complex subunit beta-1	AP3B1	-0.182507			0.929143	0.117722	0.502811	24.5551	24.8327	24.7358	24.9052	24.8103	24.9555	9	9	9	12.3	12.3	12.3	121.32	0	53.059	1301700000	61	NaN	NaN	NaN	2	9	-0.951522
Q15031	Q15031	Probable leucine--tRNA ligase, mitochondrial	LARS2	0.372447			0.929118	0.117729	0.321216	24.2375	24.6611	24.7758	24.2042	24.3334	24.0195	5	5	5	15	15	15	101.97	0	38.99	693080000	62	5	5	5	1	7	1.29613
P46379;P46379-5;P46379-2;P46379-3;P46379-4	P46379;P46379-5;P46379-2;P46379-3;P46379-4	Large proline-rich protein BAG6	BAG6	-0.36603			0.928888	0.117791	0.323435	24.1818	24.0223	24.2784	24.4459	24.2843	24.8504	7	7	7	14.2	14.2	14.2	119.41	0	32.74	645840000	69	NaN	NaN	NaN	5	9	-1.28807
P61081	P61081	NEDD8-conjugating enzyme Ubc12	UBE2M	-0.572582			0.927045	0.118292	0.253719	25.9583	25.5502	25.2782	25.8507	26.0878	26.566	3	3	3	19.1	19.1	19.1	20.9	0	9.2408	999100000	22	3	3	3	1	3	-1.47332
Q15041;Q15041-2;Q15041-3	Q15041;Q15041-2;Q15041-3	ADP-ribosylation factor-like protein 6-interacting protein 1	ARL6IP1	1.8524			0.926748	0.118373	0.179543	25.723	25.1921	26.1857	25.546	23.4544	22.5433	2	2	2	11.8	11.8	11.8	23.362	0	4.2935	887580000	26	NaN	NaN	NaN	3	4	1.79138
Q3ZCQ8;Q3ZCQ8-2;Q3ZCQ8-3	Q3ZCQ8;Q3ZCQ8-2;Q3ZCQ8-3	Mitochondrial import inner membrane translocase subunit TIM50	TIMM50	0.211904			0.925822	0.118625	0.469891	26.8153	26.8868	27.0395	26.5392	26.8198	26.7469	9	9	9	32	32	32	39.646	0	40.947	2775700000	75	NaN	NaN	NaN	3	8	1.02393
Q9UBB5;Q9UBB5-3	Q9UBB5	Methyl-CpG-binding domain protein 2	MBD2	0.903556			0.9243	0.119042	0.215062	25.1275	24.5345	24.6105	24.3005	24.2408	23.0206	5	5	5	22.4	22.4	22.4	43.254	0	14.62	675190000	32	NaN	NaN	NaN	2	6	1.62292
P62280	P62280	40S ribosomal protein S11	RPS11	-0.257966			0.91953	0.120357	0.41195	27.8005	27.8372	27.7643	27.8032	28.2215	28.1512	7	7	7	40.5	40.5	40.5	18.431	0	53.479	5377300000	72	7	7	7	1	8	-1.11656
Q9Y2R9	Q9Y2R9	28S ribosomal protein S7, mitochondrial	MRPS7	0.291679			0.919427	0.120385	0.37759	24.555	24.6891	25.0141	24.3454	24.5293	24.5084	6	6	6	35.1	35.1	35.1	28.134	0	10.2	715130000	12	6	6	6	1	4	1.17528
P55010	P55010	Eukaryotic translation initiation factor 5	EIF5	-1.15907			0.918961	0.120514	0.201861	22.7562	22.878	24.4981	24.4483	24.2811	24.8802	4	4	4	12.8	12.8	12.8	49.222	0	7.2681	482680000	37	4	4	4	1	7	-1.68199
P25325;P25325-2	P25325;P25325-2	3-mercaptopyruvate sulfurtransferase	MPST	0.276033			0.918471	0.12065	0.395713	26.6622	26.5138	26.7171	26.3409	26.5809	26.1432	4	4	4	26.6	26.6	26.6	33.178	0	14.272	1557100000	9	NaN	NaN	NaN	2	1	1.14838
Q9NZM5	Q9NZM5	Glioma tumor suppressor candidate region gene 2 protein	GLTSCR2	0.447534			0.918133	0.120744	0.289173	25.0793	24.61	25.089	24.2635	24.8002	24.372	4	4	4	11.1	11.1	11.1	54.389	0	51.877	732930000	33	4	4	4	1	7	1.36587
O15371;O15371-2;O15371-3	O15371;O15371-2;O15371-3	Eukaryotic translation initiation factor 3 subunit D	EIF3D	-0.207417			0.917604	0.120892	0.477974	24.4309	24.4077	24.6512	24.8472	24.6328	24.6321	7	7	7	20.8	20.8	20.8	63.972	0	24.482	728790000	53	NaN	NaN	NaN	3	9	-1.00899
Q15025;Q15025-7;Q15025-8;Q15025-5;Q15025-6;Q15025-4;Q15025-2;Q15025-3	Q15025;Q15025-7;Q15025-8;Q15025-5;Q15025-6;Q15025-4;Q15025-2;Q15025-3	TNFAIP3-interacting protein 1	TNIP1	-2.07473			0.917601	0.120892	0.180297	23.0404	26.2783	23.2354	26.495	26.06	26.2233	5	5	5	10.8	10.8	10.8	71.863	0	4.8381	1191500000	10	NaN	NaN	NaN	8	3	-1.7948
Q92878;Q92878-2;Q92878-3	Q92878;Q92878-2;Q92878-3	DNA repair protein RAD50	RAD50	0.38505			0.916319	0.12125	0.318116	25.4145	25.8144	26.0147	25.4528	25.1911	25.4446	35	35	35	34.6	34.6	34.6	153.89	0	149.06	5099400000	220	NaN	NaN	NaN	3	40	1.29981
O60610;O60610-2;O60610-3	O60610;O60610-2;O60610-3	Protein diaphanous homolog 1	DIAPH1	-0.471492			0.915169	0.121571	0.283385	25.8603	25.5501	26.2332	26.5084	26.0788	26.471	14	14	14	15.3	15.3	15.3	141.35	0	80.944	2563400000	138	NaN	NaN	NaN	3	20	-1.38441
O95994;Q8TD06	O95994	Anterior gradient protein 2 homolog	AGR2	-0.621529			0.91311	0.122149	0.24947	28.1878	28.7372	27.8862	28.5981	29.267	28.8106	8	8	8	56	56	56	19.979	0	64.476	16463000000	200	NaN	NaN	NaN	2	25	-1.48764
Q9NVM9;Q9NVM9-2	Q9NVM9;Q9NVM9-2	Protein asunder homolog	ASUN	0.967701			0.912694	0.122266	0.214197	24.8117	24.5535	24.3172	23.9349	24.1879	22.6565	4	4	4	8.5	8.5	8.5	80.224	0	6.5419	375880000	21	NaN	NaN	NaN	2	4	1.62636
Q8WWY3;Q8WWY3-4;Q8WWY3-3;Q8WWY3-2	Q8WWY3;Q8WWY3-4;Q8WWY3-3;Q8WWY3-2	U4/U6 small nuclear ribonucleoprotein Prp31	PRPF31	0.329983			0.91262	0.122287	0.354707	25.8106	26.1465	26.1221	25.6947	25.4727	25.9218	9	9	9	29.5	29.5	29.5	55.455	0	39.26	2101900000	84	NaN	NaN	NaN	4	18	1.22757
Q13501;Q13501-2	Q13501;Q13501-2	Sequestosome-1	SQSTM1	-0.440727			0.91106	0.122727	0.292511	29.1893	29.7195	29.1807	29.546	30.0214	29.8443	22	22	22	81.4	81.4	81.4	47.687	0	323.31	43203000000	723	NaN	NaN	NaN	2	95	-1.35265
P58546	P58546	Myotrophin	MTPN	-0.382426			0.908705	0.123394	0.322345	25.7519	25.6449	26.1034	26.3273	25.939	26.3812	3	3	3	48.3	48.3	48.3	12.895	0	34.624	1677300000	43	3	3	3	1	3	-1.29012
Q96G23	Q96G23	Ceramide synthase 2	CERS2	0.819951			0.907141	0.123839	0.233373	24.5148	25.0852	25.8863	24.4256	24.0682	24.5326	7	7	7	20.8	20.8	20.8	44.876	0	44.078	1418600000	27	7	7	7	1	8	1.57128
Q96JM3	Q96JM3	Chromosome alignment-maintaining phosphoprotein 1	CHAMP1	-0.129231			0.907126	0.123844	0.595371	25.3851	25.2916	25.3314	25.4514	25.5767	25.3677	11	11	11	20.3	20.3	20.3	89.098	0	23.078	1854100000	73	11	11	11	1	12	-0.77623
P62826	P62826	GTP-binding nuclear protein Ran	RAN	-0.368302			0.906359	0.124063	0.332011	28.8325	28.6808	28.4877	29.3409	28.7932	28.9719	10	10	10	42.1	42.1	42.1	24.423	0	152.77	14042000000	179	10	10	10	1	22	-1.27163
P10155;P10155-5;P10155-3;P10155-4;P10155-2	P10155;P10155-5;P10155-3;P10155-4;P10155-2	60 kDa SS-A/Ro ribonucleoprotein	TROVE2	-0.177925			0.905823	0.124216	0.517492	24.4014	24.4945	24.6573	24.6667	24.6218	24.7984	11	11	11	27	27	27	60.67	0	20.991	1355000000	72	NaN	NaN	NaN	5	7	-0.928335
Q96AC1;Q96AC1-2;Q96AC1-3;Q9BQL6;Q9BQL6-4;Q9BQL6-2	Q96AC1;Q96AC1-2;Q96AC1-3	Fermitin family homolog 2	FERMT2	-0.332115			0.904873	0.124488	0.355051	25.4551	25.5052	25.9591	25.9718	25.8675	26.0764	12	12	12	31.5	31.5	31.5	77.86	0	109.06	2998900000	161	NaN	NaN	NaN	6	22	-1.22433
Q8N4Q1;Q8N4Q1-2	Q8N4Q1;Q8N4Q1-2	Mitochondrial intermembrane space import and assembly protein 40	CHCHD4	0.309553			0.904371	0.124632	0.36904	25.2142	25.2223	25.062	25.1388	24.8084	24.6226	4	4	4	45.8	45.8	45.8	15.996	0	22.268	955620000	62	NaN	NaN	NaN	2	9	1.19192
P62633;P62633-2;P62633-5;P62633-6;P62633-7;P62633-3	P62633;P62633-2;P62633-5;P62633-6;P62633-7;P62633-3	Cellular nucleic acid-binding protein	CNBP	-0.421288			0.903989	0.124742	0.302922	24.7348	24.4712	24.2692	24.7118	24.7749	25.2523	5	5	1	35.6	35.6	7.9	19.463	0	33.894	848690000	49	NaN	NaN	NaN	6	5	-1.32713
Q9H4M9;Q9NZN3;Q9NZN3-2	Q9H4M9	EH domain-containing protein 1	EHD1	-0.238724			0.903701	0.124824	0.444814	27.1947	26.9714	27.0339	27.3596	27.1048	27.4518	22	22	20	61.2	61.2	57.5	60.626	0	150.51	6311200000	189	NaN	NaN	NaN	3	28	-1.0693
Q9H0V9;Q9H0V9-2;Q9H0V9-3	Q9H0V9;Q9H0V9-2;Q9H0V9-3	VIP36-like protein	LMAN2L	-0.294284			0.902806	0.125082	0.38305	24.6824	24.2528	24.37	24.5659	24.8047	24.8173	3	3	3	8.6	8.6	8.6	39.71	0	7.2788	588960000	27	NaN	NaN	NaN	3	4	-1.16743
O95340;O95340-2;O43252	O95340;O95340-2	Bifunctional 3-phosphoadenosine 5-phosphosulfate synthase 2;Sulfate adenylyltransferase;Adenylyl-sulfate kinase	PAPSS2	-0.444235			0.901707	0.125399	0.295155	24.5783	23.9538	24.4604	24.6382	24.6582	25.0287	10	10	10	26.7	26.7	26.7	69.5	0	38.099	977340000	35	NaN	NaN	NaN	3	11	-1.34686
Q9Y680;Q9Y680-3;Q9Y680-1	Q9Y680;Q9Y680-3	Peptidyl-prolyl cis-trans isomerase FKBP7	FKBP7	-0.766205			0.90131	0.125513	0.237479	24.2087	23.9497	23.0611	24.2404	24.4009	24.8768	5	5	5	17.1	17.1	17.1	25.794	0	4.8886	386570000	31	NaN	NaN	NaN	3	3	-1.543
Q5HYI7;Q5HYI7-2;Q5HYI7-4;Q5HYI7-5	Q5HYI7;Q5HYI7-2;Q5HYI7-4;Q5HYI7-5	Metaxin-3	MTX3	1.57723			0.90129	0.125519	0.193485	25.352	24.5301	24.7389	24.8236	22.273	22.7926	4	4	4	26.6	26.6	26.6	35.093	0	11.28	732330000	20	NaN	NaN	NaN	4	3	1.72121
P23526;P23526-2	P23526;P23526-2	Adenosylhomocysteinase	AHCY	-0.431856			0.900129	0.125855	0.300479	25.935	26.2007	26.4958	26.9023	26.3679	26.6569	12	12	12	35.4	35.4	35.4	47.716	0	87.831	3793100000	206	NaN	NaN	NaN	2	22	-1.33375
Q09666;Q09666-2	Q09666	Neuroblast differentiation-associated protein AHNAK	AHNAK	0.169858			0.900038	0.125882	0.530999	29.9143	29.9481	29.7086	29.7759	29.666	29.6196	317	317	317	76.8	76.8	76.8	629.09	0	323.31	428380000000	6166	NaN	NaN	NaN	2	913	0.903354
O00469;O00469-2;O00469-3	O00469;O00469-2	Procollagen-lysine,2-oxoglutarate 5-dioxygenase 2	PLOD2	-0.436916			0.899097	0.126155	0.298581	25.9191	26.5414	26.2483	26.4854	26.9425	26.5918	19	19	19	36	36	36	84.685	0	95.129	6845000000	218	NaN	NaN	NaN	3	36	-1.33754
P51665	P51665	26S proteasome non-ATPase regulatory subunit 7	PSMD7	-0.315264			0.899082	0.126159	0.36961	25.5039	25.7615	25.4554	26.03	25.6228	26.0138	9	9	9	47.5	47.5	47.5	37.025	0	67.3	2864000000	114	9	9	9	1	19	-1.19622
P50991;P50991-2	P50991;P50991-2	T-complex protein 1 subunit delta	CCT4	-0.278652			0.897622	0.126584	0.400362	28.8534	29.0598	29.1536	29.25	29.1331	29.5196	25	25	25	64.4	64.4	64.4	57.924	0	323.31	27272000000	522	NaN	NaN	NaN	2	60	-1.13839
P21291	P21291	Cysteine and glycine-rich protein 1	CSRP1	-0.249629			0.89687	0.126803	0.437079	25.4248	25.3638	25.1447	25.7443	25.5285	25.4093	4	4	4	36.8	36.8	36.8	20.567	0	15.035	1208700000	31	4	4	4	1	4	-1.0863
Q15942;Q15942-2	Q15942;Q15942-2	Zyxin	ZYX	-0.39532			0.895698	0.127146	0.321673	25.7862	25.6179	25.4895	26.048	25.6924	26.3392	9	9	9	27.3	27.3	27.3	61.277	0	73.584	1738400000	64	NaN	NaN	NaN	2	4	-1.29272
P49590;P49590-2	P49590;P49590-2	Probable histidine--tRNA ligase, mitochondrial	HARS2	1.18512			0.894445	0.127513	0.212404	23.9704	23.9593	23.8729	22.8655	23.7547	21.6269	6	4	4	17.8	13.2	13.2	56.888	0	3.2608	336510000	12	NaN	NaN	NaN	2	3	1.65109
P09382	P09382	Galectin-1	LGALS1	-0.482805			0.893608	0.127759	0.286593	32.3815	32.082	31.5366	32.4341	32.5784	32.4361	16	16	16	92.6	92.6	92.6	14.716	0	323.31	260310000000	1537	16	16	16	1	231	-1.37201
Q9NQ29;Q9NQ29-2;Q9NQ29-3	Q9NQ29;Q9NQ29-2;Q9NQ29-3	Putative RNA-binding protein Luc7-like 1	LUC7L	0.780155			0.893541	0.127779	0.239504	25.0783	24.0401	24.7681	24.2559	23.3472	23.943	7	5	5	26.1	18.9	18.9	43.727	0	39.89	654080000	40	NaN	NaN	NaN	3	8	1.53858
P04632;Q96L46	P04632	Calpain small subunit 1	CAPNS1	-0.28922			0.892327	0.128137	0.393947	28.0335	28.5106	28.3758	28.6243	28.4956	28.6676	12	12	12	60.1	60.1	60.1	28.315	0	224.98	7563400000	179	NaN	NaN	NaN	2	14	-1.15182
O14579;O14579-2;O14579-3	O14579;O14579-2;O14579-3	Coatomer subunit epsilon	COPE	-0.284814			0.891786	0.128296	0.39654	27.0626	26.6891	26.6064	27.1687	27.0373	27.0066	14	14	14	72.1	72.1	72.1	34.482	0	236.32	7691800000	308	NaN	NaN	NaN	3	34	-1.14438
P0DP25;P0DP24;P0DP23;P27482	P0DP25;P0DP24;P0DP23			-0.213076			0.891473	0.128389	0.479285	30.6986	31.0475	30.9883	31.1802	31.1039	31.0895	12	12	12	80.5	80.5	80.5	16.837	0	323.31	74495000000	387	NaN	NaN	NaN	4	47	-1.00785
Q96E11;Q96E11-2;Q96E11-3;Q96E11-8;Q96E11-7;Q96E11-5;Q96E11-6;Q96E11-4	Q96E11;Q96E11-2;Q96E11-3;Q96E11-8	Ribosome-recycling factor, mitochondrial	MRRF	0.459597			0.890053	0.128809	0.294638	24.8056	24.479	24.82	23.8543	24.5904	24.2811	3	3	3	22.5	22.5	22.5	29.277	0	27.64	381550000	53	NaN	NaN	NaN	8	7	1.34906
P47755;P47755-2	P47755;P47755-2	F-actin-capping protein subunit alpha-2	CAPZA2	-0.399506			0.889903	0.128854	0.321575	24.9991	24.4565	24.5428	24.8796	25.3015	25.0158	4	4	4	22.4	22.4	22.4	32.949	0	14.787	609920000	33	NaN	NaN	NaN	2	4	-1.29188
Q13188;Q13188-2	Q13188;Q13188-2	Serine/threonine-protein kinase 3;Serine/threonine-protein kinase 3 36kDa subunit;Serine/threonine-protein kinase 3 20kDa subunit	STK3	0.304284			0.889215	0.129058	0.379482	25.0651	24.7638	24.5151	24.4576	24.4738	24.4997	4	4	3	10.2	10.2	7.5	56.3	0	4.2217	695910000	24	NaN	NaN	NaN	2	3	1.17264
Q3ZCM7	Q3ZCM7	Tubulin beta-8 chain	TUBB8	-0.493905			0.887763	0.12949	0.285401	30.7867	31.3375	31.1311	31.6645	31.1917	31.8809	11	2	2	24.5	7.4	7.4	49.775	0	88.955	39640000000	112	11	2	2	1	17	-1.37475
P09914;P09914-2	P09914;P09914-2	Interferon-induced protein with tetratricopeptide repeats 1	IFIT1	-0.516748			0.886754	0.129791	0.283772	24.6594	25.128	25.3033	25.6698	25.1708	25.8003	13	13	13	40.2	40.2	40.2	55.36	0	48.058	1362700000	42	NaN	NaN	NaN	2	18	-1.3908
Q16762	Q16762	Thiosulfate sulfurtransferase	TST	0.411552			0.886412	0.129894	0.318632	26.4361	26.6598	26.6079	25.7515	26.4201	26.2976	6	6	6	36.7	36.7	36.7	33.429	0	83.46	2686300000	90	6	6	6	1	5	1.30096
Q16719;Q16719-2	Q16719;Q16719-2	Kynureninase	KYNU	-0.730621			0.885987	0.130021	0.24504	22.736	23.6882	23.8896	24.0876	23.9675	24.4506	4	4	4	15.9	15.9	15.9	52.351	0	8.2077	269660000	29	NaN	NaN	NaN	2	0	-1.50879
Q9BVK6	Q9BVK6	Transmembrane emp24 domain-containing protein 9	TMED9	-0.701878			0.881509	0.131368	0.248978	26.4082	26.6033	26.2854	27.8155	26.5966	26.9903	7	7	6	27.2	27.2	27.2	27.277	0	59.759	2566600000	47	7	7	6	1	7	-1.4906
P51151;Q9NP90	P51151	Ras-related protein Rab-9A	RAB9A	-0.275758			0.881488	0.131375	0.409458	29.1022	29.4408	29.0979	29.6717	29.4049	29.3915	7	7	7	47.3	47.3	47.3	22.837	0	14.079	9495400000	41	NaN	NaN	NaN	2	6	-1.12228
Q8IVF2;Q8IVF2-3;Q8IVF2-2	Q8IVF2;Q8IVF2-3	Protein AHNAK2	AHNAK2	0.363965			0.880309	0.131732	0.345914	24.9149	25.2285	24.653	24.469	24.7621	24.4733	36	36	36	22.5	22.5	22.5	616.62	0	75.836	2694300000	134	NaN	NaN	NaN	3	32	1.24406
P09104;P09104-2	P09104;P09104-2	Gamma-enolase	ENO2	-0.291769			0.879972	0.131834	0.396205	25.1306	25.5487	25.566	25.7348	25.592	25.7938	10	7	7	45.9	33.2	33.2	47.268	0	51.115	1639400000	37	NaN	NaN	NaN	2	4	-1.1468
Q15631;Q15631-2	Q15631;Q15631-2	Translin	TSN	-1.17206			0.879957	0.131839	0.214477	23.13	24.5683	24.6729	25.7993	24.574	25.5141	4	4	4	32.9	32.9	32.9	26.183	0	42.955	763290000	21	NaN	NaN	NaN	2	4	-1.62712
Q9BSJ8;Q9BSJ8-2	Q9BSJ8;Q9BSJ8-2	Extended synaptotagmin-1	ESYT1	0.187848			0.879954	0.13184	0.507708	27.9494	28.1692	27.9454	27.9664	27.7691	27.765	32	32	32	38.9	38.9	38.9	122.85	0	323.31	19887000000	499	NaN	NaN	NaN	2	69	0.941965
P31350;P31350-2	P31350;P31350-2	Ribonucleoside-diphosphate reductase subunit M2	RRM2	0.75882			0.879328	0.13203	0.245277	24.8336	25.0946	24.7713	24.5392	23.3621	24.5218	8	8	8	32.6	32.6	32.6	44.877	0	33.033	996090000	25	NaN	NaN	NaN	2	9	1.51195
P33176;O60282;Q12840;O60282-2	P33176	Kinesin-1 heavy chain	KIF5B	-0.232881			0.878138	0.132392	0.461846	25.5421	25.3125	25.4892	25.5583	25.6005	25.8836	25	25	25	37	37	37	109.68	0	232.22	4019700000	216	NaN	NaN	NaN	4	30	-1.04201
Q5JRX3;Q5JRX3-2;Q5JRX3-3	Q5JRX3;Q5JRX3-2;Q5JRX3-3	Presequence protease, mitochondrial	PITRM1	0.437176			0.878042	0.132421	0.309119	25.8992	26.065	26.474	25.4629	26.0002	25.6635	14	14	14	22.2	22.2	22.2	117.41	0	60.002	2550700000	125	NaN	NaN	NaN	3	13	1.31739
Q9NZZ3;Q9NZZ3-2	Q9NZZ3;Q9NZZ3-2	Charged multivesicular body protein 5	CHMP5	-1.01281			0.877232	0.132669	0.229607	22.6927	24.2726	24.2616	24.9083	24.5262	24.8308	3	3	3	25.1	25.1	25.1	24.57	0	29.696	648430000	64	NaN	NaN	NaN	2	3	-1.5885
Q9UKX7;Q9UKX7-2	Q9UKX7;Q9UKX7-2	Nuclear pore complex protein Nup50	NUP50	0.331521			0.876328	0.132945	0.367868	27.523	27	27.2718	26.9132	27.0996	26.7874	18	18	18	56.2	56.2	56.2	50.144	0	154.17	5112600000	212	NaN	NaN	NaN	2	33	1.20057
P07339	P07339	Cathepsin D;Cathepsin D light chain;Cathepsin D heavy chain	CTSD	-0.373652			0.876072	0.133023	0.341296	28.5238	29.1455	29.0802	29.2466	29.3246	29.2992	18	18	18	51.9	51.9	51.9	44.552	0	257.38	31293000000	494	18	18	18	1	54	-1.25145
O94973	O94973	AP-2 complex subunit alpha-2	AP2A2	0.274854			0.875963	0.133057	0.41141	27.7882	27.6132	27.633	27.6384	27.4014	27.1701	24	18	1	41.6	33.1	1.4	103.96	0	185.57	8565800000	259	24	18	1	1	40	1.1169
P50502;Q8IZP2;Q8NFI4	P50502;Q8IZP2;Q8NFI4	Hsc70-interacting protein;Putative protein FAM10A4;Putative protein FAM10A5	ST13;ST13P4;ST13P5	-0.282691			0.874141	0.133616	0.40522	26.0117	26.0114	26.3292	26.4084	26.2108	26.5812	6	6	6	21.1	21.1	21.1	41.331	0	14.775	1976800000	75	NaN	NaN	NaN	3	6	-1.12832
O95926;O95926-2	O95926;O95926-2	Pre-mRNA-splicing factor SYF2	SYF2	0.324742			0.874018	0.133654	0.367866	25.0827	24.7429	24.7892	24.2859	24.7459	24.6089	5	5	5	30	30	30	28.722	0	13.341	539470000	14	NaN	NaN	NaN	2	3	1.18972
P61764;P61764-2	P61764;P61764-2	Syntaxin-binding protein 1	STXBP1	-1.35187			0.873914	0.133686	0.210404	22.5066	23.1322	24.879	24.87	24.6431	25.0603	4	4	4	18.5	18.5	18.5	67.568	0	22.061	565770000	37	NaN	NaN	NaN	2	6	-1.64845
Q8NI27	Q8NI27	THO complex subunit 2	THOC2	0.809987			0.872549	0.134107	0.242532	24.0193	24.1183	24.3562	23.9606	22.547	23.5563	9	9	9	8.9	8.9	8.9	182.77	0	16.207	601450000	21	9	9	9	1	11	1.52233
Q12905	Q12905	Interleukin enhancer-binding factor 2	ILF2	0.200902			0.871679	0.134376	0.496152	29.4359	29.2399	29.5513	29.196	29.3124	29.1161	22	22	22	71.3	71.3	71.3	43.062	0	323.31	41796000000	622	22	22	22	1	82	0.969293
Q14204	Q14204	Cytoplasmic dynein 1 heavy chain 1	DYNC1H1	-0.259497			0.871473	0.13444	0.435629	28.0729	28.3259	28.4295	28.6595	28.3621	28.5852	120	120	120	37	37	37	532.4	0	323.31	29945000000	1098	120	120	120	1	141	-1.08766
P27797	P27797	Calreticulin	CALR	-0.228257			0.870594	0.134712	0.467483	30.894	31.2399	30.8733	31.2853	31.2046	31.202	23	23	23	69.3	69.3	69.3	48.141	0	323.31	156150000000	1673	23	23	23	1	188	-1.02813
Q9GZM5	Q9GZM5	Protein YIPF3;Protein YIPF3, 36 kDa form III	YIPF3	0.527258			0.870014	0.134892	0.284077	27.0755	27.3997	26.6362	26.8572	26.3718	26.3006	3	3	3	16.9	16.9	16.9	38.247	0	71.611	2956600000	45	3	3	3	1	7	1.3802
P46821;P78559;P78559-2	P46821	Microtubule-associated protein 1B;MAP1B heavy chain;MAP1 light chain LC1	MAP1B	-0.242934			0.869358	0.135096	0.452682	25.6953	25.5767	25.7868	26.0154	25.7016	26.0706	36	36	36	27.5	27.5	27.5	270.63	0	276.21	5530400000	424	NaN	NaN	NaN	3	42	-1.0561
Q8NF91;Q8NF91-4;Q8NF91-7;Q8NF91-10;Q8NF91-8;Q8NF91-2;Q8NF91-5;Q8NF91-6;Q8NF91-3;Q8WXH0-4;Q8WXH0-3;Q8NF91-9;Q8WXH0-13;Q8NF91-11	Q8NF91;Q8NF91-4;Q8NF91-7	Nesprin-1	SYNE1	0.498056			0.868684	0.135306	0.290455	28.3053	27.7105	27.6623	27.2751	27.7274	27.1814	7	6	6	1.2	1	1	1011.1	0	3.2086	4244900000	33	NaN	NaN	NaN	14	4	1.35794
Q9BQ52;Q9BQ52-3;Q9BQ52-4	Q9BQ52;Q9BQ52-3;Q9BQ52-4	Zinc phosphodiesterase ELAC protein 2	ELAC2	0.316381			0.868211	0.135453	0.378335	23.7914	23.6691	24.045	23.3939	23.7757	23.3869	3	3	3	5	5	5	92.218	0	12.517	257550000	26	NaN	NaN	NaN	3	3	1.17374
P84022;P84022-2;P84022-4;P84022-3;Q15796;Q15796-2	P84022;P84022-2;P84022-4;P84022-3	Mothers against decapentaplegic homolog 3	SMAD3	-0.703938			0.867662	0.135624	0.253117	22.6029	23.4101	23.8186	23.739	24.075	24.1294	4	4	4	13.9	13.9	13.9	48.08	0	4.2236	251060000	19	NaN	NaN	NaN	6	2	-1.47434
Q01658	Q01658	Protein Dr1	DR1	0.0668659			0.867551	0.135659	0.756181	26.2951	26.2441	26.2467	26.2471	26.1374	26.2009	6	6	6	50	50	50	19.443	0	17.203	2228000000	46	6	6	6	1	4	0.492173
O00478;O00478-2;O00481;O00481-2;O00481-3;O00481-4	O00478;O00478-2	Butyrophilin subfamily 3 member A3	BTN3A3	-0.232906			0.867384	0.135711	0.464142	23.5372	23.841	23.502	23.7694	23.9821	23.8275	3	3	2	9.6	9.6	7.4	65.001	0.00026185	3.0412	237400000	12	NaN	NaN	NaN	6	0	-1.03549
Q9H3U1;Q9H3U1-2;Q9H3U1-3	Q9H3U1;Q9H3U1-2	Protein unc-45 homolog A	UNC45A	-0.35033			0.866728	0.135916	0.359699	25.8819	26.038	26.2898	26.2387	26.7085	26.3136	10	10	10	18.4	18.4	18.4	103.08	0	45.595	1735000000	45	NaN	NaN	NaN	3	5	-1.21626
Q9HAV7	Q9HAV7	GrpE protein homolog 1, mitochondrial	GRPEL1	0.414035			0.86663	0.135947	0.325841	27.5011	27.3122	27.2566	26.6371	27.3439	26.8469	9	9	9	53	53	53	24.279	0	29.46	6333100000	164	9	9	9	1	15	1.2848
P78344;P78344-2	P78344;P78344-2	Eukaryotic translation initiation factor 4 gamma 2	EIF4G2	-0.281777			0.865902	0.136175	0.410186	25.3425	25.031	25.2109	25.2475	25.5209	25.6614	14	14	14	20.4	20.4	20.4	102.36	0	78.722	2168700000	121	NaN	NaN	NaN	2	12	-1.12093
Q16658	Q16658	Fascin	FSCN1	-0.352287			0.865756	0.136221	0.358034	24.5799	25.0308	25.019	25.2894	25.0019	25.3952	10	10	10	33.3	33.3	33.3	54.529	0	36.33	1150600000	35	10	10	10	1	2	-1.21778
Q96PK6;Q96PK6-2;Q96PK6-3;Q96PK6-4	Q96PK6	RNA-binding protein 14	RBM14	0.337062			0.864802	0.136521	0.369982	27.1012	26.6818	26.9936	26.7169	26.3273	26.7212	18	18	13	38.9	38.9	27.1	69.491	0	212.72	5492100000	178	NaN	NaN	NaN	4	37	1.19827
Q13148;Q13148-4	Q13148	TAR DNA-binding protein 43	TARDBP	0.344503			0.863817	0.136831	0.363892	28.7304	28.4243	28.4315	28.3834	27.8774	28.2919	11	11	11	41.8	41.8	41.8	44.739	0	160.6	10206000000	247	NaN	NaN	NaN	2	31	1.20672
P07954;P07954-2	P07954;P07954-2	Fumarate hydratase, mitochondrial	FH	0.257659			0.86369	0.136871	0.444155	31.1613	31.1396	31.1431	30.7413	31.1672	30.7624	18	18	18	58	58	58	54.636	0	256.52	45628000000	358	NaN	NaN	NaN	2	26	1.07921
O00743;O00743-2;O00743-3	O00743;O00743-2;O00743-3	Serine/threonine-protein phosphatase 6 catalytic subunit;Serine/threonine-protein phosphatase 6 catalytic subunit, N-terminally processed	PPP6C	-0.354127			0.861379	0.137601	0.359234	23.8672	24.1515	24.5001	24.6353	24.454	24.492	6	6	6	30.2	30.2	30.2	35.144	0	35.008	779120000	52	NaN	NaN	NaN	3	6	-1.21623
Q5JPE7;Q5JPE7-2;P69849;Q5JPE7-3	Q5JPE7;Q5JPE7-2;P69849;Q5JPE7-3	Nodal modulator 2;Nodal modulator 3	NOMO2;NOMO3	-0.144943			0.860394	0.137913	0.576229	26.6264	26.8006	26.7279	26.8826	26.9559	26.7512	40	40	3	53	53	6.1	139.44	0	323.31	14300000000	502	NaN	NaN	NaN	4	86	-0.812792
Q7L2H7;Q7L2H7-2	Q7L2H7;Q7L2H7-2	Eukaryotic translation initiation factor 3 subunit M	EIF3M	-0.113724			0.86011	0.138003	0.639855	25.7685	25.7432	25.7175	25.7547	25.8541	25.9614	11	11	11	37.7	37.7	37.7	42.502	0	106.47	2860000000	129	NaN	NaN	NaN	2	19	-0.70428
O15294;O15294-3;O15294-2;O15294-4	O15294;O15294-3;O15294-2	UDP-N-acetylglucosamine--peptide N-acetylglucosaminyltransferase 110 kDa subunit	OGT	-0.255782			0.860053	0.138022	0.446099	25.2735	25.2183	25.5141	25.7022	25.3826	25.6883	16	16	16	27	27	27	116.92	0	121.13	2113500000	72	NaN	NaN	NaN	4	24	-1.07347
P14625	P14625	Endoplasmin	HSP90B1	-0.285522			0.859588	0.138169	0.409111	30.5979	31.0434	30.8342	31.0102	31.2805	31.0415	52	50	45	61	59.3	55.9	92.468	0	323.31	229060000000	1988	52	50	45	1	241	-1.1222
Q9Y224	Q9Y224	UPF0568 protein C14orf166	C14orf166	-0.215722			0.858243	0.138598	0.484044	26.5881	26.3375	26.4641	26.4979	26.7434	26.7955	10	10	10	54.5	54.5	54.5	28.068	0	45.573	3041500000	99	10	10	10	1	16	-0.994816
P30520	P30520	Adenylosuccinate synthetase isozyme 2	ADSS	-1.09338			0.858037	0.138664	0.232284	25.4148	23.488	25.031	25.8612	25.6419	25.7109	8	8	8	27.4	27.4	27.4	50.097	0	55.708	1277300000	60	8	8	8	1	7	-1.5792
O43447;O43447-2	O43447;O43447-2	Peptidyl-prolyl cis-trans isomerase H	PPIH	0.505749			0.857642	0.13879	0.293763	24.7215	24.542	24.9478	24.4183	24.5352	23.7406	5	5	5	51.4	51.4	51.4	19.208	0	29.923	808220000	55	NaN	NaN	NaN	2	8	1.35185
P39023;Q92901	P39023	60S ribosomal protein L3	RPL3	0.272765			0.857112	0.138959	0.425986	30.6138	30.2167	30.308	29.9506	30.249	30.1207	13	13	13	31	31	31	46.108	0	133.93	36636000000	395	NaN	NaN	NaN	2	32	1.1002
P55209;P55209-2;P55209-3	P55209;P55209-2;P55209-3	Nucleosome assembly protein 1-like 1	NAP1L1	-0.204149			0.854473	0.139806	0.496947	29.056	28.9845	28.8613	29.2931	28.9834	29.2378	17	17	15	54.2	54.2	51.7	45.374	0	323.31	34322000000	540	NaN	NaN	NaN	3	52	-0.967401
P07910;P07910-3;O60812;B2RXH8	P07910;P07910-3	Heterogeneous nuclear ribonucleoproteins C1/C2	HNRNPC	0.499816			0.854165	0.139906	0.296898	28.3933	28.0304	27.5722	27.6648	27.2374	27.5943	20	2	2	65	11.8	11.8	33.67	0	156.95	4988600000	67	NaN	NaN	NaN	4	4	1.34388
P20020;P20020-6;P20020-4;P20020-1;P20020-5;P20020-2;Q01814;Q01814-6;Q01814-8;Q01814-5;Q01814-2;Q01814-4;Q01814-7;Q01814-3	P20020;P20020-6;P20020-4;P20020-1;P20020-5;P20020-2	Plasma membrane calcium-transporting ATPase 1	ATP2B1	-0.040603			0.853909	0.139988	0.844735	27.5619	27.5939	27.6127	27.6462	27.6468	27.5973	38	38	28	40.4	40.4	30.5	134.68	0	323.31	27155000000	759	NaN	NaN	NaN	14	89	-0.332551
Q14696;Q14696-2	Q14696	LDLR chaperone MESD	MESDC2	-0.174542			0.852516	0.140438	0.538156	26.2128	26.3843	26.4664	26.553	26.6169	26.4172	10	10	10	51.7	51.7	51.7	26.076	0	130.06	4814300000	199	NaN	NaN	NaN	2	21	-0.894505
Q9BUF5	Q9BUF5	Tubulin beta-6 chain	TUBB6	-0.24343			0.852303	0.140507	0.457579	29.7147	29.5472	29.3551	29.6763	29.7259	29.945	26	17	14	73.8	51.8	45.1	49.857	0	263.88	20062000000	312	26	17	14	1	40	-1.0461
Q9UDR5	Q9UDR5	Alpha-aminoadipic semialdehyde synthase, mitochondrial;Lysine ketoglutarate reductase;Saccharopine dehydrogenase	AASS	0.292453			0.850732	0.141016	0.40631	25.9649	26.0792	26.0967	25.5732	26.0613	25.6289	14	14	14	26.1	26.1	26.1	102.13	0	62.407	4136000000	155	14	14	14	1	12	1.12613
Q9UIQ6;Q9UIQ6-3;Q9UIQ6-2	Q9UIQ6;Q9UIQ6-3;Q9UIQ6-2	Leucyl-cystinyl aminopeptidase;Leucyl-cystinyl aminopeptidase, pregnancy serum form	LNPEP	-0.203491			0.850272	0.141165	0.498787	26.7717	26.8747	26.8578	27.1269	27.1615	26.8261	23	23	23	33.1	33.1	33.1	117.35	0	184.52	5331900000	175	NaN	NaN	NaN	3	34	-0.963616
Q969S9;Q969S9-5;Q969S9-4;Q969S9-2;Q969S9-3	Q969S9;Q969S9-5;Q969S9-4;Q969S9-2;Q969S9-3	Ribosome-releasing factor 2, mitochondrial	GFM2	0.732313			0.849803	0.141318	0.252408	27.8221	26.527	27.1999	26.6413	26.1713	26.5395	3	3	3	7.4	7.4	7.4	86.6	0	6.844	1634400000	38	NaN	NaN	NaN	5	2	1.46377
Q7KZ85;Q7KZ85-2;Q7KZ85-3	Q7KZ85	Transcription elongation factor SPT6	SUPT6H	0.438669			0.849578	0.141391	0.322034	24.6251	24.805	24.6214	24.6751	24.1815	23.8789	19	19	19	17.6	17.6	17.6	199.07	0	102.85	1535400000	100	NaN	NaN	NaN	3	22	1.29081
Q9NZT2;Q9NZT2-2	Q9NZT2;Q9NZT2-2	Opioid growth factor receptor	OGFR	-0.399324			0.8492	0.141514	0.340786	22.7306	22.0285	22.3145	22.6195	22.7607	22.8913	4	4	4	9.6	9.6	9.6	73.324	0	6.615	144770000	49	NaN	NaN	NaN	2	5	-1.25409
P61160;P61160-2	P61160;P61160-2	Actin-related protein 2	ACTR2	-0.155729			0.847998	0.141906	0.561675	26.2004	26.4671	26.3008	26.5023	26.4095	26.5236	11	11	11	37.3	37.3	37.3	44.76	0	52.348	4006800000	117	NaN	NaN	NaN	2	12	-0.84046
O15067	O15067	Phosphoribosylformylglycinamidine synthase	PFAS	-0.3989			0.847974	0.141914	0.340865	25.7719	25.7704	25.6319	26.519	25.7863	26.0655	10	10	10	16.1	16.1	16.1	144.73	0	54.905	1690600000	64	10	10	10	1	11	-1.25252
P23284	P23284	Peptidyl-prolyl cis-trans isomerase B	PPIB	-0.184682			0.847873	0.141947	0.523515	30.7579	30.929	31.0709	31.022	31.178	31.1118	17	17	17	56.9	56.9	56.9	23.742	0	323.31	100800000000	686	17	17	17	1	79	-0.91808
Q9BRQ8;Q9BRQ8-2	Q9BRQ8;Q9BRQ8-2	Apoptosis-inducing factor 2	AIFM2	-0.212135			0.847492	0.142072	0.492179	26.723	26.7361	26.449	26.7106	26.9246	26.9093	9	9	9	39.4	39.4	39.4	40.526	0	117.71	3509400000	96	NaN	NaN	NaN	2	12	-0.980985
O75964	O75964	ATP synthase subunit g, mitochondrial	ATP5L	1.92637			0.846859	0.142279	0.207192	25.9591	26.2118	26.9059	26.4507	23.6531	23.1939	3	3	3	35.9	35.9	35.9	11.428	0	4.2803	1495600000	47	3	3	3	1	7	1.66591
Q96TA2;Q96TA2-3;Q96TA2-2	Q96TA2;Q96TA2-3;Q96TA2-2	ATP-dependent zinc metalloprotease YME1L1	YME1L1	0.607459			0.846058	0.142542	0.278909	24.8875	25.3323	25.7548	25.0661	24.7759	24.3103	11	11	11	25.2	25.2	25.2	86.454	0	43.693	1438100000	35	NaN	NaN	NaN	3	6	1.40162
Q9H0A0;Q9H0A0-2	Q9H0A0;Q9H0A0-2	N-acetyltransferase 10	NAT10	0.387955			0.844642	0.143007	0.348415	25.292	25.0366	25.7521	24.9766	24.8999	25.0403	17	17	17	25.3	25.3	25.3	115.73	0	91.03	2553400000	114	NaN	NaN	NaN	2	25	1.23847
O00429-2;O00429;O00429-4;O00429-8;O00429-3;O00429-5;O00429-9;O00429-6;O00429-7	O00429-2;O00429;O00429-4;O00429-8;O00429-3;O00429-5;O00429-9;O00429-6;O00429-7	Dynamin-1-like protein	DNM1L	-0.190217			0.843718	0.143312	0.516144	25.9902	25.8342	25.9677	25.9778	26.0906	26.2944	29	29	29	61.2	61.2	61.2	80.535	0	322.83	5523900000	278	NaN	NaN	NaN	9	39	-0.929405
O00214;O00214-2	O00214;O00214-2	Galectin-8	LGALS8	0.316541			0.842608	0.143679	0.392735	25.1539	25.6296	25.4937	24.9554	25.0701	25.3022	6	6	6	17.7	17.7	17.7	35.808	0	11.66	1193400000	34	NaN	NaN	NaN	2	9	1.15364
Q12906-7;Q12906;Q12906-4;Q12906-6;Q12906-5;Q12906-2;Q12906-3	Q12906-7;Q12906;Q12906-4;Q12906-6;Q12906-5;Q12906-2;Q12906-3	Interleukin enhancer-binding factor 3	ILF3	0.34012			0.840592	0.144347	0.373578	28.1859	28.2961	28.7862	28.0995	28.0154	28.1331	43	43	38	67.6	67.6	64.5	95.807	0	323.31	22130000000	578	NaN	NaN	NaN	7	100	1.18184
O95373	O95373	Importin-7	IPO7	-0.301786			0.840558	0.144358	0.402123	26.1881	26.0534	26.5321	26.7065	26.4076	26.5649	19	19	19	28	28	28	119.52	0	89.896	5992200000	244	19	19	19	1	38	-1.13186
Q8N9T8	Q8N9T8	Protein KRI1 homolog	KRI1	0.292727			0.840266	0.144455	0.411316	24.8633	24.6009	24.8157	24.6081	24.1871	24.6067	9	9	9	22	22	22	82.597	0	37.4	957050000	40	9	9	9	1	12	1.11865
Q9NZB2;Q9NZB2-6;Q9NZB2-4;Q9NZB2-2;Q9NZB2-5;Q5T035	Q9NZB2;Q9NZB2-6;Q9NZB2-4	Constitutive coactivator of PPAR-gamma-like protein 1	FAM120A	-0.244905			0.840148	0.144495	0.462134	27.3205	27.6908	27.458	27.6302	27.895	27.6788	11	11	11	12.9	12.9	12.9	121.89	0	22.937	2925000000	54	NaN	NaN	NaN	6	9	-1.04089
Q9NY12;Q9NY12-2	Q9NY12;Q9NY12-2	H/ACA ribonucleoprotein complex subunit 1	GAR1	2.69237			0.839061	0.144857	0.198437	27.4768	27.0182	26.7021	22.1726	23.7804	27.167	4	4	4	27.2	27.2	27.2	22.348	0	12.166	1770000000	38	NaN	NaN	NaN	2	6	1.69437
P27695	P27695	DNA-(apurinic or apyrimidinic site) lyase;DNA-(apurinic or apyrimidinic site) lyase, mitochondrial	APEX1	-0.377911			0.838451	0.14506	0.356507	25.6545	25.7372	26.095	26.1219	25.9828	26.5157	8	8	8	30.5	30.5	30.5	35.554	0	28.72	2148000000	89	8	8	8	1	9	-1.22245
P35244	P35244	Replication protein A 14 kDa subunit	RPA3	-0.382622			0.837833	0.145267	0.354656	26.9895	26.9699	26.42	27.2025	26.9902	27.3346	7	7	7	70.2	70.2	70.2	13.569	0	37.076	3657400000	72	7	7	7	1	10	-1.22677
Q9GZY8;Q9GZY8-2;Q9GZY8-5;Q9GZY8-4;Q9GZY8-3	Q9GZY8;Q9GZY8-2;Q9GZY8-5;Q9GZY8-4;Q9GZY8-3	Mitochondrial fission factor	MFF	0.45053			0.837575	0.145353	0.323311	27.8681	27.3318	27.1043	26.8727	27.1939	26.886	7	7	7	42.7	42.7	42.7	38.464	0	58.185	3804300000	70	NaN	NaN	NaN	5	2	1.28881
Q99829	Q99829	Copine-1	CPNE1	-0.603176			0.837008	0.145543	0.284032	24.8545	25.7499	25.7934	26.319	25.8565	26.0319	8	8	8	28.9	28.9	28.9	59.058	0	134.38	1593200000	76	8	8	8	1	5	-1.38873
O95757	O95757	Heat shock 70 kDa protein 4L	HSPA4L	-1.12503			0.836425	0.145739	0.237893	22.4763	24.1354	24.4901	24.727	24.9474	24.8025	10	7	7	19.9	15.5	15.5	94.511	0	14.86	700930000	27	10	7	7	1	5	-1.55392
Q9UBI6	Q9UBI6	Guanine nucleotide-binding protein G(I)/G(S)/G(O) subunit gamma-12	GNG12	0.132214			0.835331	0.146106	0.604154	29.068	29.1475	29.0194	28.9136	29.0681	28.8565	6	6	6	69.4	69.4	69.4	8.0061	0	63.908	8025400000	104	6	6	6	1	13	0.762388
Q9Y4Z0	Q9Y4Z0	U6 snRNA-associated Sm-like protein LSm4	LSM4	0.275591			0.833806	0.14662	0.436134	24.6755	24.5847	25.0531	24.3876	24.5414	24.5575	4	4	4	17.3	17.3	17.3	15.35	0.00098961	2.2277	606360000	16	4	4	4	1	5	1.08801
P56545;P56545-2;P56545-3	P56545;P56545-2;P56545-3	C-terminal-binding protein 2	CTBP2	0.900757			0.833075	0.146867	0.246768	24.2623	24.4527	24.8086	22.7012	23.8111	24.309	3	3	3	14.8	14.8	14.8	48.944	0	10.879	418360000	10	NaN	NaN	NaN	3	3	1.49765
O95232;O95232-2	O95232	Luc7-like protein 3	LUC7L3	0.707324			0.833062	0.146872	0.266366	27.5881	27.7122	28.1593	27.236	26.4479	27.6537	8	8	8	24.8	24.8	24.8	51.466	0	80.7	3583700000	53	NaN	NaN	NaN	2	13	1.4325
O14763;O14763-2	O14763;O14763-2	Tumor necrosis factor receptor superfamily member 10B	TNFRSF10B	-0.31156			0.832644	0.147013	0.400296	25.7079	26.2352	25.7666	26.1325	26.2978	26.2141	4	4	4	13.9	13.9	13.9	47.878	0	166.3	2340900000	74	NaN	NaN	NaN	2	7	-1.13905
Q13823	Q13823	Nucleolar GTP-binding protein 2	GNL2	1.0789			0.830586	0.147711	0.238672	24.5376	24.4056	24.67	23.604	24.4133	22.3591	6	6	6	12.2	12.2	12.2	83.654	0	11.459	492080000	32	6	6	6	1	4	1.5363
Q92626;Q92626-2	Q92626;Q92626-2	Peroxidasin homolog	PXDN	-0.270327			0.830393	0.147777	0.444714	25.3454	25.7022	25.4295	25.602	25.9622	25.724	24	24	24	32.5	32.5	32.5	165.27	0	100.27	3270100000	108	NaN	NaN	NaN	2	40	-1.07728
Q16543	Q16543	Hsp90 co-chaperone Cdc37;Hsp90 co-chaperone Cdc37, N-terminally processed	CDC37	-0.207696			0.827684	0.148702	0.500259	27.3897	27.1455	27.4371	27.4131	27.5168	27.6655	12	12	12	42.9	42.9	42.9	44.468	0	76.578	7029300000	193	12	12	12	1	20	-0.96016
Q07960	Q07960	Rho GTPase-activating protein 1	ARHGAP1	-0.284969			0.827286	0.148838	0.427905	26.6983	27.0123	26.8355	26.9777	27.0288	27.3945	9	9	9	31	31	31	50.435	0	72.089	3662600000	86	9	9	9	1	12	-1.09748
P42025	P42025	Beta-centractin	ACTR1B	-0.149434			0.826644	0.149058	0.576867	25.6152	25.6085	25.6636	25.6737	25.7218	25.9401	9	5	5	38.3	28.2	28.2	42.293	0	16.48	989920000	29	9	5	5	1	5	-0.813102
Q9NWH9;Q9NWH9-3	Q9NWH9	SAFB-like transcription modulator	SLTM	0.950462			0.825243	0.14954	0.246946	24.5794	24.2636	25.1038	24.1733	22.7502	24.172	4	4	4	5.8	5.8	5.8	117.15	0	85.153	488790000	38	NaN	NaN	NaN	2	5	1.49982
Q00059;Q00059-2	Q00059;Q00059-2	Transcription factor A, mitochondrial	TFAM	0.329079			0.824745	0.149711	0.391024	26.2863	25.9663	26.4211	25.7117	26.1379	25.8369	6	6	6	21.1	21.1	21.1	29.096	0	8.534	2349900000	37	NaN	NaN	NaN	2	5	1.1551
Q12849;Q12849-5	Q12849;Q12849-5	G-rich sequence factor 1	GRSF1	1.82863			0.823585	0.150112	0.216	26.873	26.315	26.7015	22.8262	26.1981	25.3793	7	7	7	29	29	29	53.126	0	67.212	2404400000	71	NaN	NaN	NaN	2	9	1.62007
P49407;P49407-2	P49407;P49407-2	Beta-arrestin-1	ARRB1	-0.496258			0.823457	0.150156	0.315391	23.8903	24.407	23.9325	24.251	24.4621	25.0056	4	4	4	15.1	15.1	15.1	47.065	0	8.6299	340420000	27	NaN	NaN	NaN	2	1	-1.30863
Q99618	Q99618	Cell division cycle-associated protein 3	CDCA3	0.82542			0.822761	0.150397	0.253142	24.5453	24.4453	23.8965	24.1831	23.4946	22.7332	5	5	5	33.2	33.2	33.2	28.998	0	95.872	245480000	30	5	5	5	1	6	1.46148
Q96PC5;Q96PC5-11;Q96PC5-5;Q96PC5-8;Q96PC5-10;Q96PC5-9;Q96PC5-14;Q96PC5-7;Q96PC5-6;Q96PC5-13;Q96PC5-12;Q86UF2;A4D2H0;Q8IX94;P0CG41;A4FU28	Q96PC5;Q96PC5-11;Q96PC5-5;Q96PC5-8;Q96PC5-10;Q96PC5-9;Q96PC5-14;Q96PC5-7;Q96PC5-6;Q96PC5-13;Q96PC5-12	Melanoma inhibitory activity protein 2	MIA2	0.271528			0.822701	0.150418	0.447078	24.4373	24.0976	24.442	23.8519	24.1771	24.1334	8	8	6	8.2	8.2	6.4	159.83	0	24.186	640960000	72	NaN	NaN	NaN	16	8	1.07364
Q96AG4	Q96AG4	Leucine-rich repeat-containing protein 59	LRRC59	0.298587			0.819259	0.151615	0.416487	28.3497	28.5551	28.8211	28.4581	28.2562	28.1158	16	16	16	52.8	52.8	52.8	34.93	0	78.319	18004000000	170	16	16	16	1	30	1.11087
Q96TA1;Q96TA1-2	Q96TA1;Q96TA1-2	Niban-like protein 1	FAM129B	-0.252812			0.818439	0.151901	0.46212	25.6787	25.8046	25.9427	26.0096	25.8827	26.2922	11	11	11	26.1	26.1	26.1	84.137	0	57.644	3015900000	125	NaN	NaN	NaN	2	14	-1.0402
P09211	P09211	Glutathione S-transferase P	GSTP1	-0.966021			0.818274	0.151959	0.247255	24.5319	24.8858	23.2213	25.5275	24.8137	25.1958	3	3	3	21.9	21.9	21.9	23.356	0	13.166	565850000	15	3	3	3	1	0	-1.49381
P78346;P78346-2	P78346;P78346-2	Ribonuclease P protein subunit p30	RPP30	0.313988			0.817593	0.152197	0.403605	24.8346	24.6029	24.9371	24.4041	24.7622	24.2662	9	9	9	51.1	51.1	51.1	29.321	0	34.022	932250000	48	NaN	NaN	NaN	2	9	1.13017
Q92616	Q92616	Translational activator GCN1	GCN1L1	-0.175246			0.817159	0.152349	0.545806	24.7981	25.086	25.0468	25.2355	25.1106	25.1105	36	36	36	20.7	20.7	20.7	292.75	0	88.46	3623500000	263	36	36	36	1	27	-0.87932
P35610;P35610-3;P35610-2	P35610;P35610-3;P35610-2	Sterol O-acyltransferase 1	SOAT1	0.278622			0.816573	0.152555	0.443539	25.6016	25.5528	26.0037	25.5196	25.496	25.3066	5	5	5	11.6	11.6	11.6	64.734	0	39.171	1607800000	74	NaN	NaN	NaN	3	8	1.08004
Q8WWB7;Q8WWB7-2	Q8WWB7;Q8WWB7-2	Glycosylated lysosomal membrane protein	GLMP	-0.379237			0.81488	0.153151	0.367699	24.5892	24.8271	25.1002	25.5235	25.1277	25.003	2	2	2	11.3	11.3	11.3	43.864	0	18.025	719650000	32	NaN	NaN	NaN	2	2	-1.20228
Q08431;Q08431-4;Q08431-3;Q08431-2	Q08431;Q08431-4;Q08431-3;Q08431-2	Lactadherin;Lactadherin short form;Medin	MFGE8	-0.470048			0.814818	0.153173	0.327452	25.7377	26.4357	26.4459	26.5772	26.5219	26.9303	11	11	11	44.4	44.4	44.4	43.104	0	97.95	3650700000	116	NaN	NaN	NaN	4	25	-1.28066
O43670;O43670-2;O43670-4;O43670-3	O43670;O43670-2;O43670-4;O43670-3	BUB3-interacting and GLEBS motif-containing protein ZNF207	ZNF207	0.561438			0.814684	0.15322	0.298457	25.1386	24.7772	25.8555	24.6783	24.6426	24.7661	6	6	6	16.5	16.5	16.5	50.75	0	17.509	866780000	35	NaN	NaN	NaN	4	9	1.33994
P17152	P17152	Transmembrane protein 11, mitochondrial	TMEM11	0.191888			0.814242	0.153376	0.523551	25.4585	25.2989	25.5248	25.4028	25.187	25.1168	6	6	6	49.5	49.5	49.5	21.541	0	10.308	1086200000	52	6	6	6	1	12	0.917763
P31946	P31946	14-3-3 protein beta/alpha;14-3-3 protein beta/alpha, N-terminally processed	YWHAB	-0.319554			0.813427	0.153664	0.401049	28.0651	28.133	27.7048	28.0435	28.4504	28.3676	16	13	2	61.8	54.1	4.5	28.082	0	230.34	15430000000	307	16	13	2	1	27	-1.13388
Q9Y5B9	Q9Y5B9	FACT complex subunit SPT16	SUPT16H	0.23528			0.812889	0.153855	0.481401	34.2899	34.1143	33.8916	33.9728	33.738	33.8792	56	56	56	56.2	56.2	56.2	119.91	0	323.31	240660000000	1106	56	56	56	1	151	1.00567
Q8N183	Q8N183	Mimitin, mitochondrial	NDUFAF2	0.483064			0.8117	0.154277	0.324173	27.9259	27.5957	27.3003	26.7841	27.5012	27.0875	6	6	6	48.5	48.5	48.5	19.856	0	146.14	3177300000	80	6	6	6	1	3	1.28683
Q96AD5;Q96AD5-2	Q96AD5	Patatin-like phospholipase domain-containing protein 2	PNPLA2	-0.657296			0.811666	0.154289	0.283685	24.4134	23.4448	23.8417	24.243	25.0462	24.3826	3	3	3	11.1	11.1	11.1	55.315	0	13.435	342610000	15	NaN	NaN	NaN	2	0	-1.38455
Q71UI9;P0C0S5;Q71UI9-4;Q71UI9-2;Q71UI9-3	Q71UI9;P0C0S5;Q71UI9-4;Q71UI9-2;Q71UI9-3	Histone H2A.V;Histone H2A.Z	H2AFV;H2AFZ	-0.479102			0.811057	0.154505	0.326609	32.1491	32.7033	32.8847	33.1528	32.7451	33.2764	6	4	4	53.9	46.9	46.9	13.509	0	126.93	101990000000	84	NaN	NaN	NaN	5	15	-1.28332
Q13772;Q13772-3;Q13772-4;Q13772-2	Q13772;Q13772-3;Q13772-4	Nuclear receptor coactivator 4	NCOA4	-0.685002			0.809645	0.155008	0.282245	23.5387	24.1768	23.0298	24.4436	23.8529	24.5037	7	7	7	20.4	20.4	20.4	69.725	0	12.646	305310000	31	NaN	NaN	NaN	4	10	-1.39392
Q6NZY4;Q6NZY4-2	Q6NZY4	Zinc finger CCHC domain-containing protein 8	ZCCHC8	0.174114			0.809244	0.155152	0.54787	25.6492	25.53	25.6874	25.311	25.6109	25.4224	17	17	17	44.8	44.8	44.8	78.576	0	161.92	2356400000	124	NaN	NaN	NaN	2	33	0.872593
O14950;P19105	O14950;P19105	Myosin regulatory light chain 12B;Myosin regulatory light chain 12A	MYL12B;MYL12A	-0.23571			0.809197	0.155168	0.481083	28.2733	28.4129	28.5926	28.8533	28.5288	28.6039	10	10	4	59.9	59.9	26.7	19.779	0	320.21	13670000000	223	NaN	NaN	NaN	2	26	-1.00406
P98179	P98179	RNA-binding protein 3	RBM3	0.751455			0.807715	0.155699	0.272788	28.3717	28.7287	29.711	28.4702	27.9258	28.1611	4	4	4	49	49	49	17.17	0	17.908	5588100000	44	4	4	4	1	10	1.41696
Q13405	Q13405	39S ribosomal protein L49, mitochondrial	MRPL49	0.137824			0.807609	0.155737	0.599965	26.7618	26.6378	26.7158	26.6653	26.6053	26.4314	4	4	4	30.1	30.1	30.1	19.198	0	28.408	2354200000	65	4	4	4	1	8	0.770243
P37198	P37198	Nuclear pore glycoprotein p62	NUP62	0.366172			0.804648	0.156802	0.374991	28.4468	27.9408	27.7916	27.5675	27.8111	27.7021	13	13	13	29.1	29.1	29.1	53.254	0	232.33	9042500000	231	13	13	13	1	25	1.1796
P48507;P48507-2	P48507	Glutamate--cysteine ligase regulatory subunit	GCLM	-0.300894			0.803824	0.1571	0.424956	26.1186	25.7208	25.9433	25.9705	26.3714	26.3435	7	7	7	39.4	39.4	39.4	30.727	0	92.941	2220300000	71	NaN	NaN	NaN	2	5	-1.10189
Q9Y4L1;Q9Y4L1-2;Q9BXT5	Q9Y4L1;Q9Y4L1-2	Hypoxia up-regulated protein 1	HYOU1	-0.182093			0.802413	0.157611	0.540895	29.2994	29.5186	29.4938	29.5073	29.7713	29.5796	46	46	46	56.3	56.3	56.3	111.33	0	323.31	90139000000	1227	NaN	NaN	NaN	3	165	-0.888671
Q13425;Q13425-2	Q13425;Q13425-2	Beta-2-syntrophin	SNTB2	0.254525			0.800625	0.158261	0.467237	25.6357	25.5571	25.3587	25.1682	25.504	25.1157	11	11	11	32	32	32	57.949	0	37.254	2618100000	103	NaN	NaN	NaN	2	15	1.03075
Q9NQT4	Q9NQT4	Exosome complex component RRP46	EXOSC5	1.25075			0.798358	0.15909	0.242767	25.8584	25.5539	25.5107	22.9665	25.2279	24.9764	5	5	5	37.4	37.4	37.4	25.249	0	45.051	841210000	28	5	5	5	1	5	1.5181
O43583	O43583	Density-regulated protein	DENR	-0.375211			0.797325	0.159469	0.37404	24.4529	23.8146	23.9655	24.4815	24.2657	24.6115	5	5	5	32.8	32.8	32.8	22.092	0	14.459	466260000	70	5	5	5	1	5	-1.18208
P32780;P32780-2	P32780;P32780-2	General transcription factor IIH subunit 1	GTF2H1	0.328446			0.796766	0.159674	0.402981	24.5806	24.2659	24.8248	24.4052	24.2235	24.0572	6	6	6	20.8	20.8	20.8	62.031	0	21.599	546570000	22	NaN	NaN	NaN	2	8	1.13086
P49023-2;P49023;P49023-3;P49023-4	P49023-2;P49023;P49023-3	Paxillin	PXN	-0.522186			0.796078	0.159927	0.321068	23.3169	23.5497	23.034	24.2165	23.9291	23.3215	7	7	7	25.9	25.9	25.9	60.966	0	17.854	358360000	30	NaN	NaN	NaN	4	3	-1.29571
P12931;P12931-2	P12931;P12931-2	Proto-oncogene tyrosine-protein kinase Src	SRC	0.524649			0.794408	0.160543	0.320795	23.1967	23.6039	23.9788	23.2367	23.3083	22.6605	5	4	4	14.9	12.5	12.5	59.834	0	8.9207	197130000	23	NaN	NaN	NaN	2	9	1.29536
P48723	P48723	Heat shock 70 kDa protein 13	HSPA13	-0.227899			0.792904	0.1611	0.492279	27.1636	27.2031	26.8789	27.1474	27.4333	27.3485	10	10	10	24.8	24.8	24.8	51.927	0	65.522	4142700000	130	10	10	10	1	26	-0.979263
P22061;P22061-2	P22061;P22061-2	Protein-L-isoaspartate(D-aspartate) O-methyltransferase	PCMT1	-0.285102			0.792495	0.161252	0.444709	27.4276	27.0567	26.8959	27.3059	27.4612	27.4683	7	7	7	47.1	47.1	47.1	24.636	0	110.39	4302200000	81	NaN	NaN	NaN	2	7	-1.07134
Q00688	Q00688	Peptidyl-prolyl cis-trans isomerase FKBP3	FKBP3	-0.507076			0.792478	0.161258	0.327112	24.7791	24.4798	25.1047	25.2433	24.9181	25.7235	7	7	7	25.4	25.4	25.4	25.177	0	11.376	966570000	27	7	7	7	1	1	-1.28225
P52292	P52292	Importin subunit alpha-1	KPNA2	0.470797			0.791771	0.161521	0.338364	29.6078	29.8849	30.3807	29.7773	29.2439	29.4399	22	22	22	69.8	69.8	69.8	57.861	0	323.31	25213000000	400	22	22	22	1	78	1.257
P61978-3	P61978-3	Heterogeneous nuclear ribonucleoprotein K	HNRNPK	0.305979			0.791281	0.161703	0.427643	30.1699	29.9385	30.3837	29.9806	29.6103	29.9832	36	36	3	67	67	5	48.562	0	323.31	83994000000	786	36	36	3	1	104	1.09855
Q96DV4;Q96DV4-2	Q96DV4;Q96DV4-2	39S ribosomal protein L38, mitochondrial	MRPL38	0.66866			0.790337	0.162055	0.28893	24.6793	25.363	25.146	24.9788	24.3832	23.8204	3	3	3	13.2	13.2	13.2	44.596	0	49.604	495650000	47	NaN	NaN	NaN	2	4	1.36304
P62834	P62834	Ras-related protein Rap-1A	RAP1A	-1.81471			0.789091	0.162521	0.235925	21.8992	23.1427	25.401	25.8152	24.8736	25.1982	12	4	4	76.1	29.9	29.9	20.987	0	122.66	781140000	22	12	4	4	1	5	-1.56239
P35580;P35580-2;P35580-5;P35580-3;P35580-4	P35580;P35580-2;P35580-5;P35580-3;P35580-4	Myosin-10	MYH10	0.272612			0.788634	0.162692	0.454756	25.1112	25.4014	25.3572	25.2492	24.7937	25.009	36	23	23	24	18.7	18.7	229	0	323.31	2917200000	173	NaN	NaN	NaN	5	31	1.05035
P52788;P52788-2	P52788;P52788-2	Spermine synthase	SMS	-0.272416			0.786762	0.163395	0.455198	24.9642	24.9095	24.5258	25.1533	24.911	25.1526	7	7	7	34.4	34.4	34.4	41.268	0	131.04	1358400000	104	NaN	NaN	NaN	2	10	-1.04866
Q9UK61;Q9UK61-3;Q9UK61-4;Q9UK61-2	Q9UK61;Q9UK61-3;Q9UK61-4;Q9UK61-2	Protein FAM208A	FAM208A	0.290277			0.786584	0.163462	0.447108	25.0983	25.3915	24.8175	24.8057	24.7476	24.8832	21	21	21	20.3	20.3	20.3	189.03	0	64.712	1531900000	121	NaN	NaN	NaN	4	21	1.07397
P18887	P18887	DNA repair protein XRCC1	XRCC1	0.319809			0.786377	0.16354	0.416219	25.4451	25.0452	24.8705	24.9591	24.7218	24.7205	7	7	7	22.4	22.4	22.4	69.476	0	43.401	995010000	59	7	7	7	1	11	1.11178
P33992	P33992	DNA replication licensing factor MCM5	MCM5	1.44183			0.78628	0.163576	0.243092	26.1388	25.6636	26.6865	25.8452	25.1276	23.1905	5	5	5	9.8	9.8	9.8	82.285	0.00095215	1.7855	942060000	10	5	5	5	1	5	1.52394
O75390	O75390	Citrate synthase, mitochondrial	CS	0.296748			0.785841	0.163742	0.440981	29.227	29.0491	29.4725	28.8126	29.1993	28.8466	16	16	16	48.3	48.3	48.3	51.712	0	196.66	25566000000	305	16	16	16	1	30	1.08211
Q9UKU7;Q9UKU7-2;Q9UKU7-3	Q9UKU7;Q9UKU7-2;Q9UKU7-3	Isobutyryl-CoA dehydrogenase, mitochondrial	ACAD8	0.239623			0.784504	0.164246	0.483905	24.8964	24.594	24.8743	24.3448	24.6518	24.6492	5	5	5	22.9	22.9	22.9	45.069	0	29.83	599490000	40	NaN	NaN	NaN	3	5	0.994666
O15145	O15145	Actin-related protein 2/3 complex subunit 3	ARPC3	-0.179581			0.782792	0.164895	0.547412	25.0525	25.263	25.2593	25.491	25.2201	25.4023	7	7	7	49.4	49.4	49.4	20.546	0	18.051	2096800000	101	7	7	7	1	7	-0.872556
Q9Y3Z3;Q9Y3Z3-3;Q9Y3Z3-4	Q9Y3Z3;Q9Y3Z3-3;Q9Y3Z3-4	Deoxynucleoside triphosphate triphosphohydrolase SAMHD1	SAMHD1	-0.435681			0.782514	0.165001	0.356647	23.6707	24.0469	24.2926	24.3813	24.1562	24.7797	9	9	9	21.6	21.6	21.6	72.2	0	32.967	546070000	36	NaN	NaN	NaN	3	2	-1.22112
P43897;P43897-2	P43897;P43897-2	Elongation factor Ts, mitochondrial	TSFM	0.422632			0.782306	0.16508	0.36329	25.4796	25.5455	26.0448	25.0619	25.6131	25.127	4	4	4	28.3	28.3	28.3	35.39	0	56.333	1202500000	53	NaN	NaN	NaN	2	6	1.21043
P19404	P19404	NADH dehydrogenase [ubiquinone] flavoprotein 2, mitochondrial	NDUFV2	0.270476			0.777996	0.166726	0.462721	25.7998	25.8733	25.726	25.35	25.8368	25.4009	7	7	7	32.9	32.9	32.9	27.391	0	28.535	2292400000	90	7	7	7	1	6	1.03927
Q15126	Q15126	Phosphomevalonate kinase	PMVK	-1.39511			0.777899	0.166763	0.246245	23.805	22.2424	25.0941	25.0135	25.0929	25.2206	2	2	2	25	25	25	21.995	0	25.812	437680000	15	2	2	2	1	1	-1.50548
Q07666;Q07666-2;Q07666-3;Q5VWX1	Q07666;Q07666-2;Q07666-3	KH domain-containing, RNA-binding, signal transduction-associated protein 1	KHDRBS1	0.377403			0.777773	0.166812	0.383217	28.4888	28.3362	28.7847	28.252	27.81	28.4154	11	11	10	34.8	34.8	34.8	48.227	0	108.54	10505000000	245	NaN	NaN	NaN	4	34	1.16602
P51659;P51659-3;P51659-2	P51659;P51659-3;P51659-2	Peroxisomal multifunctional enzyme type 2;(3R)-hydroxyacyl-CoA dehydrogenase;Enoyl-CoA hydratase 2	HSD17B4	0.179728			0.777262	0.167008	0.548847	29.2112	29.4951	29.1861	29.1733	29.138	29.0418	35	35	35	66.2	66.2	66.2	79.685	0	323.31	34211000000	609	NaN	NaN	NaN	3	69	0.870021
Q9BVP2;Q9BVP2-2	Q9BVP2;Q9BVP2-2	Guanine nucleotide-binding protein-like 3	GNL3	0.374447			0.776705	0.167223	0.384463	27.371	26.8742	26.7598	26.3951	26.7892	26.6974	20	20	20	46.8	46.8	46.8	61.992	0	209.8	5668200000	225	NaN	NaN	NaN	2	32	1.16219
Q9H5V8;Q9H5V8-2;Q9H5V8-3	Q9H5V8;Q9H5V8-2	CUB domain-containing protein 1	CDCP1	-0.380545			0.776529	0.16729	0.383132	26.3941	26.5648	26.2748	26.5245	27.2051	26.6458	17	17	17	26.7	26.7	26.7	92.931	0	37.764	4619400000	89	NaN	NaN	NaN	3	20	-1.16783
O00425;O00425-2	O00425	Insulin-like growth factor 2 mRNA-binding protein 3	IGF2BP3	-0.30924			0.772292	0.16893	0.436188	25.9727	26.2819	25.6458	26.3103	26.2613	26.2566	14	14	12	33.5	33.5	29.5	63.704	0	94.094	3075800000	137	NaN	NaN	NaN	2	13	-1.08716
Q10469	Q10469	Alpha-1,6-mannosyl-glycoprotein 2-beta-N-acetylglucosaminyltransferase	MGAT2	1.21106			0.771566	0.169213	0.252228	25.5706	25.517	25.7071	25.1485	22.9465	25.0666	8	8	8	23.9	23.9	23.9	51.55	0	82.615	932420000	34	8	8	8	1	17	1.47161
P16144;P16144-2;P16144-3;P16144-4;P16144-5	P16144;P16144-2;P16144-3;P16144-4	Integrin beta-4	ITGB4	-0.180526			0.77022	0.169738	0.547532	24.9048	25.1911	24.9987	25.2347	25.316	25.0855	22	22	22	18.8	18.8	18.8	202.16	0	102.99	2210800000	128	NaN	NaN	NaN	5	25	-0.868179
O00567	O00567	Nucleolar protein 56	NOP56	0.262966			0.76842	0.170443	0.472773	27.7477	27.3295	27.7276	27.2294	27.4928	27.2937	21	21	21	56.4	56.4	56.4	66.049	0	171.66	8671800000	260	21	21	21	1	34	1.02099
Q8NBX0	Q8NBX0	Saccharopine dehydrogenase-like oxidoreductase	SCCPDH	0.365475			0.766753	0.171099	0.396071	27.0226	26.9587	26.9639	26.8142	26.8546	26.18	7	7	7	35.9	35.9	35.9	47.151	0	103.58	2792800000	89	7	7	7	1	13	1.14422
P31943	P31943	Heterogeneous nuclear ribonucleoprotein H;Heterogeneous nuclear ribonucleoprotein H, N-terminally processed	HNRNPH1	0.253187			0.766021	0.171387	0.481064	30.5116	30.3089	30.4396	30.4464	30.0109	30.0432	24	24	16	59.5	59.5	43.2	49.229	0	323.31	76579000000	612	24	24	16	1	86	1.00419
P11047	P11047	Laminin subunit gamma-1	LAMC1	-0.448436			0.764884	0.171837	0.36282	24.2104	24.9452	24.816	24.8658	25.3717	25.0794	19	19	19	20	20	20	177.6	0	116.49	1899400000	166	19	19	19	1	26	-1.21262
Q9BWD1;Q9BWD1-2	Q9BWD1;Q9BWD1-2	Acetyl-CoA acetyltransferase, cytosolic	ACAT2	-0.304743			0.762356	0.17284	0.445751	25.4056	25.5459	25.5961	26.1647	25.5947	25.7023	5	5	5	31	31	31	41.35	0	57.386	1748500000	76	NaN	NaN	NaN	2	8	-1.07341
P53999	P53999	Activated RNA polymerase II transcriptional coactivator p15	SUB1	-0.424401			0.761838	0.173046	0.368389	26.0215	25.8233	25.9729	26.5112	25.8775	26.7021	3	3	3	30.7	30.7	30.7	14.395	0	11.88	1775000000	47	3	3	3	1	3	-1.19124
Q14697;Q14697-3	Q14697	Neutral alpha-glucosidase AB	GANAB	-0.239115			0.761349	0.173241	0.492278	30.108	30.558	30.4523	30.7098	30.5559	30.5699	55	55	1	68	68	2.2	106.87	0	323.31	103930000000	1354	NaN	NaN	NaN	2	184	-0.978099
Q13084	Q13084	39S ribosomal protein L28, mitochondrial	MRPL28	0.287899			0.761127	0.17333	0.454729	26.1462	26.0195	26.0361	25.5184	26.0969	25.7228	9	9	9	53.5	53.5	53.5	30.156	0	52.703	1837900000	85	9	9	9	1	5	1.05077
Q14919;Q14919-2	Q14919;Q14919-2	Dr1-associated corepressor	DRAP1	-0.315201			0.760712	0.173495	0.438354	27.1716	26.8118	27.1231	27.4552	27.0481	27.5487	4	4	4	22.9	22.9	22.9	22.35	0	16.486	2457100000	70	NaN	NaN	NaN	2	7	-1.08472
Q9H8Y8;Q9H8Y8-3;Q9H8Y8-2	Q9H8Y8;Q9H8Y8-3;Q9H8Y8-2	Golgi reassembly-stacking protein 2	GORASP2	-0.324196			0.760495	0.173582	0.43077	27.3362	27.2211	26.7069	27.4407	27.4474	27.3487	11	11	11	33.8	33.8	33.8	47.145	0	193.35	6858200000	219	NaN	NaN	NaN	3	26	-1.09499
O60313-2;O60313-10;O60313-9;O60313;O60313-11;O60313-13	O60313-2;O60313-10;O60313-9;O60313;O60313-11;O60313-13	Dynamin-like 120 kDa protein, mitochondrial;Dynamin-like 120 kDa protein, form S1	OPA1	0.201152			0.757908	0.174619	0.529934	27.2837	27.0722	26.9121	26.8394	27.0028	26.8223	47	47	47	54.7	54.7	54.7	115.88	0	323.31	18505000000	664	NaN	NaN	NaN	6	70	0.905968
Q06323;Q06323-2;Q06323-3	Q06323;Q06323-2;Q06323-3	Proteasome activator complex subunit 1	PSME1	-0.312499			0.756912	0.17502	0.445048	26.5167	26.5387	26.8179	26.6449	26.9568	27.2091	15	15	15	55.4	55.4	55.4	28.723	0	57.78	8986000000	213	NaN	NaN	NaN	3	21	-1.07831
Q9NYF8;Q9NYF8-2;Q9NYF8-4;Q9NYF8-3	Q9NYF8;Q9NYF8-2;Q9NYF8-4;Q9NYF8-3	Bcl-2-associated transcription factor 1	BCLAF1	0.261152			0.756759	0.175082	0.477381	26.828	26.7501	27.1551	26.8422	26.5139	26.5936	17	16	16	20	20	20	106.12	0	53.222	5842300000	182	NaN	NaN	NaN	4	36	1.00969
Q14690	Q14690	Protein RRP5 homolog	PDCD11	0.376623			0.756537	0.175171	0.396057	23.7192	23.5487	24.2841	23.3773	23.4784	23.5665	13	13	13	10.2	10.2	10.2	208.7	0	15.015	650480000	57	13	13	13	1	14	1.14526
Q9UIW2;P51805;Q9HCM2-4	Q9UIW2	Plexin-A1	PLXNA1	-0.151015			0.756415	0.175221	0.58714	24.1914	24.3224	24.1178	24.2363	24.4768	24.3715	10	10	9	7.9	7.9	7.1	211.06	0	74.198	747930000	43	NaN	NaN	NaN	3	5	-0.787452
P13674;P13674-2;P13674-3	P13674;P13674-2;P13674-3	Prolyl 4-hydroxylase subunit alpha-1	P4HA1	-0.252422			0.75616	0.175323	0.483707	27.5506	27.9454	27.8122	27.8244	28.1534	28.0877	22	22	22	54.3	54.3	54.3	61.049	0	277	18913000000	413	NaN	NaN	NaN	3	42	-0.995937
Q9NYM9	Q9NYM9	BET1-like protein	BET1L	-0.942168			0.754045	0.176179	0.28023	22.9316	24.5097	24.734	24.9255	25.1797	24.8966	4	4	4	47.7	47.7	47.7	12.388	0	59.497	627670000	35	4	4	4	1	3	-1.39745
Q9UL15;Q9UL15-2	Q9UL15;Q9UL15-2	BAG family molecular chaperone regulator 5	BAG5	0.924227			0.750341	0.177688	0.28378	24.0658	24.1694	23.7049	21.9921	23.3589	23.8164	4	4	4	12.8	12.8	12.8	51.199	0	13.447	227580000	19	NaN	NaN	NaN	2	1	1.3882
Q9P2J5;Q9P2J5-2;Q9P2J5-3	Q9P2J5;Q9P2J5-2	Leucine--tRNA ligase, cytoplasmic	LARS	-0.492607			0.750137	0.177772	0.354332	24.7085	24.7024	25.2194	25.7239	24.8911	25.4932	22	22	22	30.5	30.5	30.5	134.46	0	111.84	3123600000	96	NaN	NaN	NaN	3	24	-1.22653
P35914;P35914-3;P35914-2	P35914;P35914-3;P35914-2	Hydroxymethylglutaryl-CoA lyase, mitochondrial	HMGCL	-0.196195			0.748606	0.1784	0.539572	25.5191	25.4823	25.6125	25.5241	25.9157	25.7627	7	7	7	31.4	31.4	31.4	34.36	0	28.023	1285300000	79	NaN	NaN	NaN	3	7	-0.890368
P50583	P50583	Bis(5-nucleosyl)-tetraphosphatase [asymmetrical]	NUDT2	-1.43857			0.748588	0.178407	0.252852	23.7948	22.5206	25.5622	25.3327	25.422	25.4386	2	2	2	25.9	25.9	25.9	16.829	0	9.6384	491750000	18	2	2	2	1	2	-1.46421
Q17RY6	Q17RY6	Lymphocyte antigen 6K	LY6K	-1.74107			0.747659	0.178789	0.248947	22.7878	23.1708	26.1625	25.6751	25.7506	25.9186	1	1	1	7.9	7.9	7.9	18.673	0.00098692	2.1893	411520000	10	1	1	1	1	2	-1.48905
Q86VP6;Q86VP6-2;Q86VP6-3	Q86VP6;Q86VP6-2	Cullin-associated NEDD8-dissociated protein 1	CAND1	-0.267592			0.747294	0.178939	0.478939	25.7197	26.0794	26.2778	26.318	26.2561	26.3055	16	16	16	22	22	22	136.37	0	141.31	4187400000	163	NaN	NaN	NaN	3	22	-1.01204
P21589;P21589-2	P21589;P21589-2	5-nucleotidase	NT5E	-0.120539			0.746984	0.179067	0.648802	30.6796	30.8281	30.579	30.7872	30.8189	30.8422	32	32	32	57.5	57.5	57.5	63.367	0	323.31	133120000000	1170	NaN	NaN	NaN	2	141	-0.692408
Q12846;Q12846-2	Q12846;Q12846-2	Syntaxin-4	STX4	-0.137148			0.746608	0.179222	0.613016	25.4761	25.7216	25.5266	25.6416	25.7184	25.7757	8	8	8	32.3	32.3	32.3	34.18	0	68.363	1945800000	70	NaN	NaN	NaN	2	11	-0.744021
Q13573	Q13573	SNW domain-containing protein 1	SNW1	0.879686			0.745374	0.179732	0.286736	24.7227	24.7316	25.0184	24.3128	22.8942	24.6267	8	8	8	23.9	23.9	23.9	61.494	0	75.329	1025700000	66	8	8	8	1	16	1.3708
Q3SXM5;Q3SXM5-2	Q3SXM5;Q3SXM5-2	Inactive hydroxysteroid dehydrogenase-like protein 1	HSDL1	1.17913			0.745137	0.17983	0.268075	23.3055	24.0048	24.8309	21.8193	23.8105	22.974	3	3	3	19.4	19.4	19.4	37.001	0	10.562	281550000	22	NaN	NaN	NaN	2	5	1.42693
Q6DKJ4;Q6DKJ4-3;Q6DKJ4-2	Q6DKJ4;Q6DKJ4-3	Nucleoredoxin	NXN	-0.264915			0.741156	0.181486	0.480818	23.1532	23.3545	22.8451	23.407	23.2502	23.4902	4	4	4	16.8	16.8	16.8	48.392	0	35.696	192510000	44	NaN	NaN	NaN	3	7	-1.00357
Q7L8L6	Q7L8L6	FAST kinase domain-containing protein 5	FASTKD5	0.839303			0.741002	0.181551	0.291627	24.0508	23.7121	24.307	23.1356	24.0562	22.3602	3	3	3	6.3	6.3	6.3	86.573	0	6.3351	168300000	18	3	3	3	1	3	1.35459
O95433;O95433-2	O95433;O95433-2	Activator of 90 kDa heat shock protein ATPase homolog 1	AHSA1	-0.262398			0.740597	0.18172	0.48364	26.9589	26.5166	26.5088	26.8804	26.8386	27.0526	9	9	9	39.3	39.3	39.3	38.274	0	87.265	3471800000	104	NaN	NaN	NaN	2	12	-0.999512
Q9H3S7	Q9H3S7	Tyrosine-protein phosphatase non-receptor type 23	PTPN23	-0.189095			0.740595	0.181721	0.548593	24.6844	24.4381	24.3421	24.791	24.6037	24.6373	10	10	10	11.3	11.3	11.3	178.97	0	18.122	775630000	45	10	10	10	1	8	-0.870909
Q13310;Q13310-2;Q13310-3;P0CB38	Q13310;Q13310-2;Q13310-3	Polyadenylate-binding protein 4	PABPC4	0.107503			0.740512	0.181756	0.676844	26.2608	26.1544	26.0427	26.0101	26.0404	26.085	17	11	11	37	22.8	22.8	70.782	0	18.49	2988300000	111	NaN	NaN	NaN	4	11	0.645304
P01034	P01034	Cystatin-C	CST3	-0.856263			0.740143	0.18191	0.290009	23.509	22.9876	24.7746	24.6212	24.5973	24.6215	4	4	4	37	37	37	15.799	0	23.536	622480000	20	4	4	4	1	8	-1.35775
Q16864;Q16864-2	Q16864;Q16864-2	V-type proton ATPase subunit F	ATP6V1F	0.190288			0.738214	0.18272	0.547443	24.258	24.0975	24.0842	23.8387	24.164	23.8661	3	3	3	45.4	45.4	45.4	13.37	0	18.255	462620000	64	NaN	NaN	NaN	2	7	0.872067
O43747;O43747-2	O43747;O43747-2	AP-1 complex subunit gamma-1	AP1G1	-0.169397			0.73814	0.182751	0.56994	25.0427	25.2583	25.397	25.4335	25.3616	25.4111	9	9	9	16.8	16.8	16.8	91.35	0	34.744	1601900000	74	NaN	NaN	NaN	2	15	-0.825379
O75380	O75380	NADH dehydrogenase [ubiquinone] iron-sulfur protein 6, mitochondrial	NDUFS6	0.301938			0.736995	0.183234	0.455185	25.0763	25.2197	25.1433	24.9033	25.1283	24.5019	3	3	3	31.5	31.5	31.5	13.711	0	159.94	874120000	43	3	3	3	1	5	1.04899
P56385	P56385	ATP synthase subunit e, mitochondrial	ATP5I	0.26852			0.736473	0.183454	0.480575	26.7814	26.4478	26.479	26.1312	26.5538	26.2177	2	2	2	30.4	30.4	30.4	7.9331	0.00026015	2.8937	1711000000	32	2	2	2	1	3	1.00512
Q9NP72;Q9NP72-2;Q9NP72-3	Q9NP72;Q9NP72-2;Q9NP72-3	Ras-related protein Rab-18	RAB18	0.164553			0.736156	0.183588	0.575784	25.9778	25.9306	25.7934	25.5718	25.8638	25.7726	10	10	10	59.2	59.2	59.2	22.977	0	64.835	2601800000	104	NaN	NaN	NaN	3	9	0.812714
Q13057;Q13057-2	Q13057;Q13057-2	Bifunctional coenzyme A synthase;Phosphopantetheine adenylyltransferase;Dephospho-CoA kinase	COASY	-0.216144			0.734832	0.184148	0.520177	23.9738	24.0843	24.3423	24.4192	24.1918	24.4378	6	6	6	26.2	26.2	26.2	62.328	0	13.21	478860000	30	NaN	NaN	NaN	2	3	-0.920473
Q10713;Q10713-2	Q10713;Q10713-2	Mitochondrial-processing peptidase subunit alpha	PMPCA	0.189651			0.733323	0.184789	0.547262	25.4232	25.3132	25.4689	25.1064	25.4303	25.0996	8	8	8	27.6	27.6	27.6	58.252	0	88.942	1466700000	79	NaN	NaN	NaN	2	5	0.867922
O60841	O60841	Eukaryotic translation initiation factor 5B	EIF5B	-0.264161			0.732157	0.185286	0.483564	25.8667	25.8928	26.1171	26.5067	26.0293	26.1332	16	16	16	23.6	23.6	23.6	138.83	0	38.685	1943900000	48	16	16	16	1	2	-0.995679
O94906;O94906-2	O94906;O94906-2	Pre-mRNA-processing factor 6	PRPF6	0.884128			0.731639	0.185507	0.292957	22.6195	23.3084	24.3607	22.8868	22.1235	22.6259	16	16	16	23.6	23.6	23.6	106.92	0	71.6	826010000	48	NaN	NaN	NaN	2	27	1.35266
Q86VP1;Q86VP1-2;Q86VP1-3;Q86VP1-4	Q86VP1;Q86VP1-2;Q86VP1-3;Q86VP1-4	Tax1-binding protein 1	TAX1BP1	-0.581656			0.730152	0.186144	0.341132	24.2051	25.0334	24.1293	24.5975	25.2068	25.3085	6	6	6	14.4	14.4	14.4	90.876	0	34.623	761700000	33	NaN	NaN	NaN	4	7	-1.25118
O75116	O75116	Rho-associated protein kinase 2	ROCK2	-0.180836			0.729881	0.18626	0.56098	23.3673	23.1034	23.2723	23.4448	23.277	23.5637	4	4	4	4.1	4.1	4.1	160.9	0	7.3073	194280000	29	4	4	4	1	4	-0.847087
P14314;P14314-2	P14314;P14314-2	Glucosidase 2 subunit beta	PRKCSH	-0.171509			0.729461	0.18644	0.569958	29.4296	29.7231	29.6775	29.8458	29.8317	29.6674	22	22	22	50.4	50.4	50.4	59.425	0	323.31	49626000000	500	NaN	NaN	NaN	2	63	-0.825823
O00566	O00566	U3 small nucleolar ribonucleoprotein protein MPP10	MPHOSPH10	0.394247			0.728994	0.186641	0.401517	26.9467	26.8553	26.4003	26.0912	26.6922	26.2362	9	9	9	19.8	19.8	19.8	78.863	0	63.596	5935200000	175	9	9	9	1	23	1.13396
Q7Z4R8	Q7Z4R8	UPF0669 protein C6orf120	C6orf120	1.61564			0.728467	0.186867	0.25649	25.8691	25.3084	25.3399	25.8885	22.8787	22.9033	2	2	2	25.1	25.1	25.1	20.772	0	20.214	816330000	38	2	2	2	1	5	1.44819
Q96HC4;Q96HC4-7;Q96HC4-4;Q96HC4-6;Q96HC4-2;Q96HC4-3	Q96HC4;Q96HC4-7;Q96HC4-4;Q96HC4-6	PDZ and LIM domain protein 5	PDLIM5	-0.235003			0.727492	0.187287	0.504852	25.2933	25.612	25.4089	25.7272	25.4526	25.8393	16	16	16	39.8	39.8	39.8	63.944	0	70.465	2789500000	110	NaN	NaN	NaN	6	18	-0.947955
Q07157;Q07157-2	Q07157;Q07157-2	Tight junction protein ZO-1	TJP1	0.278176			0.725755	0.188038	0.477771	24.4501	24.1226	24.1025	24.1492	23.6922	23.9992	16	16	16	13.4	13.4	13.4	195.46	0	55.753	891870000	89	NaN	NaN	NaN	2	15	1.00989
P53597	P53597	Succinyl-CoA ligase [ADP/GDP-forming] subunit alpha, mitochondrial	SUCLG1	0.262158			0.725289	0.18824	0.488133	27.3407	27.4147	27.619	26.9111	27.316	27.3607	7	7	7	26.9	26.9	26.9	36.249	0	65.726	4074900000	116	7	7	7	1	10	0.987622
P51572-2;P51572	P51572-2;P51572	B-cell receptor-associated protein 31	BCAP31	0.128916			0.725008	0.188361	0.63476	27.9918	27.7609	27.9546	27.7821	27.8359	27.7026	11	11	11	30	30	30	34.752	0	120.01	8339200000	149	NaN	NaN	NaN	2	24	0.710731
Q9Y5K6	Q9Y5K6	CD2-associated protein	CD2AP	-0.392094			0.723501	0.189016	0.406169	22.9776	23.0028	23.4778	23.7975	23.6576	23.1793	6	6	6	16.9	16.9	16.9	71.45	0	34.595	319520000	32	6	6	6	1	4	-1.12674
O95347;O95347-2	O95347;O95347-2	Structural maintenance of chromosomes protein 2	SMC2	0.206924			0.722753	0.189342	0.537853	25.033	24.9226	25.3272	24.9888	24.8384	24.8348	17	17	17	17.7	17.7	17.7	135.65	0	16.279	1708300000	61	NaN	NaN	NaN	2	10	0.895791
Q8WWI1-3;Q8WWI1;Q8WWI1-2;Q8WWI1-4;Q8WWI1-5	Q8WWI1-3;Q8WWI1;Q8WWI1-2;Q8WWI1-4;Q8WWI1-5	LIM domain only protein 7	LMO7	0.235904			0.721758	0.189776	0.50626	25.4877	25.3257	25.6879	25.4644	25.0997	25.2295	32	32	32	38	38	38	153.67	0	323.31	4661800000	303	NaN	NaN	NaN	5	62	0.945409
Q8NFV4;Q8NFV4-4;Q8NFV4-6;Q8NFV4-3;Q8NFV4-2;Q8NFV4-5	Q8NFV4;Q8NFV4-4;Q8NFV4-6	Alpha/beta hydrolase domain-containing protein 11	ABHD11	0.443876			0.721392	0.189936	0.383802	25.5553	25.1587	25.364	24.4234	25.2909	25.032	6	6	6	34	34	34	34.69	0	15.446	873680000	87	NaN	NaN	NaN	6	6	1.16358
P61758;P61758-2	P61758;P61758-2	Prefoldin subunit 3	VBP1	-0.19671			0.720903	0.19015	0.546154	24.8651	25.091	24.8941	25.3127	25.1686	24.959	3	3	3	26.9	26.9	26.9	22.626	0	118.71	946710000	78	NaN	NaN	NaN	2	9	-0.874984
Q9Y625;O75487;O75487-2	Q9Y625	Glypican-6;Secreted glypican-6	GPC6	-0.867776			0.719811	0.190629	0.300489	22.6715	24.079	24.4791	24.7294	24.5423	24.5613	7	7	7	21.8	21.8	21.8	62.735	0	90.625	658640000	46	NaN	NaN	NaN	3	10	-1.33225
P35237	P35237	Serpin B6	SERPINB6	-0.842937			0.719113	0.190936	0.303947	23.0391	24.7803	24.4538	25.0128	24.9233	24.8658	5	5	5	21.5	21.5	21.5	42.621	0	20.009	592250000	29	5	5	5	1	2	-1.32528
Q9NS69	Q9NS69	Mitochondrial import receptor subunit TOM22 homolog	TOMM22	0.213815			0.718836	0.191057	0.529566	27.7001	28.0154	27.9594	27.683	27.8401	27.5104	5	5	5	66.2	66.2	66.2	15.521	0	156.37	8403700000	207	5	5	5	1	22	0.905931
Q9NSE4	Q9NSE4	Isoleucine--tRNA ligase, mitochondrial	IARS2	0.303069			0.718279	0.191303	0.463759	25.6685	25.8311	26.2743	25.531	25.7518	25.5819	17	17	17	22.4	22.4	22.4	113.79	0	40.216	4895100000	247	17	17	17	1	16	1.03462
P07711	P07711	Cathepsin L1;Cathepsin L1 heavy chain;Cathepsin L1 light chain	CTSL	-0.665391			0.718156	0.191357	0.331715	23.9516	24.3317	24.0828	25.5958	24.4886	24.278	4	4	4	18.9	18.9	18.9	37.564	0	8.236	398120000	19	4	4	4	1	5	-1.2707
P40200;P40200-2	P40200;P40200-2	T-cell surface protein tactile	CD96	-0.846973			0.717523	0.191636	0.304793	24.5183	24.8237	23.2435	24.6613	25.4823	24.9828	3	3	3	8.4	8.4	8.4	65.633	0	4.577	689280000	18	NaN	NaN	NaN	2	1	-1.32406
Q8N1F7;Q8N1F7-2	Q8N1F7;Q8N1F7-2	Nuclear pore complex protein Nup93	NUP93	0.227192			0.716664	0.192015	0.517071	28.9151	28.4926	28.4814	28.3625	28.4484	28.3967	23	23	23	39.1	39.1	39.1	93.487	0	323.31	17490000000	304	NaN	NaN	NaN	2	44	0.927626
O43837;O43837-2;O43837-3	O43837;O43837-2	Isocitrate dehydrogenase [NAD] subunit beta, mitochondrial	IDH3B	0.16232			0.716469	0.192102	0.581047	27.1156	27.1785	27.4429	27.0439	27.0743	27.1318	15	15	15	46.2	46.2	46.2	42.183	0	47.335	7594000000	213	NaN	NaN	NaN	3	16	0.797393
Q12959;Q12959-2;Q12959-5;Q12959-3;Q12959-6;Q12959-4;Q12959-7;Q12959-9;Q12959-8;Q15700;Q15700-4;Q15700-3;Q15700-5;Q15700-2	Q12959;Q12959-2;Q12959-5;Q12959-3;Q12959-6;Q12959-4;Q12959-7;Q12959-9;Q12959-8	Disks large homolog 1	DLG1	0.341098			0.715593	0.192489	0.445048	25.4816	25.5039	25.791	25.3821	24.8697	25.5014	12	12	12	24.4	24.4	24.4	100.45	0	42.429	1554600000	78	NaN	NaN	NaN	14	12	1.07309
Q96I24;Q96I24-2	Q96I24	Far upstream element-binding protein 3	FUBP3	0.264187			0.713869	0.193255	0.492584	27.7131	27.309	27.2338	27.1245	27.3061	27.0329	19	19	19	52.8	52.8	52.8	61.64	0	204.51	10462000000	333	NaN	NaN	NaN	2	47	0.981729
Q96BP3;Q96BP3-2	Q96BP3;Q96BP3-2	Peptidylprolyl isomerase domain and WD repeat-containing protein 1	PPWD1	1.32615			0.713576	0.193386	0.279948	24.7517	24.6622	24.7566	24.3369	24.1517	21.7035	4	4	4	11.9	11.9	11.9	73.574	0	19.068	675470000	26	NaN	NaN	NaN	2	7	1.39717
P0DMV8;P0DMV9;P0DMV8-2	P0DMV8;P0DMV9;P0DMV8-2	Heat shock 70 kDa protein 1A;Heat shock 70 kDa protein 1B	HSPA1A;HSPA1B	-0.102769			0.712529	0.193852	0.693548	28.3119	28.4606	28.2424	28.4308	28.4235	28.4689	32	28	19	56.6	51.3	33.9	70.051	0	323.31	31360000000	641	NaN	NaN	NaN	3	88	-0.619492
Q96HE7	Q96HE7	ERO1-like protein alpha	ERO1L	-0.300371			0.712255	0.193975	0.467975	27.9313	28.506	28.4531	28.5987	28.6988	28.4941	28	28	26	73.1	73.1	68.4	54.392	0	323.31	37157000000	584	28	28	26	1	71	-1.02637
Q9Y487	Q9Y487	V-type proton ATPase 116 kDa subunit a isoform 2	ATP6V0A2	0.132725			0.710929	0.194568	0.631353	24.4801	24.566	24.3853	24.4118	24.412	24.2096	9	9	9	17.8	17.8	17.8	98.081	0	31.286	992770000	90	9	9	9	1	12	0.71639
P25398	P25398	40S ribosomal protein S12	RPS12	-0.280577			0.707788	0.19598	0.482538	28.8379	28.7166	28.2467	28.8813	28.8538	28.9078	8	8	8	63.6	63.6	63.6	14.515	0	178.11	22675000000	403	8	8	8	1	42	-0.998602
P08865	P08865	40S ribosomal protein SA	RPSA	-0.367271			0.707409	0.196151	0.434213	29.3047	28.7496	28.5294	29.3368	29.1646	29.1842	12	12	12	58.6	58.6	58.6	32.854	0	293.21	33550000000	420	12	12	12	1	50	-1.08983
P15407;P15407-2	P15407;P15407-2	Fos-related antigen 1	FOSL1	1.48234			0.706469	0.196576	0.278449	25.6648	25.1946	25.2749	24.5518	25.1057	22.0297	2	2	2	11.1	11.1	11.1	29.413	0	5.1373	604460000	25	NaN	NaN	NaN	2	4	1.40149
Q9NX58	Q9NX58	Cell growth-regulating nucleolar protein	LYAR	0.393421			0.70618	0.196707	0.416368	25.0421	24.7651	25.5307	24.5889	24.6085	24.9603	8	8	8	31.1	31.1	31.1	43.614	0	52.352	813070000	62	8	8	8	1	8	1.11052
Q9BPX6;Q9BPX6-2;Q9BPX6-3;Q9BPX6-5;Q9BPX6-4	Q9BPX6;Q9BPX6-2;Q9BPX6-3;Q9BPX6-5;Q9BPX6-4	Calcium uptake protein 1, mitochondrial	MICU1	0.716227			0.705152	0.197173	0.331989	25.4006	25.325	25.1899	25.4854	24.3153	23.9663	3	3	3	12	12	12	54.351	0	19.233	602080000	24	NaN	NaN	NaN	5	1	1.27104
Q9Y3B7;Q9Y3B7-2;Q9Y3B7-3	Q9Y3B7;Q9Y3B7-2;Q9Y3B7-3	39S ribosomal protein L11, mitochondrial	MRPL11	0.239292			0.704984	0.19725	0.508849	25.9478	26.0887	25.7393	25.6066	25.9163	25.535	4	4	4	28.1	28.1	28.1	20.683	0	95.311	1343700000	51	NaN	NaN	NaN	3	4	0.938812
Q15599;Q15599-3	Q15599;Q15599-3	Na(+)/H(+) exchange regulatory cofactor NHE-RF2	SLC9A3R2	0.331021			0.704501	0.197469	0.454197	26.1936	26.014	25.5856	25.3705	25.7428	25.687	12	12	1	43	43	10.7	37.413	0	61.3	2959200000	121	NaN	NaN	NaN	2	16	1.05289
Q9NR12;Q9NR12-2;Q9NR12-6;Q9NR12-5;Q9NR12-4;Q9NR12-3	Q9NR12;Q9NR12-2	PDZ and LIM domain protein 7	PDLIM7	-0.171048			0.704424	0.197504	0.576071	25.4712	25.3927	25.6345	25.558	25.6167	25.8369	10	10	10	43.3	43.3	43.3	49.844	0	92.918	2794600000	122	NaN	NaN	NaN	6	15	-0.811448
Q8IWA4;Q8IWA4-3;Q8IWA4-2	Q8IWA4;Q8IWA4-3;Q8IWA4-2	Mitofusin-1	MFN1	0.553224			0.704051	0.197674	0.363565	24.7805	24.479	24.5802	24.1057	24.6375	23.4367	6	6	6	13.4	13.4	13.4	84.159	0	9.1184	538680000	14	NaN	NaN	NaN	3	2	1.20657
O94923	O94923	D-glucuronyl C5-epimerase	GLCE	0.198919			0.70308	0.198116	0.548334	25.0268	24.958	24.615	24.7087	24.6541	24.6402	7	7	7	20.6	20.6	20.6	70.1	0	73.064	816290000	113	7	7	7	1	18	0.868392
Q9UBW8	Q9UBW8	COP9 signalosome complex subunit 7a	COPS7A	-0.994708			0.702174	0.19853	0.300585	23.8828	21.9855	23.9356	24.1185	24.3867	24.2828	4	4	4	28.7	28.7	28.7	30.276	0	30.641	362670000	34	4	4	4	1	3	-1.33313
P51553;P51553-2	P51553;P51553-2	Isocitrate dehydrogenase [NAD] subunit gamma, mitochondrial	IDH3G	0.967351			0.701485	0.198845	0.30248	25.9351	25.8609	25.9116	23.7214	25.2588	25.8254	3	3	3	16.3	16.3	16.3	42.794	0	44.389	1133300000	50	NaN	NaN	NaN	2	6	1.3271
O76094;O76094-2	O76094;O76094-2	Signal recognition particle subunit SRP72	SRP72	0.285663			0.700908	0.19911	0.483249	27.2711	26.905	26.969	26.5064	27.0179	26.7637	16	16	16	44.3	44.3	44.3	74.605	0	200.29	9368800000	300	NaN	NaN	NaN	2	35	0.999314
Q9UNF0;Q9UNF0-2	Q9UNF0;Q9UNF0-2	Protein kinase C and casein kinase substrate in neurons protein 2	PACSIN2	-0.352115			0.700024	0.199515	0.444588	25.2597	25.0828	24.8925	25.0695	25.7733	25.4484	6	6	6	16.9	16.9	16.9	55.738	0	4.7423	657970000	23	NaN	NaN	NaN	2	2	-1.06912
Q01970;Q01970-2	Q01970;Q01970-2	1-phosphatidylinositol 4,5-bisphosphate phosphodiesterase beta-3	PLCB3	0.248215			0.699953	0.199548	0.504338	25.1488	25.2152	25.2679	24.9815	24.6798	25.226	7	7	7	12.4	12.4	12.4	138.8	0	74.934	724230000	39	NaN	NaN	NaN	2	9	0.948506
P18084	P18084	Integrin beta-5	ITGB5	-0.533864			0.699773	0.199631	0.369347	23.6486	24.6778	24.5173	24.5831	25.0575	24.8047	9	9	9	22	22	22	88.053	0	27.105	958370000	61	9	9	9	1	9	-1.19207
P53004	P53004	Biliverdin reductase A	BLVRA	-0.722105			0.699722	0.199654	0.334628	23.5767	25.0306	24.9093	25.1242	25.2058	25.3529	4	4	4	15.9	15.9	15.9	33.428	0	12.436	734320000	19	4	4	4	1	0	-1.26568
Q9H074-3;Q9H074;Q9H074-2	Q9H074-3;Q9H074;Q9H074-2	Polyadenylate-binding protein-interacting protein 1	PAIP1	-0.180743			0.699683	0.199672	0.566222	24.528	24.4876	24.2866	24.5419	24.5066	24.7959	5	5	5	25.1	25.1	25.1	42.006	0	12.636	445430000	31	NaN	NaN	NaN	3	2	-0.829938
Q3MHD2;Q3MHD2-2	Q3MHD2;Q3MHD2-2	Protein LSM12 homolog	LSM12	1.18786			0.699585	0.199717	0.290163	26.041	24.7573	24.943	25.3823	23.3367	23.4587	2	2	2	19	19	19	21.701	0	17.911	814940000	20	NaN	NaN	NaN	2	1	1.35888
Q99584	Q99584	Protein S100-A13	S100A13	1.06638			0.699129	0.199927	0.298144	24.5001	24.5232	23.9362	24.182	21.9564	23.6219	4	4	4	57.1	57.1	57.1	11.471	0	8.8048	579630000	13	4	4	4	1	5	1.34071
Q9H4L5;Q9H4L5-2;Q9H4L5-4;Q9H4L5-3;Q9H4L5-6;Q9H4L5-5;Q9H4L5-8;Q9H4L5-7	Q9H4L5;Q9H4L5-2;Q9H4L5-4;Q9H4L5-3;Q9H4L5-6;Q9H4L5-5	Oxysterol-binding protein-related protein 3	OSBPL3	0.358009			0.699074	0.199952	0.446588	25.6306	25.0433	24.9748	25.0456	24.8498	24.6793	12	12	11	22.1	22.1	19.7	101.22	0	46.177	1631000000	62	NaN	NaN	NaN	8	6	1.07358
Q7KZF4	Q7KZF4	Staphylococcal nuclease domain-containing protein 1	SND1	-0.159711			0.698074	0.200413	0.591608	27.3364	27.2848	27.3675	27.5339	27.2955	27.6384	27	27	27	44.1	44.1	44.1	102	0	323.31	13941000000	458	27	27	27	1	71	-0.781798
Q15436;Q15436-2	Q15436;Q15436-2	Protein transport protein Sec23A	SEC23A	-0.162542			0.695951	0.201395	0.586701	26.5466	26.4662	26.2187	26.6513	26.5207	26.5471	18	18	16	38.2	38.2	36.6	86.16	0	323.31	5907400000	235	NaN	NaN	NaN	2	26	-0.787421
Q8NFH5;Q8NFH5-2;Q8NFH5-3	Q8NFH5;Q8NFH5-2	Nucleoporin NUP53	NUP35	0.272206			0.695416	0.201643	0.491923	27.462	26.9121	26.9896	26.9429	26.7881	26.816	10	10	10	53.7	53.7	53.7	34.773	0	146.02	3505500000	100	NaN	NaN	NaN	3	19	0.977939
Q96FK6	Q96FK6	WD repeat-containing protein 89	WDR89	0.223089			0.695045	0.201816	0.530397	24.5588	24.2517	24.4827	24.1122	24.4339	24.0778	4	4	4	20.9	20.9	20.9	43.214	0	6.0764	504270000	18	4	4	4	1	5	0.906
P07437;A6NNZ2;Q9H4B7;CON__ENSEMBL:ENSBTAP00000025008	P07437	Tubulin beta chain	TUBB	-0.266254			0.69493	0.201869	0.497332	31.7129	31.9232	31.3387	31.991	31.9122	31.8703	30	6	5	71.8	19.6	16.2	49.67	0	220.01	132570000000	717	NaN	NaN	NaN	4	75	-0.969764
O15144	O15144	Actin-related protein 2/3 complex subunit 2	ARPC2	-0.167402			0.693939	0.20233	0.581145	26.673	26.8893	27.0423	27.0424	27.0743	26.9901	8	8	8	36.7	36.7	36.7	34.333	0	38.097	3653400000	135	8	8	8	1	12	-0.797581
Q96QD8;Q96QD8-2	Q96QD8	Sodium-coupled neutral amino acid transporter 2	SLC38A2	-0.3591			0.693867	0.202364	0.445179	26.9861	27.5254	27.2128	27.2756	27.8822	27.6439	4	4	4	12.5	12.5	12.5	56.025	0	69.605	3026800000	104	NaN	NaN	NaN	2	14	-1.06956
Q8WUB8;Q8WUB8-2;Q8WUB8-3	Q8WUB8;Q8WUB8-2;Q8WUB8-3	PHD finger protein 10	PHF10	0.358585			0.693001	0.202768	0.444108	23.6072	24.0212	23.5164	23.3066	23.6851	23.0773	2	2	2	5.8	5.8	5.8	56.05	0	5.5332	140800000	20	NaN	NaN	NaN	3	3	1.06827
P46100;P46100-4;P46100-3;P46100-5;P46100-2;P46100-6	P46100;P46100-4;P46100-3;P46100-5;P46100-2	Transcriptional regulator ATRX	ATRX	0.218272			0.692946	0.202793	0.536808	25.295	25.0705	24.9245	25.024	24.9104	24.7007	18	18	18	12.1	12.1	12.1	282.58	0	60.716	1379000000	103	NaN	NaN	NaN	6	17	0.896533
Q8NEW0	Q8NEW0	Zinc transporter 7	SLC30A7	-1.56301			0.692669	0.202923	0.284498	22.0651	24.8534	25.3106	25.7628	25.3115	25.8438	3	3	3	15.7	15.7	15.7	41.625	0	79.047	1133100000	51	3	3	3	1	6	-1.38605
Q9UBG0	Q9UBG0	C-type mannose receptor 2	MRC2	-0.38397			0.69125	0.203587	0.43587	24.5601	24.607	24.9427	24.6707	25.4306	25.1605	9	9	9	12.1	12.1	12.1	166.67	0	51.644	675360000	34	9	9	9	1	7	-1.08798
P14678;P14678-2;P14678-3	P14678;P14678-2;P14678-3	Small nuclear ribonucleoprotein-associated proteins B and B	SNRPB	0.30793			0.691107	0.203654	0.475329	28.2197	28.1236	28.7634	28.1243	28.0674	27.9912	7	7	1	30.4	30.4	5.8	24.61	0	21.973	6784600000	172	NaN	NaN	NaN	3	23	1.01671
O60934	O60934	Nibrin	NBN	0.724903			0.690491	0.203943	0.341248	24.4261	24.7761	24.8687	24.4707	23.0499	24.3755	9	9	9	22.5	22.5	22.5	84.958	0	22.417	686510000	48	9	9	9	1	14	1.25425
P09651-2;P09651;P09651-3;Q32P51	P09651-2;P09651;P09651-3;Q32P51	Heterogeneous nuclear ribonucleoprotein A1;Heterogeneous nuclear ribonucleoprotein A1, N-terminally processed;Heterogeneous nuclear ribonucleoprotein A1-like 2	HNRNPA1;HNRNPA1L2	0.471922			0.690238	0.204062	0.396377	30.7593	30.4507	31.0174	30.7513	29.8384	30.2219	31	31	31	81.9	81.9	81.9	34.196	0	323.31	125340000000	983	NaN	NaN	NaN	4	119	1.14751
P62851	P62851	40S ribosomal protein S25	RPS25	-0.310305			0.690037	0.204156	0.47373	26.6199	26.3703	26.931	26.7042	27.0384	27.1095	2	2	2	15.2	15.2	15.2	13.742	0	3.9782	2347200000	60	2	2	2	1	5	-1.01834
P61289;P61289-3;P61289-2	P61289;P61289-3;P61289-2	Proteasome activator complex subunit 3	PSME3	0.167602			0.688906	0.204689	0.581462	25.2506	25.1592	25.0151	24.8821	24.8921	25.1479	7	7	7	35	35	35	29.506	0	10.247	741630000	46	NaN	NaN	NaN	3	6	0.795332
P51610;P51610-2;P51610-3	P51610;P51610-2	Host cell factor 1;HCF N-terminal chain 1;HCF N-terminal chain 2;HCF N-terminal chain 3;HCF N-terminal chain 4;HCF N-terminal chain 5;HCF N-terminal chain 6;HCF C-terminal chain 1;HCF C-terminal chain 2;HCF C-terminal chain 3;HCF C-terminal chain 4;HCF C-terminal chain 5;HCF C-terminal chain 6	HCFC1	0.290311			0.687967	0.205132	0.484032	28.6747	29.0668	29.2799	28.6988	28.5986	28.853	24	24	1	22.3	22.3	1.4	208.73	0	100.55	11234000000	262	NaN	NaN	NaN	3	52	0.994094
Q9BZE4;Q9BZE4-2;Q9BZE4-3	Q9BZE4;Q9BZE4-2;Q9BZE4-3	Nucleolar GTP-binding protein 1	GTPBP4	0.146247			0.687565	0.205322	0.612102	26.2682	26.1585	26.1652	26.1788	26.0971	25.8772	15	15	15	36.4	36.4	36.4	73.964	0	50.221	3904400000	143	NaN	NaN	NaN	3	13	0.743161
O15446;O15446-2	O15446;O15446-2	DNA-directed RNA polymerase I subunit RPA34	CD3EAP	0.933307			0.687552	0.205328	0.319021	24.6016	24.4884	25.1879	22.6836	24.2395	24.5548	8	8	8	36.7	36.7	36.7	54.985	0	48.834	664170000	56	NaN	NaN	NaN	2	6	1.30042
O75439	O75439	Mitochondrial-processing peptidase subunit beta	PMPCB	0.240405			0.687485	0.20536	0.517534	25.8163	25.6817	25.9661	25.4324	25.8531	25.4574	11	10	10	32.1	30.7	30.7	54.366	0	178.08	1776000000	74	11	10	10	1	6	0.927765
P28827;P28827-2	P28827;P28827-2	Receptor-type tyrosine-protein phosphatase mu	PTPRM	-0.100386			0.686021	0.206053	0.697792	23.1917	23.1103	23.1509	23.1653	23.3724	23.2164	2	2	1	1.9	1.9	1.2	163.68	0.0018596	1.5305	131840000	5	NaN	NaN	NaN	2	2	-0.602664
P00749;P00749-2	P00749;P00749-2	Urokinase-type plasminogen activator;Urokinase-type plasminogen activator long chain A;Urokinase-type plasminogen activator short chain A;Urokinase-type plasminogen activator chain B	PLAU	-0.369388			0.683956	0.207035	0.444376	25.7841	26.3803	25.7315	26.0827	26.5197	26.4017	9	9	9	28.8	28.8	28.8	48.507	0	109.13	2169200000	75	NaN	NaN	NaN	2	19	-1.06879
Q5VWQ8;Q5VWQ8-3;Q5VWQ8-4;Q5VWQ8-2;Q5VWQ8-5	Q5VWQ8;Q5VWQ8-3;Q5VWQ8-4;Q5VWQ8-2;Q5VWQ8-5	Disabled homolog 2-interacting protein	DAB2IP	0.74491			0.683275	0.20736	0.341161	25.4633	25.0633	23.8617	24.0509	24.2575	23.8453	1	1	1	0.8	0.8	0.8	131.62	0.0093886	0.81298	429940000	17	NaN	NaN	NaN	5	0	1.25038
P38159;P38159-2;P38159-3;O75526;Q8N7X1	P38159;P38159-2	RNA-binding motif protein, X chromosome;RNA-binding motif protein, X chromosome, N-terminally processed	RBMX	0.335347			0.683214	0.207389	0.46392	28.1155	27.715	28.439	27.7686	27.6141	27.8808	14	14	4	40.2	40.2	8.2	42.331	0	54.427	8407400000	130	NaN	NaN	NaN	5	20	1.0376
P22413	P22413	Ectonucleotide pyrophosphatase/phosphodiesterase family member 1;Alkaline phosphodiesterase I;Nucleotide pyrophosphatase	ENPP1	0.296808			0.682591	0.207687	0.482912	26.6741	27.1798	26.7596	26.6779	26.7123	26.333	15	15	15	33.4	33.4	33.4	104.92	0	129.86	4080800000	175	15	15	15	1	25	0.99699
Q9Y221;Q9Y221-2	Q9Y221;Q9Y221-2	60S ribosome subunit biogenesis protein NIP7 homolog	NIP7	0.353624			0.682113	0.207916	0.454115	26.8283	26.7032	27.3639	26.8412	26.5591	26.4342	9	9	9	70.6	70.6	70.6	20.462	0	48.417	4924600000	112	NaN	NaN	NaN	2	18	1.05341
Q86X29;Q86X29-6;Q86X29-5;Q86X29-2;Q86X29-3;Q86X29-4	Q86X29;Q86X29-6;Q86X29-5;Q86X29-2;Q86X29-3;Q86X29-4	Lipolysis-stimulated lipoprotein receptor	LSR	0.332256			0.682048	0.207947	0.46452	24.9927	24.5873	24.5416	24.3618	24.6737	24.0893	6	6	6	15.1	15.1	15.1	71.438	0	13.162	577420000	32	NaN	NaN	NaN	6	9	1.03355
P10768	P10768	S-formylglutathione hydrolase	ESD	-0.37004			0.682022	0.207959	0.444344	25.175	25.4474	25.2647	25.9882	25.2125	25.7965	8	8	8	61	61	61	31.462	0	33.161	1607600000	118	8	8	8	1	4	-1.06743
Q92734;Q92734-4;Q92734-3;Q92734-2	Q92734;Q92734-4;Q92734-3;Q92734-2	Protein TFG	TFG	-0.203056			0.681535	0.208192	0.551121	25.7733	25.484	25.3845	25.6125	25.8182	25.8203	3	3	3	15.8	15.8	15.8	43.447	0	84.767	1278600000	82	NaN	NaN	NaN	4	8	-0.862448
Q32MZ4-3;Q32MZ4-2;Q32MZ4;Q32MZ4-4	Q32MZ4-3;Q32MZ4-2;Q32MZ4	Leucine-rich repeat flightless-interacting protein 1	LRRFIP1	-0.312319			0.6804	0.208737	0.478451	25.3052	24.7242	24.7239	25.109	25.3744	25.2068	10	10	9	16.5	16.5	14.9	82.688	0	58.932	1197900000	83	NaN	NaN	NaN	4	4	-1.01196
Q5RKV6	Q5RKV6	Exosome complex component MTR3	EXOSC6	0.370822			0.679198	0.209316	0.445465	24.9227	24.7645	25.5406	24.751	24.5602	24.8041	6	6	6	25.4	25.4	25.4	28.235	0	46.822	786860000	43	6	6	6	1	8	1.06528
P98088	P98088	Mucin-5AC	MUC5AC	-0.249861			0.678721	0.209546	0.511978	25.7953	25.7472	25.8336	25.7522	26.325	26.0485	9	9	9	6.3	6.3	6.3	585.56	0	33.909	966780000	41	9	9	9	1	6	-0.934855
P05091;P05091-2	P05091;P05091-2	Aldehyde dehydrogenase, mitochondrial	ALDH2	0.387931			0.678371	0.209715	0.444556	26.2932	26.5842	26.6092	25.6501	26.4576	26.2151	19	19	19	56.5	56.5	56.5	56.381	0	75.524	4831400000	163	NaN	NaN	NaN	2	19	1.07811
Q8ND82	Q8ND82	Zinc finger protein 280C	ZNF280C	-0.530407			0.677606	0.210084	0.384019	23.0144	23.5647	22.4127	23.6458	23.6608	23.2764	4	4	3	7.5	7.5	6.2	83.095	0	6.2096	247400000	12	4	4	3	1	1	-1.16418
Q9NQE9	Q9NQE9	Histidine triad nucleotide-binding protein 3	HINT3	-0.277927			0.676531	0.210605	0.496859	24.9529	25.0796	24.5726	25.353	25.0957	24.9902	4	4	4	47.8	47.8	47.8	20.361	0	5.0521	694660000	31	4	4	4	1	3	-0.969755
Q96I99;Q96I99-2	Q96I99;Q96I99-2	Succinyl-CoA ligase [GDP-forming] subunit beta, mitochondrial	SUCLG2	0.315445			0.676047	0.21084	0.477738	26.4794	26.4931	26.817	26.0571	26.6392	26.1469	14	14	14	43.1	43.1	43.1	46.51	0	84.551	6416800000	178	NaN	NaN	NaN	2	10	1.01131
Q9H1E3;Q9H1E3-2	Q9H1E3	Nuclear ubiquitous casein and cyclin-dependent kinase substrate 1	NUCKS1	-0.696583			0.675667	0.211025	0.354034	23.7148	22.7613	24.0792	24.6339	23.7548	24.2563	5	5	5	18.9	18.9	18.9	27.296	0	24.954	316640000	26	NaN	NaN	NaN	2	1	-1.22594
Q14203-4;Q14203-3;Q14203-5	Q14203-4;Q14203-3;Q14203-5	Dynactin subunit 1	DCTN1	-0.18146			0.674718	0.211486	0.575748	25.2734	25.5361	25.3389	25.6102	25.3849	25.6977	21	21	2	27.2	27.2	3.2	138.75	0	89.738	2623900000	118	NaN	NaN	NaN	3	12	-0.816952
Q6RFH5;Q6RFH5-2	Q6RFH5;Q6RFH5-2	WD repeat-containing protein 74	WDR74	-0.0841274			0.674269	0.211705	0.738738	26.1785	25.997	26.0536	26.1596	26.1927	26.1292	11	11	11	47.3	47.3	47.3	42.441	0	56.647	2897500000	92	NaN	NaN	NaN	2	19	-0.537043
Q9Y287;Q9Y287-2	Q9Y287	Integral membrane protein 2B;BRI2, membrane form;BRI2 intracellular domain;BRI2C, soluble form;Bri23 peptide	ITM2B	-0.545545			0.674042	0.211816	0.382852	25.5254	26.7193	26.0744	26.7889	26.3994	26.7674	5	5	5	24.8	24.8	24.8	30.338	0	52.163	2090600000	86	NaN	NaN	NaN	2	11	-1.16703
Q8N5C6;Q8N5C6-2	Q8N5C6;Q8N5C6-2	S1 RNA-binding domain-containing protein 1	SRBD1	0.162065			0.673998	0.211837	0.595341	29.3872	29.1988	29.4562	29.1862	29.0508	29.319	2	2	2	2.5	2.5	2.5	111.77	0.0042649	1.1222	9399000000	30	NaN	NaN	NaN	2	4	0.774803
P78536;P78536-2	P78536;P78536-2	Disintegrin and metalloproteinase domain-containing protein 17	ADAM17	-0.30071			0.673863	0.211903	0.483078	24.1023	24.4242	23.9774	24.6671	24.5706	24.1683	5	5	5	12.9	12.9	12.9	93.02	0	26.351	521220000	18	NaN	NaN	NaN	2	4	-0.99376
P37173;P37173-2	P37173;P37173-2	TGF-beta receptor type-2	TGFBR2	-0.488078			0.673116	0.212268	0.400539	23.7934	24.6288	24.1733	24.3898	25.1249	24.5452	8	8	8	15	15	15	64.567	0	47.739	866430000	55	NaN	NaN	NaN	2	10	-1.1373
Q9ULC3	Q9ULC3	Ras-related protein Rab-23	RAB23	0.206121			0.671873	0.212876	0.550443	24.7784	25.0309	25.1671	24.7172	24.9457	24.6951	7	7	7	38.4	38.4	38.4	26.659	0	22.423	966000000	31	7	7	7	1	5	0.861587
Q15019;Q15019-2;Q15019-3	Q15019;Q15019-2;Q15019-3	Septin-2	2023-09-02	-0.176455			0.671442	0.213088	0.579012	26.3294	26.4238	26.6284	26.7787	26.5009	26.6313	16	16	16	65.9	65.9	65.9	41.487	0	238.31	6676600000	234	NaN	NaN	NaN	3	21	-0.804766
Q9Y305;Q9Y305-3;Q9Y305-2;Q9Y305-4	Q9Y305;Q9Y305-3;Q9Y305-2;Q9Y305-4	Acyl-coenzyme A thioesterase 9, mitochondrial	ACOT9	0.257128			0.669999	0.213797	0.509266	26.865	26.9224	27.056	26.4803	27.0153	26.5764	19	19	19	45.1	45.1	45.1	49.901	0	140.79	5751900000	222	NaN	NaN	NaN	4	12	0.938018
P15260	P15260	Interferon gamma receptor 1	IFNGR1	-0.764837			0.669601	0.213993	0.348531	23.6719	25.172	25.1949	25.5802	25.5499	25.2033	3	3	3	10.2	10.2	10.2	54.404	0	9.8733	612460000	22	3	3	3	1	4	-1.23721
Q9Y3D0	Q9Y3D0	Mitotic spindle-associated MMXD complex subunit MIP18	FAM96B	-0.195524			0.669341	0.214121	0.561536	24.2623	24.1773	23.9991	24.1279	24.467	24.4304	2	2	2	17.8	17.8	17.8	17.663	0	16.249	379300000	18	2	2	2	1	1	-0.8409
Q8N0X7	Q8N0X7	Spartin	SPG20	-0.165696			0.668218	0.214675	0.592643	26.139	26.0319	26.0398	26.0753	26.1937	26.4388	8	8	8	21.5	21.5	21.5	72.832	0	53.381	2931100000	111	8	8	8	1	13	-0.779863
Q9UHR4	Q9UHR4	Brain-specific angiogenesis inhibitor 1-associated protein 2-like protein 1	BAIAP2L1	-0.410204			0.667827	0.214869	0.440102	24.0702	23.628	23.9607	24.3832	23.8359	24.6704	6	6	6	20.4	20.4	20.4	56.882	0	26.969	417800000	35	6	6	6	1	8	-1.08355
P61019;P61019-2	P61019;P61019-2	Ras-related protein Rab-2A	RAB2A	0.16808			0.667662	0.21495	0.588399	27.2425	27.3999	27.1451	27.2679	27.0031	27.0123	12	12	5	60.4	60.4	24.5	23.545	0	163.98	8763700000	187	NaN	NaN	NaN	2	30	0.784796
P05783;CON__Q497I4;CON__Q92764;Q92764;CON__H-INV:HIT000015463;Q14532;CON__O76014;CON__Q14525;CON__Q15323;CON__A2A5Y0;CON__Q2M2I5;CON__Q9UE12;CON__REFSEQ:XP_986630;Q15323;CON__Q14532;Q14525;CON__O76013;Q2M2I5;O76014;O76013-2;CON__O76015;O76015;O76013;CON__A2AB72	P05783	Keratin, type I cytoskeletal 18	KRT18	-0.129553			0.667472	0.215044	0.650787	32.5867	32.5068	32.2959	32.5637	32.5999	32.6144	43	43	30	83.5	83.5	64.9	48.057	0	323.31	272770000000	1597	NaN	NaN	NaN	24	194	-0.689031
Q9Y3C1;Q9Y3C1-3;Q9Y3C1-2	Q9Y3C1;Q9Y3C1-3;Q9Y3C1-2	Nucleolar protein 16	NOP16	0.394362			0.66734	0.21511	0.445542	26.9271	26.2241	26.3719	26.063	26.4145	25.8625	6	6	6	38.8	38.8	38.8	21.188	0	24.903	2151400000	56	NaN	NaN	NaN	3	5	1.07167
P05386	P05386	60S acidic ribosomal protein P1	RPLP1	-0.628427			0.666607	0.215473	0.368714	31.368	30.2388	30.3154	30.9401	31.1713	31.696	5	4	4	90.4	75.4	75.4	11.514	0	97.967	54754000000	158	5	4	4	1	17	-1.19141
P36954	P36954	DNA-directed RNA polymerase II subunit RPB9	POLR2I	0.268902			0.66557	0.215988	0.503716	24.6896	24.4126	24.8471	24.4876	24.5365	24.1184	4	4	4	53.6	53.6	53.6	14.523	0	17.32	506670000	21	4	4	4	1	6	0.949641
P31937	P31937	3-hydroxyisobutyrate dehydrogenase, mitochondrial	HIBADH	0.274528			0.665051	0.216246	0.499944	26.6422	26.3219	26.5093	25.9299	26.4923	26.2277	12	12	12	56	56	56	35.329	0	113.27	3856900000	152	12	12	12	1	10	0.956134
Q9NP81;Q9NP81-2	Q9NP81;Q9NP81-2	Serine--tRNA ligase, mitochondrial	SARS2	0.666414			0.664181	0.21668	0.367689	24.1942	24.0191	24.6124	23.8265	24.2014	22.7986	6	6	6	19.1	19.1	19.1	58.282	0	13.253	422110000	32	NaN	NaN	NaN	2	1	1.20126
P42892;P42892-3;P42892-2;P42892-4	P42892;P42892-3;P42892-2;P42892-4	Endothelin-converting enzyme 1	ECE1	-0.280392			0.663963	0.216789	0.499597	28.6618	29.228	28.8194	29.0676	29.3615	29.1213	17	17	17	29.4	29.4	29.4	87.163	0	91.52	9843800000	172	NaN	NaN	NaN	4	32	-0.962237
Q15102	Q15102	Platelet-activating factor acetylhydrolase IB subunit gamma	PAFAH1B3	-0.403928			0.663808	0.216866	0.446992	24.528	24.3533	24.2944	24.3438	24.7766	25.2671	4	4	4	32	32	32	25.734	0	64.209	590410000	59	4	4	4	1	5	-1.07491
Q9Y3B4	Q9Y3B4	Splicing factor 3B subunit 6	SF3B6	1.7018			0.663667	0.216937	0.294804	27.6462	27.5116	27.542	26.9619	23.5432	27.0893	4	4	4	38.4	38.4	38.4	14.585	0	8.1791	3292600000	44	4	4	4	1	7	1.34838
P07814	P07814	Bifunctional glutamate/proline--tRNA ligase;Glutamate--tRNA ligase;Proline--tRNA ligase	EPRS	-0.135914			0.663468	0.217036	0.640008	27.1337	26.9165	26.8344	27.0829	27.0625	27.1469	52	52	52	52.4	52.4	52.4	170.59	0	323.31	22504000000	581	52	52	52	1	65	-0.704815
Q8TC07-3;Q8TC07-2;Q8TC07	Q8TC07-3;Q8TC07-2;Q8TC07	TBC1 domain family member 15	TBC1D15	-0.808075			0.662858	0.217341	0.348735	24.624	22.7594	23.7035	24.2613	24.5786	24.6712	3	3	3	7.3	7.3	7.3	78.572	0	8.2921	301790000	28	NaN	NaN	NaN	3	1	-1.23861
P49916;P49916-3;P49916-4;P49916-2	P49916;P49916-3;P49916-4;P49916-2	DNA ligase 3	LIG3	0.625196			0.661968	0.217787	0.372535	24.0452	24.1527	24.6806	22.9294	23.8792	24.1943	9	9	9	13.9	13.9	13.9	112.91	0	14.118	522370000	23	NaN	NaN	NaN	4	10	1.18432
Q9Y314	Q9Y314	Nitric oxide synthase-interacting protein	NOSIP	0.322355			0.661535	0.218004	0.480422	24.3958	24.2658	23.782	23.7684	23.6562	24.0518	4	4	4	26.6	26.6	26.6	33.172	0	14.626	411900000	38	4	4	4	1	8	1.005
O75431;O75431-2	O75431;O75431-2	Metaxin-2	MTX2	0.257348			0.661284	0.21813	0.515542	30.3719	30.268	29.9204	30.1444	29.8734	29.7704	13	13	13	62	62	62	29.763	0	323.31	22784000000	275	NaN	NaN	NaN	2	30	0.931427
P09496-2;P09496;P09496-4;P09496-3;P09496-5	P09496-2;P09496;P09496-4;P09496-3;P09496-5	Clathrin light chain A	CLTA	0.217592			0.66127	0.218137	0.54746	28.7772	28.3783	28.4923	28.5119	28.2499	28.2332	7	7	7	32.1	32.1	32.1	23.662	0	205.33	6511100000	89	NaN	NaN	NaN	5	7	0.873643
O60341;O60341-2	O60341;O60341-2	Lysine-specific histone demethylase 1A	KDM1A	0.516576			0.661202	0.218171	0.400038	26.8472	27.3842	27.6305	27.2754	26.3625	26.6742	17	17	17	35.7	35.7	35.7	92.902	0	97.57	3290700000	96	NaN	NaN	NaN	2	34	1.13805
Q14240;Q14240-2	Q14240;Q14240-2	Eukaryotic initiation factor 4A-II;Eukaryotic initiation factor 4A-II, N-terminally processed	EIF4A2	-0.223306			0.661124	0.218211	0.543211	25.7998	25.4145	25.8437	25.7715	25.9635	25.9929	22	11	11	60.7	34.4	34.4	46.402	0	79.852	2477900000	105	NaN	NaN	NaN	2	12	-0.882609
Q16698;Q16698-2	Q16698;Q16698-2	2,4-dienoyl-CoA reductase, mitochondrial	DECR1	0.20871			0.660537	0.218506	0.553684	27.4323	27.314	27.3336	26.9036	27.382	27.1683	8	8	8	31	31	31	36.067	0	86.836	5432400000	106	NaN	NaN	NaN	2	12	0.858473
Q9Y277;Q9Y277-2	Q9Y277;Q9Y277-2	Voltage-dependent anion-selective channel protein 3	VDAC3	0.399975			0.659442	0.219057	0.445098	27.3247	27.8519	28.182	27.4015	27.5764	27.1806	8	8	8	46.3	46.3	46.3	30.658	0	95.791	7315300000	129	NaN	NaN	NaN	2	19	1.06753
Q9Y6W5;Q9Y6W5-2;Q9UPY6;Q9UPY6-2	Q9Y6W5;Q9Y6W5-2	Wiskott-Aldrich syndrome protein family member 2	WASF2	-0.438339			0.658778	0.219393	0.432265	22.9918	23.6309	23.9618	24.112	23.7784	24.0092	3	3	3	9	9	9	54.283	0	13.987	289160000	26	NaN	NaN	NaN	4	4	-1.09233
P08195-2	P08195-2	4F2 cell-surface antigen heavy chain	SLC3A2	-0.227744			0.658518	0.219524	0.542147	30.6791	30.5423	30.1696	30.6201	30.7124	30.7418	32	32	2	62.9	62.9	7.2	57.944	0	323.31	107620000000	1019	32	32	2	1	107	-0.887572
Q8WTS1	Q8WTS1	1-acylglycerol-3-phosphate O-acyltransferase ABHD5	ABHD5	-0.851134			0.6577	0.219938	0.346741	24.4305	22.6591	23.6847	24.1012	25.0023	24.2243	4	4	4	22.1	22.1	22.1	39.095	0	29.578	306910000	22	4	4	4	1	0	-1.24097
P42677	P42677	40S ribosomal protein S27	RPS27	-0.341545			0.657358	0.220111	0.473986	28.0118	27.8534	27.3255	27.8617	28.1157	28.238	4	4	2	39.3	39.3	14.3	9.461	0	16.658	4871100000	100	4	4	2	1	12	-1.01891
P84077;P61204;P61204-2	P84077;P61204;P61204-2	ADP-ribosylation factor 1;ADP-ribosylation factor 3	ARF1;ARF3	-0.399035			0.655918	0.220842	0.447628	26.8478	27.1831	27.4458	27.9644	27.2378	27.4717	9	7	6	63.5	40.9	40.9	20.697	0	94.932	5551900000	164	NaN	NaN	NaN	3	21	-1.06317
P61086;P61086-2;P61086-3	P61086;P61086-2;P61086-3	Ubiquitin-conjugating enzyme E2 K	UBE2K	-0.314208			0.65576	0.220923	0.484346	25.1368	24.9569	24.9986	24.9797	25.3484	25.7069	4	4	4	36.5	36.5	36.5	22.406	0	21.711	699850000	33	NaN	NaN	NaN	3	4	-0.991681
P35658;P35658-3;P35658-4;P35658-2;P35658-5	P35658;P35658-3;P35658-4;P35658-2;P35658-5	Nuclear pore complex protein Nup214	NUP214	0.218376			0.653948	0.221846	0.547391	27.3283	26.8703	27.2074	26.9695	26.7903	26.9911	30	30	30	29.2	29.2	29.2	213.62	0	173.34	7866700000	337	NaN	NaN	NaN	5	46	0.869763
Q16822;Q16822-3;Q16822-2;P35558	Q16822;Q16822-3;Q16822-2	Phosphoenolpyruvate carboxykinase [GTP], mitochondrial	PCK2	-0.270657			0.653046	0.222307	0.507556	26.4746	26.3112	26.4996	26.3888	27.0051	26.7036	22	22	22	46.1	46.1	46.1	70.698	0	180.52	7105600000	328	NaN	NaN	NaN	4	31	-0.941508
P14866;P14866-2	P14866;P14866-2	Heterogeneous nuclear ribonucleoprotein L	HNRNPL	0.414014			0.652502	0.222586	0.445662	31.4766	30.7818	31.5606	31.1021	30.596	30.8788	28	28	28	71.6	71.6	71.6	64.132	0	323.31	117430000000	1022	NaN	NaN	NaN	2	136	1.06986
P24752;P24752-2	P24752	Acetyl-CoA acetyltransferase, mitochondrial	ACAT1	0.2502			0.652226	0.222728	0.525255	28.5096	28.5178	28.5827	27.9785	28.5729	28.3081	18	18	18	55	55	55	45.199	0	323.31	15873000000	330	NaN	NaN	NaN	2	35	0.914828
O95810	O95810	Serum deprivation-response protein	SDPR	0.308914			0.652003	0.222842	0.492309	31.4437	31.0527	31.0481	31.2005	30.7832	30.6342	17	17	17	48.2	48.2	48.2	47.173	0	160.35	48973000000	400	17	17	17	1	51	0.982949
O43324;O43324-2	O43324;O43324-2	Eukaryotic translation elongation factor 1 epsilon-1	EEF1E1	-0.284832			0.650451	0.22364	0.50016	25.9928	25.9256	25.6405	25.8229	26.386	26.2045	6	6	6	48.3	48.3	48.3	19.81	0	15.784	1354500000	53	NaN	NaN	NaN	2	4	-0.955865
Q7Z4V5;Q7Z4V5-2;Q7Z4V5-4;Q7Z4V5-3	Q7Z4V5;Q7Z4V5-2;Q7Z4V5-4;Q7Z4V5-3	Hepatoma-derived growth factor-related protein 2	HDGFRP2	0.329206			0.648167	0.224819	0.483281	26.2031	26.4201	26.9444	26.3039	26.1986	26.0775	9	9	8	15.6	15.6	15.6	74.316	0	92.457	3220400000	86	NaN	NaN	NaN	4	13	0.998996
Q9NSY1;Q9NSY1-2;Q9NSY1-3	Q9NSY1;Q9NSY1-2;Q9NSY1-3	BMP-2-inducible protein kinase	BMP2K	0.282923			0.648067	0.224871	0.503157	24.2118	24.6458	24.7696	24.3738	24.0568	24.3478	10	10	9	22.1	22.1	21.1	129.17	0	42.258	670370000	60	NaN	NaN	NaN	3	24	0.951663
O75367-2	O75367-2	Core histone macro-H2A.1	H2AFY	-0.250272			0.647954	0.224929	0.526771	29.9721	29.6962	29.637	29.8317	30.2944	29.93	15	15	1	63.4	63.4	9.8	39.183	0	166.04	40464000000	404	15	15	1	1	46	-0.911568
P08651-2;P08651-4;P08651-3;P08651;P08651-6;P08651-5;Q12857-3;Q14938-4;Q14938-6;Q12857;Q14938-2;Q14938-3;Q14938-5;O00712-2;Q12857-2;Q14938;Q12857-4	P08651-2;P08651-4;P08651-3;P08651;P08651-6;P08651-5	Nuclear factor 1 C-type	NFIC	0.565382			0.647787	0.225016	0.396865	25.2671	24.2284	24.6829	24.1744	23.7119	24.596	6	6	5	21	21	19	54.681	0	37.093	591630000	18	NaN	NaN	NaN	17	4	1.14354
P62310	P62310	U6 snRNA-associated Sm-like protein LSm3	LSM3	0.374696			0.647108	0.225368	0.464644	26.1113	25.8043	25.4057	25.0934	25.6524	25.4514	2	2	2	34.3	34.3	34.3	11.845	0	155.66	1057300000	51	2	2	2	1	4	1.03613
Q12872;Q12872-2	Q12872;Q12872-2	Splicing factor, suppressor of white-apricot homolog	SFSWAP	0.712874			0.646062	0.225911	0.368239	23.9389	24.0772	23.8871	22.2737	23.8625	23.6284	6	6	6	11.4	11.4	11.4	104.82	0	11.705	219470000	21	NaN	NaN	NaN	2	4	1.19116
Q86SX6	Q86SX6	Glutaredoxin-related protein 5, mitochondrial	GLRX5	0.286478			0.645099	0.226413	0.502209	25.2109	25.1493	25.7376	25.033	25.2234	24.9821	3	3	3	19.1	19.1	19.1	16.628	0	12.616	474530000	27	3	3	3	1	3	0.953081
O76021;O76021-2	O76021	Ribosomal L1 domain-containing protein 1	RSL1D1	0.250792			0.64499	0.22647	0.527212	27.7377	27.3283	27.8264	27.2449	27.5384	27.3568	19	19	19	38.6	38.6	38.6	54.972	0	125.79	13516000000	357	NaN	NaN	NaN	2	40	0.909916
Q99627;Q99627-2	Q99627;Q99627-2	COP9 signalosome complex subunit 8	COPS8	-0.798037			0.644932	0.2265	0.363634	22.8198	24.2727	24.4964	24.5293	24.418	25.0358	4	4	4	41.6	41.6	41.6	23.225	0	38.56	632680000	72	NaN	NaN	NaN	2	4	-1.2112
P53367;P53367-2;P53367-3	P53367;P53367-2;P53367-3	Arfaptin-1	ARFIP1	-0.488145			0.644902	0.226516	0.423215	24.3384	24.6835	23.7913	24.3877	24.7335	25.1565	6	6	6	30.3	30.3	30.3	41.738	0	79.956	677780000	38	NaN	NaN	NaN	3	3	-1.10472
Q14694;Q14694-3;Q14694-2	Q14694;Q14694-3;Q14694-2	Ubiquitin carboxyl-terminal hydrolase 10	USP10	-0.2626			0.643645	0.227172	0.518586	24.9039	24.514	24.5196	24.6645	24.9455	25.1154	5	5	5	11.8	11.8	11.8	87.133	0	16.492	544640000	59	NaN	NaN	NaN	3	5	-0.923908
P78318	P78318	Immunoglobulin-binding protein 1	IGBP1	-0.575404			0.643432	0.227284	0.398276	23.9847	23.5484	22.8412	24.4886	23.8342	23.7777	3	3	3	20.9	20.9	20.9	39.221	0	8.5644	254510000	7	3	3	3	1	0	-1.14214
Q99816;Q99816-2	Q99816	Tumor susceptibility gene 101 protein	TSG101	-0.352489			0.642789	0.22762	0.477804	23.9866	24.5748	24.443	24.4296	24.6193	25.0131	5	5	5	24.6	24.6	24.6	43.944	0	9.6415	833450000	71	NaN	NaN	NaN	2	7	-1.01413
Q96TC7;Q96TC7-2	Q96TC7;Q96TC7-2	Regulator of microtubule dynamics protein 3	RMDN3	0.283197			0.64249	0.227777	0.505328	26.7093	26.6285	26.5045	26.6514	25.9943	26.3469	9	9	9	25.3	25.3	25.3	52.118	0	30.434	2377800000	107	NaN	NaN	NaN	2	19	0.947174
Q9UBC2;Q9UBC2-2;Q9UBC2-3;Q9UBC2-4	Q9UBC2;Q9UBC2-2;Q9UBC2-3;Q9UBC2-4	Epidermal growth factor receptor substrate 15-like 1	EPS15L1	-0.212534			0.642452	0.227797	0.55754	24.654	24.9591	24.4509	24.915	24.8568	24.9299	8	8	8	16.4	16.4	16.4	94.254	0	118.15	1040700000	56	NaN	NaN	NaN	4	3	-0.852362
Q15833;Q15833-2;Q15833-3	Q15833;Q15833-2;Q15833-3	Syntaxin-binding protein 2	STXBP2	-0.144755			0.640194	0.228984	0.631649	26.6007	26.4499	26.265	26.5337	26.5747	26.6415	19	19	19	47.7	47.7	47.7	66.452	0	174.9	5412700000	171	NaN	NaN	NaN	3	21	-0.716488
Q99650;Q99650-2	Q99650	Oncostatin-M-specific receptor subunit beta	OSMR	-0.525761			0.640187	0.228988	0.41134	26.1745	27.4022	26.835	27.1765	27.5364	27.276	10	10	10	20.6	20.6	20.6	110.51	0	46.558	2796200000	72	NaN	NaN	NaN	2	15	-1.11722
Q9NQ50	Q9NQ50	39S ribosomal protein L40, mitochondrial	MRPL40	1.19054			0.639966	0.229105	0.333775	25.8274	25.64	26.1325	23.0452	25.2518	25.7313	3	3	3	21.4	21.4	21.4	24.49	0	4.7706	732060000	20	3	3	3	1	0	1.26728
Q15084;Q15084-5;Q15084-3;Q15084-4;Q15084-2	Q15084;Q15084-5;Q15084-3;Q15084-4;Q15084-2	Protein disulfide-isomerase A6	PDIA6	-0.128166			0.639908	0.229135	0.658393	29.8203	29.946	30.0431	30.1906	30.0128	29.9905	21	21	21	55.2	55.2	55.2	48.121	0	323.31	50669000000	629	NaN	NaN	NaN	5	75	-0.673224
Q12893	Q12893	Transmembrane protein 115	TMEM115	0.296559			0.63975	0.229219	0.500409	25.5416	25.9888	25.38	25.5454	25.2532	25.2221	4	4	4	22.2	22.2	22.2	38.197	0	63.724	1542800000	83	4	4	4	1	8	0.959226
Q9H3K6;Q9H3K6-2	Q9H3K6;Q9H3K6-2	BolA-like protein 2	BOLA2	-0.294252			0.639173	0.229523	0.500674	25.2376	25.2068	24.6736	25.1441	25.3845	25.4722	3	3	3	51.2	51.2	51.2	10.116	0	16.722	770410000	38	NaN	NaN	NaN	2	5	-0.956288
P28482;P28482-2	P28482;P28482-2	Mitogen-activated protein kinase 1	MAPK1	-0.233997			0.638754	0.229745	0.543469	26.4431	26.4552	26.918	26.8291	26.7521	26.9371	9	9	8	49.4	49.4	45.3	41.389	0	46.675	2681100000	88	NaN	NaN	NaN	2	10	-0.882124
P16220;P16220-2;P16220-3;Q03060-8;Q03060-6;Q03060-23;Q03060-9;Q03060-24;Q03060-32;Q03060-26;Q03060-21;Q03060-31	P16220;P16220-2;P16220-3	Cyclic AMP-responsive element-binding protein 1	CREB1	-1.20445			0.638126	0.230077	0.334402	22.4336	24.9354	24.8995	25.6632	24.9839	25.2348	3	3	2	15.2	15.2	12.6	36.688	0	18.805	718920000	27	NaN	NaN	NaN	12	5	-1.26597
Q8NBN3;Q8NBN3-3;Q8NBN3-2	Q8NBN3;Q8NBN3-3;Q8NBN3-2	Transmembrane protein 87A	TMEM87A	1.91104			0.636177	0.231112	0.312295	26.4999	26.7161	26.5782	26.3481	22.0064	25.7065	5	5	5	15.5	15.5	15.5	63.429	0	38.903	1601100000	38	NaN	NaN	NaN	3	5	1.31387
P11498;P11498-2	P11498	Pyruvate carboxylase, mitochondrial	PC	0.227475			0.63591	0.231254	0.548526	26.6103	26.6331	26.9324	26.3351	26.7401	26.4182	17	17	17	25	25	25	129.63	0	42.116	4059800000	89	NaN	NaN	NaN	2	10	0.870584
P26373;P26373-2	P26373;P26373-2	60S ribosomal protein L13	RPL13	-0.266734			0.635508	0.231469	0.519196	27.216	26.827	26.9039	27.536	27.1623	27.0487	6	6	6	29.9	29.9	29.9	24.261	0	48.679	4229900000	59	NaN	NaN	NaN	2	11	-0.922216
P60866;P60866-2	P60866;P60866-2	40S ribosomal protein S20	RPS20	-0.442008			0.635436	0.231507	0.444134	26.4388	26.8246	27.3926	27.3755	27.0521	27.5545	3	3	3	22.7	22.7	22.7	13.373	0	10.578	2921600000	52	NaN	NaN	NaN	2	8	-1.06866
P22570;P22570-5;P22570-7;P22570-6;P22570-2;P22570-3;P22570-4	P22570;P22570-5;P22570-7;P22570-6;P22570-2;P22570-3;P22570-4	NADPH:adrenodoxin oxidoreductase, mitochondrial	FDXR	0.301117			0.634154	0.232191	0.500348	25.5642	25.573	25.5806	24.8877	25.6273	25.2994	9	9	9	30.3	30.3	30.3	53.836	0	36.599	1806000000	96	NaN	NaN	NaN	7	5	0.958896
Q68E01;Q68E01-2;Q68E01-3;Q68E01-4	Q68E01;Q68E01-2;Q68E01-3	Integrator complex subunit 3	INTS3	0.239903			0.633196	0.232704	0.541503	26.1891	26.4443	26.7146	26.3121	26.2605	26.0557	10	10	10	16	16	16	118.07	0	75.919	1852700000	60	NaN	NaN	NaN	4	11	0.886095
Q14974;Q14974-2	Q14974;Q14974-2	Importin subunit beta-1	KPNB1	-0.0945314			0.632927	0.232848	0.723967	29.6956	29.6561	29.7095	29.8943	29.7827	29.6678	43	43	43	62.2	62.2	62.2	97.169	0	323.31	52411000000	1149	NaN	NaN	NaN	2	149	-0.565027
P07686	P07686	Beta-hexosaminidase subunit beta;Beta-hexosaminidase subunit beta chain B;Beta-hexosaminidase subunit beta chain A	HEXB	-0.255435			0.632218	0.233229	0.52961	25.272	25.0687	25.1464	25.7606	25.2742	25.2186	8	8	8	27.5	27.5	27.5	63.111	0	23.233	1134100000	32	8	8	8	1	5	-0.905659
Q9NZL9;Q9NZL9-3;Q9NZL9-4;Q9NZL9-2	Q9NZL9;Q9NZL9-3;Q9NZL9-4;Q9NZL9-2	Methionine adenosyltransferase 2 subunit beta	MAT2B	-0.143306			0.632036	0.233326	0.635536	23.3944	23.1837	23.21	23.5395	23.2703	23.4082	3	3	3	14.1	14.1	14.1	37.551	0	13.513	230780000	20	NaN	NaN	NaN	4	3	-0.708885
P52272;P52272-2	P52272;P52272-2	Heterogeneous nuclear ribonucleoprotein M	HNRNPM	0.20504			0.631767	0.233471	0.563679	29.9669	30.0115	30.4195	29.8774	29.9473	29.9581	38	38	38	65.8	65.8	65.8	77.515	0	323.31	99183000000	1249	NaN	NaN	NaN	2	177	0.832754
Q8IY67-2;Q8IY67;Q8IY67-3	Q8IY67-2;Q8IY67	Ribonucleoprotein PTB-binding 1	RAVER1	0.229342			0.63127	0.233738	0.548209	26.0994	26.3159	26.0058	26.1363	25.668	25.9288	12	12	12	30	30	30	77.859	0	154.05	2648700000	110	NaN	NaN	NaN	3	16	0.869831
P42765	P42765	3-ketoacyl-CoA thiolase, mitochondrial	ACAA2	0.224518			0.631237	0.233756	0.551248	27.2865	27.4795	27.4336	26.8905	27.3953	27.2401	15	15	15	57.4	57.4	57.4	41.924	0	211.72	9916900000	263	15	15	15	1	26	0.862776
P23528	P23528	Cofilin-1	CFL1	-0.131964			0.630254	0.234286	0.655789	30.3008	30.3673	30.1343	30.4349	30.4882	30.2753	19	19	15	70.5	70.5	51.8	18.502	0	296.88	57930000000	520	19	19	15	1	54	-0.679158
Q13619;Q13619-2	Q13619;Q13619-2	Cullin-4A	CUL4A	0.15066			0.630091	0.234374	0.624871	24.3179	24.2837	24.239	23.9222	24.2644	24.202	9	7	7	16.3	13.8	13.8	87.679	0	18.858	531710000	49	NaN	NaN	NaN	2	7	0.725408
Q9BXP5;Q9BXP5-4;Q9BXP5-2;Q9BXP5-3;Q9BXP5-5	Q9BXP5;Q9BXP5-4;Q9BXP5-2;Q9BXP5-3;Q9BXP5-5	Serrate RNA effector molecule homolog	SRRT	0.283064			0.629504	0.234691	0.511027	26.0835	26.0052	26.6391	25.9374	26.0273	25.9139	16	16	16	25.5	25.5	25.5	100.67	0	91.978	3695800000	118	NaN	NaN	NaN	5	31	0.935759
Q7L2E3-2;Q7L2E3;Q7L2E3-3	Q7L2E3-2;Q7L2E3;Q7L2E3-3	Putative ATP-dependent RNA helicase DHX30	DHX30	0.620999			0.628394	0.235291	0.400651	24.4027	24.6838	25.6557	24.5887	23.8353	24.4553	12	12	12	15.5	15.5	15.5	136.11	0	40.774	1207400000	52	NaN	NaN	NaN	3	9	1.13958
P39019	P39019	40S ribosomal protein S19	RPS19	-0.207531			0.628296	0.235344	0.562645	26.3446	26.421	26.7929	26.8152	26.7376	26.6283	6	6	6	29.7	29.7	29.7	16.06	0	9.1214	2412600000	49	6	6	6	1	7	-0.834421
Q9NX14;Q9NX14-2	Q9NX14;Q9NX14-2	NADH dehydrogenase [ubiquinone] 1 beta subcomplex subunit 11, mitochondrial	NDUFB11	0.847427			0.628164	0.235416	0.369838	23.9252	23.988	25.0096	23.8421	24.0609	22.4776	2	2	2	22.2	22.2	22.2	17.316	0	8.3722	260840000	15	NaN	NaN	NaN	2	2	1.19801
Q9Y2S7	Q9Y2S7	Polymerase delta-interacting protein 2	POLDIP2	0.314802			0.628096	0.235453	0.496155	26.25	26.2926	26.3765	25.5561	26.2892	26.1293	6	6	6	27.2	27.2	27.2	42.033	0	21.288	1414100000	40	6	6	6	1	3	0.966707
P07602-3	P07602-3	Prosaposin;Saposin-A;Saposin-B-Val;Saposin-B;Saposin-C;Saposin-D	PSAP	-0.403077			0.627232	0.235922	0.463658	27.0832	27.842	28.0082	27.9553	28.1325	28.0549	10	10	1	26.9	26.9	4.4	58.483	0	33.09	5458000000	178	10	10	1	1	27	-1.03548
P12081;P12081-4;P12081-3;P12081-2	P12081;P12081-4;P12081-3;P12081-2	Histidine--tRNA ligase, cytoplasmic	HARS	-1.18501			0.626316	0.23642	0.345531	22.4013	24.8754	25.0025	25.2905	25.1153	25.4284	8	8	6	20	20	15.5	57.41	0	11.798	1076300000	44	NaN	NaN	NaN	4	8	-1.2454
P23258;Q9NRH3	P23258;Q9NRH3	Tubulin gamma-1 chain;Tubulin gamma-2 chain	TUBG1;TUBG2	-0.140804			0.625971	0.236608	0.644185	25.6012	25.5932	25.4706	25.5184	25.8266	25.7425	6	6	6	30.8	30.8	30.8	51.169	0	54.955	1631400000	57	NaN	NaN	NaN	2	7	-0.69973
Q16629;Q16629-3;Q16629-2;Q16629-4	Q16629;Q16629-3;Q16629-2;Q16629-4	Serine/arginine-rich splicing factor 7	SRSF7	0.326029			0.624695	0.237304	0.494726	30.2292	29.7274	30.1548	29.9803	29.3823	29.7707	8	8	7	29	29	29	27.366	0	131.11	22025000000	211	NaN	NaN	NaN	4	21	0.973785
P49327	P49327	Fatty acid synthase;[Acyl-carrier-protein] S-acetyltransferase;[Acyl-carrier-protein] S-malonyltransferase;3-oxoacyl-[acyl-carrier-protein] synthase;3-oxoacyl-[acyl-carrier-protein] reductase;3-hydroxyacyl-[acyl-carrier-protein] dehydratase;Enoyl-[acyl-carrier-protein] reductase;Oleoyl-[acyl-carrier-protein] hydrolase	FASN	-0.269847			0.624558	0.237379	0.523686	30.0562	30.3299	30.622	30.7624	30.4055	30.6498	68	68	68	43.7	43.7	43.7	273.42	0	323.31	48457000000	794	68	68	68	1	127	-0.916659
P51116	P51116	Fragile X mental retardation syndrome-related protein 2	FXR2	0.111072			0.623365	0.238032	0.69486	25.5741	25.3338	25.5086	25.4187	25.2954	25.3692	13	13	12	31.4	31.4	30.2	74.222	0	78.567	1944700000	109	13	13	12	1	22	0.616574
Q13098;Q13098-5;Q13098-7;Q13098-6	Q13098;Q13098-5;Q13098-7;Q13098-6	COP9 signalosome complex subunit 1	GPS1	-0.271928			0.622878	0.238299	0.52317	23.5819	23.9972	23.3801	23.8548	23.8463	24.0738	4	4	4	14.9	14.9	14.9	55.536	0	14.022	249930000	25	NaN	NaN	NaN	4	2	-0.917612
O60763;O60763-2;REV__Q5VZ89-5;REV__Q5VZ89-3;REV__Q5VZ89;REV__Q5VZ89-7	O60763;O60763-2	General vesicular transport factor p115	USO1	-0.32549			0.622798	0.238343	0.497163	25.5732	25.1009	24.7907	25.4903	25.3735	25.5776	21	21	21	34.3	34.3	34.3	107.89	0	80.551	2966800000	183	NaN	NaN	NaN	6	21	-0.971486
O60234	O60234	Glia maturation factor gamma	GMFG	-0.679035			0.62199	0.238787	0.395608	23.0328	24.6857	24.1757	24.6116	24.7358	24.5838	5	3	3	58.5	33.1	33.1	16.801	0	26.09	489650000	21	5	3	3	1	2	-1.14915
Q6YN16;Q6YN16-2	Q6YN16;Q6YN16-2	Hydroxysteroid dehydrogenase-like protein 2	HSDL2	0.226336			0.621499	0.239057	0.553669	28.3919	28.4213	28.0944	27.8439	28.2775	28.107	13	13	13	41.1	41.1	41.1	45.394	0	113.52	8480500000	155	NaN	NaN	NaN	2	23	0.858174
P13861;P13861-2	P13861;P13861-2	cAMP-dependent protein kinase type II-alpha regulatory subunit	PRKAR2A	-0.177516			0.621128	0.239261	0.594771	27.119	26.7944	26.8123	27.146	27.1725	26.9398	15	15	14	43.3	43.3	39.9	45.518	0	192.19	5080600000	185	NaN	NaN	NaN	2	24	-0.776909
Q13049	Q13049	E3 ubiquitin-protein ligase TRIM32	TRIM32	0.218			0.620744	0.239473	0.561056	25.1133	24.7151	25.0203	24.5699	24.921	24.7038	4	4	4	12.6	12.6	12.6	71.988	0	37.651	659910000	19	4	4	4	1	3	0.845359
P29323;P29323-2;P29323-3;P54762;P54762-5	P29323;P29323-2;P29323-3;P54762;P54762-5	Ephrin type-B receptor 2;Ephrin type-B receptor 1	EPHB2;EPHB1	0.903463			0.620726	0.239483	0.369506	24.9367	24.6238	24.1455	23.9736	24.5378	22.4842	6	4	4	8.1	6.3	6.3	117.49	0	15.883	472770000	15	NaN	NaN	NaN	5	4	1.19772
P26640;P26640-2	P26640	Valine--tRNA ligase	VARS	-0.130595			0.620518	0.239597	0.659971	25.5236	25.7069	25.6719	25.916	25.6743	25.7038	23	23	23	31	31	31	140.47	0	152.51	3856100000	213	NaN	NaN	NaN	2	31	-0.671064
Q8NFQ8	Q8NFQ8	Torsin-1A-interacting protein 2	TOR1AIP2	0.130587			0.620435	0.239643	0.659536	26.3969	26.5961	26.4789	26.2545	26.5049	26.3207	11	11	11	44.5	44.5	44.5	51.263	0	35.589	2111300000	125	11	11	11	1	20	0.671005
P17301	P17301	Integrin alpha-2	ITGA2	-0.195653			0.618154	0.240905	0.57696	28.0944	28.4337	28.3119	28.4019	28.677	28.3481	28	28	28	32.2	32.2	32.2	129.29	0	323.31	25101000000	536	28	28	28	1	67	-0.807768
O75122;O75122-3;O75122-2	O75122;O75122-3	CLIP-associating protein 2	CLASP2	-0.218049			0.617603	0.241211	0.561482	24.3664	24.4796	24.2778	24.7651	24.2992	24.7137	5	5	3	6	6	3.6	141.06	0	14.312	485200000	36	NaN	NaN	NaN	3	5	-0.843135
Q9ULA0	Q9ULA0	Aspartyl aminopeptidase	DNPEP	-0.198917			0.617256	0.241404	0.57534	23.5266	24.0019	23.8779	24.0307	24.0241	23.9483	5	5	5	21.5	21.5	21.5	52.428	0	7.1545	461920000	21	5	5	5	1	2	-0.812665
P60983	P60983	Glia maturation factor beta	GMFB	-0.250689			0.617053	0.241517	0.541872	26.4448	26.6424	26.6258	27.1506	26.5751	26.7393	7	7	5	67.6	67.6	61.3	16.713	0	122.9	3328500000	70	7	7	5	1	7	-0.887385
P01130;P01130-3;P01130-6;P01130-4;P01130-5;P01130-2	P01130;P01130-3;P01130-6;P01130-4;P01130-5;P01130-2	Low-density lipoprotein receptor	LDLR	-0.332491			0.616996	0.241548	0.497352	25.5772	26.2352	26.1159	26.4268	26.0436	26.4555	14	14	14	25.6	25.6	25.6	95.375	0	155.89	3547200000	182	NaN	NaN	NaN	6	37	-0.971983
O14936;O14936-3;O14936-4;O14936-6;O14936-2;O14936-5	O14936;O14936-3;O14936-4;O14936-6;O14936-2	Peripheral plasma membrane protein CASK	CASK	0.500851			0.616882	0.241612	0.444582	24.5833	24.7371	23.9192	24.2563	23.392	24.0887	6	6	6	11.3	11.3	11.3	105.12	0	10.032	323550000	29	NaN	NaN	NaN	6	5	1.07777
O94855;O94855-2	O94855;O94855-2	Protein transport protein Sec24D	SEC24D	1.10742			0.615896	0.242161	0.357052	24.7131	24.1668	25.0378	23.3008	22.3349	24.9598	3	3	3	4.9	4.9	4.9	113.01	0	18.794	370650000	12	NaN	NaN	NaN	2	1	1.22025
Q9Y5X3	Q9Y5X3	Sorting nexin-5	SNX5	-1.14064			0.615433	0.242419	0.355984	22.2231	24.3182	24.8571	24.5624	24.9424	25.3155	3	3	3	11.6	11.6	11.6	46.816	0.001174	1.6298	318380000	14	3	3	3	1	1	-1.22346
P63220	P63220	40S ribosomal protein S21	RPS21	-0.245242			0.615348	0.242467	0.545426	26.838	26.3392	26.7992	27.0495	26.8882	26.7744	6	6	6	54.2	54.2	54.2	9.1113	0	136.51	3720200000	127	6	6	6	1	9	-0.879098
P55263;P55263-4;P55263-2;P55263-3	P55263;P55263-4;P55263-2;P55263-3	Adenosine kinase	ADK	-0.361828			0.613737	0.243368	0.484102	22.673	23.2323	23.2926	23.0823	23.5385	23.6626	4	4	4	18.8	18.8	18.8	40.545	0	14.144	277650000	70	NaN	NaN	NaN	4	4	-0.992241
Q5SRE5;Q5SRE5-2	Q5SRE5;Q5SRE5-2	Nucleoporin NUP188 homolog	NUP188	0.202358			0.612617	0.243996	0.576755	25.5133	25.2631	25.5074	25.1637	25.05	25.4631	22	22	22	18.4	18.4	18.4	196.04	0	203.84	1917500000	178	NaN	NaN	NaN	2	50	0.815136
Q7Z7K6;Q7Z7K6-3;Q7Z7K6-2	Q7Z7K6;Q7Z7K6-3;Q7Z7K6-2	Centromere protein V	CENPV	0.307848			0.61217	0.244247	0.506027	24.7859	24.5393	25.1673	24.6544	24.258	24.6565	4	4	4	25.5	25.5	25.5	29.946	0	16.365	679880000	23	NaN	NaN	NaN	3	5	0.945252
Q8WVC0;Q8WVC0-2	Q8WVC0;Q8WVC0-2	RNA polymerase-associated protein LEO1	LEO1	0.973261			0.611497	0.244626	0.369069	25.2974	25.2583	25.7409	25.1191	23.0652	25.1925	5	5	5	13.2	13.2	13.2	75.403	0	35.814	809730000	22	NaN	NaN	NaN	2	3	1.19541
Q9Y2W1	Q9Y2W1	Thyroid hormone receptor-associated protein 3	THRAP3	0.242745			0.611375	0.244695	0.54804	25.9056	25.7567	26.1093	25.9495	25.4476	25.6463	18	18	17	23.5	23.5	23.5	108.66	0	120.46	4102500000	216	18	18	17	1	42	0.872699
Q13610	Q13610	Periodic tryptophan protein 1 homolog	PWP1	-0.167735			0.611219	0.244783	0.609047	26.6637	26.5009	26.2584	26.7098	26.5871	26.6294	7	7	7	28.9	28.9	28.9	55.827	0	44.509	3281700000	112	7	7	7	1	12	-0.751734
Q86VM9;Q86VM9-2	Q86VM9;Q86VM9-2	Zinc finger CCCH domain-containing protein 18	ZC3H18	0.188346			0.610667	0.245094	0.583369	25.7342	25.5759	25.4876	25.4665	25.5818	25.1843	7	7	7	10.3	10.3	10.3	106.38	0	37.785	1448000000	70	NaN	NaN	NaN	2	13	0.79014
O95777	O95777	U6 snRNA-associated Sm-like protein LSm8	LSM8	1.52078			0.609725	0.245626	0.342964	26.9246	26.64	26.3752	26.0997	22.9161	26.3617	4	4	4	61.5	61.5	61.5	10.403	0	39.607	1337500000	50	4	4	4	1	8	1.2478
Q04637;Q04637-3;Q04637-8;Q04637-5;Q04637-4;Q04637-9;Q04637-6;Q04637-7	Q04637;Q04637-3;Q04637-8;Q04637-5;Q04637-4;Q04637-9;Q04637-6;Q04637-7	Eukaryotic translation initiation factor 4 gamma 1	EIF4G1	-0.268038			0.609138	0.245959	0.533062	25.3422	25.1469	25.5024	25.4075	25.4538	25.9345	24	24	22	26.1	26.1	24.9	175.49	0	162.78	4337200000	195	NaN	NaN	NaN	8	26	-0.901426
O94979;O94979-9;O94979-7;O94979-6;O94979-3;O94979-10;O94979-4;O94979-2;O94979-8;O94979-5	O94979;O94979-9;O94979-7;O94979-6;O94979-3;O94979-10;O94979-4;O94979-2;O94979-8;O94979-5	Protein transport protein Sec31A	SEC31A	-0.232381			0.608247	0.246464	0.554276	25.8809	25.6157	25.7852	25.7237	26.0026	26.2526	9	9	9	14.1	14.1	14.1	133.01	0	22.013	1698600000	52	NaN	NaN	NaN	10	5	-0.8565
Q8NEY8-2;Q8NEY8-9;Q8NEY8-8;Q8NEY8;Q8NEY8-6	Q8NEY8-2;Q8NEY8-9;Q8NEY8-8;Q8NEY8;Q8NEY8-6	Periphilin-1	PPHLN1	1.0517			0.60821	0.246485	0.367872	24.2861	24.6535	25.4052	24.5356	22.3314	24.3226	3	3	2	11.5	11.5	8.6	43.397	0	10.621	446220000	31	NaN	NaN	NaN	5	6	1.20144
Q9GZL7	Q9GZL7	Ribosome biogenesis protein WDR12	WDR12	0.302312			0.607983	0.246614	0.51128	28.2562	27.9238	27.5378	27.5595	27.7613	27.49	15	15	15	55.8	55.8	55.8	47.707	0	251.22	16514000000	409	15	15	15	1	44	0.936086
Q9UGI8-2;Q9UGI8	Q9UGI8-2;Q9UGI8	Testin	TES	-0.479849			0.607971	0.24662	0.452017	24.9639	24.2522	23.745	24.7768	24.7928	24.8311	9	9	9	37.9	37.9	37.9	46.91	0	42.501	1268100000	89	NaN	NaN	NaN	2	7	-1.05719
Q9Y2Z0;Q9Y2Z0-2	Q9Y2Z0;Q9Y2Z0-2	Suppressor of G2 allele of SKP1 homolog	SUGT1	-0.222834			0.606947	0.247203	0.560817	24.8213	24.3707	24.3139	24.6521	24.7573	24.765	3	3	3	14.5	14.5	14.5	41.024	0	12.321	620300000	49	NaN	NaN	NaN	2	6	-0.842206
Q8IXM3	Q8IXM3	39S ribosomal protein L41, mitochondrial	MRPL41	-0.194526			0.606206	0.247625	0.581161	27.0668	26.7929	27.0022	26.9238	27.3216	27.2001	4	4	4	52.6	52.6	52.6	15.383	0	20.659	2011500000	51	4	4	4	1	4	-0.797796
P54709;P54709-2	P54709;P54709-2	Sodium/potassium-transporting ATPase subunit beta-3	ATP1B3	0.108302			0.605754	0.247883	0.69916	28.8216	28.8202	29.0097	28.706	28.8715	28.7491	14	14	14	63.8	63.8	63.8	31.512	0	108.04	14874000000	287	NaN	NaN	NaN	2	42	0.601249
Q9NZM1;Q9NZM1-6;Q9NZM1-3;Q9NZM1-2;Q9NZM1-5;Q9NZM1-7;Q9NZM1-8;Q9NZM1-4	Q9NZM1;Q9NZM1-6;Q9NZM1-3;Q9NZM1-2;Q9NZM1-5	Myoferlin	MYOF	0.0788256			0.605513	0.24802	0.753659	29.2258	29.2971	29.2588	29.2432	29.2291	29.0729	127	127	126	67.2	67.2	67.2	234.71	0	323.31	146080000000	2678	NaN	NaN	NaN	8	341	0.497823
Q9H2U2;Q9H2U2-2;Q9H2U2-3;Q9H2U2-6;Q9H2U2-4	Q9H2U2;Q9H2U2-2;Q9H2U2-3;Q9H2U2-6	Inorganic pyrophosphatase 2, mitochondrial	PPA2	0.19763			0.605053	0.248283	0.580735	26.5929	26.8413	26.8649	26.3401	26.7314	26.6348	13	13	13	53.9	53.9	53.9	37.92	0	99.281	5553400000	233	NaN	NaN	NaN	5	18	0.802175
P14373;P14373-2	P14373;P14373-2	Zinc finger protein RFP	TRIM27	-1.04663			0.603523	0.249159	0.369526	23.8434	26.2565	26.0684	26.3554	26.5416	26.4111	3	3	3	8.4	8.4	8.4	58.489	0	43.475	1410900000	52	NaN	NaN	NaN	2	7	-1.1936
Q13144	Q13144	Translation initiation factor eIF-2B subunit epsilon	EIF2B5	-0.32848			0.603337	0.249266	0.500334	23.8857	23.7026	24.2403	24.1886	23.9988	24.6267	6	6	6	17.9	17.9	17.9	80.379	0	23.009	435910000	30	6	6	6	1	0	-0.955214
Q9Y262;Q9Y262-2	Q9Y262;Q9Y262-2	Eukaryotic translation initiation factor 3 subunit L	EIF3L	-0.252717			0.603111	0.249396	0.545401	25.0394	24.495	24.8134	25.0396	24.8574	25.2089	12	12	12	36.9	36.9	36.9	66.726	0	96.497	2089900000	97	NaN	NaN	NaN	2	15	-0.878429
Q9Y276	Q9Y276	Mitochondrial chaperone BCS1	BCS1L	0.300032			0.600746	0.250758	0.517381	24.7368	25.0875	25.4127	24.9218	24.8505	24.5646	7	7	7	23.9	23.9	23.9	47.534	0	74.219	815910000	41	7	7	7	1	4	0.927175
P62081	P62081	40S ribosomal protein S7	RPS7	0.146105			0.600658	0.250808	0.644231	28.3608	28.3548	28.4102	28.0409	28.2334	28.4132	13	13	13	64.4	64.4	64.4	22.127	0	131.15	14641000000	283	13	13	13	1	34	0.699407
Q8N5K1	Q8N5K1	CDGSH iron-sulfur domain-containing protein 2	CISD2	0.272537			0.600145	0.251105	0.534738	25.1163	25.0224	25.6195	25.0809	25.0451	24.8147	1	1	1	11.1	11.1	11.1	15.278	0	28.713	742330000	43	1	1	1	1	4	0.898616
Q9UNS2;Q9UNS2-2	Q9UNS2;Q9UNS2-2	COP9 signalosome complex subunit 3	COPS3	-0.128265			0.599397	0.251538	0.669835	24.9792	25.0906	25.084	25.0345	25.1634	25.3406	6	6	6	21.5	21.5	21.5	47.873	0	25.597	1345100000	66	NaN	NaN	NaN	2	7	-0.65516
Q96FJ2	Q96FJ2	Dynein light chain 2, cytoplasmic	DYNLL2	-1.79216			0.599194	0.251655	0.345598	21.8129	25.7552	25.8	25.8241	26.4858	26.4348	3	1	1	49.4	24.7	24.7	10.35	0	79.922	1252100000	43	3	1	1	1	3	-1.24575
Q8N129	Q8N129	Protein canopy homolog 4	CNPY4	-0.335636			0.598963	0.251789	0.501291	24.0262	24.6275	24.4735	24.4265	25.0278	24.6798	6	6	6	38.7	38.7	38.7	28.309	0	12.235	727840000	40	6	6	6	1	4	-0.956823
Q969X6;Q969X6-2;Q969X6-3	Q969X6;Q969X6-2;Q969X6-3	Cirhin	CIRH1A	0.112648			0.598907	0.251822	0.694677	27.3313	27.4132	27.2656	27.2883	27.0793	27.3046	19	19	19	46.1	46.1	46.1	76.889	0	175.5	8238300000	260	NaN	NaN	NaN	3	38	0.611634
Q9H0S4;Q9H0S4-2	Q9H0S4;Q9H0S4-2	Probable ATP-dependent RNA helicase DDX47	DDX47	0.284494			0.597968	0.252367	0.527664	25.1048	24.8845	25.4928	25.0534	24.6551	24.92	6	6	6	21.8	21.8	21.8	50.646	0	46.592	900980000	48	NaN	NaN	NaN	2	12	0.909282
P37802;P37802-2	P37802;P37802-2	Transgelin-2	TAGLN2	-0.32057			0.597862	0.252428	0.507197	28.8466	28.8588	28.2704	28.7013	29.1593	29.0769	12	12	12	69.3	69.3	69.3	22.391	0	186.04	16587000000	323	NaN	NaN	NaN	2	26	-0.943105
O95168;O95168-2	O95168;O95168-2	NADH dehydrogenase [ubiquinone] 1 beta subcomplex subunit 4	NDUFB4	0.300237			0.59751	0.252633	0.518979	25.4561	25.6887	26.2005	25.4338	25.5752	25.4356	2	2	2	24	24	24	15.208	0	25.431	936740000	47	NaN	NaN	NaN	2	4	0.924353
P61158;Q9P1U1;Q9P1U1-2;Q9C0K3;Q9P1U1-3	P61158	Actin-related protein 3	ACTR3	-0.110982			0.59729	0.252761	0.696985	27.3977	27.5092	27.5858	27.5295	27.5638	27.7323	15	15	15	50.5	50.5	50.5	47.371	0	171.51	9749700000	216	NaN	NaN	NaN	5	21	-0.606039
Q96DB5;Q96DB5-2;Q96DB5-3	Q96DB5;Q96DB5-2;Q96DB5-3	Regulator of microtubule dynamics protein 1	RMDN1	0.205524			0.597034	0.25291	0.576654	25.5227	25.178	25.6052	25.0895	25.3709	25.229	7	7	7	28.3	28.3	28.3	35.808	0	40.754	1271400000	63	NaN	NaN	NaN	3	8	0.80916
Q01105;Q01105-2;Q01105-3;Q01105-4;P0DME0	Q01105;Q01105-2;Q01105-3;Q01105-4;P0DME0	Protein SET;Protein SETSIP	SET;SETSIP	-0.276546			0.595651	0.253717	0.535474	26.6335	26.4178	27.0225	27.0912	26.7512	27.0611	6	6	6	36.6	36.6	36.6	33.488	0	59.442	4156500000	89	NaN	NaN	NaN	5	4	-0.89895
Q9P2E9;Q9P2E9-3	Q9P2E9;Q9P2E9-3	Ribosome-binding protein 1	RRBP1	0.120288			0.595315	0.253913	0.683702	25.9822	26.1522	26.2117	25.8789	26.0395	26.0668	40	40	40	38.9	38.9	38.9	152.45	0	323.31	10479000000	602	NaN	NaN	NaN	2	83	0.631905
O43264;O43264-2	O43264;O43264-2	Centromere/kinetochore protein zw10 homolog	ZW10	-0.258502			0.594865	0.254176	0.544941	25.5568	25.4371	25.0517	25.366	25.7231	25.732	17	17	17	33.2	33.2	33.2	88.828	0	33.828	2185700000	86	NaN	NaN	NaN	2	11	-0.878338
P52434;P52434-3;P52434-4;P52434-2;P52434-5	P52434;P52434-3;P52434-4;P52434-2	DNA-directed RNA polymerases I, II, and III subunit RPABC3	POLR2H	0.319468			0.594689	0.254279	0.508999	26.0453	26.3994	26.8163	26.202	25.922	26.1785	4	4	4	45.3	45.3	45.3	17.143	0	25.133	1038400000	18	NaN	NaN	NaN	5	3	0.939068
O75351;Q6PIW4;Q6PIW4-2	O75351	Vacuolar protein sorting-associated protein 4B	VPS4B	-0.278859			0.593552	0.254946	0.535085	25.4991	25.8515	26.179	26.1845	25.9736	26.2081	9	9	7	35.4	35.4	29.1	49.301	0	25.143	2000700000	59	NaN	NaN	NaN	3	12	-0.899504
Q5T8D3-3;Q5T8D3-4;Q5T8D3-2;Q5T8D3	Q5T8D3-3;Q5T8D3-4;Q5T8D3-2;Q5T8D3	Acyl-CoA-binding domain-containing protein 5	ACBD5	0.138239			0.591271	0.256288	0.65845	24.3224	24.4214	24.348	24.4244	24.1486	24.1041	4	4	4	12.4	12.4	12.4	58.977	0	30.83	640660000	37	NaN	NaN	NaN	4	5	0.676115
Q9P013	Q9P013	Spliceosome-associated protein CWC15 homolog	CWC15	0.342309			0.591202	0.256329	0.501479	25.6207	25.451	24.9505	25.2485	24.6933	25.0535	4	4	4	21.4	21.4	21.4	26.624	0	33.528	1174600000	71	4	4	4	1	9	0.954324
O43617;O43617-2	O43617;O43617-2	Trafficking protein particle complex subunit 3	TRAPPC3	-0.468166			0.591139	0.256366	0.466679	22.9495	23.9674	22.9059	23.6736	23.883	23.6708	4	4	4	29.4	29.4	29.4	20.274	0.0029613	1.2895	168130000	10	NaN	NaN	NaN	2	1	-1.03157
Q9GZZ1;Q9GZZ1-2	Q9GZZ1;Q9GZZ1-2	N-alpha-acetyltransferase 50	NAA50	0.567141			0.589183	0.257524	0.445564	24.7887	24.1253	23.708	23.2251	23.4897	24.2058	5	5	5	32.5	32.5	32.5	19.398	0	3.4678	431720000	14	NaN	NaN	NaN	2	1	1.07031
Q8IWJ2	Q8IWJ2	GRIP and coiled-coil domain-containing protein 2	GCC2	-0.248535			0.589182	0.257524	0.550537	27.7798	27.4833	27.4529	27.6239	28.1307	27.7071	12	10	10	10.9	9.1	9.1	195.91	0	39.627	2978600000	53	12	10	10	1	5	-0.861813
P10321;P10321-2;P30511;P30511-3;P30511-2	P10321;P10321-2	HLA class I histocompatibility antigen, Cw-7 alpha chain	HLA-C	-0.367521			0.587912	0.258278	0.496505	27.2042	27.607	27.6897	27.3975	28.0857	28.1204	11	7	5	36.9	22.7	16.4	40.648	0	109.04	5917600000	102	NaN	NaN	NaN	5	21	-0.969457
P01112;P01112-2	P01112;P01112-2	GTPase HRas;GTPase HRas, N-terminally processed	HRAS	0.199252			0.587783	0.258355	0.583261	27.7752	27.4219	27.6819	27.6401	27.2865	27.3546	11	11	2	69.3	69.3	11.1	21.298	0	138.65	5922500000	178	NaN	NaN	NaN	2	26	0.792749
Q15293;Q15293-2	Q15293;Q15293-2	Reticulocalbin-1	RCN1	-0.182028			0.587736	0.258383	0.603212	29.5207	29.9912	29.7849	29.9836	29.9571	29.9021	20	20	20	71.3	71.3	71.3	38.89	0	323.31	40734000000	509	NaN	NaN	NaN	2	55	-0.763956
O00468-6;O00468-7;O00468-3;O00468;O00468-5;O00468-4;O00468-2	O00468-6;O00468-7;O00468-3;O00468;O00468-5;O00468-4;O00468-2	Agrin;Agrin N-terminal 110 kDa subunit;Agrin C-terminal 110 kDa subunit;Agrin C-terminal 90 kDa fragment;Agrin C-terminal 22 kDa fragment	AGRN	-0.18896			0.586332	0.25922	0.595511	24.5125	24.9124	24.5434	24.7255	24.9477	24.8621	27	27	27	26	26	26	214.84	0	201.58	2267400000	240	NaN	NaN	NaN	7	30	-0.774949
Q8WUM0	Q8WUM0	Nuclear pore complex protein Nup133	NUP133	0.205751			0.585715	0.259588	0.580478	28.4209	28.0455	28.0464	27.8648	28.1543	27.8764	36	36	36	51.5	51.5	51.5	128.98	0	323.31	18662000000	446	36	36	36	1	67	0.801336
O15439;O15439-2;O15439-4;O15439-3	O15439;O15439-2;O15439-4;O15439-3	Multidrug resistance-associated protein 4	ABCC4	0.537898			0.585421	0.259764	0.452867	24.8131	24.9165	24.6994	24.4366	24.8765	23.5023	6	6	6	9.1	9.1	9.1	149.52	0	22.478	557630000	25	NaN	NaN	NaN	4	5	1.0547
O00151	O00151	PDZ and LIM domain protein 1	PDLIM1	-0.155507			0.585225	0.259881	0.634359	26.9232	26.6984	26.7923	26.9285	26.8066	27.1453	15	15	15	69.3	69.3	69.3	36.071	0	156.87	4949600000	192	15	15	15	1	17	-0.711487
Q10567;Q10567-2	Q10567;Q10567-2	AP-1 complex subunit beta-1	AP1B1	-0.12759			0.583277	0.26105	0.676992	26.0646	25.9181	25.7609	26.0457	25.9664	26.1143	30	11	1	39.8	22.2	1.7	104.64	0	85.785	2335600000	101	NaN	NaN	NaN	2	14	-0.645818
Q9BSF4	Q9BSF4	Uncharacterized protein C19orf52	C19orf52	-0.803306			0.582155	0.261725	0.409161	23.4344	25.3491	25.1558	25.6295	25.3405	25.3791	4	4	4	27.3	27.3	27.3	29.233	0	9.4526	614510000	24	4	4	4	1	2	-1.12305
P42766	P42766	60S ribosomal protein L35	RPL35	-0.326409			0.581573	0.262076	0.515127	24.9684	25.6008	25.6703	25.8116	25.5181	25.889	3	3	3	26	26	26	14.551	0	11.273	1071600000	36	3	3	3	1	5	-0.931986
P62495;P62495-2	P62495;P62495-2	Eukaryotic peptide chain release factor subunit 1	ETF1	-0.258557			0.581384	0.26219	0.547628	25.7913	25.9485	25.4266	25.8614	25.8518	26.2289	12	12	12	47.8	47.8	47.8	49.03	0	63.594	1918800000	103	NaN	NaN	NaN	2	11	-0.866857
Q03001;Q03001-8;Q03001-14;Q03001-9;Q03001-3;Q03001-13;Q03001-10	Q03001;Q03001-8;Q03001-14	Dystonin	DST	0.126011			0.580481	0.262736	0.67952	29.3144	29.1078	29.0157	29.0409	29.0755	28.9434	40	38	38	8.8	8.5	8.5	860.65	0	106.34	9247500000	154	NaN	NaN	NaN	7	20	0.64043
O00264;O00264-2	O00264;O00264-2	Membrane-associated progesterone receptor component 1	PGRMC1	0.311745			0.580395	0.262788	0.52326	28.1565	28.6939	28.8137	28.1066	28.4995	28.1226	7	7	6	53.8	53.8	49.2	21.671	0	118.99	4723500000	94	NaN	NaN	NaN	2	18	0.918491
P51809;P51809-2;P51809-3	P51809;P51809-2;P51809-3	Vesicle-associated membrane protein 7	VAMP7	0.0710602			0.580375	0.2628	0.772057	25.6412	25.5941	25.6678	25.516	25.6635	25.5104	5	5	5	41.4	41.4	41.4	24.935	0	46.098	1695500000	85	NaN	NaN	NaN	3	10	0.459718
Q9HB07	Q9HB07	UPF0160 protein MYG1, mitochondrial	C12orf10	-0.261042			0.580353	0.262813	0.548129	24.63	24.1175	24.2671	24.8177	24.3662	24.6139	4	4	4	16	16	16	42.449	0	16.605	510620000	31	4	4	4	1	2	-0.868738
Q9H8H0;Q9H8H0-2	Q9H8H0	Nucleolar protein 11	NOL11	0.250812			0.580295	0.262848	0.553985	27.6218	27.128	27.1307	27.1134	27.1708	26.8439	19	19	19	46.3	46.3	46.3	81.123	0	121.99	9061800000	223	NaN	NaN	NaN	2	36	0.857054
Q7Z4F1;Q7Z4F1-2	Q7Z4F1;Q7Z4F1-2	Low-density lipoprotein receptor-related protein 10	LRP10	-0.495354			0.579358	0.263416	0.467652	24.8498	26.0127	25.5194	25.8158	26.3091	25.7432	4	4	4	11.2	11.2	11.2	76.193	0	100.6	1483700000	65	NaN	NaN	NaN	2	7	-1.02982
P08240;P08240-2	P08240;P08240-2	Signal recognition particle receptor subunit alpha	SRPR	0.266668			0.578225	0.264104	0.5479	24.8565	25.4936	25.1661	24.8257	25.088	24.8025	11	11	11	19.9	19.9	19.9	69.81	0	48.429	1464500000	85	NaN	NaN	NaN	2	10	0.873002
Q29RF7	Q29RF7	Sister chromatid cohesion protein PDS5 homolog A	PDS5A	0.933079			0.578203	0.264117	0.400471	25.1101	25.2648	25.6357	24.9989	23.0053	25.2072	6	6	6	8	8	8	150.83	0	37.223	550170000	24	6	6	6	1	6	1.13938
P61009	P61009	Signal peptidase complex subunit 3	SPCS3	-0.203798			0.577842	0.264337	0.582916	25.7122	26.2561	25.9973	26.1941	26.184	26.1989	5	5	5	26.1	26.1	26.1	20.313	0	10.475	1853400000	40	5	5	5	1	5	-0.792644
Q53EP0;Q53EP0-2	Q53EP0;Q53EP0-2	Fibronectin type III domain-containing protein 3B	FNDC3B	-0.170413			0.576547	0.265126	0.618744	24.6022	24.8334	24.9993	24.9684	25.0987	24.879	12	12	12	17.7	17.7	17.7	132.89	0	46.841	1137000000	93	NaN	NaN	NaN	2	9	-0.735709
Q96GD4;Q96GD4-4;Q96GD4-2;Q96GD4-5;Q96GD4-3	Q96GD4;Q96GD4-4;Q96GD4-2;Q96GD4-5	Aurora kinase B	AURKB	0.521737			0.576317	0.265267	0.463799	26.3139	25.5019	24.9634	25.2506	25.0179	24.9455	8	8	8	25.6	25.6	25.6	39.31	0	18.907	1239400000	33	NaN	NaN	NaN	5	9	1.03696
O95881	O95881	Thioredoxin domain-containing protein 12	TXNDC12	0.0843983			0.57622	0.265326	0.749897	27.0986	27.0114	27.1157	26.922	26.9473	27.1032	6	6	6	68.6	68.6	68.6	19.206	0	38.352	3110400000	92	6	6	6	1	10	0.510813
P35637;P35637-2	P35637;P35637-2	RNA-binding protein FUS	FUS	0.389692			0.575058	0.266037	0.497743	27.473	26.9336	27.8176	27.0705	26.7231	27.2615	11	11	9	23.8	23.8	22.1	53.425	0	112.69	9731300000	211	NaN	NaN	NaN	2	28	0.970144
O00592;O00592-2	O00592;O00592-2	Podocalyxin	PODXL	0.254634			0.573789	0.266815	0.554551	26.4186	26.9456	26.5714	26.2431	26.6292	26.2994	6	6	6	17	17	17	58.635	0	57.581	2356400000	63	NaN	NaN	NaN	2	11	0.855894
Q96SB3	Q96SB3	Neurabin-2	PPP1R9B	0.242222			0.573763	0.266831	0.561266	26.5255	26.1272	25.9184	25.9974	26.0181	25.829	18	18	17	36.5	36.5	36.5	89.333	0	160.2	3182700000	165	18	18	17	1	17	0.841379
Q9NRL3;Q9NRL3-3;Q9NRL3-2	Q9NRL3;Q9NRL3-3	Striatin-4	STRN4	-0.408999			0.573415	0.267045	0.492597	24.3684	24.3641	23.7911	25.0574	24.5003	24.1929	5	5	5	19	19	19	80.595	0	20.462	517250000	47	NaN	NaN	NaN	3	4	-0.979827
Q99798	Q99798	Aconitate hydratase, mitochondrial	ACO2	0.243507			0.573008	0.267296	0.561166	27.7487	27.7589	28.0084	27.3048	27.8901	27.5907	28	28	28	45.4	45.4	45.4	85.424	0	323.31	17784000000	416	28	28	28	1	30	0.842294
P15374	P15374	Ubiquitin carboxyl-terminal hydrolase isozyme L3	UCHL3	-0.209827			0.572988	0.267308	0.581601	25.7099	25.7622	25.3731	25.615	25.8847	25.9749	5	5	5	31.3	31.3	31.3	26.182	0	16.764	1104400000	43	5	5	5	1	5	-0.797973
P36406-2;P36406;P36406-3	P36406-2;P36406;P36406-3	E3 ubiquitin-protein ligase TRIM23	TRIM23	-0.129485			0.57268	0.267498	0.677121	25.5733	25.7448	25.9184	25.8795	25.8487	25.8968	3	3	3	9	9	9	63.689	0.00099157	2.261	1302500000	26	NaN	NaN	NaN	3	3	-0.645477
Q13308;Q13308-6;Q13308-4;Q13308-2;Q13308-5;Q13308-3	Q13308;Q13308-6;Q13308-4;Q13308-2;Q13308-5;Q13308-3	Inactive tyrosine-protein kinase 7	PTK7	-0.118898			0.572334	0.267711	0.693624	25.0046	25.2375	24.9378	25.2118	25.1546	25.1701	15	15	15	21.2	21.2	21.2	118.39	0	30.887	1891300000	103	NaN	NaN	NaN	6	15	-0.617887
Q13043;Q13043-2	Q13043;Q13043-2	Serine/threonine-protein kinase 4;Serine/threonine-protein kinase 4 37kDa subunit;Serine/threonine-protein kinase 4 18kDa subunit	STK4	-0.414471			0.572254	0.26776	0.492105	23.9506	22.9606	23.8463	23.9983	24.1261	23.8765	4	3	3	9.4	6.8	6.8	55.63	0.00050684	2.5144	274360000	21	NaN	NaN	NaN	2	2	-0.981615
O75694;O75694-2	O75694;O75694-2	Nuclear pore complex protein Nup155	NUP155	0.168881			0.571422	0.268274	0.622616	27.9986	27.8815	27.7707	27.9339	27.6583	27.552	40	40	40	44.6	44.6	44.6	155.2	0	323.31	24441000000	659	NaN	NaN	NaN	2	92	0.729622
P08579	P08579	U2 small nuclear ribonucleoprotein B	SNRPB2	1.96196			0.570628	0.268765	0.365621	26.6759	25.1299	26.1677	26.9175	22.2152	22.9548	2	2	2	16	16	16	25.486	0	11.276	1123800000	54	2	2	2	1	7	1.20431
P07355;P07355-2;A6NMY6	P07355;P07355-2;A6NMY6	Annexin A2;Putative annexin A2-like protein	ANXA2;ANXA2P2	0.26269			0.570424	0.268891	0.551128	32.3182	32.675	31.9836	32.0972	32.1194	31.9722	37	37	37	74.6	74.6	74.6	38.604	0	323.31	467890000000	1858	NaN	NaN	NaN	3	251	0.861845
O00220	O00220	Tumor necrosis factor receptor superfamily member 10A	TNFRSF10A	-0.211619			0.570241	0.269004	0.581253	25.6132	25.4142	25.0671	25.5138	25.6568	25.5588	3	3	3	9.8	9.8	9.8	50.089	0	18.635	1232200000	59	3	3	3	1	6	-0.798474
Q92667;Q92667-2	Q92667;Q92667-2	A-kinase anchor protein 1, mitochondrial	AKAP1	0.215544			0.569896	0.269218	0.578853	26.0213	25.9468	26.1381	25.8758	26.0624	25.5213	9	9	9	17.2	17.2	17.2	97.34	0	11.703	1123800000	63	NaN	NaN	NaN	2	9	0.803733
P50552	P50552	Vasodilator-stimulated phosphoprotein	VASP	-0.170455			0.569568	0.269421	0.621227	24.105	24.1402	23.9795	24.4702	24.0431	24.2227	5	5	5	21.3	21.3	21.3	39.829	0	17.756	618750000	62	5	5	5	1	6	-0.731364
O95400	O95400	CD2 antigen cytoplasmic tail-binding protein 2	CD2BP2	0.444405			0.569079	0.269725	0.483554	25.1747	26.1626	26.2368	25.4547	25.2995	25.4868	5	5	5	31.4	31.4	31.4	37.646	0	77.284	1503100000	65	5	5	5	1	12	0.993794
P36404;P36404-2	P36404;P36404-2	ADP-ribosylation factor-like protein 2	ARL2	-0.114122			0.568775	0.269914	0.698255	23.5927	23.7678	23.8235	23.8555	23.9316	23.7393	5	5	5	33.2	33.2	33.2	20.878	0	6.4908	383310000	14	NaN	NaN	NaN	2	1	-0.603193
O00231;O00231-2	O00231;O00231-2	26S proteasome non-ATPase regulatory subunit 11	PSMD11	-0.143696			0.568695	0.269963	0.657742	26.758	26.9925	27.0322	27.2096	26.963	27.0411	16	16	16	49.5	49.5	49.5	47.463	0	63.488	5604700000	99	NaN	NaN	NaN	2	17	-0.676776
P01137	P01137	Transforming growth factor beta-1;Latency-associated peptide	TGFB1	-0.354541			0.568519	0.270073	0.509176	23.979	24.3668	23.7504	24.6197	24.5745	23.9656	5	5	5	27.9	27.9	27.9	44.341	0	25.337	567470000	38	5	5	5	1	8	-0.939896
Q16637;Q16637-4;Q16637-2;Q16637-3	Q16637;Q16637-4;Q16637-2;Q16637-3	Survival motor neuron protein	SMN1	0.117041			0.568399	0.270148	0.694277	25.7293	25.7787	25.6183	25.5396	25.7456	25.4899	4	4	4	26.9	26.9	26.9	31.848	0	50.175	1257700000	96	NaN	NaN	NaN	4	11	0.611084
P30837	P30837	Aldehyde dehydrogenase X, mitochondrial	ALDH1B1	0.250592			0.568384	0.270157	0.56065	27.4033	27.1795	27.3874	26.7615	27.3926	27.0642	16	16	16	45.1	45.1	45.1	57.206	0	184.79	9944700000	285	16	16	16	1	15	0.846662
Q9BXP2;Q9BXP2-2;Q9BXP2-3;Q9BXP2-4	Q9BXP2	Solute carrier family 12 member 9	SLC12A9	-1.279			0.568012	0.270388	0.38427	22.2521	25.3225	25.157	25.6763	25.3754	25.517	6	6	6	13.9	13.9	13.9	96.109	0	22.192	941600000	39	NaN	NaN	NaN	4	5	-1.16187
O14646;O14646-2;O14647;O14647-2	O14646;O14646-2	Chromodomain-helicase-DNA-binding protein 1	CHD1	0.154168			0.566795	0.271147	0.64463	25.7079	25.3857	25.3465	25.4026	25.2782	25.2968	16	16	16	14.1	14.1	14.1	196.69	0	90.011	2099800000	109	NaN	NaN	NaN	4	18	0.698032
Q9Y3L5	Q9Y3L5	Ras-related protein Rap-2c	RAP2C	-0.178635			0.565525	0.271941	0.612906	26.4097	26.0073	26.1479	26.4172	26.4662	26.2174	8	4	4	48.6	28.4	28.4	20.745	0	70.83	2214200000	71	8	4	4	1	8	-0.743336
Q5T4S7;Q5T4S7-3;Q5T4S7-4;Q5T4S7-2;Q5T4S7-5;Q5T4S7-6	Q5T4S7;Q5T4S7-3;Q5T4S7-4;Q5T4S7-2;Q5T4S7-5	E3 ubiquitin-protein ligase UBR4	UBR4	-0.345881			0.565201	0.272144	0.516212	23.9653	23.6897	23.7711	24.5605	23.6723	24.231	20	20	20	7.8	7.8	7.8	573.83	0	32.324	863600000	66	NaN	NaN	NaN	6	9	-0.930238
Q9BQ39	Q9BQ39	ATP-dependent RNA helicase DDX50	DDX50	0.903038			0.565064	0.27223	0.412658	24.7276	24.902	25.1053	24.6196	22.6096	24.7966	5	3	3	11.7	8	8	82.564	0	15.436	403870000	18	5	3	3	1	5	1.1151
P41223;P41223-2	P41223;P41223-2	Protein BUD31 homolog	BUD31	0.352465			0.565047	0.272241	0.511798	25.2431	24.8232	24.6951	24.934	24.1667	24.6033	5	5	5	33.3	33.3	33.3	17	0	9.5704	585320000	44	NaN	NaN	NaN	2	7	0.934773
O15382;O15382-2	O15382;O15382-2	Branched-chain-amino-acid aminotransferase, mitochondrial	BCAT2	0.395555			0.564432	0.272626	0.499447	25.4376	25.6209	26.293	25.1263	25.7097	25.3289	6	6	6	17.9	17.9	17.9	44.287	0	21.77	1183400000	27	NaN	NaN	NaN	2	2	0.961895
Q96M27;Q96M27-3;Q96M27-2;Q96M27-5;Q96M27-4	Q96M27;Q96M27-3;Q96M27-2;Q96M27-5;Q96M27-4	Protein PRRC1	PRRC1	0.0689265			0.563461	0.273237	0.780117	25.6159	25.5894	25.5093	25.4221	25.5731	25.5126	4	4	4	13.3	13.3	13.3	46.701	0	12.668	1118100000	72	NaN	NaN	NaN	5	6	0.446667
P15153;P17081;Q9H4E5;Q9H4E5-2	P15153	Ras-related C3 botulinum toxin substrate 2	RAC2	0.189238			0.562662	0.27374	0.605662	27.1951	27.4931	27.511	27.1542	27.0569	27.4203	8	7	4	51	45.3	29.7	21.429	0	39.079	4713200000	72	NaN	NaN	NaN	4	18	0.759078
P14923	P14923	Junction plakoglobin	JUP	-0.187304			0.562623	0.273764	0.608179	26.7515	27.2571	27.0304	27.2191	27.2243	27.1575	23	23	22	47.5	47.5	47.5	81.744	0	251.33	12664000000	283	23	23	22	1	45	-0.75592
P37235;P84074;P61601	P37235	Hippocalcin-like protein 1	HPCAL1	-0.152665			0.562388	0.273913	0.648363	27.4344	27.7627	27.6551	27.9097	27.67	27.7304	12	12	12	63.2	63.2	63.2	22.313	0	75.165	10132000000	145	NaN	NaN	NaN	3	25	-0.692369
Q9NR28;Q9NR28-2;Q9NR28-3	Q9NR28;Q9NR28-2;Q9NR28-3	Diablo homolog, mitochondrial	DIABLO	0.225552			0.561972	0.274175	0.576558	26.1918	26.0179	26.2554	25.6205	26.1761	25.9919	7	7	7	33.5	33.5	33.5	27.131	0	53.824	2337700000	66	NaN	NaN	NaN	3	9	0.810931
P61960;P61960-2	P61960;P61960-2	Ubiquitin-fold modifier 1	UFM1	-0.420764			0.561938	0.274197	0.495337	27.1816	26.9147	26.4563	27.0197	27.7838	27.0114	3	3	3	58.8	58.8	58.8	9.1175	0	28.991	2436700000	51	NaN	NaN	NaN	2	4	-0.973238
Q9HCN8	Q9HCN8	Stromal cell-derived factor 2-like protein 1	SDF2L1	-0.254841			0.56139	0.274543	0.561507	26.0872	26.0702	26.0822	26.5923	25.9378	26.474	5	5	5	53.8	53.8	53.8	23.598	0	163.26	1359600000	59	5	5	5	1	10	-0.845376
Q9NZV1	Q9NZV1	Cysteine-rich motor neuron 1 protein;Processed cysteine-rich motor neuron 1 protein	CRIM1	-0.684399			0.560647	0.275013	0.444206	22.3466	23.8332	23.9786	23.7786	24.2388	24.1942	5	5	5	6.2	6.2	6.2	113.74	0	17.613	349590000	21	5	5	5	1	5	-1.06664
P49773	P49773	Histidine triad nucleotide-binding protein 1	HINT1	-0.330784			0.559604	0.275674	0.5261	28.0433	27.4175	27.2409	28.0888	27.8373	27.7679	6	6	6	72.2	72.2	72.2	13.802	0	48.013	5641000000	74	6	6	6	1	11	-0.913238
P52907	P52907	F-actin-capping protein subunit alpha-1	CAPZA1	-0.165506			0.559481	0.275752	0.631412	27.8025	27.5488	27.4601	27.6327	27.9156	27.7596	10	10	10	56.6	56.6	56.6	32.922	0	179.04	9832800000	243	10	10	10	1	27	-0.715794
O75131	O75131	Copine-3	CPNE3	0.132051			0.558722	0.276235	0.676931	25.0367	24.9206	24.9635	25.0288	24.8049	24.6911	10	9	9	27	27	27	60.13	0	94.225	1780300000	156	10	9	9	1	26	0.64472
P35222	P35222	Catenin beta-1	CTNNB1	-0.214818			0.558238	0.276543	0.582823	26.3917	26.896	26.5147	26.9126	26.8728	26.6614	17	16	16	35.1	35.1	35.1	85.496	0	316.9	5693300000	236	17	16	16	1	35	-0.793724
O95182	O95182	NADH dehydrogenase [ubiquinone] 1 alpha subcomplex subunit 7	NDUFA7	0.299812			0.557994	0.276698	0.541644	24.7911	25.2894	24.8048	24.818	24.3166	24.8513	3	3	3	29.2	29.2	29.2	12.551	0	10.09	734290000	19	3	3	3	1	2	0.886354
Q9BTT6	Q9BTT6	Leucine-rich repeat-containing protein 1	LRRC1	0.39875			0.557886	0.276767	0.501141	24.7343	23.7275	23.8951	23.6112	23.8129	23.7366	9	7	7	29	24.6	24.6	59.241	0	17.391	366810000	62	9	7	7	1	11	0.956396
P41743	P41743	Protein kinase C iota type	PRKCI	-0.435483			0.557175	0.27722	0.494441	22.938	23.8369	24.0508	24.1182	24.0928	23.9212	5	5	5	16.8	16.8	16.8	68.262	0	30.765	376620000	28	5	5	5	1	7	-0.975308
Q8NBJ4;Q8NBJ4-2	Q8NBJ4;Q8NBJ4-2	Golgi membrane protein 1	GOLM1	-0.111443			0.556904	0.277393	0.704961	25.2286	25.2048	24.9625	25.2507	25.2832	25.1963	9	9	9	29.4	29.4	29.4	45.333	0	28.434	1162000000	39	NaN	NaN	NaN	2	10	-0.590548
Q5T3I0;Q5T3I0-3;Q5T3I0-2	Q5T3I0;Q5T3I0-3	G patch domain-containing protein 4	GPATCH4	0.443568			0.556415	0.277706	0.492662	24.8973	23.7422	24.5823	23.9781	23.8226	24.0904	5	5	5	16.4	16.4	16.4	50.381	0	65.16	542720000	36	NaN	NaN	NaN	3	9	0.978402
P50402	P50402	Emerin	EMD	-0.546103			0.556203	0.277841	0.472998	22.9546	23.8598	24.2413	24.5139	23.8227	24.3574	6	6	6	31.1	31.1	31.1	28.994	0	45.142	442490000	31	6	6	6	1	9	-1.0204
Q9BT22;Q9BT22-2;Q6GMV1	Q9BT22;Q9BT22-2	Chitobiosyldiphosphodolichol beta-mannosyltransferase	ALG1	0.793124			0.555199	0.278484	0.44063	24.775	25.4118	25.2274	24.9938	24.9031	23.1379	4	4	4	17.7	17.7	17.7	52.518	0	17.18	696140000	16	NaN	NaN	NaN	3	6	1.08199
P62424	P62424	60S ribosomal protein L7a	RPL7A	0.183401			0.554119	0.279178	0.61277	27.0331	26.9896	27.3994	27.0874	26.9257	26.8588	17	17	17	51.5	51.5	51.5	29.995	0	193.57	7676900000	219	17	17	17	1	32	0.743636
P09661	P09661	U2 small nuclear ribonucleoprotein A	SNRPA1	0.44068			0.5539	0.279319	0.495082	25.2533	25.8909	26.437	25.4964	25.25	25.5127	9	9	9	46.3	46.3	46.3	28.415	0	106.77	1813100000	73	9	9	9	1	18	0.974008
P10809;P10809-2	P10809	60 kDa heat shock protein, mitochondrial	HSPD1	0.134501			0.553546	0.279546	0.67571	31.7874	31.5765	31.6992	31.3875	31.6902	31.5819	50	50	50	78	78	78	61.054	0	323.31	220110000000	2074	NaN	NaN	NaN	2	182	0.647796
Q8WTT2	Q8WTT2	Nucleolar complex protein 3 homolog	NOC3L	0.303757			0.553541	0.27955	0.541351	26.0568	25.4862	26.0049	25.5112	25.8399	25.2855	9	9	9	17.8	17.8	17.8	92.547	0	50.989	1390600000	50	9	9	9	1	16	0.885407
Q9H2H8;Q9H2H8-2	Q9H2H8;Q9H2H8-2	Peptidyl-prolyl cis-trans isomerase-like 3	PPIL3	1.39255			0.553468	0.279597	0.395995	26.4672	25.4938	25.6688	25.664	25.4474	22.3408	5	5	5	41.6	41.6	41.6	18.154	0	26.762	789360000	37	NaN	NaN	NaN	2	3	1.14664
P55268	P55268	Laminin subunit beta-2	LAMB2	-0.261154			0.552859	0.279989	0.560782	25.2189	25.8244	25.6506	25.7639	26.0334	25.6801	31	31	31	30.1	30.1	30.1	195.98	0	216.47	4450600000	282	31	31	31	1	48	-0.844605
Q9NT62;Q9NT62-2	Q9NT62;Q9NT62-2	Ubiquitin-like-conjugating enzyme ATG3	ATG3	-0.742059			0.551887	0.280616	0.444103	24.6682	24.284	22.7224	24.5995	24.6316	24.6697	2	2	2	8.9	8.9	8.9	35.864	0	7.091	399910000	12	NaN	NaN	NaN	2	2	-1.06718
Q8TCS8	Q8TCS8	Polyribonucleotide nucleotidyltransferase 1, mitochondrial	PNPT1	0.203922			0.551398	0.280933	0.597282	26.4195	26.3717	26.5409	25.9908	26.5266	26.2029	15	15	15	29.6	29.6	29.6	85.95	0	71.313	3565500000	108	15	15	15	1	6	0.773221
Q9NRV9	Q9NRV9	Heme-binding protein 1	HEBP1	0.211455			0.551322	0.280982	0.589588	25.8888	25.641	25.5559	25.5838	25.6553	25.2122	6	6	6	50.3	50.3	50.3	21.097	0	29.241	1791800000	114	6	6	6	1	16	0.783749
Q03154;Q03154-2;Q03154-3;Q03154-4	Q03154;Q03154-2;Q03154-3;Q03154-4	Aminoacylase-1	ACY1	-0.350572			0.551202	0.281059	0.523248	24.5278	24.7228	24.1125	24.9133	25.1139	24.3876	6	6	6	29.2	29.2	29.2	45.884	0	56.742	687620000	35	NaN	NaN	NaN	4	2	-0.918777
Q07955;Q07955-3;Q07955-2	Q07955;Q07955-3;Q07955-2	Serine/arginine-rich splicing factor 1	SRSF1	0.379487			0.550797	0.281322	0.509862	28.1225	27.7872	28.7076	28.0301	27.5486	27.9002	16	16	16	56.5	56.5	56.5	27.744	0	197.56	12300000000	327	NaN	NaN	NaN	3	56	0.937048
P05067;P05067-8;P05067-7;P05067-11;P05067-9;P05067-4;P05067-3;P05067-5;P05067-6;P05067-10;P05067-2	P05067;P05067-8;P05067-7;P05067-11;P05067-9;P05067-4;P05067-3;P05067-5;P05067-6;P05067-10	Amyloid beta A4 protein;N-APP;Soluble APP-alpha;Soluble APP-beta;C99;Beta-amyloid protein 42;Beta-amyloid protein 40;C83;P3(42);P3(40);C80;Gamma-secretase C-terminal fragment 59;Gamma-secretase C-terminal fragment 57;Gamma-secretase C-terminal fragment 50;C31	APP	-0.313693			0.549807	0.281964	0.539566	25.4032	26.0203	25.5148	25.8343	26.2896	25.7554	9	8	8	18.6	17.5	17.5	86.942	0	149.33	1953900000	105	NaN	NaN	NaN	11	18	-0.889915
O43719	O43719	HIV Tat-specific factor 1	HTATSF1	0.439639			0.549117	0.282412	0.496974	24.1441	24.977	25.2273	24.6136	24.2158	24.2002	13	13	13	26.1	26.1	26.1	85.852	0	81.063	1188100000	82	13	13	13	1	16	0.967814
Q8N684;Q8N684-2;Q8N684-3	Q8N684;Q8N684-2;Q8N684-3	Cleavage and polyadenylation specificity factor subunit 7	CPSF7	0.273259			0.548214	0.283	0.55746	24.1283	24.2395	24.8253	24.1062	24.0599	24.2072	4	4	4	10.6	10.6	10.6	52.049	0	4.7254	614130000	47	NaN	NaN	NaN	3	8	0.852589
O60568	O60568	Procollagen-lysine,2-oxoglutarate 5-dioxygenase 3	PLOD3	-0.186078			0.547437	0.283506	0.612536	26.9933	27.4481	27.1696	27.3229	27.5322	27.3141	30	30	30	63	63	63	84.784	0	238.49	14855000000	397	30	30	30	1	60	-0.743303
Q09161	Q09161	Nuclear cap-binding protein subunit 1	NCBP1	0.279638			0.546576	0.284069	0.554182	26.25	26.3367	26.6836	26.4704	26.1249	25.836	23	23	23	44.3	44.3	44.3	91.838	0	172.75	4951500000	167	23	23	23	1	34	0.857159
Q9HAK2;Q9H4W6;Q9UH73;Q9HAK2-2;Q9H4W6-2;Q9UH73-2	Q9HAK2;Q9H4W6;Q9UH73;Q9HAK2-2;Q9H4W6-2;Q9UH73-2	Transcription factor COE2;Transcription factor COE3;Transcription factor COE1	EBF2;EBF3;EBF1	1.57249			0.546551	0.284085	0.396014	25.7667	26.5206	27.0189	26.1	26.0639	22.4248	2	2	2	4.2	4.2	4.2	62.649	0.0044783	1.0895	2456400000	45	NaN	NaN	NaN	6	6	1.14592
O75530;O75530-2;O75530-3	O75530;O75530-2;O75530-3	Polycomb protein EED	EED	0.207879			0.546521	0.284105	0.59572	24.3917	24.561	24.6774	24.4243	24.0496	24.5326	10	10	10	30.8	30.8	30.8	50.197	0	22.409	678630000	38	NaN	NaN	NaN	3	10	0.775099
P46940;Q86VI3;Q13576;Q13576-3;Q13576-2	P46940	Ras GTPase-activating-like protein IQGAP1	IQGAP1	-0.195982			0.545545	0.284744	0.607195	27.6952	28.0773	28.1438	28.217	28.0201	28.2673	72	72	72	58.4	58.4	58.4	189.25	0	323.31	40698000000	1031	NaN	NaN	NaN	5	116	-0.757223
P23458	P23458	Tyrosine-protein kinase JAK1	JAK1	-0.289966			0.545259	0.284932	0.548756	23.9874	24.796	24.3166	24.6721	24.6657	24.632	11	11	11	15	15	15	133.28	0	31.279	1039000000	58	11	11	11	1	12	-0.865352
Q9Y2Q3;Q9Y2Q3-4;Q9Y2Q3-3;Q9Y2Q3-2	Q9Y2Q3;Q9Y2Q3-4;Q9Y2Q3-3;Q9Y2Q3-2	Glutathione S-transferase kappa 1	GSTK1	-0.189463			0.544651	0.285331	0.610934	27.3542	27.6991	27.2842	27.5511	27.805	27.5498	9	9	9	50.9	50.9	50.9	25.497	0	86.83	10653000000	220	NaN	NaN	NaN	4	16	-0.746646
Q7LGA3;Q7LGA3-2;Q7LGA3-3	Q7LGA3;Q7LGA3-2;Q7LGA3-3	Heparan sulfate 2-O-sulfotransferase 1	HS2ST1	-0.145761			0.544291	0.285568	0.66246	26.4	26.5792	26.3597	26.7849	26.4738	26.5174	11	11	11	48	48	48	41.881	0	89.308	4577200000	157	NaN	NaN	NaN	3	27	-0.667541
O00330;O00330-3;O00330-2	O00330;O00330-3	Pyruvate dehydrogenase protein X component, mitochondrial	PDHX	0.243395			0.54415	0.28566	0.576225	26.1083	25.6874	25.5947	25.3349	25.582	25.7433	8	8	8	21.6	21.6	21.6	54.122	0	54.534	2111800000	132	NaN	NaN	NaN	3	12	0.817651
P20618	P20618	Proteasome subunit beta type-1	PSMB1	-0.37981			0.544087	0.285702	0.516327	25.8805	26.4592	26.8153	27.0318	26.534	26.7287	7	7	7	40.7	40.7	40.7	26.489	0	61.105	4172100000	119	7	7	7	1	15	-0.929772
P61812;P61812-2	P61812;P61812-2	Transforming growth factor beta-2;Latency-associated peptide	TGFB2	-0.187751			0.543424	0.286138	0.611898	23.0842	23.2133	23.2046	23.1424	23.2862	23.6369	3	3	3	9.7	9.7	9.7	47.747	0	14.929	224830000	18	NaN	NaN	NaN	2	5	-0.743097
O15460;O15460-2	O15460;O15460-2	Prolyl 4-hydroxylase subunit alpha-2	P4HA2	-0.264551			0.542631	0.286661	0.560434	25.2271	25.8471	25.734	25.7327	26.0632	25.8059	14	14	14	39.6	39.6	39.6	60.901	0	114.7	4188800000	171	NaN	NaN	NaN	2	23	-0.838836
Q16795	Q16795	NADH dehydrogenase [ubiquinone] 1 alpha subcomplex subunit 9, mitochondrial	NDUFA9	0.205611			0.542624	0.286666	0.600677	25.7431	25.868	26.0342	25.4407	25.9394	25.6484	10	10	10	39	39	39	42.509	0	20.808	1794800000	82	10	10	10	1	9	0.768939
O95573	O95573	Long-chain-fatty-acid--CoA ligase 3	ACSL3	0.210696			0.542413	0.286805	0.59544	26.1817	26.5223	26.6363	26.3533	26.326	26.0289	28	26	26	56.1	52.1	52.1	80.419	0	205.91	6124400000	286	28	26	26	1	46	0.775777
Q9UPT5;Q9UPT5-2;Q9UPT5-5;Q9UPT5-1;Q9UPT5-6;Q9UPT5-4	Q9UPT5;Q9UPT5-2;Q9UPT5-5;Q9UPT5-1;Q9UPT5-6;Q9UPT5-4	Exocyst complex component 7	EXOC7	-0.330421			0.542163	0.28697	0.53788	24.4157	24.2203	23.8541	24.084	24.5978	24.7996	6	6	6	14.3	14.3	14.3	83.381	0	17.39	664400000	31	NaN	NaN	NaN	6	0	-0.89495
Q96IZ0	Q96IZ0	PRKC apoptosis WT1 regulator protein	PAWR	-0.126438			0.541941	0.287117	0.692073	24.4882	24.4371	24.5909	24.6736	24.4548	24.7673	4	4	4	24.7	24.7	24.7	36.567	0	16.713	384410000	55	4	4	4	1	3	-0.622692
Q9H6T3;Q9H6T3-3;Q9H6T3-2	Q9H6T3;Q9H6T3-3;Q9H6T3-2	RNA polymerase II-associated protein 3	RPAP3	-0.558072			0.541531	0.287388	0.480935	23.2651	24.3335	24.6161	24.3229	24.9909	24.5751	4	4	4	10.8	10.8	10.8	75.718	0	23.711	404690000	48	NaN	NaN	NaN	3	2	-1.00528
P23497;P23497-4;P23497-2;P23497-7;P23497-6;P23497-5;P23497-3	P23497;P23497-4;P23497-2;P23497-7;P23497-6;P23497-5;P23497-3	Nuclear autoantigen Sp-100	SP100	-0.140806			0.540568	0.288026	0.669846	25.8876	26.1113	25.7391	26.1307	26.0248	26.0049	10	10	8	14.3	14.3	12.1	100.42	0	67.034	1942500000	75	NaN	NaN	NaN	7	12	-0.654873
Q99848	Q99848	Probable rRNA-processing protein EBP2	EBNA1BP2	0.356138			0.540447	0.288106	0.526786	26.8214	26.3666	27.2951	26.6186	26.249	26.5471	7	7	7	25.2	25.2	25.2	34.852	0	64.312	3558500000	85	7	7	7	1	8	0.910943
P61077;P62837;P61077-3;P62837-2;P61077-2;Q9Y2X8;P51668	P61077;P62837;P61077-3;P62837-2;P61077-2;Q9Y2X8;P51668	Ubiquitin-conjugating enzyme E2 D3;Ubiquitin-conjugating enzyme E2 D2;Ubiquitin-conjugating enzyme E2 D4;Ubiquitin-conjugating enzyme E2 D1	UBE2D3;UBE2D2;UBE2D4;UBE2D1	-0.563411			0.540423	0.288122	0.481214	26.1859	26.5336	26.0128	25.9459	27.3307	27.146	2	2	2	28.6	28.6	28.6	16.687	0	60.497	1811700000	77	NaN	NaN	NaN	7	10	-1.00554
O95219;O95219-2	O95219	Sorting nexin-4	SNX4	-0.197346			0.540276	0.28822	0.608697	24.4586	24.0588	24.4364	24.4553	24.7029	24.3877	3	3	3	8.4	8.4	8.4	51.908	0	13.842	322190000	30	NaN	NaN	NaN	2	3	-0.755332
Q8N3V7-2;Q8N3V7;Q8N3V7-3	Q8N3V7-2;Q8N3V7;Q8N3V7-3	Synaptopodin	SYNPO	0.20341			0.540258	0.288232	0.603581	26.5101	26.2455	26.0508	26.2452	25.9012	26.0498	12	12	12	21.7	21.7	21.7	96.395	0	149.58	3108800000	169	NaN	NaN	NaN	3	26	0.764036
P52789;P52790	P52789	Hexokinase-2	HK2	-0.268491			0.539962	0.288428	0.561305	24.2324	23.6825	23.5458	24.2021	23.9785	24.0855	10	8	8	15.6	13.4	13.4	102.38	0	13.186	883340000	45	NaN	NaN	NaN	2	6	-0.840293
Q7Z3K3;Q7Z3K3-5;Q7Z3K3-7;Q7Z3K3-2;Q7Z3K3-3;Q7Z3K3-6;Q7Z3K3-4	Q7Z3K3;Q7Z3K3-5;Q7Z3K3-7;Q7Z3K3-2;Q7Z3K3-3;Q7Z3K3-6	Pogo transposable element with ZNF domain	POGZ	0.117932			0.539148	0.288969	0.699433	24.8746	25.0116	24.7385	24.7807	24.8394	24.6508	17	17	17	24.2	24.2	24.2	155.34	0	82.416	1401300000	105	NaN	NaN	NaN	7	24	0.600016
P84095	P84095	Rho-related GTP-binding protein RhoG	RHOG	0.109495			0.539054	0.289032	0.713082	26.5478	26.4401	26.4339	26.202	26.4605	26.4309	8	7	7	57.1	51.3	51.3	21.308	0	100.97	3017600000	113	8	7	7	1	11	0.57734
Q99549;Q99549-2	Q99549;Q99549-2	M-phase phosphoprotein 8	MPHOSPH8	0.780478			0.538464	0.289425	0.452885	24.5645	24.9019	24.534	24.4118	22.6343	24.6129	5	5	5	12.3	12.3	12.3	97.181	0	12.135	503940000	35	NaN	NaN	NaN	2	6	1.05518
Q9Y478	Q9Y478	5-AMP-activated protein kinase subunit beta-1	PRKAB1	-0.760308			0.537388	0.290143	0.454643	24.9726	23.3545	25.3276	25.1979	25.1388	25.599	2	2	2	17	17	17	30.382	0	10.908	357670000	17	2	2	2	1	2	-1.04985
Q92804;Q92804-2	Q92804;Q92804-2	TATA-binding protein-associated factor 2N	TAF15	0.470434			0.536789	0.290543	0.496537	25.871	25.9788	27.0025	26.0903	25.6435	25.7072	9	7	7	21.8	20.3	20.3	61.829	0	86.443	2130600000	97	NaN	NaN	NaN	2	15	0.966784
O75410;O75410-2;O75410-9;O75410-7;O75410-3;O75410-6;O75410-10;O75410-5;O75410-4;O75410-8	O75410;O75410-2;O75410-9;O75410-7;O75410-3	Transforming acidic coiled-coil-containing protein 1	TACC1	0.184394			0.535352	0.291506	0.62199	25.4673	25.1707	24.9887	24.9621	25.1447	24.9666	19	19	19	41.6	41.6	41.6	87.793	0	121.36	2655800000	184	NaN	NaN	NaN	10	28	0.732059
P05141;Q9H0C2	P05141	ADP/ATP translocase 2;ADP/ATP translocase 2, N-terminally processed	SLC25A5	0.284634			0.53482	0.291864	0.558218	29.4202	29.5996	30.1176	29.3393	29.6399	29.3042	17	9	9	40.3	20.1	20.1	32.852	0	255.83	24182000000	197	NaN	NaN	NaN	2	23	0.850535
Q99729-3;Q99729-2	Q99729-3;Q99729-2	Heterogeneous nuclear ribonucleoprotein A/B	HNRNPAB	0.453747			0.534586	0.292021	0.501759	29.8172	29.2985	30.4025	29.6992	29.0257	29.4321	10	10	2	29.8	29.8	5.3	30.588	0	89.157	24732000000	244	NaN	NaN	NaN	2	37	0.956845
Q15907;Q15907-2;P62491;P62491-2	Q15907;Q15907-2;P62491;P62491-2	Ras-related protein Rab-11B;Ras-related protein Rab-11A	RAB11B;RAB11A	0.136079			0.534309	0.292207	0.680183	29.3779	29.7062	29.6992	29.5164	29.44	29.4186	12	12	12	56.9	56.9	56.9	24.488	0	172.89	18032000000	178	NaN	NaN	NaN	4	26	0.641045
P11586	P11586	C-1-tetrahydrofolate synthase, cytoplasmic;Methylenetetrahydrofolate dehydrogenase;Methenyltetrahydrofolate cyclohydrolase;Formyltetrahydrofolate synthetase;C-1-tetrahydrofolate synthase, cytoplasmic, N-terminally processed	MTHFD1	-0.284381			0.533999	0.292416	0.559192	26.2874	26.5822	26.8983	27.0539	26.5653	27.0019	26	26	26	44.1	44.1	44.1	101.56	0	197.59	7184200000	262	26	26	26	1	37	-0.849517
P62750	P62750	60S ribosomal protein L23a	RPL23A	-0.224571			0.533333	0.292865	0.587291	29.1736	29.0206	28.6963	28.9551	29.3615	29.2476	10	10	10	44.2	44.2	44.2	17.695	0	18.405	8324700000	122	10	10	10	1	10	-0.786359
Q8WWV3;Q8WWV3-2;Q8WWV3-3	Q8WWV3;Q8WWV3-2	Reticulon-4-interacting protein 1, mitochondrial	RTN4IP1	0.331228			0.531689	0.293975	0.54172	24.4934	24.6014	24.5792	23.7069	24.6283	24.3451	4	4	4	22	22	22	43.589	0	15.477	576940000	40	NaN	NaN	NaN	3	0	0.884562
P46781	P46781	40S ribosomal protein S9	RPS9	-0.241563			0.531441	0.294143	0.578912	26.2268	26.1223	26.7028	26.5835	26.753	26.4401	10	10	10	27.8	27.8	27.8	22.591	0	6.4792	3914400000	97	10	10	10	1	8	-0.804569
O95793;O95793-2;O95793-3	O95793;O95793-2;O95793-3	Double-stranded RNA-binding protein Staufen homolog 1	STAU1	0.733704			0.531281	0.294252	0.46453	24.657	25.0988	24.5891	24.4559	22.8906	24.7972	8	8	8	21.7	21.7	21.7	63.182	0	47.193	858370000	40	NaN	NaN	NaN	3	6	1.0358
O95319;O95319-5;O95319-2;O95319-4;O95319-3	O95319;O95319-5;O95319-2;O95319-4;O95319-3	CUGBP Elav-like family member 2	CELF2	0.159101			0.530643	0.294684	0.652804	25.0046	24.7574	25.1773	24.899	24.7253	24.8377	3	3	3	8.9	8.9	8.9	54.284	0	10.139	641960000	31	NaN	NaN	NaN	5	3	0.685618
Q6P1J9	Q6P1J9	Parafibromin	CDC73	0.53625			0.530269	0.294938	0.492407	22.7904	23.8098	24.2495	23.2373	22.8741	23.1295	6	6	6	16.4	16.4	16.4	60.576	0	13.798	486330000	39	6	6	6	1	14	0.98329
O43493;O43493-4;O43493-5;O43493-3;O43493-7;O43493-6	O43493;O43493-4;O43493-5;O43493-3;O43493-7;O43493-6	Trans-Golgi network integral membrane protein 2	TGOLN2	0.275593			0.530132	0.295031	0.560763	23.6218	23.9044	23.4752	23.0286	23.6771	23.4689	4	4	4	13.3	13.3	13.3	45.879	0	17.536	296300000	49	NaN	NaN	NaN	6	5	0.837834
Q99547	Q99547	M-phase phosphoprotein 6	MPHOSPH6	0.583302			0.529612	0.295385	0.483145	25.1239	23.4815	24.3459	23.7804	23.5405	23.8805	4	4	4	17.5	17.5	17.5	19.024	0	5.2689	414990000	10	4	4	4	1	3	0.997166
O75947;O75947-2	O75947;O75947-2	ATP synthase subunit d, mitochondrial	ATP5H	0.212086			0.529068	0.295755	0.601728	27.8849	27.9114	28.2149	27.6976	28.0693	27.6081	10	10	10	56.5	56.5	56.5	18.491	0	74.945	10042000000	261	NaN	NaN	NaN	2	29	0.767078
P23368;P23368-2	P23368;P23368-2	NAD-dependent malic enzyme, mitochondrial	ME2	0.220756			0.528799	0.295938	0.594467	26.5783	26.5118	26.4963	25.9947	26.6253	26.3041	9	9	9	32.7	32.7	32.7	65.443	0	88.098	2194300000	103	NaN	NaN	NaN	2	10	0.777909
Q8NEJ9;Q8NEJ9-2	Q8NEJ9;Q8NEJ9-2	Neuroguidin	NGDN	0.566452			0.528792	0.295943	0.484298	25.4508	24.7004	25.5307	23.8895	25.1517	24.9414	5	5	5	21.3	21.3	21.3	35.894	0	20.721	1034000000	42	NaN	NaN	NaN	2	8	0.991026
P13667	P13667	Protein disulfide-isomerase A4	PDIA4	-0.135422			0.528736	0.295981	0.680317	29.1481	29.2835	29.0163	29.1599	29.4399	29.2544	48	48	47	60.9	60.9	60.9	72.932	0	323.31	72298000000	1265	48	48	47	1	133	-0.636527
Q07817;Q07817-2;Q07817-3	Q07817;Q07817-2;Q07817-3	Bcl-2-like protein 1	BCL2L1	-1.22429			0.528561	0.2961	0.432054	26.445	23.0593	25.4881	25.9463	26.4849	26.2341	2	2	2	9.9	9.9	9.9	26.049	0	5.6848	973330000	34	NaN	NaN	NaN	3	2	-1.09348
P53701	P53701	Cytochrome c-type heme lyase	HCCS	0.0972907			0.527353	0.296925	0.738449	26.9732	26.7903	26.764	26.7603	26.819	26.6564	18	18	18	61.6	61.6	61.6	30.601	0	213.21	5963000000	295	18	18	18	1	43	0.536962
Q7Z7H5;Q7Z7H5-3;Q7Z7H5-2	Q7Z7H5;Q7Z7H5-3;Q7Z7H5-2	Transmembrane emp24 domain-containing protein 4	TMED4	1.74009			0.526593	0.297445	0.410809	26.6259	27.0324	26.8496	26.4897	22.1983	26.5996	4	3	3	30.8	23.3	23.3	25.943	0	76.498	1830200000	15	NaN	NaN	NaN	3	1	1.11984
P49411	P49411	Elongation factor Tu, mitochondrial	TUFM	0.157746			0.525904	0.297917	0.656379	29.299	29.3448	29.5062	29.0394	29.4386	29.1988	27	27	27	70.4	70.4	70.4	49.541	0	323.31	32970000000	572	27	27	27	1	52	0.680089
P04040	P04040	Catalase	CAT	0.281712			0.52571	0.298051	0.560495	29.3761	29.5556	29.0594	28.873	29.4201	28.8529	28	28	28	58.4	58.4	58.4	59.755	0	323.31	30731000000	642	28	28	28	1	48	0.839135
P18085	P18085	ADP-ribosylation factor 4	ARF4	-0.354954			0.525448	0.29823	0.537593	28.3209	28.8427	29.1833	29.4451	28.9118	29.0548	12	12	9	78.9	78.9	47.8	20.511	0	256.16	12070000000	199	12	12	9	1	23	-0.893801
O75915	O75915	PRA1 family protein 3	ARL6IP5	0.213685			0.525409	0.298257	0.601647	26.2436	26.4211	26.2201	25.7572	26.3151	26.1714	5	5	5	21.3	21.3	21.3	21.614	0	250.63	2459000000	138	5	5	5	1	12	0.76621
Q9Y4P3	Q9Y4P3	Transducin beta-like protein 2	TBL2	0.261573			0.523876	0.299312	0.575516	25.7782	25.6809	26.2206	25.3458	25.7513	25.7979	12	12	12	35.1	35.1	35.1	49.797	0	55.805	1341500000	65	12	12	12	1	9	0.818623
P48444;P48444-2	P48444;P48444-2	Coatomer subunit delta	ARCN1	-0.245359			0.523645	0.299471	0.580545	27.156	26.5491	26.6413	26.8802	27.0372	27.1651	19	19	19	44.4	44.4	44.4	57.21	0	86.524	5894700000	176	NaN	NaN	NaN	2	27	-0.801831
Q14596;Q14596-2	Q14596;Q14596-2	Next to BRCA1 gene 1 protein	NBR1	-0.146236			0.522985	0.299927	0.670144	24.414	24.6686	24.8225	24.8306	24.7873	24.7259	15	15	15	28.7	28.7	28.7	107.41	0	70.784	1606900000	140	NaN	NaN	NaN	2	20	-0.656029
Q00577	Q00577	Transcriptional activator protein Pur-alpha	PURA	-0.267521			0.521243	0.301132	0.572566	26.253	25.6463	25.6637	26.2518	26.2004	25.9133	4	4	4	27	27	27	34.91	0	135.22	1440900000	69	4	4	4	1	6	-0.821881
Q9Y639;Q9Y639-1;Q9Y639-3;Q9Y639-4;Q9Y639-5	Q9Y639;Q9Y639-1;Q9Y639-3;Q9Y639-4;Q9Y639-5	Neuroplastin	NPTN	0.148273			0.521165	0.301186	0.66748	26.2222	26.3093	26.2515	26.2942	26.1641	25.8798	4	4	4	14.3	14.3	14.3	44.387	0	29.386	2180800000	60	NaN	NaN	NaN	5	11	0.658997
P36542;P36542-2	P36542;P36542-2	ATP synthase subunit gamma, mitochondrial	ATP5C1	0.201376			0.521041	0.301272	0.610652	26.5769	26.7844	27.1358	26.5856	26.5822	26.7252	8	8	8	38.3	38.3	38.3	32.996	0	62.103	4587600000	135	NaN	NaN	NaN	2	17	0.746389
P08559;P08559-4;P08559-3;P08559-2	P08559;P08559-4;P08559-3;P08559-2	Pyruvate dehydrogenase E1 component subunit alpha, somatic form, mitochondrial	PDHA1	-0.142708			0.520358	0.301746	0.67569	26.7538	26.6604	26.9476	26.8695	27.0993	26.8212	13	13	11	47.9	47.9	42.8	43.295	0	115.73	6126500000	211	NaN	NaN	NaN	4	24	-0.647296
P06703	P06703	Protein S100-A6	S100A6	0.328112			0.51985	0.302099	0.548558	31.4525	31.5832	31.9827	30.8917	31.5524	31.5899	4	4	4	45.6	45.6	45.6	10.18	0	18.234	38621000000	30	4	4	4	1	3	0.869837
Q86SZ2;Q86SZ2-2	Q86SZ2;Q86SZ2-2	Trafficking protein particle complex subunit 6B	TRAPPC6B	0.595938			0.519812	0.302126	0.487745	24.5283	23.9449	24.9246	24.2011	23.0445	24.3644	2	2	2	20.9	20.9	20.9	17.983	0	21.121	343300000	44	NaN	NaN	NaN	2	1	0.987435
P13798	P13798	Acylamino-acid-releasing enzyme	APEH	-0.79175			0.519799	0.302135	0.466817	23.0262	25.1177	24.9131	25.2636	25.1332	25.0355	4	4	4	14.8	14.8	14.8	81.224	0	19.885	718880000	29	4	4	4	1	2	-1.02961
Q9BYD1	Q9BYD1	39S ribosomal protein L13, mitochondrial	MRPL13	0.198671			0.518301	0.303179	0.614864	26.321	25.954	25.8171	25.7174	25.8045	25.9742	7	7	7	42.1	42.1	42.1	20.692	0	57.53	2102100000	90	7	7	7	1	2	0.740527
P67812;P67812-4;P67812-3;P67812-2	P67812;P67812-4;P67812-3;P67812-2	Signal peptidase complex catalytic subunit SEC11A	SEC11A	-1.06783			0.517858	0.303488	0.44785	22.9583	25.2325	25.9211	26.0165	25.7445	25.5544	4	4	4	16.2	16.2	16.2	20.625	0	15.938	843700000	54	NaN	NaN	NaN	4	8	-1.06234
Q9P032	Q9P032	NADH dehydrogenase [ubiquinone] 1 alpha subcomplex assembly factor 4	NDUFAF4	0.180743			0.517349	0.303844	0.633462	25.1834	24.934	25.1166	24.7188	25.1596	24.8133	3	3	3	22.9	22.9	22.9	20.266	0	9.7517	622310000	37	3	3	3	1	2	0.713438
Q5W0Z9;Q5W0Z9-3;Q5W0Z9-4	Q5W0Z9;Q5W0Z9-3;Q5W0Z9-4	Probable palmitoyltransferase ZDHHC20	ZDHHC20	0.726138			0.515655	0.305032	0.477797	24.2151	24.9679	24.567	24.3467	22.705	24.5199	3	3	3	15.9	15.9	15.9	42.277	0	67.592	459980000	45	NaN	NaN	NaN	3	7	1.01162
O75509	O75509	Tumor necrosis factor receptor superfamily member 21	TNFRSF21	-0.558933			0.515468	0.305163	0.497565	23.2272	24.6866	24.471	24.4368	24.9186	24.7063	4	4	4	10.4	10.4	10.4	71.844	0	6.6804	388030000	14	4	4	4	1	2	-0.970899
O75436;O75436-2	O75436;O75436-2	Vacuolar protein sorting-associated protein 26A	VPS26A	-0.255869			0.514199	0.306056	0.579011	24.3544	24.7245	24.9217	25.1836	24.698	24.8866	7	7	7	30.6	30.6	30.6	38.169	0	33.995	948200000	52	NaN	NaN	NaN	2	8	-0.804054
Q92520	Q92520	Protein FAM3C	FAM3C	0.133806			0.513402	0.306618	0.690696	27.4839	27.5624	27.2963	27.2177	27.2453	27.4782	8	8	8	49.8	49.8	49.8	24.68	0	69.592	4747800000	142	8	8	8	1	23	0.624468
Q8WVV9;Q8WVV9-5;Q8WVV9-4;Q8WVV9-3;Q8WVV9-2	Q8WVV9;Q8WVV9-5;Q8WVV9-4	Heterogeneous nuclear ribonucleoprotein L-like	HNRNPLL	-0.740628			0.512666	0.307138	0.478256	24.8773	22.987	24.8521	24.98	24.8126	25.1458	7	7	7	27.5	27.5	27.5	60.082	0	22.339	894870000	53	NaN	NaN	NaN	5	3	-1.01001
O75608;O75608-2	O75608;O75608-2	Acyl-protein thioesterase 1	LYPLA1	0.175165			0.512298	0.307399	0.642619	25.8769	25.8995	26.314	25.8179	25.9496	25.7974	2	2	2	28.7	28.7	28.7	24.669	0	32.632	1172400000	27	NaN	NaN	NaN	2	2	0.701021
Q9ULC5;Q9ULC5-3;Q9ULC5-4	Q9ULC5;Q9ULC5-3;Q9ULC5-4	Long-chain-fatty-acid--CoA ligase 5	ACSL5	-0.217524			0.511365	0.30806	0.606055	25.1967	25.3369	25.806	25.6899	25.6949	25.6073	13	13	13	29.6	29.6	29.6	75.99	0	31.735	1669000000	77	NaN	NaN	NaN	3	13	-0.759494
Q9P015	Q9P015	39S ribosomal protein L15, mitochondrial	MRPL15	0.311858			0.510884	0.308401	0.560048	25.3852	25.9802	25.6765	25.7338	25.3479	25.0245	7	7	7	25.7	25.7	25.7	33.419	0	19.52	1220900000	51	7	7	7	1	6	0.848679
O14734	O14734	Acyl-coenzyme A thioesterase 8	ACOT8	-0.195241			0.510865	0.308415	0.622207	26.1016	25.8174	25.778	26.3594	25.9478	25.9755	8	8	8	47.3	47.3	47.3	35.914	0	126.15	1917300000	88	8	8	8	1	8	-0.730004
Q9Y3Y2;Q9Y3Y2-4;Q9Y3Y2-3	Q9Y3Y2;Q9Y3Y2-4;Q9Y3Y2-3	Chromatin target of PRMT1 protein	CHTOP	0.44776			0.510058	0.308988	0.518938	26.3227	25.487	26.3766	25.4118	26.1207	25.3105	4	4	4	25	25	25	26.396	0	22.743	1060300000	52	NaN	NaN	NaN	3	7	0.924066
O14561	O14561	Acyl carrier protein, mitochondrial	NDUFAB1	0.212244			0.510001	0.309029	0.609395	27.5392	27.53	27.9801	27.3802	27.6816	27.3508	3	3	3	17.9	17.9	17.9	17.417	0	10.09	2580300000	63	3	3	3	1	6	0.751836
P49792;Q99666-2;Q7Z3J3-2	P49792	E3 SUMO-protein ligase RanBP2	RANBP2	0.274058			0.509873	0.30912	0.576196	25.7784	25.2443	25.9358	25.384	25.1893	25.563	62	62	43	31	31	22.9	358.2	0	323.31	9001300000	441	NaN	NaN	NaN	3	88	0.816998
Q08AM6;Q08AM6-2	Q08AM6	Protein VAC14 homolog	VAC14	-0.159791			0.509863	0.309127	0.65859	24.3115	23.8887	24.1155	24.3729	24.2665	24.1558	7	7	7	15.1	15.1	15.1	87.972	0	12.942	506540000	52	NaN	NaN	NaN	2	2	-0.673428
P17174;P17174-2	P17174;P17174-2	Aspartate aminotransferase, cytoplasmic	GOT1	-0.162748			0.509382	0.30947	0.655766	26.4167	26.6301	26.7868	26.8829	26.5956	26.8434	12	12	12	50.1	50.1	50.1	46.247	0	177.08	5420800000	193	NaN	NaN	NaN	2	16	-0.678303
Q9Y4G6	Q9Y4G6	Talin-2	TLN2	-1.05596			0.509378	0.309472	0.456244	26.0669	23.3442	25.4871	25.9957	25.3905	26.6799	13	9	9	9.2	6.9	6.9	271.61	0	71.806	978910000	45	13	9	9	1	6	-1.04764
P20839-6;P20839-7;P20839-3;P20839-5;P20839;P20839-2;P20839-4	P20839-6;P20839-7;P20839-3;P20839-5;P20839;P20839-2;P20839-4	Inosine-5-monophosphate dehydrogenase 1	IMPDH1	-0.225956			0.509375	0.309475	0.60114	24.2838	24.1778	24.3168	24.2453	24.3512	24.8599	8	7	7	24.2	22.9	22.9	64.319	0	9.8297	566150000	29	NaN	NaN	NaN	7	3	-0.767816
P50213;P50213-2	P50213;P50213-2	Isocitrate dehydrogenase [NAD] subunit alpha, mitochondrial	IDH3A	0.203524			0.508954	0.309775	0.614882	27.5264	27.2994	27.6539	27.1283	27.5709	27.1699	16	16	16	41.8	41.8	41.8	39.591	0	106.92	8445700000	181	NaN	NaN	NaN	2	18	0.739761
P15924;P15924-3;P15924-2	P15924;P15924-3;P15924-2	Desmoplakin	DSP	0.141024			0.508795	0.309888	0.680156	26.4504	26.6406	26.6484	26.6235	26.2688	26.424	62	62	62	34	34	34	331.77	0	323.31	13040000000	521	NaN	NaN	NaN	3	97	0.637034
P15121	P15121	Aldose reductase	AKR1B1	-0.264029			0.508405	0.310167	0.577672	26.774	27.2039	27.2752	27.0424	27.6081	27.3948	9	9	9	49.7	49.7	49.7	35.853	0	118.38	5844200000	166	9	9	9	1	9	-0.806457
O00764;O00764-3;O00764-2	O00764;O00764-3;O00764-2	Pyridoxal kinase	PDXK	-0.268928			0.508028	0.310436	0.576006	25.4153	25.8348	25.313	25.5203	25.7512	26.0983	6	6	6	32.1	32.1	32.1	35.102	0	66.01	1849300000	69	NaN	NaN	NaN	3	6	-0.810607
O75190;O75190-4;O75190-3;Q8NHS0;O75190-2;P25686;P25686-2	O75190;O75190-4;O75190-3	DnaJ homolog subfamily B member 6	DNAJB6	0.283641			0.507593	0.310747	0.572063	24.5898	24.6252	25.0832	24.128	24.7575	24.5617	5	5	5	20.6	20.6	20.6	36.087	0	14.471	475900000	24	NaN	NaN	NaN	7	5	0.823051
Q9UFG5;Q9UFG5-2	Q9UFG5;Q9UFG5-2	UPF0449 protein C19orf25	C19orf25	0.733131			0.507202	0.311027	0.483327	25.2708	25.2339	24.6414	23.1786	25.2105	24.5577	5	5	5	61	61	61	12.878	0	25.398	744940000	31	NaN	NaN	NaN	2	4	1.00059
P27105;P27105-2	P27105	Erythrocyte band 7 integral membrane protein	STOM	0.347153			0.507185	0.311039	0.548582	26.764	27.5131	26.6557	26.382	26.8254	26.6838	8	8	8	41.7	41.7	41.7	31.73	0	211.07	4910700000	92	NaN	NaN	NaN	2	12	0.868743
P62318;P62318-2	P62318;P62318-2	Small nuclear ribonucleoprotein Sm D3	SNRPD3	0.352881			0.507012	0.311163	0.5479	26.6592	26.7596	27.4253	26.9672	26.3734	26.4449	5	5	5	50	50	50	13.916	0	133.99	3404100000	88	NaN	NaN	NaN	2	16	0.872094
Q9HC84	Q9HC84	Mucin-5B	MUC5B	-0.879976			0.506972	0.311192	0.469728	23.8156	25.9894	26.1113	25.9988	26.4709	26.0867	3	3	3	2	2	2	596.33	0	7.1407	825670000	22	3	3	3	1	3	-1.02356
Q96RT1;Q96RT1-8;Q96RT1-6;Q96RT1-4;Q96RT1-5;Q96RT1-3;Q96RT1-9;Q96RT1-2;Q96RT1-7	Q96RT1;Q96RT1-8;Q96RT1-6;Q96RT1-4;Q96RT1-5;Q96RT1-3;Q96RT1-9;Q96RT1-2;Q96RT1-7	Protein LAP2	ERBB2IP	0.182836			0.506766	0.311339	0.635907	25.8097	25.3598	25.3319	25.3688	25.2613	25.3228	21	21	21	26.5	26.5	26.5	158.3	0	155.42	2852200000	143	NaN	NaN	NaN	9	24	0.708927
Q86UY8;Q86UY8-2	Q86UY8;Q86UY8-2	5-nucleotidase domain-containing protein 3	NT5DC3	0.334269			0.506111	0.311809	0.55352	24.6874	25.4595	25.5114	24.9449	25.0422	24.6684	6	6	6	22.4	22.4	22.4	63.419	0	16.209	969100000	45	NaN	NaN	NaN	2	3	0.859278
Q01130;Q01130-2	Q01130;Q01130-2	Serine/arginine-rich splicing factor 2	SRSF2	1.52758			0.505048	0.312573	0.445263	26.4713	26.4155	27.4279	22.6976	26.2618	26.7725	4	4	3	20.8	20.8	17.2	25.476	0	94.175	1636700000	46	NaN	NaN	NaN	2	10	1.07338
Q16739	Q16739	Ceramide glucosyltransferase	UGCG	-0.557988			0.504722	0.312808	0.500409	24.4253	25.828	25.7218	26.0013	26.1087	25.5391	8	8	8	29.4	29.4	29.4	44.853	0	26.067	1024800000	34	8	8	8	1	11	-0.956138
Q13363;Q13363-2	Q13363;Q13363-2	C-terminal-binding protein 1	CTBP1	0.226704			0.503331	0.313812	0.603361	25.1571	24.9597	25.4821	24.9588	24.7641	25.1959	8	8	8	28.9	28.9	28.9	47.535	0	70.755	1333000000	65	NaN	NaN	NaN	2	9	0.76346
Q13509;Q13509-2	Q13509;Q13509-2	Tubulin beta-3 chain	TUBB3	-0.218899			0.503079	0.313994	0.608668	28.0103	27.9373	27.5002	28.0197	27.8626	28.2221	23	8	8	57.3	34.2	34.2	50.432	0	173.8	10191000000	154	NaN	NaN	NaN	2	18	-0.75419
O95782;O95782-2	O95782;O95782-2	AP-2 complex subunit alpha-1	AP2A1	0.233301			0.502561	0.314368	0.599848	28.1201	28.0943	28.294	28.2829	27.6159	27.9097	27	27	21	36.9	36.9	28.8	107.54	0	227.17	16399000000	411	NaN	NaN	NaN	2	66	0.77012
P18031	P18031	Tyrosine-protein phosphatase non-receptor type 1	PTPN1	0.144989			0.502301	0.314557	0.679746	27.1167	27.4043	27.5415	27.185	27.2396	27.2029	14	14	14	40.7	40.7	40.7	49.966	0	184.07	7424500000	233	14	14	14	1	26	0.641041
Q14118	Q14118	Dystroglycan;Alpha-dystroglycan;Beta-dystroglycan	DAG1	0.2534			0.501992	0.314781	0.583665	27.3714	27.4274	26.9904	26.7846	27.3492	26.8953	6	6	6	11.5	11.5	11.5	97.44	0	14.493	2406200000	58	6	6	6	1	12	0.790295
P05455	P05455	Lupus La protein	SSB	-0.167588			0.500164	0.316108	0.657172	25.4795	25.7975	25.8274	25.9064	25.689	26.0119	13	13	13	41.7	41.7	41.7	46.836	0	26.133	3403300000	129	13	13	13	1	13	-0.680199
P06748;P06748-2;P06748-3	P06748;P06748-2;P06748-3	Nucleophosmin	NPM1	0.152873			0.499912	0.316292	0.669856	31.6085	31.6171	31.83	31.6928	31.3161	31.588	22	22	22	72.8	72.8	72.8	32.575	0	323.31	247670000000	1618	NaN	NaN	NaN	3	208	0.654462
Q13439;Q13439-5;Q13439-3;Q13439-4	Q13439;Q13439-5;Q13439-3;Q13439-4	Golgin subfamily A member 4	GOLGA4	-0.27562			0.498748	0.317141	0.576779	25.3703	25.0444	24.8707	25.0663	25.7251	25.3209	33	33	33	18.8	18.8	18.8	261.14	0	62.471	3724500000	189	NaN	NaN	NaN	4	18	-0.807487
Q96QR8	Q96QR8	Transcriptional activator protein Pur-beta	PURB	-0.195281			0.497635	0.317955	0.62846	26.0776	26.0981	25.5754	26.1318	26.113	26.092	4	4	4	27.9	27.9	27.9	33.24	0	54.348	1511500000	69	4	4	4	1	4	-0.719755
P07099	P07099	Epoxide hydrolase 1	EPHX1	0.219448			0.497577	0.317997	0.608786	25.3703	25.9858	25.707	25.6044	25.4482	25.352	7	7	7	26.6	26.6	26.6	52.948	0	27.502	1813100000	70	7	7	7	1	11	0.750157
P21397;P21397-2;P27338;P27338-2	P21397;P21397-2	Amine oxidase [flavin-containing] A	MAOA	-0.104494			0.497025	0.318401	0.73493	23.2491	22.9602	23.0079	23.1533	23.218	23.1594	3	3	3	10.4	10.4	10.4	59.681	0.00050518	2.4717	168350000	13	NaN	NaN	NaN	4	1	-0.544901
P08574	P08574	Cytochrome c1, heme protein, mitochondrial	CYC1	0.314836			0.4968	0.318566	0.561234	25.4321	25.7145	26.2997	25.6382	25.5714	25.2922	8	8	8	32.6	32.6	32.6	35.422	0	205	2031100000	77	8	8	8	1	19	0.835999
Q9BQE5	Q9BQE5	Apolipoprotein L2	APOL2	0.418854			0.496014	0.319143	0.537787	25.8432	24.8595	24.8612	24.9513	24.9238	24.4322	4	4	4	23.7	23.7	23.7	37.092	0	17.616	583190000	17	4	4	4	1	1	0.894061
P35241;P35241-5;P35241-4;P35241-3;P35241-2	P35241;P35241-5;P35241-4	Radixin	RDX	0.137518			0.495755	0.319334	0.690683	26.0747	26.2523	25.8899	25.8265	26.0369	25.941	18	8	8	40.8	24.4	24.4	68.563	0	49.671	2307300000	118	NaN	NaN	NaN	5	13	0.622154
Q96KG9;Q96KG9-2;Q96KG9-5;Q96KG9-3;Q96KG9-4;Q96KG9-6	Q96KG9;Q96KG9-2;Q96KG9-5;Q96KG9-3;Q96KG9-4;Q96KG9-6	N-terminal kinase-like protein	SCYL1	0.811692			0.495475	0.31954	0.48394	26.637	25.113	24.685	24.8597	23.8978	25.2424	4	4	4	8.7	8.7	8.7	89.63	0	3.205	549390000	11	NaN	NaN	NaN	6	3	0.996246
Q9Y3F4;Q9Y3F4-2	Q9Y3F4;Q9Y3F4-2	Serine-threonine kinase receptor-associated protein	STRAP	-0.08096			0.49476	0.320066	0.767522	26.2685	26.2069	26.0932	26.2187	26.2232	26.3696	11	11	11	56.6	56.6	56.6	38.438	0	113.28	4383700000	200	NaN	NaN	NaN	2	20	-0.472402
P48147	P48147	Prolyl endopeptidase	PREP	-0.272056			0.493946	0.320667	0.5809	23.3665	24.0275	23.9498	24.2871	23.9757	23.8972	7	7	7	17	17	17	80.699	0	31.56	339650000	15	7	7	7	1	1	-0.79969
Q13185	Q13185	Chromobox protein homolog 3	CBX3	0.248246			0.493518	0.320983	0.594545	29.6343	29.1247	28.942	29.0856	29.0253	28.8453	12	12	10	63.9	63.9	57.4	20.811	0	145.39	29576000000	337	12	12	10	1	43	0.777363
P62888	P62888	60S ribosomal protein L30	RPL30	-0.203098			0.492536	0.32171	0.624766	28.4233	28.461	28.876	29.0022	28.6844	28.683	5	5	5	51.3	51.3	51.3	12.784	0	43.408	7265600000	94	5	5	5	1	11	-0.725972
Q16186	Q16186	Proteasomal ubiquitin receptor ADRM1	ADRM1	-0.971043			0.492289	0.321893	0.478283	22.409	24.8123	25.0625	24.9717	25.3669	24.8583	4	4	4	12.5	12.5	12.5	42.153	0	18.482	779940000	35	4	4	4	1	5	-1.01168
P84098	P84098	60S ribosomal protein L19	RPL19	-0.223628			0.490654	0.323107	0.60942	28.3373	28.3133	27.839	28.1645	28.5456	28.4503	6	6	6	20.4	20.4	20.4	23.466	0	92.971	5010300000	112	6	6	6	1	12	-0.748962
P14927;P14927-2	P14927;P14927-2	Cytochrome b-c1 complex subunit 7	UQCRB	0.292983			0.490173	0.323465	0.576517	27.6835	27.4249	27.0945	26.8708	27.4987	26.9545	6	6	6	43.2	43.2	43.2	13.53	0	55.263	4129700000	71	NaN	NaN	NaN	2	9	0.812958
Q6PD62	Q6PD62	RNA polymerase-associated protein CTR9 homolog	CTR9	0.332249			0.489788	0.323752	0.561033	25.3318	26.1896	26.1287	25.6048	25.6995	25.3491	9	9	9	14.5	14.5	14.5	133.5	0	87.539	1752700000	45	9	9	9	1	11	0.840097
Q9NVT9;Q9NVT9-2	Q9NVT9;Q9NVT9-2	Armadillo repeat-containing protein 1	ARMC1	0.272882			0.489494	0.323971	0.58121	26.4463	26.3105	25.8689	26.268	25.8233	25.7158	8	8	8	51.1	51.1	51.1	31.28	0	174.46	2474800000	109	NaN	NaN	NaN	2	12	0.796002
Q96J01;Q96J01-2	Q96J01;Q96J01-2	THO complex subunit 3	THOC3	0.78606			0.488517	0.324701	0.493064	25.7911	25.5038	25.3181	25.4325	23.3776	25.4447	6	6	6	30.5	30.5	30.5	38.771	0	46.48	857300000	36	NaN	NaN	NaN	2	11	0.981772
Q9UKY7;Q9UKY7-2;Q9UKY7-3	Q9UKY7;Q9UKY7-2	Protein CDV3 homolog	CDV3	-0.257365			0.488377	0.324805	0.591238	24.4128	24.4354	24.8687	25.1234	24.5177	24.8479	4	4	4	39.9	39.9	39.9	27.335	0	32.756	631130000	50	NaN	NaN	NaN	3	5	-0.781175
Q9Y3D6	Q9Y3D6	Mitochondrial fission 1 protein	FIS1	-0.19176			0.488319	0.324849	0.636636	29.534	29.9893	29.6352	29.8464	30.1092	29.7781	5	5	5	46.1	46.1	46.1	16.937	0	22.926	10279000000	107	5	5	5	1	14	-0.707641
Q14444;Q14444-2	Q14444;Q14444-2	Caprin-1	CAPRIN1	0.221322			0.487653	0.325347	0.613046	26.5662	26.3626	25.9004	26.0619	26.0773	26.0259	13	13	13	29.9	29.9	29.9	78.365	0	107.75	4120400000	226	NaN	NaN	NaN	2	29	0.74375
O43684;O43684-2	O43684;O43684-2	Mitotic checkpoint protein BUB3	BUB3	0.363265			0.486066	0.326538	0.555867	25.5546	25.8698	26.4997	25.7645	25.2739	25.796	8	8	8	46	46	46	37.154	0	75.305	3210600000	97	NaN	NaN	NaN	2	13	0.854339
Q9Y2T2	Q9Y2T2	AP-3 complex subunit mu-1	AP3M1	0.267054			0.485911	0.326655	0.587578	25.0874	24.8986	24.6108	24.2521	24.617	24.9265	3	3	3	14.6	14.6	14.6	46.939	0	12.59	565600000	34	3	3	3	1	4	0.787453
Q9C004;Q9C004-2	Q9C004;Q9C004-2	Protein sprouty homolog 4	SPRY4	-0.186837			0.48483	0.327469	0.644941	26.2999	26.7549	26.4483	26.5543	26.8853	26.6241	9	9	9	40.1	40.1	40.1	32.541	0	63.856	3809800000	86	NaN	NaN	NaN	2	8	-0.698128
Q9BYD6	Q9BYD6	39S ribosomal protein L1, mitochondrial	MRPL1	0.480166			0.484744	0.327534	0.530834	26.4877	26.4552	26.7712	25.2591	26.4207	26.5938	6	6	6	28.3	28.3	28.3	36.908	0	59.223	1733400000	75	6	6	6	1	6	0.904507
P51159;P51159-2	P51159;P51159-2	Ras-related protein Rab-27A	RAB27A	0.220845			0.484375	0.327812	0.614825	23.7332	23.9088	24.3303	23.9131	23.7901	23.6066	4	4	3	26.7	26.7	22.2	24.868	0	7.8157	469100000	21	NaN	NaN	NaN	2	4	0.740352
P30405;P30405-2	P30405;P30405-2	Peptidyl-prolyl cis-trans isomerase F, mitochondrial	PPIF	0.191219			0.483794	0.328251	0.640681	27.1182	26.578	26.8309	26.5176	26.7647	26.6711	5	5	5	44.4	44.4	44.4	22.04	0	110.28	3792300000	135	NaN	NaN	NaN	2	12	0.70334
P40227;P40227-2	P40227;P40227-2	T-complex protein 1 subunit zeta	CCT6A	-0.149471			0.483312	0.328615	0.680151	28.3159	28.4777	28.3629	28.6078	28.2904	28.7067	20	20	17	53.5	53.5	47.3	58.024	0	153.72	26504000000	467	NaN	NaN	NaN	2	40	-0.637502
Q9HBH5	Q9HBH5	Retinol dehydrogenase 14	RDH14	-0.147731			0.483274	0.328644	0.68132	24.8458	24.519	24.6197	24.6469	24.9627	24.8181	7	7	7	34.8	34.8	34.8	36.864	0	130.86	1209900000	80	7	7	7	1	9	-0.63429
P62308;A8MWD9	P62308;A8MWD9	Small nuclear ribonucleoprotein G;Putative small nuclear ribonucleoprotein G-like protein 15	SNRPG;SNRPGP15	0.504749			0.482661	0.329108	0.527253	28.2316	28.5847	29.7086	28.4946	28.1778	28.3382	3	3	3	57.9	57.9	57.9	8.496	0	11.23	6168100000	42	NaN	NaN	NaN	2	7	0.910115
Q9Y2Z4	Q9Y2Z4	Tyrosine--tRNA ligase, mitochondrial	YARS2	0.214967			0.482423	0.329289	0.621554	25.4045	25.5966	25.7099	25.2333	25.6949	25.1379	11	11	11	40	40	40	53.198	0	42.329	2223500000	84	11	11	11	1	10	0.731951
P98155;P98155-2	P98155;P98155-2	Very low-density lipoprotein receptor	VLDLR	-0.409622			0.48225	0.32942	0.548151	24.7545	24.8636	23.7961	24.5896	25.0409	25.0126	6	6	6	14.1	14.1	14.1	96.098	0	15.618	596080000	44	NaN	NaN	NaN	2	2	-0.873035
P56962	P56962	Syntaxin-17	STX17	0.342391			0.481095	0.330297	0.561147	24.5863	24.976	24.2085	24.658	23.9268	24.1588	4	4	4	24.2	24.2	24.2	33.403	0	14.133	598590000	18	4	4	4	1	1	0.836662
P45880;P45880-2;P45880-1	P45880;P45880-2;P45880-1	Voltage-dependent anion-selective channel protein 2	VDAC2	0.157646			0.481082	0.330307	0.672864	29.4249	29.543	29.8877	29.5014	29.4827	29.3986	18	18	18	79.3	79.3	79.3	31.566	0	323.31	51716000000	684	NaN	NaN	NaN	3	73	0.650399
Q96B54	Q96B54	Zinc finger protein 428	ZNF428	-0.564231			0.479594	0.331441	0.518402	22.9857	24.6564	24.2655	24.4088	24.685	24.5065	3	3	3	23.9	23.9	23.9	20.48	0	59.04	367470000	46	3	3	3	1	8	-0.923511
P38919	P38919	Eukaryotic initiation factor 4A-III;Eukaryotic initiation factor 4A-III, N-terminally processed	EIF4A3	0.268025			0.479082	0.331832	0.591433	29.5186	29.101	28.6806	28.8101	28.8768	28.8092	26	23	23	68.4	62.5	62.5	46.871	0	284.52	28078000000	610	26	23	23	1	75	0.781542
Q9NTJ5;Q9NTJ5-2	Q9NTJ5;Q9NTJ5-2	Phosphatidylinositide phosphatase SAC1	SACM1L	-0.302529			0.478886	0.331982	0.576884	25.9704	26.3505	26.8967	26.599	26.7626	26.7636	14	14	14	32.5	32.5	32.5	66.966	0	79.323	3988200000	74	NaN	NaN	NaN	2	23	-0.808219
O14657	O14657	Torsin-1B	TOR1B	-0.533645			0.478729	0.332102	0.52593	22.4055	23.8971	23.6541	23.7108	24.1409	23.706	3	3	3	12.5	12.5	12.5	37.978	0	3.8921	321490000	27	3	3	3	1	4	-0.913753
P18583-5;P18583-2;P18583;P18583-7;P18583-9;P18583-4;P18583-10;P18583-3;P18583-6;P18583-8	P18583-5;P18583-2;P18583;P18583-7;P18583-9;P18583-4;P18583-10;P18583-3;P18583-6	Protein SON	SON	0.10467			0.478135	0.332556	0.737312	27.255	26.9557	27.1143	26.9399	27.0758	26.9953	32	32	32	20	20	20	267.03	0	319.9	11959000000	345	NaN	NaN	NaN	10	57	0.536668
Q8IV08	Q8IV08	Phospholipase D3	PLD3	-0.868657			0.478125	0.332564	0.492378	22.5205	25.1036	24.5215	24.7412	25.0903	24.9199	5	5	5	20.2	20.2	20.2	54.705	0	7.5469	669950000	8	5	5	5	1	2	-0.977419
Q6IQ22	Q6IQ22	Ras-related protein Rab-12	RAB12	0.960152			0.477546	0.333007	0.487652	24.4812	24.4659	24.8346	21.9074	24.575	24.4189	4	4	4	27.5	27.5	27.5	27.248	0	9.9381	506170000	32	4	4	4	1	3	0.98709
Q13232	Q13232	Nucleoside diphosphate kinase 3	NME3	-0.223471			0.476878	0.33352	0.618407	23.9608	24.2803	24.1323	24.6964	24.2598	24.0876	6	6	6	49.7	49.7	49.7	19.015	0	25.368	442690000	24	6	6	6	1	7	-0.736643
O75347;O75347-2	O75347;O75347-2	Tubulin-specific chaperone A	TBCA	-0.369181			0.476849	0.333542	0.560928	24.3131	24.3791	24.7254	25.0101	24.2395	25.2756	5	5	5	38.9	38.9	38.9	12.855	0	6.8894	582290000	20	NaN	NaN	NaN	2	2	-0.846783
P62913;P62913-2	P62913;P62913-2	60S ribosomal protein L11	RPL11	0.137981			0.476606	0.333729	0.694246	28.6355	28.6366	28.8385	28.7491	28.382	28.5654	5	5	5	28.1	28.1	28.1	20.252	0	66.146	10838000000	125	NaN	NaN	NaN	2	18	0.611543
Q0ZGT2;Q0ZGT2-4;Q0ZGT2-2;Q0ZGT2-3	Q0ZGT2;Q0ZGT2-4;Q0ZGT2-2;Q0ZGT2-3	Nexilin	NEXN	0.232339			0.476574	0.333754	0.611311	26.6663	26.2097	26.4059	26.5229	25.997	26.065	14	14	14	29.3	29.3	29.3	80.657	0	33.449	2334400000	95	NaN	NaN	NaN	4	21	0.745752
P17844;P17844-2	P17844;P17844-2	Probable ATP-dependent RNA helicase DDX5	DDX5	0.418192			0.474805	0.335116	0.547266	27.2421	27.4215	28.2059	27.4289	26.7223	27.4637	30	30	23	46.7	46.7	39.7	69.147	0	323.31	19135000000	369	NaN	NaN	NaN	2	85	0.867634
Q9UI12;Q9UI12-2	Q9UI12;Q9UI12-2	V-type proton ATPase subunit H	ATP6V1H	0.769211			0.474664	0.335225	0.500782	24.9111	25.0122	24.8375	22.7547	24.7413	24.9572	4	4	4	16.1	16.1	16.1	55.882	0	26.173	483520000	29	NaN	NaN	NaN	2	4	0.958156
A6NHR9;A6NHR9-2;A6NHR9-3	A6NHR9;A6NHR9-2	Structural maintenance of chromosomes flexible hinge domain-containing protein 1	SMCHD1	0.362797			0.474016	0.335725	0.560588	24.7884	25.3234	25.5315	25.2012	24.3738	24.9798	40	40	40	28.8	28.8	28.8	226.37	0	323.31	4140900000	252	NaN	NaN	NaN	3	61	0.84007
Q9NRG9;Q9NRG9-2	Q9NRG9;Q9NRG9-2	Aladin	AAAS	0.258642			0.473844	0.335858	0.60053	28.0334	28.1106	27.4815	27.869	27.54	27.4405	9	9	9	29.1	29.1	29.1	59.573	0	205.83	4862500000	104	NaN	NaN	NaN	2	18	0.768249
Q99653	Q99653	Calcineurin B homologous protein 1	CHP1	0.442943			0.473741	0.335938	0.544833	25.2915	25.5003	25.4015	24.1535	25.3328	25.3782	7	7	7	52.8	52.8	52.8	22.456	0	38.022	1322500000	54	7	7	7	1	11	0.876455
Q8WXA9-2;Q8WXA9	Q8WXA9-2;Q8WXA9	Splicing regulatory glutamine/lysine-rich protein 1	SREK1	0.386745			0.473725	0.33595	0.557509	24.4962	24.6364	25.42	24.8745	24.2178	24.3001	5	5	5	13	13	13	71.649	0	43.796	783140000	65	NaN	NaN	NaN	2	12	0.851939
Q8NI36	Q8NI36	WD repeat-containing protein 36	WDR36	0.223941			0.473642	0.336014	0.620546	24.4233	24.2005	24.8269	24.3324	24.3691	24.0774	13	13	13	24.8	24.8	24.8	105.32	0	95.489	1704800000	106	13	13	13	1	18	0.734263
P30084	P30084	Enoyl-CoA hydratase, mitochondrial	ECHS1	0.124289			0.473253	0.336316	0.710814	28.5291	28.398	28.3772	28.1304	28.4887	28.3123	11	11	11	56.2	56.2	56.2	31.387	0	178.52	12119000000	345	11	11	11	1	22	0.581198
P53680;P53680-2	P53680;P53680-2	AP-2 complex subunit sigma	AP2S1	0.729258			0.473109	0.336427	0.503669	24.6699	25.0977	24.9061	24.8965	22.8519	24.7374	4	4	4	29.6	29.6	29.6	17.018	0	6.9759	669150000	19	NaN	NaN	NaN	2	6	0.94933
P07741;P07741-2	P07741;P07741-2	Adenine phosphoribosyltransferase	APRT	-0.320667			0.473043	0.336478	0.576888	26.5017	26.3607	25.8218	26.2614	26.431	26.9538	4	4	4	34.4	34.4	34.4	19.608	0	95.451	2014500000	33	NaN	NaN	NaN	2	2	-0.814195
P40121;P40121-2	P40121;P40121-2	Macrophage-capping protein	CAPG	-0.280495			0.473	0.336512	0.587702	27.4609	27.2289	27.1032	27.0862	27.6873	27.8609	12	12	12	54.3	54.3	54.3	38.498	0	143.41	5978400000	177	NaN	NaN	NaN	2	22	-0.785582
P26572	P26572	Alpha-1,3-mannosyl-glycoprotein 2-beta-N-acetylglucosaminyltransferase	MGAT1	0.745649			0.471903	0.337363	0.503277	24.8161	25.0416	25.1927	25.1452	22.9411	24.7272	6	6	6	22.7	22.7	22.7	50.878	0	44.42	902630000	29	6	6	6	1	11	0.950236
P13073	P13073	Cytochrome c oxidase subunit 4 isoform 1, mitochondrial	COX4I1	0.18641			0.471896	0.337368	0.652043	27.0468	27.1515	27.5955	27.1141	27.0147	27.1058	7	7	7	37.3	37.3	37.3	19.576	0	38.444	5282000000	120	7	7	7	1	17	0.687417
Q6XZF7;Q6XZF7-2	Q6XZF7	Dynamin-binding protein	DNMBP	-0.359153			0.469837	0.338971	0.563329	24.546	24.9693	24.8746	25.7643	24.8101	24.893	11	11	11	12.1	12.1	12.1	177.35	0	21.267	1116300000	59	NaN	NaN	NaN	2	5	-0.833223
P11172;P11172-3	P11172;P11172-3	Uridine 5-monophosphate synthase;Orotate phosphoribosyltransferase;Orotidine 5-phosphate decarboxylase	UMPS	-0.363543			0.469342	0.339358	0.562315	25.7343	25.0102	24.7042	25.2374	25.6265	25.6755	5	5	2	21.9	21.9	6.7	52.221	0	12.268	1120100000	36	NaN	NaN	NaN	2	4	-0.834981
Q99426;Q99426-2	Q99426;Q99426-2	Tubulin-folding cofactor B	TBCB	-0.298495			0.468189	0.34026	0.582789	25.5975	25.4147	24.975	25.2236	25.8907	25.7684	6	6	6	35.7	35.7	35.7	27.325	0	25.237	1106800000	84	NaN	NaN	NaN	2	5	-0.793949
Q14192	Q14192	Four and a half LIM domains protein 2	FHL2	-0.898587			0.46766	0.340675	0.497953	22.0751	24.6752	24.4343	24.6622	24.7064	24.5118	3	3	3	16.5	16.5	16.5	32.193	0	3.8529	394660000	17	3	3	3	1	2	-0.964604
Q9NXN4;Q9NXN4-2	Q9NXN4;Q9NXN4-2	Ganglioside-induced differentiation-associated protein 2	GDAP2	0.768523			0.467087	0.341125	0.505265	24.3402	23.6938	23.6511	21.8542	24.1595	23.3659	3	3	3	9.5	9.5	9.5	56.224	0	17.184	266970000	28	NaN	NaN	NaN	2	4	0.946517
Q9UFN0	Q9UFN0	Protein NipSnap homolog 3A	NIPSNAP3A	0.856635			0.466633	0.341481	0.50052	27.1581	28.0535	26.9207	25.8029	27.9517	25.8077	5	5	5	35.6	35.6	35.6	28.466	0	11.062	2275100000	25	5	5	5	1	0	0.957952
Q14137;Q14137-2	Q14137;Q14137-2	Ribosome biogenesis protein BOP1	BOP1	0.143306			0.465876	0.342077	0.694911	29.3718	29.2419	28.983	29.1151	29.132	28.9196	24	24	24	45.3	45.3	45.3	83.629	0	323.31	21804000000	474	NaN	NaN	NaN	2	54	0.614908
Q6WKZ4;Q6WKZ4-3;Q6WKZ4-2;Q6WKZ4-1;Q6WKZ4-5;Q7L804;Q7L804-2	Q6WKZ4;Q6WKZ4-3	Rab11 family-interacting protein 1	RAB11FIP1	0.143399			0.465684	0.342228	0.695095	27.2569	27.6141	27.5421	27.4804	27.2569	27.2456	12	12	12	16.7	16.7	16.7	137.17	0	45.089	4771000000	80	NaN	NaN	NaN	7	9	0.614955
P09913	P09913	Interferon-induced protein with tetratricopeptide repeats 2	IFIT2	-0.240109			0.465109	0.342682	0.612116	25.1726	24.6493	24.8033	24.8597	25.0749	25.4109	9	9	9	25.8	25.8	25.8	54.632	0	37.71	1313100000	62	9	9	9	1	12	-0.742808
O14880	O14880	Microsomal glutathione S-transferase 3	MGST3	-0.401068			0.463055	0.344306	0.561859	23.0787	23.076	24.1402	24.0716	23.6822	23.7444	5	5	5	50.7	50.7	50.7	16.516	0	15.88	527840000	14	5	5	5	1	8	-0.845565
O75746;O75746-2	O75746;O75746-2	Calcium-binding mitochondrial carrier protein Aralar1	SLC25A12	1.3561			0.462897	0.344432	0.484012	26.5916	27.0807	27.2746	26.9132	26.8381	23.1274	8	6	6	18.3	15.3	15.3	74.761	0	14.73	1862300000	31	NaN	NaN	NaN	2	8	0.992733
Q16850;Q16850-2	Q16850;Q16850-2	Lanosterol 14-alpha demethylase	CYP51A1	0.486702			0.46282	0.344493	0.544845	24.3119	25.0105	25.8742	24.6535	24.4876	24.5953	6	6	6	20.5	20.5	20.5	56.805	0	37.277	712540000	52	NaN	NaN	NaN	2	10	0.877826
Q9H3M7;Q9H3M7-2	Q9H3M7;Q9H3M7-2	Thioredoxin-interacting protein	TXNIP	0.636887			0.462436	0.344797	0.523827	25.043	25.429	25.4826	24.6624	23.6884	25.6931	4	4	4	15.9	15.9	15.9	43.661	0	7.8721	516070000	18	NaN	NaN	NaN	2	2	0.916262
P46937;P46937-2;P46937-3;P46937-5;P46937-6;P46937-7;P46937-8;P46937-9;P46937-4	P46937;P46937-2;P46937-3;P46937-5;P46937-6;P46937-7;P46937-8;P46937-9;P46937-4	Transcriptional coactivator YAP1	YAP1	0.225075			0.462181	0.345	0.624951	24.4424	24.8046	24.6262	24.7423	24.1193	24.3363	6	6	6	24.2	24.2	24.2	54.461	0	25.244	618800000	69	NaN	NaN	NaN	9	12	0.725101
P51153	P51153	Ras-related protein Rab-13	RAB13	0.285604			0.46187	0.345247	0.594907	24.5676	24.8384	24.9953	24.9003	24.5584	24.0858	5	4	4	34.5	29.1	29.1	22.774	0	25.723	758580000	42	5	4	4	1	9	0.77791
Q9P0K7;Q9P0K7-4;Q9P0K7-3;Q9P0K7-2	Q9P0K7;Q9P0K7-4;Q9P0K7-3;Q9P0K7-2	Ankycorbin	RAI14	-0.109182			0.461682	0.345397	0.73751	26.2609	26.1342	25.9576	26.1456	26.3235	26.2112	14	14	14	17.7	17.7	17.7	110.04	0	55.807	2503800000	114	NaN	NaN	NaN	4	10	-0.540076
Q9NUQ6;Q9NUQ6-4;Q9NUQ6-3;Q9NUQ6-2	Q9NUQ6;Q9NUQ6-4;Q9NUQ6-3;Q9NUQ6-2	SPATS2-like protein	SPATS2L	0.268737			0.461529	0.345518	0.603656	24.7248	24.6764	24.0988	24.124	24.0403	24.5295	7	7	7	18.8	18.8	18.8	61.728	0	42.88	625180000	24	NaN	NaN	NaN	4	3	0.764488
Q14692	Q14692	Ribosome biogenesis protein BMS1 homolog	BMS1	0.314981			0.461102	0.345858	0.580426	25.6827	24.7233	25.097	24.9888	24.9004	24.6689	10	10	10	16.3	16.3	16.3	145.81	0	39.933	1351700000	74	10	10	10	1	9	0.797335
P09429;B2RPK0	P09429	High mobility group protein B1	HMGB1	-0.234418			0.460592	0.346265	0.621434	27.4059	27.1834	27.5704	27.7163	27.2565	27.8901	9	7	7	38.1	30.2	30.2	24.893	0	32.417	4747100000	106	NaN	NaN	NaN	2	12	-0.733043
Q6NVY1;Q6NVY1-2	Q6NVY1;Q6NVY1-2	3-hydroxyisobutyryl-CoA hydrolase, mitochondrial	HIBCH	0.205458			0.460362	0.346448	0.642423	25.4216	25.3442	25.3613	24.7953	25.292	25.4234	6	6	6	16.8	16.8	16.8	43.482	0	11.789	1316400000	39	NaN	NaN	NaN	2	0	0.701899
Q14152;Q14152-2	Q14152;Q14152-2	Eukaryotic translation initiation factor 3 subunit A	EIF3A	-0.0917632			0.460234	0.34655	0.75593	25.9539	25.89	26.0774	25.9351	26.1505	26.1111	19	19	19	19.2	19.2	19.2	166.57	0	66.032	3563600000	129	NaN	NaN	NaN	2	17	-0.493103
P07919;A0A096LP55	P07919;A0A096LP55	Cytochrome b-c1 complex subunit 6, mitochondrial;Cytochrome b-c1 complex subunit 6	UQCRH;UQCRHL	-0.224649			0.460132	0.346631	0.626579	28.7286	28.5501	28.2426	28.7788	28.9751	28.4414	5	5	5	67	67	67	10.739	0	180.04	6864300000	122	NaN	NaN	NaN	2	11	-0.722789
Q9NYG2;Q9NYG2-2	Q9NYG2;Q9NYG2-2	Palmitoyltransferase ZDHHC3	ZDHHC3	0.835201			0.459843	0.346862	0.505728	24.813	24.781	24.967	22.4546	24.8246	24.7762	3	3	3	15.4	15.4	15.4	34.17	0	23.197	583170000	15	NaN	NaN	NaN	2	1	0.944617
P10412	P10412	Histone H1.4	HIST1H1E	0.276085			0.458629	0.347833	0.601589	30.0972	29.4499	29.4639	29.4079	29.6436	29.1312	8	2	2	25.6	9.1	9.1	21.865	0	8.8565	8607400000	43	8	2	2	1	5	0.767319
Q9BVL2-2;Q9BVL2;Q9BVL2-3	Q9BVL2-2;Q9BVL2;Q9BVL2-3	Nucleoporin p58/p45	NUPL1	0.139433			0.458306	0.348092	0.698145	25.7394	25.6947	25.4348	25.654	25.3449	25.4516	6	6	6	24.3	24.3	24.3	50.21	0	27.952	1610000000	61	NaN	NaN	NaN	3	9	0.602848
P15408;P15408-3;P15408-2	P15408;P15408-3;P15408-2	Fos-related antigen 2	FOSL2	0.343029			0.458149	0.348218	0.576185	25.6249	24.8873	24.8427	25.1627	24.4943	24.6689	5	5	5	24.8	24.8	24.8	35.193	0	36.053	810720000	62	NaN	NaN	NaN	3	6	0.810768
Q8N766;Q8N766-4;Q8N766-2;Q8N766-3	Q8N766;Q8N766-4;Q8N766-2;Q8N766-3	ER membrane protein complex subunit 1	EMC1	-0.233322			0.457581	0.348674	0.622247	25.6325	26.2122	26.3497	26.3001	26.3154	26.2789	22	22	22	36.5	36.5	36.5	111.76	0	138.36	5332000000	284	NaN	NaN	NaN	4	43	-0.729144
Q9UBB4;Q9UBB4-2	Q9UBB4;Q9UBB4-2	Ataxin-10	ATXN10	-0.103649			0.457489	0.348747	0.7458	23.9386	24.0187	24.1486	24.0571	24.0686	24.2912	9	9	9	33.9	33.9	33.9	53.488	0	37.583	610240000	58	NaN	NaN	NaN	2	7	-0.524152
Q53H82	Q53H82	Beta-lactamase-like protein 2	LACTB2	1.10397			0.457151	0.349019	0.497007	25.9134	26.3612	25.4546	22.819	26.0986	25.4997	6	6	6	36.1	36.1	36.1	32.805	0	23.323	1012800000	27	6	6	6	1	5	0.96691
Q4G0N4;Q4G0N4-3;Q4G0N4-2	Q4G0N4;Q4G0N4-3;Q4G0N4-2	NAD kinase 2, mitochondrial	NADK2	0.236691			0.457058	0.349094	0.621194	24.727	24.5066	24.5552	24.0997	24.7822	24.1968	2	2	2	7	7	7	49.432	0	8.6222	392590000	30	NaN	NaN	NaN	3	1	0.731905
Q9H2D6;Q9H2D6-5;Q9H2D6-7;Q9H2D6-3;Q9H2D6-2;Q9H2D6-6	Q9H2D6;Q9H2D6-5;Q9H2D6-7;Q9H2D6-3;Q9H2D6-2;Q9H2D6-6	TRIO and F-actin-binding protein	TRIOBP	-0.285629			0.456384	0.349636	0.598151	23.9203	23.8824	23.2475	23.6611	24.0551	24.1908	6	5	5	3.3	2.9	2.9	261.37	0	6.4162	350520000	34	NaN	NaN	NaN	6	1	-0.772137
Q92538;Q92538-2;Q92538-3	Q92538;Q92538-2;Q92538-3	Golgi-specific brefeldin A-resistance guanine nucleotide exchange factor 1	GBF1	-0.836894			0.456376	0.349642	0.509462	22.3202	24.4506	24.8672	24.8257	24.6316	24.6914	10	10	10	11	11	11	206.44	0	39.461	789300000	41	NaN	NaN	NaN	3	7	-0.939402
Q9BPX5	Q9BPX5	Actin-related protein 2/3 complex subunit 5-like protein	ARPC5L	-0.746651			0.456161	0.349815	0.517601	23.4949	25.4859	25.6824	25.4927	25.8279	25.5825	3	3	3	38.6	38.6	38.6	16.941	0	63.82	773690000	44	3	3	3	1	3	-0.926501
Q9Y3D9	Q9Y3D9	28S ribosomal protein S23, mitochondrial	MRPS23	-0.600119			0.455918	0.350011	0.53501	25.9792	27.6408	27.413	27.7155	27.9423	27.1756	5	5	5	31.6	31.6	31.6	21.77	0	8.2683	2666200000	30	5	5	5	1	2	-0.898905
Q96JJ7;Q96JJ7-2	Q96JJ7	Protein disulfide-isomerase TMX3	TMX3	-0.486791			0.455682	0.350201	0.547881	22.6446	23.7769	24.1708	24.0816	24.0613	23.9099	7	7	7	25.8	25.8	25.8	51.871	0	18.488	663920000	55	NaN	NaN	NaN	2	18	-0.868299
Q9BZE1	Q9BZE1	39S ribosomal protein L37, mitochondrial	MRPL37	0.126108			0.454487	0.351166	0.715437	26.2267	26.2032	26.0569	25.914	26.2497	25.9447	12	12	12	45.9	45.9	45.9	48.117	0	90.595	3439200000	130	12	12	12	1	11	0.574266
Q9H488;Q9H488-2	Q9H488	GDP-fucose protein O-fucosyltransferase 1	POFUT1	-0.110515			0.452596	0.352699	0.737416	28.3881	28.378	28.5304	28.702	28.5462	28.3799	9	9	9	44.6	44.6	44.6	43.955	0	113.78	8897700000	160	NaN	NaN	NaN	2	18	-0.538608
P11142;P11142-2	P11142;P11142-2	Heat shock cognate 71 kDa protein	HSPA8	-0.152761			0.45193	0.35324	0.690473	31.2076	31.2062	31.4425	31.6655	31.245	31.4042	44	43	31	76	76	59.1	70.897	0	323.31	200150000000	1770	NaN	NaN	NaN	2	222	-0.622045
Q8TAD7	Q8TAD7	Overexpressed in colon carcinoma 1 protein	OCC1	0.954007			0.451782	0.35336	0.505678	25.3275	25.3225	24.8882	22.4319	25.0523	25.1921	3	3	3	57.1	57.1	57.1	6.4069	0	36.317	453410000	32	3	3	3	1	5	0.945113
P15531;P15531-2	P15531;P15531-2	Nucleoside diphosphate kinase A	NME1	0.25988			0.451689	0.353436	0.610579	26.9883	27.2728	26.5377	26.9116	26.4897	26.6179	11	2	2	86.2	25	25	17.149	0	23.195	1930000000	31	NaN	NaN	NaN	2	3	0.747264
P31942;P31942-3;P31942-4;P31942-5;P31942-6	P31942;P31942-3;P31942-4	Heterogeneous nuclear ribonucleoprotein H3	HNRNPH3	0.274874			0.451651	0.353467	0.6061	29.5279	28.7725	29.0484	29.1238	28.7124	28.688	17	15	4	67.6	67.6	9.8	36.926	0	323.31	26134000000	431	NaN	NaN	NaN	5	52	0.759131
P00533;P00533-4;P00533-3;P00533-2;P04626-3;P04626-2;Q15303;Q15303-4;Q15303-3;Q15303-2	P00533;P00533-4;P00533-3	Epidermal growth factor receptor	EGFR	-0.144875			0.451575	0.353529	0.696242	27.8134	27.9682	27.9478	28.313	27.937	27.914	38	38	36	45.2	45.2	42.8	134.28	0	323.31	29047000000	684	NaN	NaN	NaN	10	107	-0.608317
Q9Y6M1;Q9Y6M1-1;Q9Y6M1-5;Q9Y6M1-6;Q9Y6M1-3;Q9Y6M1-4;Q9NZI8;Q9NZI8-2	Q9Y6M1;Q9Y6M1-1;Q9Y6M1-5;Q9Y6M1-6;Q9Y6M1-3;Q9Y6M1-4	Insulin-like growth factor 2 mRNA-binding protein 2	IGF2BP2	-0.384651			0.450114	0.35472	0.572767	26.233	25.82	25.127	25.7585	26.3027	26.2727	12	10	10	25.2	21.4	21.4	66.121	0	66.621	2331200000	86	NaN	NaN	NaN	8	10	-0.822192
Q9UH65	Q9UH65	Switch-associated protein 70	SWAP70	-0.624825			0.449565	0.355169	0.53826	24.1569	22.3354	24.0038	24.3584	23.9009	24.1113	5	5	5	9.7	9.7	9.7	68.997	0	10.734	274410000	16	5	5	5	1	1	-0.89499
P15880	P15880	40S ribosomal protein S2	RPS2	-0.105173			0.449535	0.355193	0.745552	27.7791	27.8246	28.0575	27.8963	28.0749	28.0056	8	8	8	31.4	31.4	31.4	31.324	0	26.077	7546300000	144	8	8	8	1	15	-0.524067
Q7Z2W4;Q7Z2W4-2;Q7Z2W4-3;Q7Z2W4-4;Q7Z2W4-5	Q7Z2W4;Q7Z2W4-2;Q7Z2W4-3	Zinc finger CCCH-type antiviral protein 1	ZC3HAV1	-0.196935			0.44876	0.355828	0.654627	25.2591	24.8381	24.6431	25.0389	25.2093	25.0829	15	15	15	29.5	29.5	29.5	101.43	0	142.96	1722500000	99	NaN	NaN	NaN	5	23	-0.681877
Q9BRL6;Q9BRL6-2	Q9BRL6;Q9BRL6-2	Serine/arginine-rich splicing factor 8	SRSF8	1.60871			0.448748	0.355838	0.492562	27.7332	27.488	26.9233	26.9489	22.7502	27.6193	3	2	2	15.6	12.8	12.8	32.287	0	5.8695	1975000000	22	NaN	NaN	NaN	2	1	0.979488
P50995;P50995-2	P50995;P50995-2	Annexin A11	ANXA11	-0.164853			0.448726	0.355856	0.68011	27.0833	26.8076	26.5901	26.856	27.0612	27.0584	7	7	7	19.6	19.6	19.6	54.389	0	37.818	5294500000	116	NaN	NaN	NaN	2	13	-0.638805
Q7Z7K0	Q7Z7K0	COX assembly mitochondrial protein homolog	CMC1	-0.164962			0.446816	0.357424	0.680586	27.1403	26.9329	26.601	27.0191	27.0986	27.0514	4	4	4	38.7	38.7	38.7	12.49	0	18.418	2285700000	60	4	4	4	1	3	-0.637538
Q5T9A4;Q5T9A4-3;Q5T9A4-2	Q5T9A4;Q5T9A4-3	ATPase family AAA domain-containing protein 3B	ATAD3B	0.464174			0.446351	0.357807	0.559774	24.1877	24.6963	25.6119	24.2517	24.6878	24.1638	13	5	3	25.5	12.7	7.6	72.572	0	125.48	475320000	41	NaN	NaN	NaN	3	9	0.848442
Q96S66;Q96S66-3;Q96S66-2;Q96S66-4	Q96S66;Q96S66-3;Q96S66-2;Q96S66-4	Chloride channel CLIC-like protein 1	CLCC1	0.502108			0.44548	0.358525	0.553371	23.7548	23.35	24.4952	23.3545	23.9752	22.764	5	5	5	17.1	17.1	17.1	62.022	0	15.956	286140000	13	NaN	NaN	NaN	4	3	0.859129
Q13242	Q13242	Serine/arginine-rich splicing factor 9	SRSF9	0.186785			0.44533	0.358649	0.66261	28.0355	27.5794	27.8677	27.6908	27.4098	27.8216	15	15	15	53.8	53.8	53.8	25.542	0	77.585	11998000000	254	15	15	15	1	32	0.666462
P00167;P00167-2;P00167-3	P00167;P00167-2;P00167-3	Cytochrome b5	CYB5A	0.237897			0.445244	0.35872	0.627609	27.7624	27.3388	27.042	27.099	27.3253	27.0051	5	5	5	42.5	42.5	42.5	15.33	0	115.07	6122800000	161	NaN	NaN	NaN	3	17	0.72171
Q13438;Q13438-5;Q13438-2;Q13438-7;Q13438-6;Q13438-3;Q13438-4;Q13438-8	Q13438;Q13438-5;Q13438-2;Q13438-7;Q13438-6;Q13438-3;Q13438-4;Q13438-8	Protein OS-9	OS9	0.248371			0.444339	0.359469	0.622511	25.4666	25.9232	25.6861	25.0543	25.5533	25.7232	6	6	6	18	18	18	75.561	0	92.008	1425900000	37	NaN	NaN	NaN	8	8	0.730163
P21283	P21283	V-type proton ATPase subunit C 1	ATP6V1C1	-0.622626			0.443668	0.360024	0.541516	22.3747	24.181	24.1364	23.9942	24.2516	24.3142	5	5	5	17.3	17.3	17.3	43.941	0	5.1546	417460000	15	5	5	5	1	2	-0.8859
P14174	P14174	Macrophage migration inhibitory factor	MIF	-0.587679			0.442537	0.360963	0.544897	25.7509	26.9466	27.5562	27.6911	26.9651	27.3605	4	4	4	40	40	40	12.476	0	10.552	2781700000	38	4	4	4	1	7	-0.876833
P40616;P40616-2	P40616;P40616-2	ADP-ribosylation factor-like protein 1	ARL1	-0.326654			0.442489	0.361003	0.589991	26.0486	25.7431	25.083	25.8097	26.2293	25.8157	5	5	5	30.9	30.9	30.9	20.417	0	22.773	1302200000	35	NaN	NaN	NaN	2	1	-0.783372
Q4VC31	Q4VC31	Coiled-coil domain-containing protein 58	CCDC58	-0.672413			0.442215	0.361231	0.53811	25.3491	23.4315	25.4251	25.3615	25.4004	25.461	3	3	3	31.9	31.9	31.9	16.62	0	11.101	879220000	24	3	3	3	1	0	-0.893151
P05161	P05161	Ubiquitin-like protein ISG15	ISG15	-0.261434			0.442178	0.361262	0.616073	28.1442	27.6125	27.644	28.1498	27.7038	28.3315	8	8	8	58.8	58.8	58.8	17.887	0	157.37	5716500000	71	8	8	8	1	11	-0.738832
Q96HS1;Q96HS1-2	Q96HS1;Q96HS1-2	Serine/threonine-protein phosphatase PGAM5, mitochondrial	PGAM5	0.146975			0.442103	0.361324	0.696868	26.4215	26.3164	26.681	26.4507	26.1443	26.383	9	9	9	45.3	45.3	45.3	32.004	0	44.704	3348600000	125	NaN	NaN	NaN	2	20	0.605506
Q7LBC6;Q7LBC6-2;Q7LBC6-3	Q7LBC6;Q7LBC6-2	Lysine-specific demethylase 3B	KDM3B	0.76426			0.441942	0.361458	0.529836	26.3329	24.957	25.3487	24.6764	23.7657	25.9037	6	6	6	6.2	6.2	6.2	191.58	0.00025727	2.7192	855030000	15	NaN	NaN	NaN	3	2	0.907217
P26196	P26196	Probable ATP-dependent RNA helicase DDX6	DDX6	-0.246178			0.44173	0.361635	0.62488	25.6095	25.9395	26.3768	26.1492	26.1174	26.3977	9	9	9	37.7	37.7	37.7	54.416	0	72.113	2690300000	92	9	9	9	1	11	-0.725669
P78406	P78406	mRNA export factor	RAE1	0.190006			0.439942	0.363127	0.662605	28.0789	27.5116	27.5472	27.4951	27.5748	27.4978	13	13	13	58.7	58.7	58.7	40.968	0	165.9	8698200000	185	13	13	13	1	31	0.665995
Q96AJ9;Q96AJ9-1	Q96AJ9;Q96AJ9-1	Vesicle transport through interaction with t-SNAREs homolog 1A	VTI1A	-0.927186			0.438641	0.364216	0.519872	22.8625	25.474	25.645	25.3774	25.7041	25.6816	3	3	3	21.2	21.2	21.2	25.217	0	21.626	679190000	20	NaN	NaN	NaN	2	2	-0.921196
P25685;P25685-2	P25685;P25685-2	DnaJ homolog subfamily B member 1	DNAJB1	-0.789972			0.437916	0.364825	0.530372	23.5466	25.8306	25.8436	26.0611	25.6361	25.8935	3	3	3	12.6	12.6	12.6	38.044	0	33.382	765690000	33	NaN	NaN	NaN	2	4	-0.904433
Q9Y653;Q9Y653-5;Q9Y653-2;Q9Y653-3	Q9Y653;Q9Y653-5;Q9Y653-2;Q9Y653-3	G-protein coupled receptor 56;GPR56 N-terminal fragment;GPR56 C-terminal fragment	GPR56	-0.352365			0.437476	0.365194	0.583556	22.0969	23.2894	22.744	23.0942	23.0229	23.0702	2	2	2	3.9	3.9	3.9	77.737	0	3.3892	146660000	6	NaN	NaN	NaN	4	2	-0.791315
P22830;P22830-2	P22830;P22830-2	Ferrochelatase, mitochondrial	FECH	-0.284541			0.436973	0.365618	0.608741	24.198	23.9333	24.5845	24.1208	24.7953	24.6533	4	4	4	17	17	17	47.862	0	7.8999	503710000	18	NaN	NaN	NaN	2	0	-0.750563
O43148;O43148-2	O43148;O43148-2	mRNA cap guanine-N7 methyltransferase	RNMT	-1.0747			0.436698	0.365849	0.516191	22.29	25.274	25.605	25.4396	25.421	25.5326	3	3	3	7.6	7.6	7.6	54.843	0.00096015	1.854	505130000	19	NaN	NaN	NaN	2	1	-0.930694
Q9Y5K5;Q9Y5K5-2;Q9Y5K5-4;Q9Y5K5-3	Q9Y5K5;Q9Y5K5-2;Q9Y5K5-4;Q9Y5K5-3	Ubiquitin carboxyl-terminal hydrolase isozyme L5	UCHL5	-0.144313			0.436565	0.365961	0.701374	25.2198	25.4579	25.699	25.6341	25.6335	25.542	11	11	11	54.4	54.4	54.4	37.606	0	65.147	2125500000	118	NaN	NaN	NaN	4	18	-0.597153
O94880;O94880-2	O94880;O94880-2	PHD finger protein 14	PHF14	0.200134			0.43526	0.367062	0.658967	25.6791	25.4141	25.185	25.0604	25.4949	25.1223	8	8	8	15.4	15.4	15.4	100.05	0	53.436	1236900000	59	NaN	NaN	NaN	2	12	0.673917
P10619;P10619-2	P10619;P10619-2	Lysosomal protective protein;Lysosomal protective protein 32 kDa chain;Lysosomal protective protein 20 kDa chain	CTSA	-0.0937036			0.434796	0.367455	0.760087	26.2912	26.3476	26.1608	26.3792	26.2238	26.4776	6	6	6	21.5	21.5	21.5	54.465	0	51.403	1892700000	68	NaN	NaN	NaN	2	8	-0.48726
Q9BU61;Q9BU61-2	Q9BU61;Q9BU61-2	NADH dehydrogenase [ubiquinone] 1 alpha subcomplex assembly factor 3	NDUFAF3	0.178871			0.434725	0.367515	0.675764	28.7558	28.5799	28.2419	28.444	28.4324	28.1647	6	6	6	66.8	66.8	66.8	20.35	0	40.278	4870000000	76	NaN	NaN	NaN	2	10	0.647544
Q9UMY4;Q9UMY4-3;Q9UMY4-1	Q9UMY4;Q9UMY4-3;Q9UMY4-1	Sorting nexin-12	SNX12	1.5669			0.434705	0.367532	0.502674	27.4963	27.4153	27.0089	26.9509	27.5802	22.6886	3	2	2	32.1	26.5	26.5	18.884	0	17.413	1776900000	38	NaN	NaN	NaN	3	3	0.953203
Q96T76;Q96T76-5;Q96T76-8;Q96T76-9;Q96T76-7	Q96T76;Q96T76-5;Q96T76-8;Q96T76-9	MMS19 nucleotide excision repair protein homolog	MMS19	-0.165946			0.434222	0.367941	0.685603	24.9026	25.4095	24.9778	25.3481	25.2257	25.2139	8	8	8	15.9	15.9	15.9	113.29	0	26.891	734490000	34	NaN	NaN	NaN	5	8	-0.629399
Q96HY6;Q96HY6-2	Q96HY6;Q96HY6-2	DDRGK domain-containing protein 1	DDRGK1	-1.08626			0.433675	0.368405	0.517139	23.5436	22.628	26.1934	25.37	25.1725	25.0813	3	3	3	20.7	20.7	20.7	35.61	0	47.398	689640000	43	NaN	NaN	NaN	2	7	-0.926494
Q9Y4I1;Q9Y4I1-2;Q9Y4I1-3;Q9ULV0	Q9Y4I1;Q9Y4I1-2;Q9Y4I1-3	Unconventional myosin-Va	MYO5A	-0.239147			0.433656	0.368421	0.634796	22.9445	23.414	23.1831	23.3597	23.7805	23.1189	8	8	7	5.9	5.9	5.1	215.4	0	9.4791	339290000	41	NaN	NaN	NaN	4	7	-0.711507
Q9NZ45	Q9NZ45	CDGSH iron-sulfur domain-containing protein 1	CISD1	0.207213			0.433473	0.368576	0.656733	27.4989	26.8757	27.1588	26.8281	27.1561	26.9276	4	4	4	36.1	36.1	36.1	12.199	0	103.59	3501900000	122	4	4	4	1	7	0.680148
Q14353;Q14353-2	Q14353;Q14353-2	Guanidinoacetate N-methyltransferase	GAMT	-0.830124			0.433372	0.368662	0.532139	22.8162	25.3128	25.0902	25.008	25.0874	25.6142	4	4	4	46.6	46.6	46.6	26.318	0	14.83	820990000	26	NaN	NaN	NaN	2	3	-0.902254
Q13131;Q13131-2;P54646	Q13131;Q13131-2	5-AMP-activated protein kinase catalytic subunit alpha-1	PRKAA1	-0.622344			0.433262	0.368755	0.54807	22.5619	24.3196	24.4218	24.6232	24.2961	24.251	7	7	7	21.8	21.8	21.8	64.009	0	52.428	560550000	43	NaN	NaN	NaN	3	6	-0.870498
P29279;P29279-2	P29279;P29279-2	Connective tissue growth factor	CTGF	-0.514467			0.432683	0.369247	0.560882	22.3565	23.9362	23.7316	24.0796	23.7821	23.7061	7	7	7	34.4	34.4	34.4	38.091	0	35.718	588290000	40	NaN	NaN	NaN	2	10	-0.844884
P25705;P25705-2;P25705-3	P25705;P25705-2;P25705-3	ATP synthase subunit alpha, mitochondrial	ATP5A1	0.142401			0.432464	0.369433	0.704551	30.8751	30.6593	30.8102	30.5592	30.8853	30.4729	31	31	31	62.7	62.7	62.7	59.75	0	323.31	108800000000	892	NaN	NaN	NaN	3	100	0.591055
Q96PD2;Q96PD2-2	Q96PD2;Q96PD2-2	Discoidin, CUB and LCCL domain-containing protein 2	DCBLD2	0.590701			0.431755	0.370037	0.550988	24.0627	23.932	23.942	23.8785	24.0609	22.2251	5	5	5	14.6	14.6	14.6	85.034	0	16.851	345900000	32	NaN	NaN	NaN	2	5	0.861824
P27635	P27635	60S ribosomal protein L10	RPL10	-0.218397			0.430975	0.370702	0.651115	29.1282	28.781	28.7809	28.8131	29.446	29.0862	6	6	6	28	28	28	24.604	0	114.2	16541000000	134	6	6	6	1	13	-0.689437
P48735;P48735-2	P48735;P48735-2	Isocitrate dehydrogenase [NADP], mitochondrial	IDH2	0.176943			0.430118	0.371434	0.680371	26.428	26.5727	26.7543	26.1644	26.6768	26.3829	14	14	14	40	40	40	50.909	0	37.729	4726200000	200	NaN	NaN	NaN	2	17	0.641262
O43818	O43818	U3 small nucleolar RNA-interacting protein 2	RRP9	0.226398			0.429718	0.371777	0.645786	26.9172	26.5301	26.2751	26.5996	26.2099	26.2336	7	7	7	24	24	24	51.84	0	115.27	1753800000	62	7	7	7	1	8	0.696009
Q9NZ01;Q9NZ01-2	Q9NZ01	Very-long-chain enoyl-CoA reductase	TECR	0.210351			0.428935	0.372447	0.65636	26.838	27.4424	27.4648	27.0233	27.1177	26.9731	6	6	6	17.9	17.9	17.9	36.034	0	19.726	3718600000	64	NaN	NaN	NaN	2	12	0.67934
Q99714;Q99714-2	Q99714;Q99714-2	3-hydroxyacyl-CoA dehydrogenase type-2	HSD17B10	0.19985			0.427382	0.373782	0.662748	28.3444	27.9642	28.316	27.7607	28.3022	27.9621	12	12	12	72.4	72.4	72.4	26.923	0	207.83	9149100000	265	NaN	NaN	NaN	2	15	0.666623
Q7Z7H8;Q7Z7H8-2	Q7Z7H8;Q7Z7H8-2	39S ribosomal protein L10, mitochondrial	MRPL10	-0.102666			0.427128	0.374	0.752133	25.6453	25.7971	25.7073	25.679	25.9945	25.7841	4	4	4	32.2	32.2	32.2	29.282	0	28.358	1251600000	40	NaN	NaN	NaN	2	5	-0.506518
Q14498;Q14498-3;Q14498-2;Q86U06;Q86U06-2;Q86U06-4;Q86U06-3;Q86U06-5	Q14498;Q14498-3;Q14498-2	RNA-binding protein 39	RBM39	0.196728			0.426997	0.374113	0.664592	26.7945	26.6301	27.1947	26.7372	26.4753	26.8165	16	16	16	40.8	40.8	40.8	59.379	0	323.31	6599900000	210	NaN	NaN	NaN	8	34	0.662774
O75381;O75381-2	O75381;O75381-2	Peroxisomal membrane protein PEX14	PEX14	0.218433			0.42686	0.374231	0.652365	24.8335	25.0077	25.4288	24.6152	24.9807	25.0189	6	6	6	30.8	30.8	30.8	41.236	0	21.111	843470000	55	NaN	NaN	NaN	2	5	0.6856
P52701;P52701-4;P52701-3;P52701-2	P52701;P52701-4;P52701-3;P52701-2	DNA mismatch repair protein Msh6	MSH6	0.788733			0.426849	0.374241	0.5417	25.223	25.7393	26.0951	25.6519	23.4018	25.6374	11	11	11	13.7	13.7	13.7	152.78	0	28.994	1117800000	77	NaN	NaN	NaN	4	19	0.886858
Q9NVJ2;Q9NVJ2-2	Q9NVJ2	ADP-ribosylation factor-like protein 8B	ARL8B	0.123954			0.426805	0.374279	0.730466	26.3326	26.6186	26.6996	26.4187	26.3355	26.5248	11	11	5	61.8	61.8	41.9	21.539	0	111.16	5339800000	170	NaN	NaN	NaN	2	15	0.55321
Q9HAV0	Q9HAV0	Guanine nucleotide-binding protein subunit beta-4	GNB4	0.155308			0.426661	0.374403	0.696284	28.9125	29.006	28.6314	28.9086	28.6013	28.5741	17	12	11	69.1	58.8	49.7	37.567	0	323.31	11346000000	214	17	12	11	1	37	0.607884
Q9NRY5	Q9NRY5	Protein FAM114A2	FAM114A2	-0.577126			0.426597	0.374458	0.557832	25.2601	23.3938	24.8067	25.3295	24.8929	24.9697	3	3	3	15.2	15.2	15.2	55.468	0	38.236	628590000	21	3	3	3	1	0	-0.851375
P52294	P52294	Importin subunit alpha-5;Importin subunit alpha-5, N-terminally processed	KPNA1	-1.0535			0.426209	0.374793	0.527234	26.5303	23.2052	26.178	26.4524	26.3282	26.2934	8	4	4	23.4	16	16	60.221	0	38.428	1406800000	24	8	4	4	1	7	-0.911576
P46063	P46063	ATP-dependent DNA helicase Q1	RECQL	-0.52604			0.426203	0.374798	0.560076	22.588	23.9118	24.2712	24.3587	24.0571	23.9334	6	6	6	15.9	15.9	15.9	73.457	0	20.431	752850000	32	6	6	6	1	3	-0.838792
P08581;P08581-2;P08581-3	P08581;P08581-2	Hepatocyte growth factor receptor	MET	0.134581			0.426117	0.374872	0.715831	24.6107	24.4167	24.6321	24.6368	24.2404	24.3786	7	7	7	8.3	8.3	8.3	155.54	0	41.916	876020000	53	NaN	NaN	NaN	3	10	0.572963
Q14008;Q14008-2;Q14008-3	Q14008;Q14008-2;Q14008-3	Cytoskeleton-associated protein 5	CKAP5	-0.184078			0.425408	0.375484	0.676584	26.3167	25.8603	26.2076	26.3378	26.512	26.0872	14	14	14	9.9	9.9	9.9	225.49	0	13.467	1796700000	62	NaN	NaN	NaN	3	14	-0.646437
P55072	P55072	Transitional endoplasmic reticulum ATPase	VCP	-0.142777			0.424849	0.375968	0.707329	29.5343	29.2236	29.0882	29.5357	29.3546	29.3841	61	61	61	75.6	75.6	75.6	89.321	0	323.31	102370000000	1646	61	61	61	1	179	-0.586435
P48449;P48449-2;P48449-3	P48449;P48449-2;P48449-3	Lanosterol synthase	LSS	0.168107			0.424276	0.376464	0.690987	25.428	25.7234	25.3119	25.3054	25.5284	25.1252	13	13	13	28.8	28.8	28.8	83.308	0	35.576	1853300000	93	NaN	NaN	NaN	3	16	0.624669
Q13740-2;Q13740;Q13740-4;Q13740-3	Q13740-2;Q13740	CD166 antigen	ALCAM	0.178169			0.424214	0.376518	0.680738	28.0885	27.8708	27.6932	27.9612	27.487	27.6698	18	18	18	46.8	46.8	46.8	63.664	0	155.28	13804000000	381	NaN	NaN	NaN	4	41	0.638007
Q15369;Q15369-2	Q15369;Q15369-2	Transcription elongation factor B polypeptide 1	TCEB1	-0.163802			0.42339	0.377233	0.693913	25.4755	25.9401	25.8265	25.8255	25.8214	26.0866	4	4	4	50	50	50	12.473	0	161.66	1308500000	96	NaN	NaN	NaN	2	10	-0.617939
Q14126	Q14126	Desmoglein-2	DSG2	-0.0570488			0.423385	0.377238	0.828583	27.0046	27.0766	27.0378	27.1832	27.1084	26.9986	32	32	32	49.5	49.5	49.5	122.29	0	323.31	15470000000	485	32	32	32	1	68	-0.362229
Q9P0J1;Q9P0J1-2	Q9P0J1;Q9P0J1-2	[Pyruvate dehydrogenase [acetyl-transferring]]-phosphatase 1, mitochondrial	PDP1	0.213971			0.420228	0.37999	0.659254	23.454	23.5271	23.7645	22.9835	23.4958	23.6243	3	3	3	7.6	7.6	7.6	61.053	0	9.8399	232640000	31	NaN	NaN	NaN	2	4	0.674929
Q92973;Q92973-2;Q92973-3	Q92973;Q92973-2;Q92973-3	Transportin-1	TNPO1	0.110014			0.420193	0.38002	0.747584	26.1997	26.2631	26.5119	26.1664	26.1477	26.3306	22	22	17	39.1	39.1	32.6	102.35	0	132.35	4690500000	190	NaN	NaN	NaN	3	31	0.519931
P07237	P07237	Protein disulfide-isomerase	P4HB	-0.127514			0.419448	0.380673	0.729824	29.8698	30.0266	29.8342	29.8477	30.2458	30.0196	46	46	46	78	78	78	57.116	0	323.31	135940000000	1611	46	46	46	1	186	-0.555516
P35611;P35611-2;P35611-4;P35611-6;P35611-3;P35611-5	P35611;P35611-2;P35611-4;P35611-6;P35611-3;P35611-5	Alpha-adducin	ADD1	0.273593			0.419396	0.380719	0.62635	24.7941	24.3519	25.2476	24.7274	24.4062	24.4392	7	7	7	17.6	17.6	17.6	80.954	0	33.232	1008500000	54	NaN	NaN	NaN	6	7	0.723844
Q96QK1	Q96QK1	Vacuolar protein sorting-associated protein 35	VPS35	-0.107196			0.419353	0.380756	0.749838	26.0738	25.9582	26.263	26.1679	26.3286	26.1201	21	21	21	35.4	35.4	35.4	91.706	0	70.775	3747900000	181	21	21	21	1	33	-0.513092
O95819-6;O95819;O95819-3;O95819-5;O95819-4;O95819-2;Q8N4C8;Q8N4C8-3;Q8N4C8-2;Q8N4C8-5;Q8N4C8-4;Q9UKE5-4;Q9UKE5-2;Q9UKE5-6;Q9UKE5-5;Q9UKE5-3;Q9UKE5;Q9UKE5-8;Q9UKE5-7	O95819-6;O95819;O95819-3;O95819-5;O95819-4;O95819-2	Mitogen-activated protein kinase kinase kinase kinase 4	MAP4K4	0.0993869			0.419192	0.380897	0.754159	24.2904	24.5559	24.2496	24.2101	24.3187	24.2689	7	7	7	14.1	14.1	14.1	145	0	5.7251	377350000	28	NaN	NaN	NaN	19	2	0.494413
Q9Y282;Q9Y282-2;Q9Y282-3	Q9Y282;Q9Y282-2;Q9Y282-3	Endoplasmic reticulum-Golgi intermediate compartment protein 3	ERGIC3	0.753961			0.41891	0.381145	0.547755	24.9839	25.8379	27.5495	25.5422	25.47	25.0972	4	4	4	20.1	20.1	20.1	43.222	0	28.447	1074100000	30	NaN	NaN	NaN	3	4	0.86983
Q96T51;Q96T51-2;Q96T51-3	Q96T51;Q96T51-2;Q96T51-3	RUN and FYVE domain-containing protein 1	RUFY1	-0.191952			0.418734	0.381299	0.672783	24.4566	24.6223	24.9399	25.0187	24.5973	24.9786	9	9	9	20.5	20.5	20.5	79.817	0	35.068	1149500000	86	NaN	NaN	NaN	3	9	-0.650049
Q9NWM8	Q9NWM8	Peptidyl-prolyl cis-trans isomerase FKBP14	FKBP14	0.476628			0.417926	0.382009	0.576942	24.6137	24.425	24.2955	24.4289	24.4609	23.0146	3	3	3	23.2	23.2	23.2	24.171	0	9.3924	571290000	18	3	3	3	1	3	0.813752
Q13620-1;Q13620;Q13620-3	Q13620-1;Q13620;Q13620-3	Cullin-4B	CUL4B	0.219583			0.417448	0.38243	0.656263	25.5715	25.6102	25.4367	25.7552	25.0927	25.1118	11	11	9	16.3	16.3	14.2	102.3	0	177.82	1336500000	53	NaN	NaN	NaN	3	22	0.677747
Q15654	Q15654	Thyroid receptor-interacting protein 6	TRIP6	-0.114283			0.416102	0.383617	0.744241	25.3484	25.5283	25.476	25.7721	25.4793	25.444	9	9	9	48.7	48.7	48.7	50.287	0	137.5	1535000000	98	9	9	9	1	12	-0.526895
P31153;P31153-2	P31153;P31153-2	S-adenosylmethionine synthase isoform type-2	MAT2A	-0.208519			0.414948	0.384638	0.663858	24.7572	24.3367	24.8364	24.6341	25.1324	24.7894	5	5	5	18.2	18.2	18.2	43.66	0	14.897	738610000	32	NaN	NaN	NaN	2	7	-0.664496
P30519;P30519-2	P30519;P30519-2	Heme oxygenase 2	HMOX2	0.116503			0.414618	0.38493	0.741326	25.4167	25.7699	25.7488	25.5389	25.464	25.583	11	11	11	44.6	44.6	44.6	36.032	0	178.25	2393300000	169	NaN	NaN	NaN	2	22	0.53068
Q9BUH6	Q9BUH6	Protein PAXX	C9orf142	0.334248			0.414201	0.3853	0.608299	25.663	25.2642	24.9811	24.642	24.7367	25.5269	3	3	3	22.5	22.5	22.5	21.639	0	17.078	614920000	28	3	3	3	1	1	0.754096
Q8IYU8	Q8IYU8	Calcium uptake protein 2, mitochondrial	MICU2	0.0898463			0.413916	0.385553	0.770206	25.3489	25.2412	25.4708	25.3458	25.1372	25.3083	8	8	8	31.6	31.6	31.6	49.666	0	23.395	843700000	39	8	8	8	1	10	0.467174
Q8IXI1;Q8IXI1-2	Q8IXI1	Mitochondrial Rho GTPase 2	RHOT2	0.217469			0.413823	0.385635	0.659229	25.0079	24.9566	25.2933	24.7853	25.2443	24.5757	6	6	6	18.9	18.9	18.9	68.117	0	53.065	756600000	82	NaN	NaN	NaN	2	10	0.672246
Q9H4L4	Q9H4L4	Sentrin-specific protease 3	SENP3	-0.972006			0.412895	0.38646	0.543234	25.385	22.4867	25.5497	25.5812	25.5306	25.2256	5	5	5	13.1	13.1	13.1	65.009	0	14.186	838480000	41	5	5	5	1	6	-0.882945
P07910-2;P07910-4	P07910-2;P07910-4	Heterogeneous nuclear ribonucleoproteins C1/C2	HNRNPC	0.207486			0.412456	0.386851	0.665804	31.7571	31.2464	31.0849	31.2787	31.145	31.0422	22	22	4	63.8	63.8	8.2	32.337	0	323.31	112490000000	687	NaN	NaN	NaN	2	93	0.661117
Q14232;Q14232-2	Q14232;Q14232-2	Translation initiation factor eIF-2B subunit alpha	EIF2B1	-0.269972			0.411936	0.387315	0.633406	27.0475	26.6641	26.1129	26.9924	26.8682	26.7738	3	3	3	16.4	16.4	16.4	33.712	0	7.8085	1396000000	35	NaN	NaN	NaN	2	3	-0.713188
Q6NZI2;Q6NZI2-2;Q6NZI2-3	Q6NZI2;Q6NZI2-2	Polymerase I and transcript release factor	PTRF	0.217411			0.411739	0.38749	0.660092	30.1336	30.3031	30.4559	30.4361	29.7288	30.0755	18	18	18	37.9	37.9	37.9	43.476	0	323.31	56107000000	496	NaN	NaN	NaN	3	62	0.670185
P12235	P12235	ADP/ATP translocase 1	SLC25A4	0.162462			0.411169	0.387999	0.696674	26.6464	26.578	27.107	26.6625	26.5989	26.5826	14	3	3	42.6	11.1	11.1	33.064	0	4.5111	1841900000	27	14	3	3	1	4	0.606456
P67870	P67870	Casein kinase II subunit beta	CSNK2B	0.181133			0.41075	0.388374	0.684848	26.4751	26.2167	26.7381	26.4632	26.0843	26.3392	4	4	4	31.2	31.2	31.2	24.942	0	41.702	3070900000	92	4	4	4	1	11	0.630367
P02545;P02545-6;P02545-5;P02545-4	P02545;P02545-6;P02545-5;P02545-4	Prelamin-A/C;Lamin-A/C	LMNA	0.157511			0.407022	0.391722	0.701105	32.2743	32.2172	31.8253	31.8012	32.0919	31.9512	79	79	1	79.5	79.5	5.6	74.139	0	323.31	383250000000	2670	NaN	NaN	NaN	4	290	0.596204
Q9BU23;Q9BU23-3;Q9BU23-2	Q9BU23;Q9BU23-3;Q9BU23-2	Lipase maturation factor 2	LMF2	-0.543393			0.406894	0.391838	0.577204	23.1817	24.2993	25.1099	24.7718	24.8826	24.5667	2	2	2	5.2	5.2	5.2	79.697	0	34.259	237050000	26	NaN	NaN	NaN	3	6	-0.815186
P09001	P09001	39S ribosomal protein L3, mitochondrial	MRPL3	0.353892			0.406719	0.391995	0.609106	25.3399	25.537	26.4797	25.3696	25.6491	25.2763	4	4	4	22.7	22.7	22.7	38.632	0	41.87	822810000	17	4	4	4	1	2	0.754353
Q9Y2Q5;Q9Y2Q5-2;Q9Y2Q5-3	Q9Y2Q5;Q9Y2Q5-2	Ragulator complex protein LAMTOR2	LAMTOR2	-0.149974			0.40657	0.39213	0.708714	26.5442	26.5695	26.1927	26.4203	26.761	26.575	5	5	5	71.2	71.2	71.2	13.507	0	63.148	2410100000	76	NaN	NaN	NaN	3	8	-0.584735
Q9GZQ8;A6NCE7;Q9H492;Q9H492-2	Q9GZQ8;A6NCE7;Q9H492;Q9H492-2	Microtubule-associated proteins 1A/1B light chain 3B;Microtubule-associated proteins 1A/1B light chain 3 beta 2;Microtubule-associated proteins 1A/1B light chain 3A	MAP1LC3B;MAP1LC3B2;MAP1LC3A	-0.707051			0.406183	0.39248	0.561601	23.5082	25.4709	25.9086	25.6343	25.6995	25.6751	2	2	2	16.8	16.8	16.8	14.688	0.00097728	2.0505	1052000000	18	NaN	NaN	NaN	4	4	-0.843398
Q9H0U4;Q92928	Q9H0U4;Q92928	Ras-related protein Rab-1B;Putative Ras-related protein Rab-1C	RAB1B;RAB1C	0.0964101			0.405582	0.393023	0.764754	29.564	29.8096	29.5414	29.447	29.6296	29.5492	12	12	6	72.1	72.1	37.8	22.171	0	83.891	25904000000	295	NaN	NaN	NaN	2	37	0.480121
Q13155;Q13155-2	Q13155;Q13155-2	Aminoacyl tRNA synthase complex-interacting multifunctional protein 2	AIMP2	-0.144475			0.404463	0.394037	0.714918	26.6077	26.3004	26.1447	26.3659	26.5337	26.5866	7	7	7	41.6	41.6	41.6	35.348	0	89.082	3459600000	118	NaN	NaN	NaN	2	13	-0.574643
Q7L5N1	Q7L5N1	COP9 signalosome complex subunit 6	COPS6	-0.187792			0.403514	0.394899	0.683487	24.8136	24.3766	24.676	24.6761	24.6458	25.1077	7	7	7	39.4	39.4	39.4	36.163	0	27.029	882820000	55	7	7	7	1	4	-0.631848
Q92575	Q92575	UBX domain-containing protein 4	UBXN4	0.124517			0.403466	0.394943	0.737471	25.0723	25.5031	25.3969	25.2287	25.202	25.168	3	3	3	10	10	10	56.777	0	51.073	903680000	55	3	3	3	1	8	0.539558
E9PAV3;Q13765;E9PAV3-2;Q9BZK3	E9PAV3;Q13765;E9PAV3-2	Nascent polypeptide-associated complex subunit alpha, muscle-specific form;Nascent polypeptide-associated complex subunit alpha	NACA	-0.296705			0.40321	0.395175	0.628249	26.3099	27.0332	27.0117	27.3744	26.6944	27.176	5	5	5	2.6	2.6	2.6	205.42	0	78.931	2563100000	44	NaN	NaN	NaN	4	4	-0.720529
O43291;O43291-2	O43291;O43291-2	Kunitz-type protease inhibitor 2	SPINT2	-1.1313			0.40319	0.395194	0.544387	22.811	26.1714	26.4881	25.9523	26.5137	26.3984	4	4	4	20.6	20.6	20.6	28.228	0	5.9287	1759600000	36	NaN	NaN	NaN	2	9	-0.877752
Q9BZZ5;Q9BZZ5-2;Q9BZZ5-3;Q9BZZ5-5;Q9BZZ5-1;Q9BZZ5-6	Q9BZZ5;Q9BZZ5-2;Q9BZZ5-3;Q9BZZ5-5;Q9BZZ5-1;Q9BZZ5-6	Apoptosis inhibitor 5	API5	-0.639608			0.402689	0.39565	0.568392	25.3623	23.5363	25.5929	25.6562	25.1266	25.6275	6	6	6	17.7	17.7	17.7	59.004	0	124.72	1387100000	50	NaN	NaN	NaN	6	5	-0.827578
Q14139;Q14139-2	Q14139;Q14139-2	Ubiquitin conjugation factor E4 A	UBE4A	-0.156488			0.402684	0.395654	0.705089	25.1913	24.9831	24.664	25.1027	25.2064	24.9989	8	8	8	13.1	13.1	13.1	122.56	0	66.172	883630000	39	NaN	NaN	NaN	2	10	-0.591354
Q6PI48	Q6PI48	Aspartate--tRNA ligase, mitochondrial	DARS2	0.257723			0.402031	0.39625	0.647859	24.7344	24.8465	25.037	24.1402	25.0218	24.6826	5	5	5	10.9	10.9	10.9	73.562	0	3.5715	667820000	30	5	5	5	1	1	0.693729
P55011;P55011-3	P55011;P55011-3	Solute carrier family 12 member 2	SLC12A2	-0.120929			0.401765	0.396493	0.741674	23.6009	23.716	23.406	23.8002	23.769	23.5165	6	6	6	6.1	6.1	6.1	131.45	0	17.292	404840000	30	NaN	NaN	NaN	2	5	-0.531632
Q12913;Q12913-2	Q12913	Receptor-type tyrosine-protein phosphatase eta	PTPRJ	-0.225207			0.401436	0.396793	0.662513	25.9637	26.7095	26.5251	26.4983	26.7679	26.6077	21	21	21	23.5	23.5	23.5	145.94	0	77.711	4257600000	186	NaN	NaN	NaN	2	22	-0.66718
P10620;P10620-2	P10620;P10620-2	Microsomal glutathione S-transferase 1	MGST1	0.416288			0.401332	0.396888	0.597712	25.652	26.0811	27.1009	26.0388	25.7377	25.8086	7	7	7	39.4	39.4	39.4	17.598	0	30.666	2939500000	72	NaN	NaN	NaN	2	15	0.772044
P38117;P38117-2	P38117;P38117-2	Electron transfer flavoprotein subunit beta	ETFB	0.246319			0.401045	0.39715	0.653153	27.1685	27.379	27.3948	26.6109	27.4704	27.1221	14	14	14	51.4	51.4	51.4	27.843	0	158.33	6807900000	199	NaN	NaN	NaN	2	19	0.684151
P61254;Q9UNX3	P61254;Q9UNX3	60S ribosomal protein L26;60S ribosomal protein L26-like 1	RPL26;RPL26L1	-0.127293			0.400865	0.397315	0.736747	24.7412	24.9835	24.7822	24.7519	25.0052	25.1317	6	6	6	35.9	35.9	35.9	17.258	0	6.2263	760500000	51	NaN	NaN	NaN	2	10	-0.54298
Q8TEM1;Q8TEM1-2	Q8TEM1	Nuclear pore membrane glycoprotein 210	NUP210	-0.515144			0.400785	0.397388	0.581341	23.5819	24.8194	25.3421	25.2104	25.2868	24.7916	11	11	11	11.5	11.5	11.5	205.11	0	28.991	1322900000	63	NaN	NaN	NaN	2	15	-0.799746
P61163	P61163	Alpha-centractin	ACTR1A	-0.151968			0.400679	0.397485	0.709912	26.2265	26.5138	26.4549	26.3038	26.767	26.5803	11	11	7	42.8	42.8	32.7	42.613	0	162.56	5837600000	215	11	11	7	1	25	-0.583243
Q05209;Q05209-2;Q05209-3	Q05209;Q05209-2;Q05209-3	Tyrosine-protein phosphatase non-receptor type 12	PTPN12	-0.688233			0.400654	0.397508	0.563906	25.186	24.6356	22.885	24.6786	25.3585	24.7342	7	7	7	14.7	14.7	14.7	88.105	0	44.554	743730000	42	NaN	NaN	NaN	3	5	-0.832035
Q9Y315	Q9Y315	Deoxyribose-phosphate aldolase	DERA	0.773434			0.400209	0.397916	0.561455	24.396	24.5852	24.7711	22.1932	24.7189	24.5199	3	3	3	14.2	14.2	14.2	35.23	0	5.031	444910000	15	3	3	3	1	2	0.842551
Q96NB2	Q96NB2	Sideroflexin-2	SFXN2	0.140476			0.399193	0.398848	0.724436	25.8539	25.4438	25.4236	25.5335	25.3888	25.3777	5	5	5	19.3	19.3	19.3	36.231	0	26.208	1209600000	50	5	5	5	1	4	0.564415
Q15020;Q15020-4;Q15020-2;Q15020-3	Q15020;Q15020-4	Squamous cell carcinoma antigen recognized by T-cells 3	SART3	0.261068			0.39818	0.399779	0.648327	25.531	25.9406	26.4531	25.5678	25.8227	25.751	17	17	17	28.2	28.2	28.2	109.93	0	132.3	2566200000	152	NaN	NaN	NaN	4	34	0.69193
O15347	O15347	High mobility group protein B3	HMGB3	-0.526896			0.397259	0.400628	0.580608	22.8632	23.217	24.5475	24.0116	23.7083	24.4884	6	6	6	29	29	29	22.98	0	7.5718	639760000	25	6	6	6	1	7	-0.797391
P61604	P61604	10 kDa heat shock protein, mitochondrial	HSPE1	-0.075407			0.397025	0.400844	0.795621	29.5112	29.5122	29.3492	29.4637	29.4841	29.6509	8	8	8	60.8	60.8	60.8	10.932	0	48.613	24517000000	301	8	8	8	1	27	-0.41824
P25787	P25787	Proteasome subunit alpha type-2	PSMA2	-0.114262			0.396897	0.400962	0.748788	27.0703	27.296	27.4006	27.5032	27.2521	27.3542	5	5	5	32.9	32.9	32.9	25.898	0	48.763	3808100000	85	5	5	5	1	16	-0.515381
P13796;P13796-2	P13796	Plastin-2	LCP1	-0.12243			0.396113	0.401686	0.742064	25.7371	25.3937	25.4677	25.6644	25.5148	25.7865	17	12	12	51.4	42.9	42.9	70.288	0	102.07	2590800000	142	NaN	NaN	NaN	2	16	-0.530863
Q96R06	Q96R06	Sperm-associated antigen 5	SPAG5	-0.381091			0.39543	0.402318	0.608928	23.2337	22.6745	24.0341	23.8467	23.7348	23.5041	3	3	3	5.9	5.9	5.9	134.42	0	12.063	172760000	16	3	3	3	1	1	-0.751361
Q8WXH0;Q8WXH0-2;Q8WXH0-7	Q8WXH0;Q8WXH0-2	Nesprin-2	SYNE2	0.177265			0.394845	0.402861	0.695259	27.5772	27.3921	27.5477	26.9715	27.5566	27.4571	12	12	11	3.2	3.2	3	796.43	0	16.897	2854300000	22	NaN	NaN	NaN	3	3	0.611997
Q92499;Q92499-3;Q92499-2	Q92499;Q92499-3;Q92499-2	ATP-dependent RNA helicase DDX1	DDX1	-0.112884			0.394596	0.403092	0.749942	26.3455	26.1209	26.1234	26.3336	26.1339	26.4609	14	14	14	32.8	32.8	32.8	82.431	0	103.22	4128400000	138	NaN	NaN	NaN	3	18	-0.511166
O43772	O43772	Mitochondrial carnitine/acylcarnitine carrier protein	SLC25A20	0.243813			0.394465	0.403213	0.659418	23.8805	23.7132	24.4783	23.9203	23.8775	23.543	3	3	3	16.9	16.9	16.9	32.943	0	6.6955	368860000	13	3	3	3	1	5	0.675265
P09622;P09622-2;P09622-3	P09622;P09622-2;P09622-3	Dihydrolipoyl dehydrogenase, mitochondrial	DLD	0.116211			0.39169	0.405798	0.749284	28.5048	28.2502	28.3511	28.1321	28.4531	28.1722	17	17	17	44.6	44.6	44.6	54.177	0	240.36	14245000000	304	NaN	NaN	NaN	3	31	0.516064
O60732;O60732-2;P43355;P43358;O15480;P43363;P43361;A2A368;Q96M61;A8MXT2;Q8TD91-2	O60732;O60732-2	Melanoma-associated antigen C1	MAGEC1	-0.225007			0.391663	0.405823	0.668792	25.0497	25.7422	25.5607	25.9129	25.6295	25.4852	8	8	8	12	12	12	123.64	0	51.143	1530700000	97	NaN	NaN	NaN	11	9	-0.657144
Q96AB3;Q96AB3-2;Q96AB3-3	Q96AB3;Q96AB3-2;Q96AB3-3	Isochorismatase domain-containing protein 2, mitochondrial	ISOC2	0.163388			0.391639	0.405846	0.704852	27.0409	27.2352	27.0876	26.6429	27.2064	27.0242	4	4	4	35.1	35.1	35.1	22.337	0	42.165	3148900000	72	NaN	NaN	NaN	3	10	0.591926
P61964;Q86VZ2	P61964	WD repeat-containing protein 5	WDR5	0.14299			0.391345	0.406121	0.724792	25.0205	25.0576	25.1705	25.0795	25.0949	24.6452	8	8	8	43.1	43.1	43.1	36.588	0	31.902	1486300000	75	NaN	NaN	NaN	2	14	0.562619
Q9H0H0	Q9H0H0	Integrator complex subunit 2	INTS2	0.335525			0.39121	0.406247	0.625205	22.9951	23.761	24.123	23.5399	23.0456	23.287	7	7	7	11.1	11.1	11.1	134.32	0	21.013	327880000	29	7	7	7	1	14	0.726526
Q6P996;Q6P996-3;Q6P996-4;Q6P996-5;Q6P474;Q6P996-2	Q6P996;Q6P996-3;Q6P996-4;Q6P996-5	Pyridoxal-dependent decarboxylase domain-containing protein 1	PDXDC1	-0.644817			0.390491	0.40692	0.576535	22.2379	24.3727	24.1561	23.9188	24.3948	24.3876	10	10	10	22.3	22.3	22.3	86.706	0	29.904	600330000	39	NaN	NaN	NaN	6	6	-0.809615
P05023;P05023-4;P05023-3;P05023-2;Q13733;P54707;P20648;P54707-2	P05023;P05023-4;P05023-3;P05023-2	Sodium/potassium-transporting ATPase subunit alpha-1	ATP1A1	0.0984821			0.390376	0.407028	0.766891	30.6207	30.4048	30.2613	30.2937	30.3634	30.3342	51	51	35	47.3	47.3	33.1	112.89	0	323.31	132610000000	1194	NaN	NaN	NaN	8	138	0.477155
P50454	P50454	Serpin H1	SERPINH1	-0.14058			0.38994	0.407437	0.728436	28.9502	29.3673	29.4032	29.4206	29.4297	29.2921	22	22	22	57.4	57.4	57.4	46.44	0	323.31	54516000000	634	22	22	22	1	79	-0.557812
P08754	P08754	Guanine nucleotide-binding protein G(k) subunit alpha	GNAI3	0.102312			0.389351	0.40799	0.76138	26.8604	26.9085	27.0689	27.0246	26.7351	26.7712	21	14	14	62.1	40.7	40.7	40.532	0	323.31	7053300000	308	21	14	14	1	47	0.485394
P20073;P20073-2	P20073;P20073-2	Annexin A7	ANXA7	-0.202753			0.389245	0.408089	0.681675	25.6858	25.1738	25.4486	25.3236	25.7296	25.8633	5	5	5	17.4	17.4	17.4	52.739	0	78.682	1170300000	41	NaN	NaN	NaN	2	2	-0.63442
Q01082;Q01082-2;P11277;P11277-2;P11277-3	Q01082;Q01082-2	Spectrin beta chain, non-erythrocytic 1	SPTBN1	0.130778			0.389237	0.408097	0.737658	28.1283	27.7214	27.83	27.901	27.7305	27.6559	138	138	10	67	67	6.2	274.61	0	323.31	94556000000	2250	NaN	NaN	NaN	5	315	0.541212
P55287;P55287-2	P55287;P55287-2	Cadherin-11	CDH11	-0.405413			0.389217	0.408115	0.609436	25.2152	26.7127	25.9821	26.2761	26.5265	26.3235	13	13	13	31.3	31.3	31.3	87.964	0	119.63	3538000000	113	NaN	NaN	NaN	2	15	-0.752015
P35659;P35659-2	P35659;P35659-2	Protein DEK	DEK	0.301351			0.389011	0.408309	0.638148	26.4295	26.2622	27.082	26.4896	25.8702	26.5099	13	13	13	32.3	32.3	32.3	42.674	0	41.885	5623300000	111	NaN	NaN	NaN	2	16	0.7065
P53621;P53621-2	P53621;P53621-2	Coatomer subunit alpha;Xenin;Proxenin	COPA	-0.191315			0.388676	0.408624	0.691119	26.073	26.2491	26.5418	26.7262	26.1906	26.5211	26	26	26	32.4	32.4	32.4	138.34	0	66.094	4355800000	173	NaN	NaN	NaN	2	25	-0.622244
O60885;O60885-2;O60885-3	O60885;O60885-2;O60885-3	Bromodomain-containing protein 4	BRD4	0.306765			0.388172	0.409099	0.635641	23.8509	24.7389	24.7119	24.4275	24.0768	23.8772	6	6	5	8.1	8.1	7.1	152.22	0	3.0545	544290000	14	NaN	NaN	NaN	3	5	0.708427
Q9Y6B6	Q9Y6B6	GTP-binding protein SAR1b	SAR1B	-0.602705			0.388116	0.409151	0.581112	22.6939	24.6388	24.4651	24.2736	24.3924	24.9399	7	5	5	66.2	55.1	55.1	22.41	0	10.466	599810000	55	7	5	5	1	3	-0.798948
P46779;P46779-4;P46779-5;P46779-2;P46779-3	P46779;P46779-4;P46779-5;P46779-2;P46779-3	60S ribosomal protein L28	RPL28	0.590336			0.388024	0.409238	0.580897	24.756	24.1972	24.59	22.7069	24.7315	24.3337	3	3	3	17.5	17.5	17.5	15.747	0	6.4733	382200000	27	NaN	NaN	NaN	5	5	0.796595
Q86XP3;Q86XP3-2	Q86XP3;Q86XP3-2	ATP-dependent RNA helicase DDX42	DDX42	0.352652			0.387491	0.409741	0.622355	24.3262	24.2464	24.7864	24.4098	23.4125	24.4787	15	15	15	30.7	30.7	30.7	102.97	0	112.74	1134100000	74	NaN	NaN	NaN	2	16	0.729504
P68400;Q8NEV1;P68400-2	P68400;Q8NEV1;P68400-2	Casein kinase II subunit alpha;Casein kinase II subunit alpha 3	CSNK2A1;CSNK2A3	0.170478			0.386645	0.41054	0.701001	26.3127	26.5703	26.8012	26.5826	26.1679	26.4223	12	12	12	39.9	39.9	39.9	45.143	0	79.454	6181700000	131	NaN	NaN	NaN	3	15	0.596712
O00154;O00154-4;O00154-6;O00154-7;O00154-5;O00154-2;O00154-3	O00154;O00154-4;O00154-6;O00154-7;O00154-5;O00154-2;O00154-3	Cytosolic acyl coenzyme A thioester hydrolase	ACOT7	-0.729759			0.386367	0.410802	0.576717	22.8318	25.2113	25.1768	25.2889	25.2022	24.918	4	4	4	17.6	17.6	17.6	41.796	0	11.468	829030000	22	NaN	NaN	NaN	7	6	-0.815018
Q96G03;Q96G03-2	Q96G03	Phosphoglucomutase-2	PGM2	-0.185349			0.386126	0.41103	0.694837	25.1899	25.0589	24.6867	25.0458	25.0132	25.4326	5	5	5	14.5	14.5	14.5	68.283	0	14.12	768890000	49	NaN	NaN	NaN	2	4	-0.613481
Q9UHG3;Q9UHG3-2	Q9UHG3;Q9UHG3-2	Prenylcysteine oxidase 1	PCYOX1	-0.154421			0.386121	0.411035	0.714838	26.2857	26.6357	26.6224	26.5494	26.9159	26.5418	16	16	16	48.9	48.9	48.9	56.639	0	111.07	4776000000	175	NaN	NaN	NaN	2	25	-0.575339
Q15149-9	Q15149-9	Plectin	PLEC	0.451866			0.385764	0.411373	0.604414	26.8243	26.0954	25.4684	25.3578	26.2761	25.3987	380	1	1	72.6	0.4	0.4	514.77	0	47.677	867940000	28	380	1	1	1	0	0.761789
Q15758;Q15758-3;Q15758-2	Q15758;Q15758-3;Q15758-2	Neutral amino acid transporter B(0)	SLC1A5	0.13821			0.385274	0.411838	0.730904	30.4153	30.6027	30.3809	30.226	30.5944	30.1639	9	9	9	19.6	19.6	19.6	56.598	0	315.56	26579000000	232	NaN	NaN	NaN	3	28	0.550624
Q6Y288	Q6Y288	Beta-1,3-glucosyltransferase	B3GALTL	-0.417468			0.385221	0.411888	0.609177	23.0894	24.3506	24.4603	24.2027	24.6136	24.3364	2	2	2	8.6	8.6	8.6	56.563	0	4.3424	252600000	7	2	2	2	1	1	-0.75061
Q13418;Q13418-3;Q13418-2	Q13418;Q13418-3;Q13418-2	Integrin-linked protein kinase	ILK	-0.186793			0.384942	0.412153	0.694465	25.2065	25.1308	24.7985	25.0851	25.0569	25.5542	5	5	5	16.2	16.2	16.2	51.419	0	9.9772	963430000	46	NaN	NaN	NaN	3	8	-0.613971
Q15417;Q15417-3;Q15417-2	Q15417;Q15417-3;Q15417-2	Calponin-3	CNN3	-0.130187			0.384544	0.41253	0.738098	26.6822	26.4908	26.8635	26.9884	26.6741	26.7646	9	9	8	54.7	54.7	51.4	36.413	0	129.74	4981800000	127	NaN	NaN	NaN	3	11	-0.536917
Q9NVI7-2;Q9NVI7;Q9NVI7-3	Q9NVI7-2;Q9NVI7;Q9NVI7-3	ATPase family AAA domain-containing protein 3A	ATAD3A	0.232809			0.384019	0.413029	0.669776	26.4382	26.3596	27.0597	26.2956	26.6364	26.227	18	18	6	33.4	33.4	13.1	66.217	0	186.96	5377300000	194	NaN	NaN	NaN	3	36	0.655662
Q13045;Q13045-3;Q13045-2	Q13045;Q13045-3;Q13045-2	Protein flightless-1 homolog	FLII	-0.175916			0.383082	0.413922	0.699718	25.221	25.5627	25.2084	25.2341	25.7686	25.5172	15	15	15	22.8	22.8	22.8	144.75	0	74.615	1591000000	102	NaN	NaN	NaN	3	16	-0.600101
Q96N67;Q96N67-3;Q96N67-2;Q96N67-4;Q96N67-5;Q96N67-6;Q96N67-7	Q96N67;Q96N67-3;Q96N67-2;Q96N67-4;Q96N67-5;Q96N67-6;Q96N67-7	Dedicator of cytokinesis protein 7	DOCK7	0.096187			0.382615	0.414367	0.771047	25.6412	25.9233	25.6249	25.6832	25.5493	25.6683	10	10	10	8.6	8.6	8.6	242.56	0	50.427	1285700000	105	NaN	NaN	NaN	7	12	0.467569
P54727;P54727-2	P54727;P54727-2	UV excision repair protein RAD23 homolog B	RAD23B	-0.161053			0.382609	0.414373	0.711404	24.8641	25.0915	25.3196	25.3609	25.016	25.3814	8	8	8	25.9	25.9	25.9	43.171	0	47.232	1538600000	73	NaN	NaN	NaN	2	6	-0.581393
Q9Y399	Q9Y399	28S ribosomal protein S2, mitochondrial	MRPS2	0.456238			0.382269	0.414697	0.606568	24.863	24.5117	24.7965	23.2873	24.7512	24.764	3	3	3	23.3	23.3	23.3	33.249	0	32.402	376180000	19	3	3	3	1	2	0.758083
P52926;P52926-3;P52926-6;P52926-4;P52926-5;P52926-2	P52926;P52926-3;P52926-6;P52926-4;P52926-5;P52926-2	High mobility group protein HMGI-C	HMGA2	0.274307			0.382076	0.414881	0.65421	23.0114	22.8296	23.1671	22.5639	22.3368	23.2845	2	2	2	21.1	21.1	21.1	11.832	0	8.5203	160300000	26	NaN	NaN	NaN	6	3	0.682612
Q8IYS2;Q8IYS2-2	Q8IYS2;Q8IYS2-2	Uncharacterized protein KIAA2013	KIAA2013	0.159724			0.381981	0.414972	0.711143	24.362	24.5905	24.7314	24.5736	24.5046	24.1264	5	5	5	11.2	11.2	11.2	69.156	0	50.232	715640000	52	NaN	NaN	NaN	2	12	0.579132
Q9UBQ7	Q9UBQ7	Glyoxylate reductase/hydroxypyruvate reductase	GRHPR	-0.167251			0.381481	0.41545	0.705861	25.5508	25.8368	25.7342	25.5566	26.1047	25.9622	6	6	6	34.5	34.5	34.5	35.668	0	24.188	1836700000	59	6	6	6	1	2	-0.588311
P17568	P17568	NADH dehydrogenase [ubiquinone] 1 beta subcomplex subunit 7	NDUFB7	-0.718712			0.38113	0.415786	0.579125	22.5692	24.8767	25.0109	24.8939	24.8587	24.8604	4	4	4	38	38	38	16.402	0	11.272	718810000	24	4	4	4	1	4	-0.805229
Q16270;Q16270-2	Q16270;Q16270-2	Insulin-like growth factor-binding protein 7	IGFBP7	-0.104219			0.379419	0.417427	0.762277	26.3851	26.4479	26.3746	26.7325	26.3815	26.4063	9	9	9	45.4	45.4	45.4	29.13	0	28.952	2152300000	103	NaN	NaN	NaN	2	21	-0.483906
O15231-3;O15231;O15231-6;O15231-4;O15231-7;O15231-5;O15231-8;O15231-2;O15231-9	O15231-3;O15231;O15231-6;O15231-4;O15231-7;O15231-5;O15231-8;O15231-2	Zinc finger protein 185	ZNF185	0.203427			0.379141	0.417695	0.690522	26.0755	25.5122	25.3629	25.4787	25.329	25.5326	15	15	15	37	37	37	73.612	0	164.86	1692100000	114	NaN	NaN	NaN	9	14	0.625285
Q96Q11;Q96Q11-2;Q96Q11-3	Q96Q11;Q96Q11-2	CCA tRNA nucleotidyltransferase 1, mitochondrial	TRNT1	-0.136983			0.37867	0.418148	0.736151	24.2876	23.9309	23.7795	24.1257	24.1742	24.1091	5	5	5	20.3	20.3	20.3	50.127	0	11.428	411100000	13	NaN	NaN	NaN	3	1	-0.543805
P40939	P40939	Trifunctional enzyme subunit alpha, mitochondrial;Long-chain enoyl-CoA hydratase;Long chain 3-hydroxyacyl-CoA dehydrogenase	HADHA	0.188599			0.378535	0.418278	0.694327	28.4605	28.6128	29.1097	28.4427	28.6826	28.4919	34	34	34	55.2	55.2	55.2	82.999	0	323.31	28251000000	584	34	34	34	1	71	0.609965
P56537;P56537-2	P56537;P56537-2	Eukaryotic translation initiation factor 6	EIF6	-0.201322			0.378269	0.418534	0.691396	28.9961	28.8932	28.6478	29.4433	28.8493	28.8485	10	10	10	78	78	78	26.599	0	323.31	22533000000	278	NaN	NaN	NaN	2	44	-0.622433
Q9P2R3;Q9P2R3-2;Q9P2R3-4	Q9P2R3;Q9P2R3-2;Q9P2R3-4	Rabankyrin-5	ANKFY1	0.847005			0.378003	0.418791	0.57724	24.8985	25.1926	24.7593	24.8006	22.2575	25.2513	5	5	5	9.1	9.1	9.1	128.4	0	49.562	697650000	23	NaN	NaN	NaN	3	2	0.813925
Q9UBH6;Q9UBH6-2	Q9UBH6;Q9UBH6-2	Xenotropic and polytropic retrovirus receptor 1	XPR1	0.471763			0.375501	0.42121	0.609391	24.7986	25.013	24.5122	23.2918	24.752	24.8646	4	4	4	12.6	12.6	12.6	81.534	0	31.58	649140000	19	NaN	NaN	NaN	2	6	0.752527
O75146	O75146	Huntingtin-interacting protein 1-related protein	HIP1R	-0.940197			0.375436	0.421273	0.57586	27.1644	23.905	26.9192	26.9718	27.0338	26.8037	5	4	4	6.1	5.1	5.1	119.39	0	6.2483	1399800000	16	5	4	4	1	7	-0.817388
Q9UBX3;Q9UBX3-2	Q9UBX3;Q9UBX3-2	Mitochondrial dicarboxylate carrier	SLC25A10	-0.530692			0.375164	0.421537	0.602243	23.0014	24.125	25.0425	24.6998	24.4998	24.5614	3	3	3	17.8	17.8	17.8	31.282	0	98.853	548950000	34	NaN	NaN	NaN	2	6	-0.765594
Q9NQZ2	Q9NQZ2	Something about silencing protein 10	UTP3	0.387517			0.374619	0.422067	0.625115	26.4859	25.57	25.575	25.0243	26.074	25.3701	5	5	5	19	19	19	54.557	0	50.405	1281200000	58	5	5	5	1	4	0.726117
P35754	P35754	Glutaredoxin-1	GLRX	-0.69515			0.373734	0.422928	0.584102	23.0215	25.6207	24.9179	25.2662	25.074	25.3054	4	4	4	65.1	65.1	65.1	11.776	0	85.407	877570000	59	4	4	4	1	7	-0.790353
Q96GQ7	Q96GQ7	Probable ATP-dependent RNA helicase DDX27	DDX27	0.177341			0.373142	0.423504	0.70448	26.8908	26.5915	26.2772	26.2957	26.5891	26.3427	18	18	18	26.1	26.1	26.1	89.834	0	72.785	4366900000	166	18	18	18	1	25	0.592835
O00159;O00159-3;O00159-2	O00159;O00159-3;O00159-2	Unconventional myosin-Ic	MYO1C	-0.0444539			0.372631	0.424003	0.867974	30.947	30.9584	30.941	31.0764	30.9989	30.9045	50	50	49	49.5	49.5	48.8	121.68	0	323.31	57141000000	893	NaN	NaN	NaN	3	127	-0.296405
P10599;P10599-2	P10599;P10599-2	Thioredoxin	TXN	-0.161202			0.372547	0.424085	0.715876	28.8036	28.6089	28.1946	28.7342	28.7059	28.6505	8	8	8	66.7	66.7	66.7	11.737	0	25.298	11326000000	119	NaN	NaN	NaN	2	11	-0.573131
[truncated: 1,061 more rows]

## Sheet: Sheet2
Raw file
10052020_Ball_24hrs_1
10052020_Ball_24hrs_2
10052020_Ball_24hrs_3
10052020_Ball_48hrs_1
10052020_Ball_48hrs_2
[truncated: 7 more rows]
