# Supplementary material for: GATAD2B O-GlcNAcylation Regulates Breast Cancer Stem-like Potential and Drug Resistance
Source: Cells. 2025 Mar 8;14(6):398. doi: 10.3390/cells14060398 (PMC11941746; doi:10.3390/cells14060398)
Supplement: Supplementary file 1 [file cells-14-00398-s001.zip › Table S2.xlsx]

## Sheet: MQ Summary
Raw file	Experiment	Enrichment of O-GlcNAc peptides from MD-MBA-231 cells with PTMscan O-GlcNAc antibody (Cell Signaling)	Data acquistion parameters varied between experiments.
09022020_Agnice_Eluent	09022020_Eluent	Single immunoprecipitation. Followed Cell Signaling Protocol for IP.
03302021_PTMScan_OGlcNAc_IP1	03302021_IP1	Three sequential immunoprecipitations: Elution from first IP. Alternating HCD, ETD acquired in the ion trap.
03302021_PTMScan_OGlcNAc_IP2	03302021_IP2	Three sequential immunoprecipitations: Elution from second IP
03302021_PTMScan_OGlcNAc_IP3	03302021_IP3	Three sequential immunoprecipitations: Elution from third IP
11042021_Ball_TG_IAP_F1	11042021_IAP	Fractionated by high pH RP followed by 2 sequential immunoprecipitations that were combined before LC-MS/MS. Followed Myers protocol (reference 1) for immunoprecipitation. HCD and ETD acquired in the Orbitrap.
11042021_Ball_TG_IAP_F2	11042021_IAP	Fractionated by high pH RP followed by 2 sequential immunoprecipitations that were combined before LC-MS/MS
11042021_Ball_TG_IAP_F3	11042021_IAP	Fractionated by high pH RP followed by 2 sequential immunoprecipitations that were combined before LC-MS/MS
11042021_Ball_TG_IAP_F4	11042021_IAP	Fractionated by high pH RP followed by 2 sequential immunoprecipitations that were combined before LC-MS/MS
11042021_Ball_TG_IAP_F5	11042021_IAP	Fractionated by high pH RP followed by 2 sequential immunoprecipitations that were combined before LC-MS/MS
11042021_Ball_TG_IAP_F6	11042021_IAP	Fractionated by high pH RP followed by 2 sequential immunoprecipitations that were combined before LC-MS/MS
11042021_Ball_TG_IAP_F7	11042021_IAP	Fractionated by high pH RP followed by 2 sequential immunoprecipitations that were combined before LC-MS/MS
11042021_Ball_TG_IAP_F8	11042021_IAP	Fractionated by high pH RP followed by 2 sequential immunoprecipitations that were combined before LC-MS/MS
11042021_Ball_TG_IAP_F9	11042021_IAP	Fractionated by high pH RP followed by 2 sequential immunoprecipitations that were combined before LC-MS/MS
11042021_Ball_TG_IAP_F10	11042021_IAP	Fractionated by high pH RP followed by 2 sequential immunoprecipitations that were combined before LC-MS/MS
Data were searched together using MaxQuant 2.4.2.0 against a reviewed human protein database downloaded 02022024 with 20,433 entries. Search included a database of common contaminants.
Static modification of carbamidomethyl Cys. Date of writing 11/23/2024 22:38:42.
Variable modifications of O-GlcNAc (customized modification with neutral loss and diagnostic HexNAc fragments) at S, T, Y; Phospho STY; N-terminal acetylation. Sites recently observed at Tyr (reference 4).
Reporter ions were customized to pull intensities for HexNAc/O-GlcNAc diagnostic ions (m/z 138, 144, 168, 186, 204) and m/z 366 as an indication of the presence of a larger glycan. (Rferences 2,3)
Min. peptide Length 7; Min. score for modified peptides 40; Min. delta score for modified peptides 6; Max. peptide mass [Da] 6000; FDR 1% at the protein, PSM, and site levels.
813 Peptides were identified with putative O-GlcNAc modification (MaxQuant Modification specific peptide table).
After confirming diagnostic GlcNAc oxonium ions in the raw HCD scans manually, 467 peptides remained.
Site assignment probabilities for HCD and ETD spectra are provided. Due to the complete loss of the monosaccharide during collisional dissociation and potential insufficient fragmentation by ETD, the sites of O-GlcNAc modication require manual validation.
Sites that are manually validated are indicated (greeen) in the O-GlcNAc Peptides Tab.
References:
1.Burt RA, Dejanovic B, Peckham HJ, Lee KA, Li X, Ounadjela JR, Rao A, Malaker SA, Carr SA, Myers SA. Novel Antibodies for the Simple and Efficient Enrichment of Native O-GlcNAc Modified Peptides. Mol Cell Proteomics. 2021;20:100167. doi: 10.1016/j.mcpro.2021.100167. Epub 2021 Oct 20. PMID: 34678516; PMCID: PMC8605273.
2. Zhao P, Viner R, Teo CF, Boons GJ, Horn D, Wells L. Combining high-energy C-trap dissociation and electron transfer dissociation for protein O-GlcNAc modification site assignment. J Proteome Res. 2011 Sep 2;10(9):4088-104. doi: 10.1021/pr2002726. Epub 2011 Jul 25. PMID: 21740066; PMCID: PMC3172619.
3. Maynard JC, Chalkley RJ. Methods for Enrichment and Assignment of N-Acetylglucosamine Modification Sites. Mol Cell Proteomics. 2021;20:100031. doi: 10.1074/mcp.R120.002206. Epub 2021 Feb 9. PMID: 32938750; PMCID: PMC8724609.
4. Hou C, Deng J, Wu C, Zhang J, Byers S, Moremen KW, Pei H, Ma J. Ultradeep O-GlcNAc proteomics reveals widespread O-GlcNAcylation on tyrosine residues of proteins. Proc Natl Acad Sci U S A. 2024 Nov 19;121(47):e2409501121. doi: 10.1073/pnas.2409501121. Epub 2024 Nov 12. PMID: 39531497; PMCID: PMC11588081.

## Sheet: OGlcNAc Peptides
MaxQuant Modification Specific Peptides File. Filtered to retain peptides with putative O-GlcNAc modification and manually confirmed diagnostic HexNAc ions in HCD spectra. Proteins	Gene Names	Protein Names	Sequence	Manual inspection for sequence confirmation	Manually Determined Site	Site based on:	Modifications	Diagnostic ion 204 present MQ (Maybe missing from ETD scans)	204 and at least 2 other diagnostic HexNAc ions present in HCD scans MQ	138/144 >3. MQ Ratio >3 indicates GlcNAc rather than GalNAc. Not all spectra were acquired with MS2 mass range below 159.	Missed cleavages	Raw file	MS/MS scan number	Protein group IDs	Mass	Mass Fractional Part	Retention time	Calibrated retention time	PEP	Score	Delta score	Intensity	MS/MS Count	Mass deficit	HexNAc diagnostic ion intensity in the "Best MS/MS HCD scan" Reporter intensity 1 03302021_IP1 (138)	Reporter intensity 2 03302021_IP1 (144)	Reporter intensity 3 03302021_IP1 (168)	Reporter intensity 4 03302021_IP1 (186)	Reporter intensity 5 03302021_IP1 (204)	138/144	03302021_IP1 HexNAc Reporter ion count	Reporter intensity 1 03302021_IP2 (138)	Reporter intensity 2 03302021_IP2 (144)	Reporter intensity 3 03302021_IP2 (168)	Reporter intensity 4 03302021_IP2 (186)	Reporter intensity 5 03302021_IP2 (204)	138/144	03302021_IP2 HexNAc Reporter ion count	Reporter intensity 1 03302021_IP3 (138)	Reporter intensity 2 03302021_IP3 (144)	Reporter intensity 3 03302021_IP3 (168)	Reporter intensity 4 03302021_IP3 (186)	Reporter intensity 5 03302021_IP3 (204)	138/144	03302021_IP3 HexNAc Reporter ion count	Reporter intensity 1 09022020_Eluent (138)	Reporter intensity 2 09022020_Eluent (144)	Reporter intensity 3 09022020_Eluent (168)	Reporter intensity 4 09022020_Eluent (186)
Q15067	ACOX1	Peroxisomal acyl-coenzyme A oxidase 1	ALSKACTIAIRYSAVR				4 OGlcNAc_NL_Std				2	11042021_Ball_TG_IAP_F4	19410	1823	2591.3	0.300013	58.249	58.249	0.018897	45.014	29.071	15510000	1	0.0680149	0	0	0	0	0		0	0	0	0	0	0		0	0	0	0	0	0		0	0	0	0	0
Q09666	AHNAK	Neuroblast differentiation-associated protein AHNAK	LQVTMPGIK				OGlcNAc_NL_Std;Oxidation (M)	+	+	+	0	11042021_Ball_TG_IAP_F2	9985	1604	1204.64	0.637325	29.493	29.493	0.025571	67.726	44.297	16890000	5	0.0431917	0	0	0	0	0		0	0	0	0	0	0		0	0	0	0	0	0		0	0	0	0	0
Q09666	AHNAK	Neuroblast differentiation-associated protein AHNAK	LQVTMPGIK				OGlcNAc_NL_Std	+	+	+	0	11042021_Ball_TG_IAP_F2	20637	1604	1188.64	0.64241	60.73	60.73	0.016906	113.93	59.51	37610000	3	0.0556348	0	0	0	0	0		0	0	0	0	0	0		0	0	0	0	0	0		0	0	0	0	0
Q09666	AHNAK	Neuroblast differentiation-associated protein AHNAK	VKTPSFGISAPQVSIPDVNVNLKGPK				OGlcNAc_NL_Std				2	11042021_Ball_TG_IAP_F8	35107	1604	2894.58	0.575324	106.56	106.56	0.00010408	95.347	85.426	4305200	2	0.203819	0	0	0	0	0		0	0	0	0	0	0		0	0	0	0	0	0		0	0	0	0	0
Q02040	AKAP17A	A-kinase anchor protein 17A	SISNWEVMERLKGMVQNHQFSTLR				2 OGlcNAc_NL_Std;2 Oxidation (M);Phospho (STY)				2	11042021_Ball_TG_IAP_F5	20019	1537	3407.55	0.552706	60.433	60.433	0.0045496	55.67	8.1834	211700000	2	-0.0547685	0	0	0	0	0		0	0	0	0	0	0		0	0	0	0	0	0		0	0	0	0	0
Q13023	AKAP6	A-kinase anchor protein 6	NELQTWIRPKLSLTR				2 Phospho (STY);OGlcNAc_NL_Std				2	11042021_Ball_TG_IAP_F5	13976	1643	2217.06	0.0595992	42.353	42.353	0.033701	45.077	14.08	14831000	1	-0.000248166	0	0	0	0	0		0	0	0	0	0	0		0	0	0	0	0	0		0	0	0	0	0
Q8TCU4	ALMS1	Alstrom syndrome protein 1	TGVSTVTSTSYSHR				OGlcNAc_NL_Std	+	+	+	0	11042021_Ball_TG_IAP_F1	4547	2474	1684.79	0.790408	13.919	13.919	0.0024578	65.107	34.973	1108900	1	-0.0245958	0	0	0	0	0		0	0	0	0	0	0		0	0	0	0	0	0		0	0	0	0	0
Q8TCU4	ALMS1	Alstrom syndrome protein 1	TGLPTVPSSAYSHR				OGlcNAc_NL_Std	+	+	+	0	11042021_Ball_TG_IAP_F10	13150	2474	1674.82	0.821314	41.12	41.12	1.6579e-39	188.66	147.38	28738000	21	0.0108961	0	0	0	0	0		0	0	0	0	0	0		0	0	0	0	0	0		0	0	0	0	0
Q8TCU4	ALMS1	Alstrom syndrome protein 1	ISVASEPVDQTTGTPAVTSTSYSQYR				2 OGlcNAc_NL_Std	+	+		0	11042021_Ball_TG_IAP_F4	23907	2474	3150.47	0.472828	72.66	72.66	3.3426e-06	72.879	48.896	34557000	2	-0.0163893	0	0	0	0	0		0	0	0	0	0	0		0	0	0	0	0	0		0	0	0	0	0
Q8TCU4	ALMS1	Alstrom syndrome protein 1	TGIPSAPSSFYSHR				OGlcNAc_NL_Std	+	+		0	11042021_Ball_TG_IAP_F4	15344	2474	1708.81	0.805664	46.428	46.428	2.0511e-05	110.14	76.911	3951000	2	-0.0203867	0	0	0	0	0		0	0	0	0	0	0		0	0	0	0	0	0		0	0	0	0	0
Q8TCU4	ALMS1	Alstrom syndrome protein 1	ISVASEPVDQTTGTPTVTSTSYSQHTEKPSIFYQQSLPGSHLTEEAK				2 OGlcNAc_NL_Std	+	+		1	11042021_Ball_TG_IAP_F7	27835	2474	5469.61	0.611119	84.686	84.686	0.0002458	41.988	30.345	20780000	1	0.055098	0	0	0	0	0		0	0	0	0	0	0		0	0	0	0	0	0		0	0	0	0	0
Q8TCU4	ALMS1	Alstrom syndrome protein 1	EKPGIFYQQTLPESHLPK				OGlcNAc_NL_Std	+	+		1	11042021_Ball_TG_IAP_F9	20019	2474	2314.18	0.184513	60.843	60.843	3.6172e-247	329.96	290.74	15068000	4	0.079988	0	0	0	0	0		0	0	0	0	0	0		0	0	0	0	0	0		0	0	0	0	0
Q6UB98	ANKRD12	Ankyrin repeat domain-containing protein 12	DLSNVSNIHSSFATSPTGASNSK				OGlcNAc_NL_Std	+	+		0	11042021_Ball_TG_IAP_F10	17581	2136	2523.17	0.172504	53.932	53.932	0.0016437	45.395	25.842	1393800	1	-0.0281551	0	0	0	0	0		0	0	0	0	0	0		0	0	0	0	0	0		0	0	0	0	0
O75179	ANKRD17	Ankyrin repeat domain-containing protein 17	LKVEDEPEVLTEPPSATTTTTIGISATWTTLAGSHGK				2 OGlcNAc_NL_Std	+	+		1	11042021_Ball_TG_IAP_F1	36211	334	4244.11	0.111139	109.62	109.62	6.415e-13	79.018	67.495	10978000	1	0.118848	0	0	0	0	0		0	0	0	0	0	0		0	0	0	0	0	0		0	0	0	0	0
O75179	ANKRD17	Ankyrin repeat domain-containing protein 17	SSYLPNSDPLHQSDTSK				OGlcNAc_NL_Std	+	+	+	0	11042021_Ball_TG_IAP_F10	14000	334	2077.94	0.944008	40.855	40.855	2.9173e-15	150.94	107.31	33249000	13	-0.0518464	19485	5494.3	4651.3	3106.1	8454.4	3.5464	5	0	0	0	0	0		0	0	0	0	0	0		0	0	0	25857	38498
O75179	ANKRD17	Ankyrin repeat domain-containing protein 17	RQLFVTVVKTSNATTTTVTTTASNNNTAPTNATYPMPTAK				4 OGlcNAc_NL_Std	+	+		2	11042021_Ball_TG_IAP_F2	22441	334	5025.45	0.449991	66.723	66.723	2.7895e-14	81.595	71.172	42341000	4	0.0982838	0	0	0	0	0		0	0	0	0	0	0		0	0	0	0	0	0		0	0	0	0	0
O75179	ANKRD17	Ankyrin repeat domain-containing protein 17	RQLFVTVVK				OGlcNAc_NL_Std	+	+	+	1	11042021_Ball_TG_IAP_F5	11047	334	1291.75	0.749987	33.551	33.551	1.299e-29	168.38	133.66	72093000	25	0.115782	0	0	0	0	0		0	0	0	0	0	0		0	0	0	0	0	0		0	0	0	0	0
O75179	ANKRD17	Ankyrin repeat domain-containing protein 17	QLFVTVVKTSNATTTTVTTTASNNNTAPTNATYPMPTAK				4 OGlcNAc_NL_Std;Oxidation (M)	+	+		1	11042021_Ball_TG_IAP_F6	23319	334	4885.34	0.343794	69.202	69.202	0.00022638	41.978	28.537	27776000	1	0.0565363	0	0	0	0	0		0	0	0	0	0	0		0	0	0	0	0	0		0	0	0	0	0
O75179	ANKRD17	Ankyrin repeat domain-containing protein 17	QLFVTVVKTSNATTTTVTTTASNNNTAPTNATYPMPTAK				4 OGlcNAc_NL_Std	+	+		1	11042021_Ball_TG_IAP_F6	26060	334	4869.35	0.34888	78.732	78.732	3.2164e-09	61.608	46.791	84111000	4	0.0689793	0	0	0	0	0		0	0	0	0	0	0		0	0	0	0	0	0		0	0	0	0	0
A7KAX9	ARHGAP32	Rho GTPase-activating protein 32	QSSVTVVSQYDNLEDYHSLPQHQR				OGlcNAc_NL_Std	+	+		0	11042021_Ball_TG_IAP_F8	22597	29	3032.41	0.411171	69.219	69.219	0.0021044	44.258	20.696	3028000	1	-0.0237378	0	0	0	0	0		0	0	0	0	0	0		0	0	0	0	0	0		0	0	0	0	0
O14497	ARID1A	AT-rich interactive domain-containing protein 1A	HDSYGNQFSTQGTPSGSPFPSQQTTMYQQQQQNYK				OGlcNAc_NL_Std;Oxidation (M)	+	+		0	11042021_Ball_TG_IAP_F7	22870	111	4213.82	0.819559	69.335	69.335	2.4024e-07	64.152	54.525	9553000	1	-0.158798	0	0	0	0	0		0	0	0	0	0	0		0	0	0	0	0	0		0	0	0	0	0
O14497	ARID1A	AT-rich interactive domain-containing protein 1A	HDSYGNQFSTQGTPSGSPFPSQQTTMYQQQQQNYK				OGlcNAc_NL_Std	+	+		0	11042021_Ball_TG_IAP_F7	25019	111	4197.82	0.824644	75.921	75.921	5.2914e-11	80.36	68.038	9034800	2	-0.146355	0	0	0	0	0		0	0	0	0	0	0		0	0	0	0	0	0		0	0	0	0	0
P27540	ARNT	Aryl hydrocarbon receptor nuclear translocator	TSQFGVGSFQTPSSFSSMSLPGAPTASPGAAAYPSLTNR				OGlcNAc_NL_Std;Oxidation (M)	+	+		0	11042021_Ball_TG_IAP_F9	44640	895	4079.91	0.905855	131.71	131.71	4.1812e-08	63.282	48.909	11455000	1	-0.0109019	0	0	0	0	0		0	0	0	0	0	0		0	0	0	0	0	0		0	0	0	0	0
P27540	ARNT	Aryl hydrocarbon receptor nuclear translocator	TSQFGVGSFQTPSSFSSMSLPGAPTASPGAAAYPSLTNR				OGlcNAc_NL_Std	+	+		0	11042021_Ball_TG_IAP_F9	48782	895	4063.91	0.91094	144.21	144.21	2.9703e-17	85.658	66.883	23500000	3	0.00154113	0	0	0	0	0		0	0	0	0	0	0		0	0	0	0	0	0		0	0	0	0	0
P18850	ATF6	Cyclic AMP-dependent transcription factor ATF-6 alpha;Processed cyclic AMP-dependent transcription factor ATF-6 alpha	DIKAEPQPLSPASSSYSVSSPR				OGlcNAc_NL_Std	+	+		1	11042021_Ball_TG_IAP_F3	18022	789	2505.22	0.223477	55.124	55.124	0.0043937	45.957	27.899	2336200	1	0.0310744	0	0	0	0	0		0	0	0	0	0	0		0	0	0	0	0	0		0	0	0	0	0
Q6VMQ6	ATF7IP	Activating transcription factor 7-interacting protein 1	APANHQVVYTTLPAPPAQAPLR				OGlcNAc_NL_Std	+	+		0	11042021_Ball_TG_IAP_F2	22851	2142	2514.32	0.323072	68.806	68.806	8.965e-20	154.13	134.41	22084000	8	0.126483	0	0	0	0	0		0	0	0	0	0	0		0	0	0	0	0	0		0	0	0	0	0
Q6VMQ6	ATF7IP	Activating transcription factor 7-interacting protein 1	NPTASAAPLGTTLAVQAVPTAHSIVQATR				2 OGlcNAc_NL_Std	+	+		0	11042021_Ball_TG_IAP_F2	28449	2142	3248.69	0.68885	87.225	87.225	5.8257e-87	223.96	202.34	132930000	11	0.154453	0	0	0	0	0		0	0	0	0	0	0		0	0	0	0	0	0		0	0	0	0	0
Q6VMQ6	ATF7IP	Activating transcription factor 7-interacting protein 1	NPVSLPSLPNPTKPNNVPSVPSPSIQR				2 OGlcNAc_NL_Std	+	+		1	11042021_Ball_TG_IAP_F3	30289	2142	3241.68	0.683036	92.41	92.41	2.5329e-09	87.659	77.811	6325000	2	0.151862	0	0	0	0	0		0	0	0	0	0	0		0	0	0	0	0	0		0	0	0	0	0
Q6VMQ6	ATF7IP	Activating transcription factor 7-interacting protein 1	NPTASAAPLGTTLAVQAVPTAHSIVQATR				OGlcNAc_NL_Std	+	+		0	11042021_Ball_TG_IAP_F8	32286	2142	3045.61	0.609477	98.392	98.392	4.9072e-08	83.088	71.235	8634400	2	0.168497	0	0	0	0	0		0	0	0	0	0	0		0	0	0	0	0	0		0	0	0	0	0
P54259	ATN1	Atrophin-1	IPYPAGTLPNPLLPHPLHENEVLR				OGlcNAc_NL_Std	+	+		0	11042021_Ball_TG_IAP_F9	34418	1278	2889.54	0.538878	102.29	102.29	3.8954e-05	63.134	29.51	6364900	2	0.169691	0	0	0	0	0		0	0	0	0	0	0		0	0	0	0	0	0		0	0	0	0	0
P0C7T5	ATXN1L	Ataxin-1-like	APSATSPSGQLPHHSSTQPLDLAPGR				2 OGlcNAc_NL_Std	+	+		0	11042021_Ball_TG_IAP_F2	15171	651	3014.46	0.458122	45.427	45.427	1.1363e-199	304.58	264.44	25520000	5	0.0314708	0	0	0	0	0		0	0	0	0	0	0		0	0	0	0	0	0		0	0	0	0	0
P0C7T5	ATXN1L	Ataxin-1-like	APSATSPSGQLPHHSSTQPLDLAPGR				2 OGlcNAc_NL_Std;Phospho (STY)	+	+		0	11042021_Ball_TG_IAP_F7	17912	651	3094.42	0.424452	54.322	54.322	4.2807e-06	66.138	53.825	6915400	2	-0.0389833	0	0	0	0	0		0	0	0	0	0	0		0	0	0	0	0	0		0	0	0	0	0
Q99700	ATXN2	Ataxin-2	YNEENYGVVSTYDSSLSSYTVPLER				OGlcNAc_NL_Std	+	+		0	11042021_Ball_TG_IAP_F10	40570	2823	3074.39	0.388036	123.74	123.74	4.6254e-06	78.717	64.701	13798000	2	-0.0661826	0	0	0	0	0		0	0	0	0	0	0		0	0	0	0	0	0		0	0	0	0	0
Q5H9F3	BCORL1	BCL-6 corepressor-like protein 1	TPPMPVLTPVHTSSK	yes	ambiguous		OGlcNAc_NL_Std	+	+	+	0	03302021_PTMScan_OGlcNAc_IP3	12879	1984	1793.92	0.923336	32.979	32.979	0.010419	55.656	40.78	1465700	1	0.0581314	0	0	0	0	0		0	0	0	0	0	0		0	14826	1911.1	3270.2	4300.9	4911	7.75784	5	0	0	0	0
Q5H9F3	BCORL1	BCL-6 corepressor-like protein 1	KTPPMPVLTPVHTSSK	yes	KT(phospho)PPMPVLTPVHT(GlcNAc)SSK	ETD c12 no GlcNAc, + phospho, c13+GlcNAc +phospho, c14+GlcNAc +phospho , z4+GlcNAc,z12+GlcNAc but without phospho.	OGlcNAc_NL_Std;Phospho (STY)				1	03302021_PTMScan_OGlcNAc_IP3	10748	1984	2001.98	0.98463	27.958	27.958	0.033895	71.781	29.697	1016300	1	0.0237167	0	0	0	0	0		0	0	0	0	0	0		0	0	0	0	0	0		0	0	0	0	0
Q5H9F3	BCORL1	BCL-6 corepressor-like protein 1	KTPPMPVLTPVHTSSK				OGlcNAc_NL_Std	+	+		1	11042021_Ball_TG_IAP_F4	10582	1984	1922.02	0.0182992	31.996	31.996	0.015866	56.54	36.433	1970100	2	0.0941708	0	0	0	0	0		0	0	0	0	0	0		0	0	0	0	0	0		0	0	0	0	0
Q12830	BPTF	Nucleosome-remodeling factor subunit BPTF	FLFTPLATTATTASTTTTTVSTTAAGTGEQR				4 OGlcNAc_NL_Std	+	+		0	11042021_Ball_TG_IAP_F10	32336	1619	3916.87	0.868843	98.36	98.36	1.1508e-10	76.859	60.327	8372400	3	0.0270837	0	0	0	0	0		0	0	0	0	0	0		0	0	0	0	0	0		0	0	0	0	0
Q12830	BPTF	Nucleosome-remodeling factor subunit BPTF	FLFTPLATTATTASTTTTTVSTTAAGTGEQR				3 OGlcNAc_NL_Std	+	+	+	0	11042021_Ball_TG_IAP_F10	33534	1619	3713.79	0.789471	90.202	90.202	1.1463e-22	115.18	97.681	18801000	6	0.0411277	0	0	0	0	0		0	45333	9651.2	10779	9225	24484	4.69714	5	286080	53993	63898	80732	170540	5.29846	5	0	0	0	0
Q12830	BPTF	Nucleosome-remodeling factor subunit BPTF	VGSPATVTFQQNK				OGlcNAc_NL_Std	+	+	+	0	11042021_Ball_TG_IAP_F8	8440	1619	1578.79	0.788951	26.121	26.121	5.0478e-05	125.48	100.64	18166000	4	0.0227083	0	0	0	0	0		0	0	0	0	0	0		0	0	0	0	0	0		0	0	0	0	0
Q9ULD4	BRPF3	Bromodomain and PHD finger-containing protein 3	VRGPHSFVTSSYL				OGlcNAc_NL_Std	+	+	+	1	11042021_Ball_TG_IAP_F2	18508	3434	1651.82	0.820586	55.495	55.495	0.02281	55.885	44.303	3287000	1	0.0207482	0	0	0	0	0		0	0	0	0	0	0		0	0	0	0	0	0		0	0	0	0	0
P04632	CAPNS1	Calpain small subunit 1	THYSNIEANESEEVR				OGlcNAc_NL_Std	+	+		0	11042021_Ball_TG_IAP_F9	5718	547	1979.87	0.870843	20.456	20.456	0.00016721	113.53	85.319	4061700	6	-0.0798977	0	0	0	0	0		0	0	0	0	0	0		0	0	0	0	0	0		0	0	0	6167	4015.1
Q8NG31	CASC5	Protein CASC5	ELKENIQTTNYNTALDFHSNSDVTK				OGlcNAc_NL_Std	+	+		1	11042021_Ball_TG_IAP_F1	21139	2448	3084.45	0.452367	64.055	64.055	2.4211e-08	114.69	93.092	14558000	5	-0.0064806	0	0	0	0	0		0	0	0	0	0	0		0	0	0	0	0	0		0	0	0	0	0
Q8NG31	CASC5	Protein CASC5	NTVSWEQSLFSTTKPLFSSGQFSMK				OGlcNAc_NL_Std;Oxidation (M)	+	+		1	11042021_Ball_TG_IAP_F10	44534	2448	3055.45	0.448468	135.33	135.33	4.5003e-05	63.701	47.016	80254000	1	0.00296179	0	0	0	0	0		0	0	0	0	0	0		0	0	0	0	0	0		0	0	0	0	0
Q8NG31	CASC5	Protein CASC5	NTVSWEQSLFSTTKPLFSSGQFSMK				OGlcNAc_NL_Std	+	+	+	1	11042021_Ball_TG_IAP_F10	47828	2448	3039.45	0.453553	138.58	138.58	1.474e-12	105.65	88.623	112340000	7	0.0154048	0	0	0	0	0		0	0	0	0	0	0		0	55909	11877	12895	13607	24716	4.70733	5	0	0	0	0
Q8IX12	CCAR1	Cell division cycle and apoptosis regulator protein 1	TPPAVLQPIAPQTTFGVQTQPQPQSLLQAQISAASITPLLQTQPQPLLQQPQQK				OGlcNAc_NL_Std	+	+		0	11042021_Ball_TG_IAP_F10	57486	2314	5996.23	0.226272	174.95	174.95	6.4369e-10	56.896	53.724	123340000	3	0.428008	0	0	0	0	0		0	0	0	0	0	0		0	0	0	0	0	0		0	0	0	0	0
O43303	CCP110	Centriolar coiled-coil protein of 110 kDa	NLNVPATFPNSFPSHTEHSTAAK				OGlcNAc_NL_Std	+	+		0	11042021_Ball_TG_IAP_F8	19486	219	2669.27	0.272159	59.663	59.663	0.0055197	53.328	36.25	1325700	2	0.00429351	0	0	0	0	0		0	0	0	0	0	0		0	0	0	0	0	0		0	0	0	0	0
Q9Y5K6	CD2AP	CD2-associated protein	DTCYSPKPSVYLSTPSSASK				OGlcNAc_NL_Std	+	+		1	11042021_Ball_TG_IAP_F9	17065	3599	2377.1	0.0995222	51.763	51.763	0.0037602	49.528	31.163	4548200	2	-0.0339436	0	0	0	0	0		0	0	0	0	0	0		0	0	0	0	0	0		0	0	0	0	0
Q14004	CDK13	Cyclin-dependent kinase 13	EGGIDYQAGDTYVSTSDYK				OGlcNAc_NL_Std	+	+		0	09022020_Agnice_Eluent	31086	1726	2270.97	0.970282	77.943	77.943	0.0034051	44.005	29.083	717480	1	-0.114364	0	0	0	0	0		0	0	0	0	0	0		0	0	0	0	0	0		0	0	0	3425.2	2675.6
P49336	CDK8	Cyclin-dependent kinase 8	VVPPTTTSGGLIMTSDYQR				OGlcNAc_NL_Std;Oxidation (M)				0	09022020_Agnice_Eluent	28319	1150	2241.08	0.0834782	71.265	71.265	0.02983	69.602	24.785	998020	1	0.0125798	0	0	0	0	0		0	0	0	0	0	0		0	0	0	0	0	0		0	0	0	0	0
P49336	CDK8	Cyclin-dependent kinase 8	VVPPTTTSGGLIMTSDYQR				2 OGlcNAc_NL_Std;Oxidation (M)	+	+		0	11042021_Ball_TG_IAP_F2	20641	1150	2444.16	0.162851	61.763	61.763	0.00071029	46.558	28.42	10300000	1	-0.00146416	0	0	0	0	0		0	0	0	0	0	0		0	0	0	0	0	0		0	0	0	0	0
P49336	CDK8	Cyclin-dependent kinase 8	VVPPTTTSGGLIMTSDYQR				2 OGlcNAc_NL_Std	+	+		0	11042021_Ball_TG_IAP_F2	24329	1150	2428.17	0.167936	73.215	73.215	1.569e-05	69.619	51.702	10567000	7	0.0109789	0	0	0	0	0		0	0	0	0	0	0		0	0	0	0	0	0		0	0	0	0	0
P49336	CDK8	Cyclin-dependent kinase 8	VVPPTTTSGGLIMTSDYQR				OGlcNAc_NL_Std	+	+		0	11042021_Ball_TG_IAP_F5	25016	1150	2225.09	0.0885636	75.004	75.004	1.2778e-05	76.421	50.273	6558700	5	0.0250229	0	0	0	0	0		0	0	0	0	0	0		0	0	0	0	0	0		0	0	0	0	0
Q02224	CENPE	Centromere-associated protein E	TARMLSKEHK				2 OGlcNAc_NL_Std;Oxidation (M)				2	11042021_Ball_TG_IAP_F3	48605	1540	1621.8	0.798136	147.94	147.94	0.032855	73.931	10.772	6367300	2	0.0121085	0	0	0	0	0		0	0	0	0	0	0		0	0	0	0	0	0		0	0	0	0	0
Q02224	CENPE	Centromere-associated protein E	TARMLSKEHK				2 OGlcNAc_NL_Std				2	11042021_Ball_TG_IAP_F3	53999	1540	1605.8	0.803221	163.97	163.97	0.031476	73.931	19.323	4882000	2	0.0245516	0	0	0	0	0		0	0	0	0	0	0		0	0	0	0	0	0		0	0	0	0	0
Q8TEP8	CEP192	Centrosomal protein of 192 kDa	KTEVSRYESALENFSR				OGlcNAc_NL_Std	+	+		2	11042021_Ball_TG_IAP_F1	22640	2490	2118.02	0.0229269	68.608	68.608	0.012457	78.342	39.123	1973000	2	0.00863633	0	0	0	0	0		0	0	0	0	0	0		0	0	0	0	0	0		0	0	0	0	0
Q9HCK8	CHD8	Chromodomain-helicase-DNA-binding protein 8	RTTTITIESEGK				3 OGlcNAc_NL_Std	+	+		1	11042021_Ball_TG_IAP_F9	28452	3117	1943.94	0.942277	85.604	85.604	0.0056058	48.794	9.905	8213900	1	0.00806307	0	0	0	0	0		0	0	0	0	0	0		0	0	0	0	0	0		0	0	0	0	0
Q96RK0	CIC	Protein capicua homolog	GYGSAPSSSASSPASSSASAATSFSLGSGTFK				3 OGlcNAc_NL_Std	+	+		0	11042021_Ball_TG_IAP_F10	27498	2770	3507.55	0.553657	83.844	83.844	2.7085e-05	52.237	38.645	7220700	2	-0.0998174	0	0	0	0	0		0	0	0	0	0	0		0	0	0	0	0	0		0	0	0	0	0
Q96RK0	CIC	Protein capicua homolog	IIQLTPVPVSTPSGLVPPLSPATLPGPTSQPQK				2 OGlcNAc_NL_Std	+	+		0	11042021_Ball_TG_IAP_F10	46231	2770	3723.02	0.0233744	140.51	140.51	4.1743e-05	50.042	40.497	2858900	1	0.270784	0	0	0	0	0		0	0	0	0	0	0		0	0	0	0	0	0		0	0	0	0	0
Q96RK0	CIC	Protein capicua homolog	IIQLTPVPVSTPSGLVPPLSPATLPGPTSQPQK				3 OGlcNAc_NL_Std	+	+	+	0	11042021_Ball_TG_IAP_F10	46238	2770	3926.1	0.102747	133.13	133.13	2.4098e-33	154.12	142.38	455950000	6	0.25674	36942	5740.9	7616.7	7888.1	16848	6.43488	5	0	0	0	0	0		0	108160	21002	22180	26309	43042	5.14999	5	0	0	0	0
Q96RK0	CIC	Protein capicua homolog	GYGSAPSSSASSPASSSASAATSFSLGSGTFK				4 OGlcNAc_NL_Std;Phospho (STY)	+	+		0	11042021_Ball_TG_IAP_F6	31642	2770	3790.6	0.59936	95.462	95.462	3.0745e-05	47.159	36.83	5590500	1	-0.184316	0	0	0	0	0		0	0	0	0	0	0		0	0	0	0	0	0		0	0	0	0	0
Q96RK0	CIC	Protein capicua homolog	SAAATSPAPHLVAGPLLGTVGK				OGlcNAc_NL_Std	+	+		0	11042021_Ball_TG_IAP_F8	24047	2770	2217.2	0.200497	73.817	73.817	4.2907e-05	72.086	63.592	9528600	3	0.140585	0	0	0	0	0		0	0	0	0	0	0		0	0	0	0	0	0		0	0	0	0	0
Q96RK0	CIC	Protein capicua homolog	AGGITQVQYILPTLPQQLQVAPAPAPAPGTK				OGlcNAc_NL_Std	+	+		0	11042021_Ball_TG_IAP_F9	47252	2770	3327.81	0.807843	139.7	139.7	7.4265e-12	86.933	76.785	35634000	3	0.237051	0	0	0	0	0		0	0	0	0	0	0		0	0	0	0	0	0		0	0	0	0	0
Q96RK0	CIC	Protein capicua homolog	GYGSAPSSSASSPASSSASAATSFSLGSGTFK				4 OGlcNAc_NL_Std	+	+		0	11042021_Ball_TG_IAP_F9	27069	2770	3710.63	0.63303	81.479	81.479	3.701e-13	95.244	78.762	30437000	4	-0.113861	0	0	0	0	0		0	0	0	0	0	0		0	0	0	0	0	0		0	0	0	0	0
Q96RK0	CIC	Protein capicua homolog	IIQLTPVPVSTPSGLVPPLSPATLPGPTSQPQK				3 OGlcNAc_NL_Std;Phospho (STY)	+	+		0	11042021_Ball_TG_IAP_F9	51280	2770	4006.07	0.0690773	152.11	152.11	7.0798e-06	56.984	46.837	20614000	2	0.186286	0	0	0	0	0		0	0	0	0	0	0		0	0	0	0	0	0		0	0	0	0	0
A5YKK6	CNOT1	CCR4-NOT transcription complex subunit 1	APLAGQVSTMVTTSTTTTVAK	yes, HCD showed complete neutral loss	APLAGQVST(GlcNAc)MVTT(GlcNAc)S(GlcNAc)TTTTVAK	ETD: z4-7 no GlcNAc; c9-12+HexNac, c10+HexNac	3 OGlcNAc_NL_Std	+	+	+	0	03302021_PTMScan_OGlcNAc_IP3	15146	16	2673.32	0.315388	46.5	46.5	5.6475e-05	62.1	48.268	37091000	4	0.0456631	0	0	0	0	0		0	0	0	0	0	0		0	70278	15280	18066	25038	57882	4.59935	5	0	0	0	0
A5YKK6	CNOT1	CCR4-NOT transcription complex subunit 1	APLAGQVSTMVTTSTTTTVAK	Yes, may be a chimeric spectrum with other sites	APLAGQVST(GlcNAc)MVTTSTTTTVAK	ETD: z4-12 no GlcNAc, c13+GlcNAc, c14+GlcNAc,	OGlcNAc_NL_Std;Oxidation (M)				0	03302021_PTMScan_OGlcNAc_IP3	13625	16	2283.15	0.151558	34.537	34.537	0.00028052	118.37	69.75	1184100	3	0.0613081	0	0	0	0	0		0	0	0	0	0	0		0	0	0	0	0	0		0	0	0	0	0
A5YKK6	CNOT1	CCR4-NOT transcription complex subunit 1	APLAGQVSTMVTTSTTTTVAK		APLAGQVST(GlcNAc)MVTTSTTTTVAK	ETD: z4-12 no GlcNAc, c13+GlcNAc, c14+GlcNAc,	OGlcNAc_NL_Std				0	03302021_PTMScan_OGlcNAc_IP3	18565	16	2267.16	0.156643	45.963	45.963	0.00012793	157.7	101.71	3521700	4	0.0737511	0	0	0	0	0		0	0	0	0	0	0		0	0	0	0	0	0		0	0	0	0	0
A5YKK6	CNOT1	CCR4-NOT transcription complex subunit 1	APLAGQVSTMVTTSTTTTVAK				2 OGlcNAc_NL_Std;Oxidation (M)	+	+	+	0	11042021_Ball_TG_IAP_F1	15420	16	2486.23	0.23093	39.592	39.592	8.1465e-07	79.633	64.211	9503700	3	0.0472641	0	0	0	0	0		0	0	0	0	0	0		0	59141	10938	12200	17559	63045	5.40693	5	0	0	0	0
A5YKK6	CNOT1	CCR4-NOT transcription complex subunit 1	APLAGQVSTMVTTSTTTTVAK				2 OGlcNAc_NL_Std	+	+	+	0	11042021_Ball_TG_IAP_F1	18491	16	2470.24	0.236016	47.429	47.429	1.5583e-05	56.081	37.2	28191000	7	0.0597071	0	0	0	0	0		0	0	0	0	0	0		0	77823	12739	18935	22062	82059	6.10904	5	0	0	0	0
A5YKK6	CNOT1	CCR4-NOT transcription complex subunit 1	APLAGQVSTMVTTSTTTTVAKTVTVTRPTGVSFK				4 OGlcNAc_NL_Std;Oxidation (M)	+	+		2	11042021_Ball_TG_IAP_F4	21234	16	4266.16	0.156375	64.18	64.18	0.00072584	40.328	34.953	3897300	1	0.153943	0	0	0	0	0		0	0	0	0	0	0		0	0	0	0	0	0		0	0	0	0	0
A5YKK6	CNOT1	CCR4-NOT transcription complex subunit 1	APLAGQVSTMVTTSTTTTVAKTVTVTRPTGVSFK				4 OGlcNAc_NL_Std	+	+		2	11042021_Ball_TG_IAP_F4	23148	16	4250.16	0.16146	70.343	70.343	2.1102e-11	80.79	72.385	7118500	2	0.166386	0	0	0	0	0		0	0	0	0	0	0		0	0	0	0	0	0		0	0	0	0	0
A5YKK6	CNOT1	CCR4-NOT transcription complex subunit 1	APLAGQVSTMVTTSTTTTVAK				3 OGlcNAc_NL_Std;Oxidation (M)	+	+		0	11042021_Ball_TG_IAP_F6	13627	16	2689.31	0.310303	41.333	41.333	2.7321e-05	58.997	37.797	11682000	1	0.0332201	0	0	0	0	0		0	0	0	0	0	0		0	0	0	0	0	0		0	0	0	0	0
A5YKK6	CNOT1	CCR4-NOT transcription complex subunit 1	APLAGQVSTMVTTSTTTTVAK				4 OGlcNAc_NL_Std	+	+		0	11042021_Ball_TG_IAP_F6	15938	16	2876.39	0.394761	45.891	45.891	0.00038059	44.788	32.474	27041000	4	0.0316192	0	0	0	0	0		0	0	0	0	0	0		0	0	0	0	0	0		0	0	0	0	0
A5YKK6	CNOT1	CCR4-NOT transcription complex subunit 1	APLAGQVSTMVTTSTTTTVAKTVTVTRPTGVSFK				3 OGlcNAc_NL_Std	+	+		2	11042021_Ball_TG_IAP_F8	24028	16	4047.08	0.0820878	73.509	73.509	3.1024e-05	51.566	43.3	3394200	1	0.18043	0	0	0	0	0		0	0	0	0	0	0		0	0	0	0	0	0		0	0	0	0	0
Q14247	CTTN	Src substrate cortactin	NASTFEDVTQVSSAYQK				OGlcNAc_NL_Std	+	+	+	0	11042021_Ball_TG_IAP_F5	22550	1752	2076.95	0.948759	65.157	65.157	4.9382e-29	175.86	148.75	47222000	16	-0.0466376	19236	3122.1	2297.8	0	5363.2	6.16124	4	0	0	0	0	0		0	0	0	0	0	0		0	0	0	19149	10787
Q14247	CTTN	Src substrate cortactin	MDKNASTFEDVTQVSSAYQK				OGlcNAc_NL_Std;Oxidation (M)	+	+		1	11042021_Ball_TG_IAP_F6	19321	1752	2467.11	0.106064	61.922	61.922	5.6675e-09	103.02	84.189	18620000	4	-0.0688046	0	0	0	0	0		0	0	0	0	0	0		0	0	0	0	0	0		0	0	0	7918.1	10790
Q14247	CTTN	Src substrate cortactin	MDKNASTFEDVTQVSSAYQK				OGlcNAc_NL_Std	+	+		1	11042021_Ball_TG_IAP_F6	20670	1752	2451.11	0.11115	62.182	62.182	6.7484e-12	139.46	118.46	41094000	9	-0.0563616	0	0	0	0	0		0	0	0	0	0	0		0	0	0	0	0	0		0	0	0	0	0
Q96SQ9	CYP2S1	Cytochrome P450 2S1	GTVAMLEGTFDGHGVFFSNGERWR				2 Phospho (STY);OGlcNAc_NL_Std				1	11042021_Ball_TG_IAP_F8	17468	2785	3032.26	0.256538	53.584	53.584	0.017559	41.554	19.315	19854000	1	-0.1783	0	0	0	0	0		0	0	0	0	0	0		0	0	0	0	0	0		0	0	0	0	0
Q16643	DBN1	Drebrin	LREDENAEPVGTTYQK				OGlcNAc_NL_Std	+	+		1	11042021_Ball_TG_IAP_F3	5384	1903	2051.96	0.964743	16.593	16.593	0.010122	78.342	36.3	11601000	2	-0.0191605	0	0	0	0	0		0	0	0	0	0	0		0	0	0	0	0	0		0	0	0	0	0
Q9UJU6	DBNL	Drebrin-like protein	ESGRFQDVGPQAPVGSVYQK				OGlcNAc_NL_Std	+	+		1	11042021_Ball_TG_IAP_F3	15981	3394	2351.14	0.139354	48.764	48.764	0.0027026	51.827	40.882	3008000	1	0.0178295	0	0	0	0	0		0	0	0	0	0	0		0	0	0	0	0	0		0	0	0	0	0
Q9UJU6	DBNL	Drebrin-like protein	FQDVGPQAPVGSVYQK				OGlcNAc_NL_Std	+	+		0	11042021_Ball_TG_IAP_F9	18900	3394	1921.94	0.942157	59.307	59.307	6.8616e-06	117.52	71.201	11957000	8	0.018064	0	0	0	0	0		0	0	0	0	0	0		0	0	0	0	0	0		0	0	0	2809.5	4174.9
Q9NPI6	DCP1A	mRNA-decapping enzyme 1A	VLSSAIPVAGAPLVTATTTAVSSVLLAPSVFQQTVTR				3 OGlcNAc_NL_Std	+	+	+	0	03302021_PTMScan_OGlcNAc_IP3	64358	3134	4261.28	0.28323	153.95	153.95	1.395e-08	59.158	50.169	55538000	2	0.28304	0	0	0	0	0		0	0	0	0	0	0		0	72864	13373	16425	14885	33610	5.44859	5	0	0	0	0
Q9NPI6	DCP1A	mRNA-decapping enzyme 1A	VLSSAIPVAGAPLVTATTTAVSSVLLAPSVFQQTVTR				OGlcNAc_NL_Std	+	+		0	11042021_Ball_TG_IAP_F1	62161	3134	3855.12	0.124485	187.9	187.9	2.1148e-05	52.155	42.855	13057000	1	0.311128	0	0	0	0	0		0	0	0	0	0	0		0	0	0	0	0	0		0	0	0	0	0
Q9NPI6	DCP1A	mRNA-decapping enzyme 1A	VLSSAIPVAGAPLVTATTTAVSSVLLAPSVFQQTVTR				2 OGlcNAc_NL_Std	+	+		0	11042021_Ball_TG_IAP_F10	55740	3134	4058.2	0.203858	169.67	169.67	2.7706e-05	44.75	29.933	5191300	1	0.297084	0	0	0	0	0		0	0	0	0	0	0		0	0	0	0	0	0		0	0	0	0	0
Q86XP3	DDX42	ATP-dependent RNA helicase DDX42	GIPGFGNTGNISGAPVTYPSAGAQGVNNTASGNNSR				OGlcNAc_NL_Std	+	+		0	11042021_Ball_TG_IAP_F2	32606	2276	3606.69	0.693494	97.93	97.93	1.6143e-12	76.415	62.15	12045000	3	-0.00558476	0	0	0	0	0		0	0	0	0	0	0		0	0	0	0	0	0		0	0	0	0	0
Q9BU89	DOHH	Deoxyhypusine hydroxylase	AIPMLVDVLQDTR				OGlcNAc_NL_Std;Oxidation (M)	+	+	+	0	11042021_Ball_TG_IAP_F9	42971	2891	1688.87	0.865487	126.8	126.8	0.0037741	64.297	35.57	9657200	4	0.0486088	0	0	0	0	0		0	0	0	0	0	0		0	0	0	0	0	0		0	0	0	0	0
Q03001	DST	Dystonin	LASMSPIGTDLETVK				2 OGlcNAc_NL_Std;Phospho (STY)				0	11042021_Ball_TG_IAP_F5	18600	1551	2046.93	0.931985	55.843	55.843	0.0096215	54.143	9.7184	41821000	1	-0.0496038	0	0	0	0	0		0	0	0	0	0	0		0	0	0	0	0	0		0	0	0	0	0
Q03001	DST	Dystonin	LASMSPIGTDLETVK				2 OGlcNAc_NL_Std;Oxidation (M);Phospho (STY)				0	11042021_Ball_TG_IAP_F6	14002	1551	2062.93	0.9269	41.935	41.935	0.0027132	67.022	32.637	76766000	6	-0.0620469	0	0	0	0	0		0	0	0	0	0	0		0	0	0	0	0	0		0	0	0	0	0
Q86UW9	DTX2	Probable E3 ubiquitin-protein ligase DTX2	LNTTNAWGAAPPSLGSQPLYR				OGlcNAc_NL_Std	+	+		0	11042021_Ball_TG_IAP_F6	34177	2255	2416.2	0.202288	103.06	103.06	0.0011807	54.834	33.828	2690800	1	0.0508352	0	0	0	0	0		0	0	0	0	0	0		0	0	0	0	0	0		0	0	0	0	0
P05198	EIF2S1	Eukaryotic translation initiation factor 2 subunit 1	YVMTTTTLER				OGlcNAc_NL_Std;Oxidation (M)	+	+	+	0	11042021_Ball_TG_IAP_F2	6078	562	1432.68	0.675561	18.35	18.35	0.0094409	79.659	56.135	5017400	2	-0.0234699	0	0	0	0	0		0	0	0	0	0	0		0	0	0	0	0	0		0	0	0	0	0
P05198	EIF2S1	Eukaryotic translation initiation factor 2 subunit 1	YVMTTTTLER				OGlcNAc_NL_Std	+	+	+	0	11042021_Ball_TG_IAP_F2	12533	562	1416.68	0.680646	37.419	37.419	0.0093488	106.01	82.052	5929500	1	-0.0110268	0	0	0	0	0		0	0	0	0	0	0		0	0	0	0	0	0		0	0	0	0	0
Q7Z589	EMSY	Protein EMSY	VIIVTTSPSSTFVPNILSK	HCD sparse but matches, no ETD	VIIVTTSPSSTFVPNILSK	ambiguous	2 OGlcNAc_NL_Std	+	+	+	0	03302021_PTMScan_OGlcNAc_IP3	43086	2229	2408.29	0.293789	112.13	112.13	0.00044149	57.802	46.696	34147000	4	0.145973	0	0	0	0	0		0	0	0	0	0	0		0	31159	4515.5	6008.2	6932.3	13339	6.90045	5	0	0	0	0
Q7Z589	EMSY	Protein EMSY	LVTTPTGTQATYTRPTVSPSIGR				OGlcNAc_NL_Std	+	+	+	1	09022020_Agnice_Eluent	25705	2229	2606.36	0.35516	53.168	53.168	4.39e-43	192.01	164.6	25461000	6	0.116237	0	0	0	0	0		0	0	0	0	0	0		0	73471	14808	16145	19231	33550	4.96157	5	0	0	56761	84432
Q7Z589	EMSY	Protein EMSY	LVTTPTGTQATYTRPTVSPSIGR				2 OGlcNAc_NL_Std	+	+	+	1	11042021_Ball_TG_IAP_F1	18218	2229	2809.43	0.434533	53.592	53.592	8.3881e-14	120.91	96.078	310060000	11	0.102193	0	0	0	0	0		0	0	0	0	0	0		0	103460	16676	23448	31696	54627	6.20413	5	0	0	57490	86694
Q7Z589	EMSY	Protein EMSY	LVTTPTGTQATYTRPTVSPSIGR				2 OGlcNAc_NL_Std;Phospho (STY)	+	+		1	11042021_Ball_TG_IAP_F5	21178	2229	2889.4	0.400863	63.32	63.32	9.7105e-05	63.033	47.904	35051000	2	0.0317386	0	0	0	0	0		0	0	0	0	0	0		0	0	0	0	0	0		0	0	0	0	0
Q9H4G0	EPB41L1	Band 4.1-like protein 1	DVLTSTYGATAETLSTSTTTHVTK				OGlcNAc_NL_Std	+	+		0	09022020_Agnice_Eluent	38485	3040	2687.3	0.302515	91.277	91.277	3.4992e-22	146.06	121.16	13336000	4	0.0263562	0	0	0	0	0		0	0	0	0	0	0		0	0	0	0	0	0		0	0	0	48756	71271
Q12929	EPS8	Epidermal growth factor receptor kinase substrate 8	LSTEHSSVSEYHPADGYAFSSNIYTR				OGlcNAc_NL_Std	+	+		0	11042021_Ball_TG_IAP_F1	23748	1631	3120.39	0.394853	72.061	72.061	5.9609e-09	93.411	76.195	6550900	2	-0.080529	0	0	0	0	0		0	0	0	0	0	0		0	0	0	0	0	0		0	0	0	0	0
A0A1W2PQ73	ERFL	ETS Repressor Factor Like	LRLDSPFPFLGSGATSYSK				2 OGlcNAc_NL_Std;Phospho (STY)				1	03302021_PTMScan_OGlcNAc_IP3	87375	4	2528.17	0.172367	198.02	198.02	0.046099	57.009	19.352	0	1	-0.0305927	0	0	0	0	0		0	0	0	0	0	0		0	0	0	0	0	0		0	0	0	0	0
Q96C11	FGGY	FGGY carbohydrate kinase domain-containing protein	ATGVTARSLCSLVCK				3 OGlcNAc_NL_Std				1	11042021_Ball_TG_IAP_F9	45360	2650	2231.07	0.0661136	133.99	133.99	0.017162	51.606	23.958	28951000	2	-0.000176818	0	0	0	0	0		0	0	0	0	0	0		0	0	0	0	0	0		0	0	0	0	0
Q53EP0	FNDC3B	Fibronectin type III domain-containing protein 3B	LNSPPSSIYK				OGlcNAc_NL_Std	+	+	+	0	11042021_Ball_TG_IAP_F4	7887	1965	1307.66	0.660897	26.643	26.643	0.0037963	99.5	28.049	7088000	3	0.0193731	0	0	0	0	0		0	0	0	0	0	0		0	0	0	0	0	0		0	36825	4886.3	9997.4	13256
P15408	FOSL2	Fos-related antigen 2	FRVDMPGSGSAFIPTINAITTSQDLQWMVQPTVITSMSNPYPR				3 OGlcNAc_NL_Std	+	+		1	11042021_Ball_TG_IAP_F10	54612	737	5362.57	0.572371	166.07	166.07	2.1315e-14	78.172	67.236	29846000	2	0.065588	0	0	0	0	0		0	0	0	0	0	0		0	0	0	0	0	0		0	0	0	0	0
P15408	FOSL2	Fos-related antigen 2	FRVDMPGSGSAFIPTINAITTSQDLQWMVQPTVITSMSNPYPR				4 OGlcNAc_NL_Std	+	+		1	11042021_Ball_TG_IAP_F9	54615	737	5565.65	0.651744	162.31	162.31	1.0693e-09	76.716	66.364	12774000	3	0.0515441	0	0	0	0	0		0	0	0	0	0	0		0	0	0	0	0	0		0	0	0	0	0
P85037	FOXK1	Forkhead box protein K1	VVTTSANSANGYILTSQGAAGGSHDAAGAAVLDLGSEAR				OGlcNAc_NL_Std	+	+		0	09022020_Agnice_Eluent	45910	1504	3861.86	0.861682	113.57	113.57	2.7886e-22	109.05	92.247	20045000	7	0.0452254	0	0	0	0	0		0	0	0	0	0	0		0	0	0	0	0	0		0	0	0	40565	52068
P85037	FOXK1	Forkhead box protein K1	GLEEKPTIAFATIPAAGGVIQTVASQMAPGVPGHTVTILQPATPVTLGQHHLPVR				OGlcNAc_NL_Std;Oxidation (M)	+	+		1	11042021_Ball_TG_IAP_F10	42716	1504	5793.09	0.0927551	121.08	121.08	1.4704e-11	67.116	61.607	43883000	2	0.387932	0	0	0	0	0		0	0	0	0	0	0		0	11834	0	0	2449.1	6798.1		3	0	0	0	0
P85037	FOXK1	Forkhead box protein K1	GLEEKPTIAFATIPAAGGVIQTVASQMAPGVPGHTVTILQPATPVTLGQHHLPVR				OGlcNAc_NL_Std	+	+		1	11042021_Ball_TG_IAP_F10	48085	1504	5777.1	0.0978405	145.97	145.97	5.7426e-11	60.742	58.004	71376000	1	0.400375	0	0	0	0	0		0	0	0	0	0	0		0	0	0	0	0	0		0	0	0	0	0
P85037	FOXK1	Forkhead box protein K1	HAVPTNSLAGNAYALTSPLQLLATQASSSAPVVVTR				2 OGlcNAc_NL_Std	+	+		0	11042021_Ball_TG_IAP_F10	44538	1504	4011.08	0.0800544	135.41	135.41	1.6572e-28	123.41	108.48	17806000	2	0.194958	0	0	0	0	0		0	0	0	0	0	0		0	0	0	0	0	0		0	0	0	0	0
P85037	FOXK1	Forkhead box protein K1	HAVPTNSLAGNAYALTSPLQLLATQASSSAPVVVTR				OGlcNAc_NL_Std	+	+		0	11042021_Ball_TG_IAP_F10	45672	1504	3808	0.000681872	138.87	138.87	2.3981e-12	72.959	62.63	8570200	3	0.209002	0	0	0	0	0		0	0	0	0	0	0		0	0	0	0	0	0		0	0	0	0	0
P85037	FOXK1	Forkhead box protein K1	GLEEKPTIAFATIPAAGGVIQTVASQMAPGVPGHTVTILQPATPVTLGQHHLPVR				2 OGlcNAc_NL_Std;Oxidation (M)	+	+		1	11042021_Ball_TG_IAP_F9	39390	1504	5996.17	0.172128	116.19	116.19	4.1615e-11	61.534	55.706	59788000	1	0.373888	0	0	0	0	0		0	0	0	0	0	0		0	0	0	0	0	0		0	0	0	0	0
P85037	FOXK1	Forkhead box protein K1	GLEEKPTIAFATIPAAGGVIQTVASQMAPGVPGHTVTILQPATPVTLGQHHLPVR				2 OGlcNAc_NL_Std	+	+		1	11042021_Ball_TG_IAP_F9	44063	1504	5980.18	0.177213	129.53	129.53	9.3301e-11	61.001	58.383	229720000	6	0.386332	0	0	0	0	0		0	0	0	0	0	0		0	0	0	0	0	0		0	0	0	0	0
Q96QD9	FYTTD1	UAP56-interacting factor	LLQQSGAQQFRMR				OGlcNAc_NL_Std				1	11042021_Ball_TG_IAP_F3	60045	2763	1764.89	0.894102	182.27	182.27	0.02175	45.161	25.918	0	2	0.0422504	0	0	0	0	0		0	0	0	0	0	0		0	0	0	0	0	0		0	0	0	0	0
Q8WXI9	GATAD2B	Transcriptional repressor p66-beta	SATNTTLPHMLMSQR				OGlcNAc_NL_Std	+	+		0	11042021_Ball_TG_IAP_F5	16890	2539	1889.9	0.897532	50.671	50.671	0.002112	61.097	39.846	5636600	1	-0.0118207	0	0	0	0	0		0	0	0	0	0	0		0	0	0	0	0	0		0	0	0	0	0
Q9NZM4	GLTSCR1	Glioma tumor suppressor candidate region gene 1 protein	QVPVSGYLASAAGPSEPVTLASAGVSPQGAGLVIQK				2 OGlcNAc_NL_Std	+	+		0	11042021_Ball_TG_IAP_F4	39219	3282	3811.97	0.97313	117.74	117.74	1.8221e-20	124.31	103.03	306090000	16	0.179622	0	0	0	0	0		0	0	0	0	0	0		0	0	0	0	0	0		0	0	0	0	0
Q9NZM4	GLTSCR1	Glioma tumor suppressor candidate region gene 1 protein	HGGAGGSPSVTWAR				OGlcNAc_NL_Std	+	+	+	0	11042021_Ball_TG_IAP_F7	6239	3282	1541.72	0.722269	19.236	19.236	5.3614e-64	214.13	177.82	51701000	5	-0.0269236	0	0	0	0	0		0	0	0	0	0	0		0	0	0	0	0	0		0	0	0	0	0
Q9NZM4	GLTSCR1	Glioma tumor suppressor candidate region gene 1 protein	QVPVSGYLASAAGPSEPVTLASAGVSPQGAGLVIQK				OGlcNAc_NL_Std	+	+		0	11042021_Ball_TG_IAP_F8	42756	3282	3608.89	0.893757	129.74	129.74	0.0029917	40.638	30.308	23579000	1	0.193666	0	0	0	0	0		0	0	0	0	0	0		0	0	0	0	0	0		0	0	0	0	0
Q9UKD1	GMEB2	Glucocorticoid modulatory element-binding protein 2	VVSTLPSTVLGK				OGlcNAc_NL_Std	+	+	+	0	11042021_Ball_TG_IAP_F9	18479	3408	1402.79	0.791911	56.164	56.164	0.00046003	104.04	74.701	896970000	6	0.106627	0	0	0	0	0		0	0	0	0	0	0		0	0	0	0	0	0		0	0	0	0	0
P13984	GTF2F2	General transcription factor IIF subunit 2	VVTTNYKPVANHQYNIEYER				OGlcNAc_NL_Std	+	+		1	11042021_Ball_TG_IAP_F3	14301	712	2640.28	0.281995	47.232	47.232	1.0718e-149	283.48	251.88	25701000	12	0.0274654	0	0	0	0	0		0	0	0	0	0	0		0	0	0	0	0	0		0	0	0	4521	9087.9
P51610	HCFC1	Host cell factor 1;HCF N-terminal chain 1;HCF N-terminal chain 2;HCF N-terminal chain 3;HCF N-terminal chain 4;HCF N-terminal chain 5;HCF N-terminal chain 6;HCF C-terminal chain 1;HCF C-terminal chain 2;HCF C-terminal chain 3;HCF C-terminal chain 4;HCF C-terminal chain 5;HCF C-terminal chain 6	APVTVTSLPAGVR	yes, HCD showed complete neutral loss	APVT(GlcNAc)VTSLPAGVR	ETD: z7-9 no GlcNAc;z10-11+GlcNAc	OGlcNAc_NL_Std	+	+	+	0	03302021_PTMScan_OGlcNAc_IP3	15748	1217	1469.81	0.808958	45.341	45.341	2.3947e-24	227.06	190.76	27469000	16	0.0928462	27032	4746.9	9815.6	9612.7	9861.2	5.69466	5	122980	22081	31687	37838	47670	5.56949	5	640130	115690	174080	193280	254330	5.53315	5	0	0	0	0
P51610	HCFC1	Host cell factor 1;HCF N-terminal chain 1;HCF N-terminal chain 2;HCF N-terminal chain 3;HCF N-terminal chain 4;HCF N-terminal chain 5;HCF N-terminal chain 6;HCF C-terminal chain 1;HCF C-terminal chain 2;HCF C-terminal chain 3;HCF C-terminal chain 4;HCF C-terminal chain 5;HCF C-terminal chain 6	SPITIITTK	YES	SPITIITT(GlcNAc)K	ETD c7 no GlcNAc, c7+GlcNAc, c8+GlcNAc,	OGlcNAc_NL_Std	+	+	+	0	03302021_PTMScan_OGlcNAc_IP3	11436	1217	1175.66	0.66492	32.882	32.882	0.0016652	150.1	120.55	30228000	13	0.084114	26368	5439.5	6480.9	7132.5	10079	4.8475	5	84606	16668	21680	18640	40145	5.07595	5	834750	155160	204020	203410	347680	5.37993	5	0	0	0	0
P51610	HCFC1	Host cell factor 1;HCF N-terminal chain 1;HCF N-terminal chain 2;HCF N-terminal chain 3;HCF N-terminal chain 4;HCF N-terminal chain 5;HCF N-terminal chain 6;HCF C-terminal chain 1;HCF C-terminal chain 2;HCF C-terminal chain 3;HCF C-terminal chain 4;HCF C-terminal chain 5;HCF C-terminal chain 6	TIPMSAIITQAGATGVTSSPGIK	Yes, HCD has complete neutral loss	TIPMSAIIT(GlcNAc)QAGATGVTSSPGIK	ETD: z10 no GlcNAc, z12 no GlcNAc, z19+GlcNAc, c9+GlcNAc,	OGlcNAc_NL_Std	+	+	+	0	03302021_PTMScan_OGlcNAc_IP3	34374	1217	2403.26	0.256692	92.582	92.582	4.7875e-08	85.489	71.163	16617000	7	0.111193	0	0	0	0	0		0	0	0	0	0	0		0	104400	23302	29218	37403	106390	4.4803	5	0	0	0	0
P51610	HCFC1	Host cell factor 1;HCF N-terminal chain 1;HCF N-terminal chain 2;HCF N-terminal chain 3;HCF N-terminal chain 4;HCF N-terminal chain 5;HCF N-terminal chain 6;HCF C-terminal chain 1;HCF C-terminal chain 2;HCF C-terminal chain 3;HCF C-terminal chain 4;HCF C-terminal chain 5;HCF C-terminal chain 6	HSHAVSTAAMTR				2 OGlcNAc_NL_Std;Oxidation (M)				0	03302021_PTMScan_OGlcNAc_IP3	2479	1217	1689.76	0.762813	8.6015	8.6015	0.04017	85.672	15.809	0	1	-0.0544781	0	0	0	0	0		0	0	0	0	0	0		0	0	0	0	0	0		0	0	0	0	0
P51610	HCFC1	Host cell factor 1;HCF N-terminal chain 1;HCF N-terminal chain 2;HCF N-terminal chain 3;HCF N-terminal chain 4;HCF N-terminal chain 5;HCF N-terminal chain 6;HCF C-terminal chain 1;HCF C-terminal chain 2;HCF C-terminal chain 3;HCF C-terminal chain 4;HCF C-terminal chain 5;HCF C-terminal chain 6	TAAAQVGTSVSSATNTSTRPIITVHK				3 OGlcNAc_NL_Std	+	+		1	11042021_Ball_TG_IAP_F1	13341	1217	3206.62	0.61541	37.18	37.18	1.3618e-05	62.666	50.111	17287000	2	0.100367	0	0	0	0	0		0	0	0	0	0	0		0	0	0	0	0	0		0	0	0	0	0
P51610	HCFC1	Host cell factor 1;HCF N-terminal chain 1;HCF N-terminal chain 2;HCF N-terminal chain 3;HCF N-terminal chain 4;HCF N-terminal chain 5;HCF N-terminal chain 6;HCF C-terminal chain 1;HCF C-terminal chain 2;HCF C-terminal chain 3;HCF C-terminal chain 4;HCF C-terminal chain 5;HCF C-terminal chain 6	VTGPQATTGTPLVTMRPASQAGKAPVTVTSLPAGVR				3 OGlcNAc_NL_Std	+	+		2	11042021_Ball_TG_IAP_F1	26508	1217	4126.15	0.146754	80.135	80.135	5.3061e-14	83.15	72.511	7718400	1	0.208726	0	0	0	0	0		0	0	0	0	0	0		0	0	0	0	0	0		0	0	0	0	0
P51610	HCFC1	Host cell factor 1;HCF N-terminal chain 1;HCF N-terminal chain 2;HCF N-terminal chain 3;HCF N-terminal chain 4;HCF N-terminal chain 5;HCF N-terminal chain 6;HCF C-terminal chain 1;HCF C-terminal chain 2;HCF C-terminal chain 3;HCF C-terminal chain 4;HCF C-terminal chain 5;HCF C-terminal chain 6	GAPGQPGTILRTVPMGGVR				OGlcNAc_NL_Std	+	+		1	11042021_Ball_TG_IAP_F2	20255	1217	2066.09	0.0942581	60.742	60.742	9.1626e-06	83.395	66.516	6748800	1	0.103855	0	0	0	0	0		0	0	0	0	0	0		0	0	0	0	0	0		0	0	0	0	0
P51610	HCFC1	Host cell factor 1;HCF N-terminal chain 1;HCF N-terminal chain 2;HCF N-terminal chain 3;HCF N-terminal chain 4;HCF N-terminal chain 5;HCF N-terminal chain 6;HCF C-terminal chain 1;HCF C-terminal chain 2;HCF C-terminal chain 3;HCF C-terminal chain 4;HCF C-terminal chain 5;HCF C-terminal chain 6	TMAVTPGTTTLPATVK				3 OGlcNAc_NL_Std;Oxidation (M)	+	+		0	11042021_Ball_TG_IAP_F2	12699	1217	2213.09	0.0872262	34.905	34.905	2.1812e-29	168.74	149.66	26260000	11	0.0292061	0	0	0	0	0		0	0	0	0	0	0		0	0	0	0	0	0		0	0	0	0	0
P51610	HCFC1	Host cell factor 1;HCF N-terminal chain 1;HCF N-terminal chain 2;HCF N-terminal chain 3;HCF N-terminal chain 4;HCF N-terminal chain 5;HCF N-terminal chain 6;HCF C-terminal chain 1;HCF C-terminal chain 2;HCF C-terminal chain 3;HCF C-terminal chain 4;HCF C-terminal chain 5;HCF C-terminal chain 6	TMAVTPGTTTLPATVK				3 OGlcNAc_NL_Std	+	+		0	11042021_Ball_TG_IAP_F2	17418	1217	2197.09	0.0923116	52.085	52.085	8.5316e-39	182.71	148.53	47140000	5	0.0416491	0	0	0	0	0		0	0	0	0	0	0		0	0	0	0	0	0		0	0	0	0	0
P51610	HCFC1	Host cell factor 1;HCF N-terminal chain 1;HCF N-terminal chain 2;HCF N-terminal chain 3;HCF N-terminal chain 4;HCF N-terminal chain 5;HCF N-terminal chain 6;HCF C-terminal chain 1;HCF C-terminal chain 2;HCF C-terminal chain 3;HCF C-terminal chain 4;HCF C-terminal chain 5;HCF C-terminal chain 6	VTGPQATTGTPLVTMRPASQAGKAPVTVTSLPAGVR				2 OGlcNAc_NL_Std;Oxidation (M)	+	+		2	11042021_Ball_TG_IAP_F2	22907	1217	3939.06	0.0622959	68.751	68.751	1.5034e-05	47.518	31.542	6236900	1	0.210327	0	0	0	0	0		0	0	0	0	0	0		0	0	0	0	0	0		0	0	0	0	0
P51610	HCFC1	Host cell factor 1;HCF N-terminal chain 1;HCF N-terminal chain 2;HCF N-terminal chain 3;HCF N-terminal chain 4;HCF N-terminal chain 5;HCF N-terminal chain 6;HCF C-terminal chain 1;HCF C-terminal chain 2;HCF C-terminal chain 3;HCF C-terminal chain 4;HCF C-terminal chain 5;HCF C-terminal chain 6	VTGPQATTGTPLVTMRPASQAGKAPVTVTSLPAGVR				2 OGlcNAc_NL_Std	+	+		2	11042021_Ball_TG_IAP_F2	26836	1217	3923.07	0.0673812	80.798	80.798	2.3372e-43	140.11	126.37	13463000	2	0.22277	0	0	0	0	0		0	0	0	0	0	0		0	0	0	0	0	0		0	0	0	0	0
P51610	HCFC1	Host cell factor 1;HCF N-terminal chain 1;HCF N-terminal chain 2;HCF N-terminal chain 3;HCF N-terminal chain 4;HCF N-terminal chain 5;HCF N-terminal chain 6;HCF C-terminal chain 1;HCF C-terminal chain 2;HCF C-terminal chain 3;HCF C-terminal chain 4;HCF C-terminal chain 5;HCF C-terminal chain 6	SGTVTVAQQAQVVTTVVGGVTK				4 OGlcNAc_NL_Std	+	+		0	11042021_Ball_TG_IAP_F3	16733	1217	2941.49	0.486687	54.003	54.003	2.503e-05	61.112	48.678	99528000	6	0.0936034	0	0	0	0	0		0	0	0	0	0	0		0	0	0	0	0	0		0	0	0	0	0
P51610	HCFC1	Host cell factor 1;HCF N-terminal chain 1;HCF N-terminal chain 2;HCF N-terminal chain 3;HCF N-terminal chain 4;HCF N-terminal chain 5;HCF N-terminal chain 6;HCF C-terminal chain 1;HCF C-terminal chain 2;HCF C-terminal chain 3;HCF C-terminal chain 4;HCF C-terminal chain 5;HCF C-terminal chain 6	TIPMSAIITQAGATGVTSSPGIK				3 OGlcNAc_NL_Std	+	+		0	11042021_Ball_TG_IAP_F3	29382	1217	2809.42	0.415437	89.6	89.6	0.00093455	44.05	29.889	3544000	1	0.0831055	0	0	0	0	0		0	0	0	0	0	0		0	0	0	0	0	0		0	0	0	0	0
P51610	HCFC1	Host cell factor 1;HCF N-terminal chain 1;HCF N-terminal chain 2;HCF N-terminal chain 3;HCF N-terminal chain 4;HCF N-terminal chain 5;HCF N-terminal chain 6;HCF C-terminal chain 1;HCF C-terminal chain 2;HCF C-terminal chain 3;HCF C-terminal chain 4;HCF C-terminal chain 5;HCF C-terminal chain 6	SPITIITTKVMTSGTGAPAK				2 OGlcNAc_NL_Std	+	+		1	11042021_Ball_TG_IAP_F4	20670	1217	2379.25	0.245458	62.942	62.942	0.0014544	50.426	36.834	3221200	2	0.111005	0	0	0	0	0		0	0	0	0	0	0		0	0	0	0	0	0		0	0	0	0	0
P51610	HCFC1	Host cell factor 1;HCF N-terminal chain 1;HCF N-terminal chain 2;HCF N-terminal chain 3;HCF N-terminal chain 4;HCF N-terminal chain 5;HCF N-terminal chain 6;HCF C-terminal chain 1;HCF C-terminal chain 2;HCF C-terminal chain 3;HCF C-terminal chain 4;HCF C-terminal chain 5;HCF C-terminal chain 6	SGTVTVAQQAQVVTTVVGGVTK				2 OGlcNAc_NL_Std	+	+	+	0	11042021_Ball_TG_IAP_F5	18399	1217	2535.33	0.327942	59.113	59.113	8.8646e-09	94.463	83.408	29816000	6	0.121691	0	0	0	0	0		0	0	0	0	0	0		0	36606	7080.9	8511.7	10673	32712	5.16968	5	0	0	0	0
P51610	HCFC1	Host cell factor 1;HCF N-terminal chain 1;HCF N-terminal chain 2;HCF N-terminal chain 3;HCF N-terminal chain 4;HCF N-terminal chain 5;HCF N-terminal chain 6;HCF C-terminal chain 1;HCF C-terminal chain 2;HCF C-terminal chain 3;HCF C-terminal chain 4;HCF C-terminal chain 5;HCF C-terminal chain 6	TIPMSAIITQAGATGVTSSPGIK				2 OGlcNAc_NL_Std	+	+	+	0	11042021_Ball_TG_IAP_F5	31419	1217	2606.34	0.336064	91.163	91.163	7.4732e-14	114.31	103.98	87293000	10	0.0971495	0	0	0	0	0		0	0	0	0	0	0		0	81462	15073	20357	25314	72928	5.4045	5	0	0	0	0
P51610	HCFC1	Host cell factor 1;HCF N-terminal chain 1;HCF N-terminal chain 2;HCF N-terminal chain 3;HCF N-terminal chain 4;HCF N-terminal chain 5;HCF N-terminal chain 6;HCF C-terminal chain 1;HCF C-terminal chain 2;HCF C-terminal chain 3;HCF C-terminal chain 4;HCF C-terminal chain 5;HCF C-terminal chain 6	TMAVTPGTTTLPATVK				OGlcNAc_NL_Std;Oxidation (M)	+	+	+	0	11042021_Ball_TG_IAP_F5	13766	1217	1806.93	0.928481	43.618	43.618	3.9007e-64	211.79	180.36	122760000	31	0.057294	26587	5302.7	10789	6110.8	4179.6	5.01386	5	0	0	0	0	0		0	25514	5623.7	5275.5	5025.6	9299.7	4.53687	5	0	0	0	0
P51610	HCFC1	Host cell factor 1;HCF N-terminal chain 1;HCF N-terminal chain 2;HCF N-terminal chain 3;HCF N-terminal chain 4;HCF N-terminal chain 5;HCF N-terminal chain 6;HCF C-terminal chain 1;HCF C-terminal chain 2;HCF C-terminal chain 3;HCF C-terminal chain 4;HCF C-terminal chain 5;HCF C-terminal chain 6	TMAVTPGTTTLPATVK				2 OGlcNAc_NL_Std;Oxidation (M)	+	+	+	0	11042021_Ball_TG_IAP_F5	13829	1217	2010.01	0.00785366	44.779	44.779	3.0911e-110	249.56	216.82	1576300000	232	0.04325	364820	63078	102940	96146	213790	5.78363	5	122910	24062	35535	32673	47097	5.10805	5	245880	43597	68369	64792	143750	5.63984	5	0	0	0	0
P51610	HCFC1	Host cell factor 1;HCF N-terminal chain 1;HCF N-terminal chain 2;HCF N-terminal chain 3;HCF N-terminal chain 4;HCF N-terminal chain 5;HCF N-terminal chain 6;HCF C-terminal chain 1;HCF C-terminal chain 2;HCF C-terminal chain 3;HCF C-terminal chain 4;HCF C-terminal chain 5;HCF C-terminal chain 6	TMAVTPGTTTLPATVK				OGlcNAc_NL_Std	+	+	+	0	11042021_Ball_TG_IAP_F5	18588	1217	1790.93	0.933566	50.428	50.428	2.433e-38	185.71	149.97	108690000	18	0.0697371	73051	13833	18783	15184	34649	5.28092	5	31234	5849.6	5508.6	7342.7	13526	5.33951	5	34022	5790	7498.5	9689.5	15795	5.87599	5	0	0	0	0
P51610	HCFC1	Host cell factor 1;HCF N-terminal chain 1;HCF N-terminal chain 2;HCF N-terminal chain 3;HCF N-terminal chain 4;HCF N-terminal chain 5;HCF N-terminal chain 6;HCF C-terminal chain 1;HCF C-terminal chain 2;HCF C-terminal chain 3;HCF C-terminal chain 4;HCF C-terminal chain 5;HCF C-terminal chain 6	LVTPVTVSAVKPAVTTLVVK				2 OGlcNAc_NL_Std				1	11042021_Ball_TG_IAP_F5	25552	1217	2427.41	0.408759	76.997	76.997	2.9154e-05	100.55	88.07	10890000	1	0.252151	0	0	0	0	0		0	0	0	0	0	0		0	0	0	0	0	0		0	0	0	0	0
P51610	HCFC1	Host cell factor 1;HCF N-terminal chain 1;HCF N-terminal chain 2;HCF N-terminal chain 3;HCF N-terminal chain 4;HCF N-terminal chain 5;HCF N-terminal chain 6;HCF C-terminal chain 1;HCF C-terminal chain 2;HCF C-terminal chain 3;HCF C-terminal chain 4;HCF C-terminal chain 5;HCF C-terminal chain 6	TIPMSAIITQAGATGVTSSPGIK				2 OGlcNAc_NL_Std;Oxidation (M)	+	+	+	0	11042021_Ball_TG_IAP_F6	24459	1217	2622.33	0.330979	68.288	68.288	9.0156e-13	99.441	78.627	52347000	11	0.0847065	0	0	0	0	0		0	0	0	0	0	0		0	18744	4053.4	4546.9	3429.3	17551	4.62427	5	0	0	0	0
P51610	HCFC1	Host cell factor 1;HCF N-terminal chain 1;HCF N-terminal chain 2;HCF N-terminal chain 3;HCF N-terminal chain 4;HCF N-terminal chain 5;HCF N-terminal chain 6;HCF C-terminal chain 1;HCF C-terminal chain 2;HCF C-terminal chain 3;HCF C-terminal chain 4;HCF C-terminal chain 5;HCF C-terminal chain 6	TMAVTPGTTTLPATVK				2 OGlcNAc_NL_Std	+	+	+	0	11042021_Ball_TG_IAP_F6	18846	1217	1994.01	0.012939	49.742	49.742	1.3726e-109	249.56	207.91	1634900000	62	0.0556931	765020	141820	198920	217340	438540	5.3943	5	308130	55950	73887	84362	172760	5.50724	5	585330	113880	147250	160610	311330	5.13988	5	0	0	0	0
P51610	HCFC1	Host cell factor 1;HCF N-terminal chain 1;HCF N-terminal chain 2;HCF N-terminal chain 3;HCF N-terminal chain 4;HCF N-terminal chain 5;HCF N-terminal chain 6;HCF C-terminal chain 1;HCF C-terminal chain 2;HCF C-terminal chain 3;HCF C-terminal chain 4;HCF C-terminal chain 5;HCF C-terminal chain 6	SGTVTVAQQAQVVTTVVGGVTK				3 OGlcNAc_NL_Std	+	+	+	0	11042021_Ball_TG_IAP_F7	18665	1217	2738.41	0.407315	56.095	56.095	3.306e-12	101.22	85.965	344050000	13	0.107647	0	0	0	0	0		0	0	0	0	0	0		0	70749	12344	19138	19624	59560	5.73145	5	0	0	0	0
P51610	HCFC1	Host cell factor 1;HCF N-terminal chain 1;HCF N-terminal chain 2;HCF N-terminal chain 3;HCF N-terminal chain 4;HCF N-terminal chain 5;HCF N-terminal chain 6;HCF C-terminal chain 1;HCF C-terminal chain 2;HCF C-terminal chain 3;HCF C-terminal chain 4;HCF C-terminal chain 5;HCF C-terminal chain 6	TIPMSAIITQAGATGVTSSPGIK				OGlcNAc_NL_Std;Oxidation (M)	+	+	+	0	11042021_Ball_TG_IAP_F7	25011	1217	2419.25	0.251606	70.543	70.543	8.8126e-05	60.765	44.08	7315200	4	0.0987504	0	0	0	0	0		0	0	0	0	0	0		0	23124	2902.6	4623.3	8062.1	21612	7.96665	5	0	0	0	0
P51610	HCFC1	Host cell factor 1;HCF N-terminal chain 1;HCF N-terminal chain 2;HCF N-terminal chain 3;HCF N-terminal chain 4;HCF N-terminal chain 5;HCF N-terminal chain 6;HCF C-terminal chain 1;HCF C-terminal chain 2;HCF C-terminal chain 3;HCF C-terminal chain 4;HCF C-terminal chain 5;HCF C-terminal chain 6	TQGVPAVLKVTGPQATTGTPLVTMRPASQAGK				2 OGlcNAc_NL_Std;Oxidation (M)	+	+		2	11042021_Ball_TG_IAP_F7	21699	1217	3583.88	0.876727	65.753	65.753	1.1163e-13	121.5	93.553	79591000	7	0.188144	0	0	0	0	0		0	0	0	0	0	0		0	0	0	0	0	0		0	0	0	0	0
P51610	HCFC1	Host cell factor 1;HCF N-terminal chain 1;HCF N-terminal chain 2;HCF N-terminal chain 3;HCF N-terminal chain 4;HCF N-terminal chain 5;HCF N-terminal chain 6;HCF C-terminal chain 1;HCF C-terminal chain 2;HCF C-terminal chain 3;HCF C-terminal chain 4;HCF C-terminal chain 5;HCF C-terminal chain 6	TQGVPAVLKVTGPQATTGTPLVTMRPASQAGK				2 OGlcNAc_NL_Std	+	+		2	11042021_Ball_TG_IAP_F7	25745	1217	3567.88	0.881812	78.202	78.202	7.1469e-19	134.37	121.57	172100000	14	0.200587	0	0	0	0	0		0	0	0	0	0	0		0	0	0	0	0	0		0	0	0	0	0
P51610	HCFC1	Host cell factor 1;HCF N-terminal chain 1;HCF N-terminal chain 2;HCF N-terminal chain 3;HCF N-terminal chain 4;HCF N-terminal chain 5;HCF N-terminal chain 6;HCF C-terminal chain 1;HCF C-terminal chain 2;HCF C-terminal chain 3;HCF C-terminal chain 4;HCF C-terminal chain 5;HCF C-terminal chain 6	VTGPQATTGTPLVTMRPASQAGK				2 OGlcNAc_NL_Std	+	+		1	11042021_Ball_TG_IAP_F7	15752	1217	2674.35	0.34836	47.757	47.757	9.237e-05	65.301	47.243	7134400	1	0.0781599	0	0	0	0	0		0	0	0	0	0	0		0	0	0	0	0	0		0	0	0	0	0
P51610	HCFC1	Host cell factor 1;HCF N-terminal chain 1;HCF N-terminal chain 2;HCF N-terminal chain 3;HCF N-terminal chain 4;HCF N-terminal chain 5;HCF N-terminal chain 6;HCF C-terminal chain 1;HCF C-terminal chain 2;HCF C-terminal chain 3;HCF C-terminal chain 4;HCF C-terminal chain 5;HCF C-terminal chain 6	IPPSSAPTVLSVPAGTTIVKTMAVTPGTTTLPATVK				3 OGlcNAc_NL_Std;Oxidation (M)	+	+		1	11042021_Ball_TG_IAP_F8	31345	1217	4129.19	0.18549	96.098	96.098	7.0136e-09	90.832	73.33	135760000	21	0.246065	0	0	0	0	0		0	0	0	0	0	0		0	0	0	0	0	0		0	0	0	0	0
P51610	HCFC1	Host cell factor 1;HCF N-terminal chain 1;HCF N-terminal chain 2;HCF N-terminal chain 3;HCF N-terminal chain 4;HCF N-terminal chain 5;HCF N-terminal chain 6;HCF C-terminal chain 1;HCF C-terminal chain 2;HCF C-terminal chain 3;HCF C-terminal chain 4;HCF C-terminal chain 5;HCF C-terminal chain 6	IPPSSAPTVLSVPAGTTIVKTMAVTPGTTTLPATVK				2 OGlcNAc_NL_Std;Oxidation (M)	+	+		1	11042021_Ball_TG_IAP_F8	32977	1217	3926.11	0.106118	102.46	102.46	1.6562e-29	145.75	124.86	263890000	24	0.260109	0	0	0	0	0		0	0	0	0	0	0		0	0	0	0	0	0		0	0	0	0	0
P51610	HCFC1	Host cell factor 1;HCF N-terminal chain 1;HCF N-terminal chain 2;HCF N-terminal chain 3;HCF N-terminal chain 4;HCF N-terminal chain 5;HCF N-terminal chain 6;HCF C-terminal chain 1;HCF C-terminal chain 2;HCF C-terminal chain 3;HCF C-terminal chain 4;HCF C-terminal chain 5;HCF C-terminal chain 6	IPPSSAPTVLSVPAGTTIVKTMAVTPGTTTLPATVK				4 OGlcNAc_NL_Std	+	+		1	11042021_Ball_TG_IAP_F8	33570	1217	4316.27	0.269948	102.41	102.41	1.2677e-05	45.796	36.168	18053000	1	0.244464	0	0	0	0	0		0	0	0	0	0	0		0	0	0	0	0	0		0	0	0	0	0
P51610	HCFC1	Host cell factor 1;HCF N-terminal chain 1;HCF N-terminal chain 2;HCF N-terminal chain 3;HCF N-terminal chain 4;HCF N-terminal chain 5;HCF N-terminal chain 6;HCF C-terminal chain 1;HCF C-terminal chain 2;HCF C-terminal chain 3;HCF C-terminal chain 4;HCF C-terminal chain 5;HCF C-terminal chain 6	IPPSSAPTVLSVPAGTTIVKTMAVTPGTTTLPATVK				OGlcNAc_NL_Std;Oxidation (M)	+	+		1	11042021_Ball_TG_IAP_F8	33870	1217	3723.03	0.0267452	102.55	102.55	0.00084608	41.084	37.2	9099000	2	0.274153	0	0	0	0	0		0	0	0	0	0	0		0	0	0	0	0	0		0	0	0	0	0
P51610	HCFC1	Host cell factor 1;HCF N-terminal chain 1;HCF N-terminal chain 2;HCF N-terminal chain 3;HCF N-terminal chain 4;HCF N-terminal chain 5;HCF N-terminal chain 6;HCF C-terminal chain 1;HCF C-terminal chain 2;HCF C-terminal chain 3;HCF C-terminal chain 4;HCF C-terminal chain 5;HCF C-terminal chain 6	IPPSSAPTVLSVPAGTTIVKTMAVTPGTTTLPATVK				3 OGlcNAc_NL_Std	+	+		1	11042021_Ball_TG_IAP_F8	34821	1217	4113.19	0.190576	106.31	106.31	2.2783e-09	103.95	92.205	476330000	23	0.258508	0	0	0	0	0		0	0	0	0	0	0		0	0	0	0	0	0		0	0	0	0	0
P51610	HCFC1	Host cell factor 1;HCF N-terminal chain 1;HCF N-terminal chain 2;HCF N-terminal chain 3;HCF N-terminal chain 4;HCF N-terminal chain 5;HCF N-terminal chain 6;HCF C-terminal chain 1;HCF C-terminal chain 2;HCF C-terminal chain 3;HCF C-terminal chain 4;HCF C-terminal chain 5;HCF C-terminal chain 6	IPPSSAPTVLSVPAGTTIVKTMAVTPGTTTLPATVK				2 OGlcNAc_NL_Std	+	+		1	11042021_Ball_TG_IAP_F8	36302	1217	3910.11	0.111203	108.61	108.61	7.5155e-72	193.22	167.21	469690000	34	0.272552	0	0	0	0	0		0	0	0	0	0	0		0	0	0	0	0	0		0	0	0	0	0
P51610	HCFC1	Host cell factor 1;HCF N-terminal chain 1;HCF N-terminal chain 2;HCF N-terminal chain 3;HCF N-terminal chain 4;HCF N-terminal chain 5;HCF N-terminal chain 6;HCF C-terminal chain 1;HCF C-terminal chain 2;HCF C-terminal chain 3;HCF C-terminal chain 4;HCF C-terminal chain 5;HCF C-terminal chain 6	IPPSSAPTVLSVPAGTTIVKTMAVTPGTTTLPATVK				OGlcNAc_NL_Std	+	+		1	11042021_Ball_TG_IAP_F8	37120	1217	3707.03	0.0318306	112.52	112.52	1.8949e-28	145.75	126.11	39171000	10	0.286596	0	0	0	0	0		0	0	0	0	0	0		0	0	0	0	0	0		0	0	0	0	0
P51610	HCFC1	Host cell factor 1;HCF N-terminal chain 1;HCF N-terminal chain 2;HCF N-terminal chain 3;HCF N-terminal chain 4;HCF N-terminal chain 5;HCF N-terminal chain 6;HCF C-terminal chain 1;HCF C-terminal chain 2;HCF C-terminal chain 3;HCF C-terminal chain 4;HCF C-terminal chain 5;HCF C-terminal chain 6	SPITIITTK				2 OGlcNAc_NL_Std	+	+	+	0	11042021_Ball_TG_IAP_F8	11533	1217	1378.74	0.744292	35.582	35.582	0.037011	72.652	55.876	3011200	1	0.07007	0	0	0	0	0		0	0	0	0	0	0		0	0	0	0	0	0		0	0	0	0	0
P51610	HCFC1	Host cell factor 1;HCF N-terminal chain 1;HCF N-terminal chain 2;HCF N-terminal chain 3;HCF N-terminal chain 4;HCF N-terminal chain 5;HCF N-terminal chain 6;HCF C-terminal chain 1;HCF C-terminal chain 2;HCF C-terminal chain 3;HCF C-terminal chain 4;HCF C-terminal chain 5;HCF C-terminal chain 6	TQGVPAVLKVTGPQATTGTPLVTMRPASQAGK				OGlcNAc_NL_Std	+	+		2	11042021_Ball_TG_IAP_F8	26147	1217	3364.8	0.80244	79.923	79.923	0.0095793	42.461	25.523	3220400	1	0.214631	0	0	0	0	0		0	0	0	0	0	0		0	0	0	0	0	0		0	0	0	0	0
P51610	HCFC1	Host cell factor 1;HCF N-terminal chain 1;HCF N-terminal chain 2;HCF N-terminal chain 3;HCF N-terminal chain 4;HCF N-terminal chain 5;HCF N-terminal chain 6;HCF C-terminal chain 1;HCF C-terminal chain 2;HCF C-terminal chain 3;HCF C-terminal chain 4;HCF C-terminal chain 5;HCF C-terminal chain 6	SPAPAAAAPAVQPLTQVGITLLPQAAPAPPTTTTIQVLPTVPGSSISVPTAAR				3 OGlcNAc_NL_Std	+	+	+	0	11042021_Ball_TG_IAP_F9	55868	1217	5702.06	0.0557437	161.94	161.94	5.3572e-07	51.017	44.042	540140000	7	0.392798	0	0	0	0	0		0	0	0	0	0	0		0	56097	8622.2	14803	17027	42492	6.50611	5	0	0	0	0
P51610	HCFC1	Host cell factor 1;HCF N-terminal chain 1;HCF N-terminal chain 2;HCF N-terminal chain 3;HCF N-terminal chain 4;HCF N-terminal chain 5;HCF N-terminal chain 6;HCF C-terminal chain 1;HCF C-terminal chain 2;HCF C-terminal chain 3;HCF C-terminal chain 4;HCF C-terminal chain 5;HCF C-terminal chain 6	TAAAQVGTSVSSATNTSTRPIITVHK				2 OGlcNAc_NL_Std	+	+		1	11042021_Ball_TG_IAP_F9	12039	1217	3003.54	0.536038	36.856	36.856	0.0040489	41.084	21.187	5770000	1	0.114411	0	0	0	0	0		0	0	0	0	0	0		0	0	0	0	0	0		0	0	0	0	0
P56524	HDAC4	Histone deacetylase 4	NYQASMEAAGIPVSFGGHRPLSR				OGlcNAc_NL_Std;Oxidation (M)	+	+		1	11042021_Ball_TG_IAP_F7	20056	1313	2663.28	0.276198	60.719	60.719	0.00014056	60.602	39.003	4066200	1	0.0110912	0	0	0	0	0		0	0	0	0	0	0		0	0	0	0	0	0		0	0	0	0	0
P15822	HIVEP1	Zinc finger protein 40	VPSSFMLPIR	Yes, HCD partial neutral loss.	VPS(GlcNAc)SFMLPIR orVPSS(GlcNAc)FMLPIR		OGlcNAc_NL_Std;Oxidation (M)	+	+	+	0	03302021_PTMScan_OGlcNAc_IP1	23944	741	1364.7	0.700988	80.871	80.871	0.0013652	108.1	80.363	298650000	32	0.0332253	908980	171920	239480	246000	334540	5.28723	5	0	0	0	0	0		0	0	0	0	0	0		0	0	0	0	0
P15822	HIVEP1	Zinc finger protein 40	VPSSFMLPIR		VPSS(GlcNAc)FMLPIR	z7+HexNAc, z8+HexNAc	OGlcNAc_NL_Std	+	+	+	0	03302021_PTMScan_OGlcNAc_IP1	28645	741	1348.71	0.706073	80.178	80.178	5.4003e-06	175.54	130.17	382090000	22	0.0456684	1237900	216430	335920	345150	424220	5.71963	5	103680	19639	25146	28760	33513	5.27929	5	107490	19017	29951	31539	37768	5.65231	5	0	0	0	0
P15822	HIVEP1	Zinc finger protein 40	MTVLSTAQSDYNRK				OGlcNAc_NL_Std;Oxidation (M)	+	+		1	09022020_Agnice_Eluent	10598	741	1831.86	0.862192	24.228	24.228	0.0014549	66.965	48.601	3407200	3	-0.0204641	0	0	0	0	0		0	0	0	0	0	0		0	0	0	0	0	0		0	0	0	11669	19209
P15822	HIVEP1	Zinc finger protein 40	YQLHCQVFTSGPSCSSNPVHSLPNQVISDPVGTDHCVTSATLPTK				4 OGlcNAc_NL_Std	+	+		0	11042021_Ball_TG_IAP_F2	29034	741	5734.62	0.623691	86.874	86.874	6.8886e-07	58.612	48.469	122560000	11	-0.0542357	0	0	0	0	0		0	0	0	0	0	0		0	0	0	0	0	0		0	0	0	0	0
P15822	HIVEP1	Zinc finger protein 40	SNSMPTTGYSAVPANIIPPPHPLR				OGlcNAc_NL_Std;Oxidation (M);Phospho (STY)	+	+		0	11042021_Ball_TG_IAP_F3	31336	741	2815.33	0.325196	99.934	99.934	2.8466e-05	63.69	49.076	12265000	10	-0.00985396	0	0	0	0	0		0	0	0	0	0	0		0	0	0	0	0	0		0	0	0	5497.3	6693
P15822	HIVEP1	Zinc finger protein 40	SNSMPTTGYSAVPANIIPPPHPLR				OGlcNAc_NL_Std;Phospho (STY)	+	+	+	0	11042021_Ball_TG_IAP_F3	33884	741	2799.33	0.330281	98.527	98.527	2.8196e-06	81.242	73.054	13102000	6	0.00258907	29477	5505.4	4832.6	6493.4	13968	5.3542	5	0	0	0	0	0		0	0	0	0	0	0		0	0	0	0	0
P15822	HIVEP1	Zinc finger protein 40	YQLHCQVFTSGPSCSSNPVHSLPNQVISDPVGTDHCVTSATLPTK				5 OGlcNAc_NL_Std	+	+		0	11042021_Ball_TG_IAP_F3	27957	741	5937.7	0.703064	84.81	84.81	9.2914e-06	67.829	58.345	119550000	4	-0.0682797	0	0	0	0	0		0	0	0	0	0	0		0	0	0	0	0	0		0	0	0	0	0
P15822	HIVEP1	Zinc finger protein 40	YQLHCQVFTSGPSCSSNPVHSLPNQVISDPVGTDHCVTSATLPTK				3 OGlcNAc_NL_Std	+	+		0	11042021_Ball_TG_IAP_F5	29495	741	5531.54	0.544319	88.915	88.915	3.6304e-06	46.943	37.889	20128000	4	-0.0401917	0	0	0	0	0		0	0	0	0	0	0		0	0	0	0	0	0		0	0	0	0	0
P15822	HIVEP1	Zinc finger protein 40	SNSMPTTGYSAVPANIIPPPHPLR				OGlcNAc_NL_Std;Oxidation (M)	+	+		0	11042021_Ball_TG_IAP_F7	26963	741	2735.36	0.358865	83.553	83.553	8.3105e-20	130.01	117.58	52613000	11	0.0606001	0	0	0	0	0		0	0	0	0	0	0		0	0	0	0	0	0		0	0	0	0	0
P15822	HIVEP1	Zinc finger protein 40	SNSMPTTGYSAVPANIIPPPHPLR				OGlcNAc_NL_Std	+	+	+	0	11042021_Ball_TG_IAP_F7	30020	741	2719.36	0.363951	85.093	85.093	1.3476e-21	144.01	127.5	65130000	11	0.0730432	28497	5099.8	4799.2	4554.2	16077	5.58787	5	0	0	0	0	0		0	0	0	0	0	0		0	0	0	0	0
P15822	HIVEP1	Zinc finger protein 40	MTVLSTAQSDYNRK				OGlcNAc_NL_Std	+	+		1	11042021_Ball_TG_IAP_F9	10141	741	1815.87	0.867278	31.05	31.05	0.0001793	95.347	73.814	6384300	4	-0.0080211	0	0	0	0	0		0	0	0	0	0	0		0	0	0	0	0	0		0	0	0	0	0
P31629	HIVEP2	Transcription factor HIVEP2	FSSLPVNVGAVPHGVPSDSSLGHSSLISYLVTLPSIR				3 OGlcNAc_NL_Std	+	+		0	11042021_Ball_TG_IAP_F10	46192	953	4398.25	0.248242	141.93	141.93	4.1505e-13	80.22	70.72	155390000	4	0.185048	0	0	0	0	0		0	0	0	0	0	0		0	0	0	0	0	0		0	0	0	0	0
P31629	HIVEP2	Transcription factor HIVEP2	FSSLPVNVGAVPHGVPSDSSLGHSSLISYLVTLPSIR				2 OGlcNAc_NL_Std	+	+		0	11042021_Ball_TG_IAP_F10	47315	953	4195.17	0.168869	143.87	143.87	9.9572e-28	119.68	108.9	69117000	6	0.199092	0	0	0	0	0		0	0	0	0	0	0		0	0	0	0	0	0		0	0	0	0	0
P31629	HIVEP2	Transcription factor HIVEP2	FSSLPVNVGAVPHGVPSDSSLGHSSLISYLVTLPSIR				OGlcNAc_NL_Std	+	+		0	11042021_Ball_TG_IAP_F10	48122	953	3992.09	0.0894969	146.3	146.3	7.3242e-13	80.652	70.414	14603000	1	0.213136	0	0	0	0	0		0	0	0	0	0	0		0	0	0	0	0	0		0	0	0	0	0
P31629	HIVEP2	Transcription factor HIVEP2	SGIPLPNESSQYIGPDMLPNPSLNTK				OGlcNAc_NL_Std	+	+		0	11042021_Ball_TG_IAP_F5	42411	953	2971.45	0.448468	127.28	127.28	0.00087166	43.494	28.566	13849000	1	0.0416018	0	0	0	0	0		0	0	0	0	0	0		0	0	0	0	0	0		0	0	0	0	0
P31629	HIVEP2	Transcription factor HIVEP2	ISSLNPAYSQYSQK				OGlcNAc_NL_Std	+	+		0	11042021_Ball_TG_IAP_F6	14762	953	1787.86	0.857759	45.781	45.781	6.17e-29	168.8	126.76	94197000	15	-0.00465555	0	0	0	0	0		0	0	0	0	0	0		0	0	0	0	0	0		0	0	30492	38327	51603
P31629	HIVEP2	Transcription factor HIVEP2	VTQLMTPSDSCEDTQMTEYQR				OGlcNAc_NL_Std;Oxidation (M)	+	+		0	11042021_Ball_TG_IAP_F6	18708	953	2738.14	0.135726	53.555	53.555	5.0438e-12	103.63	83.906	42817000	6	-0.163816	0	0	0	0	0		0	0	0	0	0	0		0	0	0	0	0	0		0	0	0	0	0
P31629	HIVEP2	Transcription factor HIVEP2	VTQLMTPSDSCEDTQMTEYQR				OGlcNAc_NL_Std	+	+		0	11042021_Ball_TG_IAP_F6	22339	953	2722.14	0.140811	67.07	67.07	3.1165e-08	86.236	69.16	29547000	5	-0.151373	0	0	0	0	0		0	0	0	0	0	0		0	0	0	0	0	0		0	0	0	0	0
Q5T1R4	HIVEP3	Transcription factor HIVEP3	VPVTLPER				OGlcNAc_NL_Std	+	+	+	0	11042021_Ball_TG_IAP_F1	10985	2020	1112.61	0.607739	33.277	33.277	0.017225	169.41	107.73	10203000	1	0.0559398	0	0	0	0	0		0	0	0	0	0	0		0	0	0	0	0	0		0	0	0	0	0
Q5T1R4	HIVEP3	Transcription factor HIVEP3	VPVTLPERK				OGlcNAc_NL_Std	+	+	+	1	11042021_Ball_TG_IAP_F2	5504	2020	1240.7	0.702702	16.575	16.575	3.924e-06	119.89	58.914	8044500	4	0.0919791	0	0	0	0	0		0	0	0	0	0	0		0	0	0	0	0	0		0	0	0	0	0
Q5T1R4	HIVEP3	Transcription factor HIVEP3	TSLAPLATGSAGLSPSTEYSSDIR				2 OGlcNAc_NL_Std	+	+		0	11042021_Ball_TG_IAP_F9	30561	2020	2786.33	0.334544	91.504	91.504	1.134e-12	100.86	70.448	23250000	3	0.0128299	0	0	0	0	0		0	0	0	0	0	0		0	0	0	0	0	0		0	0	0	0	0
P09651;A0A2R8Y4L2	HNRNPA1	Heterogeneous nuclear ribonucleoprotein A1;Heterogeneous nuclear ribonucleoprotein A1, N-terminally processed	NQGGYGGSSSSSSYGSGR				OGlcNAc_NL_Std	+	+		0	11042021_Ball_TG_IAP_F2	3151	638	1896.77	0.772191	9.7263	9.7263	5.4402e-08	107.57	86.714	6235400	1	-0.140324	0	0	0	0	0		0	0	0	0	0	0		0	0	0	0	0	0		0	0	0	0	0
P52272	HNRNPM	Heterogeneous nuclear ribonucleoprotein M	GNFGGSFAGSFGGAGGHAPGVAR				OGlcNAc_NL_Std	+	+		0	11042021_Ball_TG_IAP_F6	22668	1233	2237.03	0.0249926	67.937	67.937	0.0003782	55.127	37.908	4900500	2	-0.0440389	0	0	0	0	0		0	0	0	0	0	0		0	0	0	0	0	0		0	0	0	0	0
Q9BUJ2	HNRNPUL1	Heterogeneous nuclear ribonucleoprotein U-like protein 1	NPPGASTYNK				OGlcNAc_NL_Std	+	+	+	0	09022020_Agnice_Eluent	3140	2896	1250.58	0.577896	9.7787	9.7787	0.025769	64.439	22.103	14349000	1	-0.0373701	0	0	0	0	0		0	0	0	0	0	0		0	0	0	0	0	0		0	38078	6423.2	8226.2	10555
Q9H1B7	IRF2BPL	Interferon regulatory factor 2-binding protein-like	SRFEYPPPPVSLGSSSHTAR				OGlcNAc_NL_Std	+	+		1	11042021_Ball_TG_IAP_F2	18007	3006	2374.16	0.155338	53.579	53.579	2.8463e-10	124.86	90.245	5037400	8	0.0232266	0	0	0	0	0		0	0	0	0	0	0		0	0	0	0	0	0		0	0	0	0	0
Q15652	JMJD1C	Probable JmjC domain-containing histone demethylation protein 2C	IPEHLPHQIASHSVTTFR				OGlcNAc_NL_Std	+			0	11042021_Ball_TG_IAP_F1	13349	1871	2272.16	0.160029	40.445	40.445	0.00020777	55.588	42.184	1329300	1	0.0748359	0	0	0	0	0		0	0	0	0	0	0		0	0	0	0	0	0		0	0	0	0	0
Q15652	JMJD1C	Probable JmjC domain-containing histone demethylation protein 2C	IPEHLPHQIASHSVTTFR				2 OGlcNAc_NL_Std	+	+		0	11042021_Ball_TG_IAP_F5	12413	1871	2475.24	0.239402	36.902	36.902	1.5963e-09	132.76	97.106	4850300	3	0.0607919	0	0	0	0	0		0	0	0	0	0	0		0	0	0	0	0	0		0	0	0	0	0
Q15652	JMJD1C	Probable JmjC domain-containing histone demethylation protein 2C	HSVPQSLPQSNYFTTLSNSVVNEPPRSYPSK				3 OGlcNAc_NL_Std	+	+		1	11042021_Ball_TG_IAP_F6	30290	1871	4068.94	0.944014	83.506	83.506	2.3751e-08	68.934	53.654	28606000	6	0.0323002	0	0	0	0	0		0	0	0	0	0	0		0	0	0	0	0	0		0	0	0	0	0
Q15652	JMJD1C	Probable JmjC domain-containing histone demethylation protein 2C	VSTTAPVTLASSK				2 OGlcNAc_NL_Std	+	+	+	0	11042021_Ball_TG_IAP_F6	7809	1871	1666.85	0.851277	23.254	23.254	3.3335e-05	107.15	73.193	89791000	7	0.0445251	0	0	0	0	0		0	0	0	0	0	0		0	0	0	0	0	0		0	0	0	0	0
Q15652	JMJD1C	Probable JmjC domain-containing histone demethylation protein 2C	HSVPQSLPQSNYFTTLSNSVVNEPPR				2 OGlcNAc_NL_Std	+	+		0	11042021_Ball_TG_IAP_F7	29015	1871	3303.59	0.58953	91.47	91.47	1.5167e-12	98.019	83.537	116080000	29	0.0298785	0	0	0	0	0		0	0	0	0	0	0		0	0	0	0	0	0		0	0	0	0	0
Q15652	JMJD1C	Probable JmjC domain-containing histone demethylation protein 2C	HSVPQSLPQSNYFTTLSNSVVNEPPRSYPSK				2 OGlcNAc_NL_Std	+	+		1	11042021_Ball_TG_IAP_F8	30466	1871	3865.86	0.864642	90.834	90.834	1.3605e-30	130.53	124.18	118010000	19	0.0463442	0	0	0	0	0		0	0	0	0	0	0		0	0	0	0	0	0		0	0	0	0	0
Q15652	JMJD1C	Probable JmjC domain-containing histone demethylation protein 2C	HSVPQSLPQSNYFTTLSNSVVNEPPRSYPSKEVSNIYGDK				2 OGlcNAc_NL_Std	+	+		2	11042021_Ball_TG_IAP_F8	32785	1871	4871.34	0.341367	99.865	99.865	4.0463e-13	71.878	61.312	19960000	2	0.06055	0	0	0	0	0		0	0	0	0	0	0		0	0	0	0	0	0		0	0	0	0	0
Q15652	JMJD1C	Probable JmjC domain-containing histone demethylation protein 2C	MKHSVPQSLPQSNYFTTLSNSVVNEPPRSYPSK				2 OGlcNAc_NL_Std;Oxidation (M)	+	+		2	11042021_Ball_TG_IAP_F8	27216	1871	4140.99	0.995004	83.491	83.491	2.0092e-09	107.3	81.291	7456500	6	0.0501464	0	0	0	0	0		0	0	0	0	0	0		0	0	0	0	0	0		0	0	0	0	0
Q15652	JMJD1C	Probable JmjC domain-containing histone demethylation protein 2C	VSTTAPVTLASSK				OGlcNAc_NL_Std	+	+	+	0	11042021_Ball_TG_IAP_F9	8199	1871	1463.77	0.771904	24.942	24.942	0.0030389	67.385	48.605	12477000	2	0.0585691	0	0	0	0	0		0	0	0	0	0	0		0	0	0	0	0	0		0	0	0	0	0
Q7LBC6	KDM3B	Lysine-specific demethylase 3B	NLFFQCMSQTLPTSNYFTTVSESLADDSSSR				OGlcNAc_NL_Std;Oxidation (M)	+	+		0	11042021_Ball_TG_IAP_F10	52558	2199	3751.65	0.650551	160.34	160.34	4.5753e-07	59.275	46.473	9908200	4	-0.115208	0	0	0	0	0		0	0	0	0	0	0		0	0	0	0	0	0		0	0	0	0	0
Q7LBC6	KDM3B	Lysine-specific demethylase 3B	VEHSPFSSFASQASGSSSSATTVTSK				OGlcNAc_NL_Std	+	+	+	0	11042021_Ball_TG_IAP_F2	19503	2199	2776.27	0.267527	55.855	55.855	3.0679e-32	167.03	148.33	459540000	45	-0.0495562	482210	84969	113750	123560	196370	5.67513	5	0	0	0	0	0		0	0	0	0	0	0		0	0	0	0	0
Q7LBC6	KDM3B	Lysine-specific demethylase 3B	EAGKTLEQVGQGIVASAAVVTTASSTPNTVR				3 OGlcNAc_NL_Std	+	+		1	11042021_Ball_TG_IAP_F5	27870	2199	3650.84	0.837424	83.882	83.882	9.2262e-13	86.315	62.749	9719700	1	0.118039	0	0	0	0	0		0	0	0	0	0	0		0	0	0	0	0	0		0	0	0	0	0
Q7LBC6	KDM3B	Lysine-specific demethylase 3B	VEHSPFSSFASQASGSSSSATTVTSK				3 OGlcNAc_NL_Std	+	+		0	11042021_Ball_TG_IAP_F6	17058	2199	3182.43	0.426272	50.827	50.827	2.1292e-13	100.08	84.577	40337000	5	-0.0776442	0	0	0	0	0		0	0	0	0	0	0		0	0	0	0	0	0		0	0	0	0	0
Q7LBC6	KDM3B	Lysine-specific demethylase 3B	AKQPPSTFVPQINR				OGlcNAc_NL_Std	+	+		1	11042021_Ball_TG_IAP_F8	11251	2199	1784.94	0.942098	34.558	34.558	4.3873e-28	167.97	105.08	4600600	5	0.0810244	0	0	0	0	0		0	0	0	0	0	0		0	0	0	0	0	0		0	0	0	0	0
Q7LBC6	KDM3B	Lysine-specific demethylase 3B	VEHSPFSSFASQASGSSSSATTVTSK				2 OGlcNAc_NL_Std	+	+	+	0	11042021_Ball_TG_IAP_F8	17399	2199	2979.35	0.346899	52.112	52.112	8.3549e-40	177.79	151.04	267950000	30	-0.0636002	373380	67956	84246	97288	145080	5.49444	5	0	0	0	0	0		0	0	0	0	0	0		0	0	0	0	0
Q7LBC6	KDM3B	Lysine-specific demethylase 3B	EEPSNPFLAFVEKVEHSPFSSFASQASGSSSSATTVTSK				2 OGlcNAc_NL_Std	+	+		1	11042021_Ball_TG_IAP_F9	54316	2199	4467.08	0.0765447	162.66	162.66	9.8201e-09	57.192	47.396	66678000	5	-0.0183105	0	0	0	0	0		0	0	0	0	0	0		0	0	0	0	0	0		0	0	0	0	0
Q7LBC6	KDM3B	Lysine-specific demethylase 3B	EEPSNPFLAFVEKVEHSPFSSFASQASGSSSSATTVTSK				OGlcNAc_NL_Std	+	+		1	11042021_Ball_TG_IAP_F9	55849	2199	4264	0.997172	166.54	166.54	1.6169e-08	57.435	44.381	62200000	3	-0.00426648	0	0	0	0	0		0	0	0	0	0	0		0	0	0	0	0	0		0	0	0	0	0
Q7LBC6	KDM3B	Lysine-specific demethylase 3B	KKPLFITTDSSK				OGlcNAc_NL_Std	+	+	+	2	11042021_Ball_TG_IAP_F9	3501	2199	1566.85	0.850489	10.932	10.932	3.4453e-92	234.84	203.41	4050500	4	0.0897376	0	0	0	0	0		0	0	0	0	0	0		0	0	0	0	0	0		0	0	0	0	0
Q7LBC6	KDM3B	Lysine-specific demethylase 3B	LSREEPSNPFLAFVEKVEHSPFSSFASQASGSSSSATTVTSK				2 OGlcNAc_NL_Std	+	+		2	11042021_Ball_TG_IAP_F9	49870	2199	4823.29	0.293748	147.58	147.58	3.5055e-16	83.058	70.286	9032200	2	0.035033	0	0	0	0	0		0	0	0	0	0	0		0	0	0	0	0	0		0	0	0	0	0
Q7LBC6	KDM3B	Lysine-specific demethylase 3B	LSREEPSNPFLAFVEKVEHSPFSSFASQASGSSSSATTVTSK				OGlcNAc_NL_Std	+	+		2	11042021_Ball_TG_IAP_F9	51774	2199	4620.21	0.214376	153.04	153.04	2.6639e-20	88.73	75.771	15238000	4	0.049077	0	0	0	0	0		0	0	0	0	0	0		0	0	0	0	0	0		0	0	0	0	0
Q7LBC6	KDM3B	Lysine-specific demethylase 3B	NLFFQCMSQTLPTSNYFTTVSESLADDSSSR				OGlcNAc_NL_Std	+	+		0	11042021_Ball_TG_IAP_F9	57372	2199	3735.66	0.655637	171.69	171.69	2.2683e-16	97.469	77.294	22462000	7	-0.102765	0	0	0	0	0		0	0	0	0	0	0		0	0	0	0	0	0		0	0	0	0	0
O95198	KLHL2	Kelch-like protein 2	SYAGVTVIDK				2 OGlcNAc_NL_Std				0	11042021_Ball_TG_IAP_F6	34799	444	1457.71	0.713721	105.09	105.09	0.036909	45.68	8.1311	5496900	1	0.00317224	0	0	0	0	0		0	0	0	0	0	0		0	0	0	0	0	0		0	0	0	0	0
Q03164	KMT2A	Histone-lysine N-methyltransferase 2A;MLL cleavage product N320;MLL cleavage product C180	TDLSTTVATPSSGLKK				OGlcNAc_NL_Std				1	03302021_PTMScan_OGlcNAc_IP2	40059	1553	1807.94	0.941489	96.99	96.99	0.029065	82.59	18.549	2623200	1	0.0698356	0	0	0	0	0		0	0	0	0	0	0		0	0	0	0	0	0		0	0	0	0	0
Q03164	KMT2A	Histone-lysine N-methyltransferase 2A;MLL cleavage product N320;MLL cleavage product C180	IGSFAEPSSVSFSSK				OGlcNAc_NL_Std	+	+		0	11042021_Ball_TG_IAP_F1	23581	1553	1731.82	0.820311	71.342	71.342	0.0012125	66.262	39.148	2298900	1	-0.0163265	0	0	0	0	0		0	0	0	0	0	0		0	0	0	0	0	0		0	0	0	0	0
P05783	KRT18	Keratin, type I cytoskeletal 18	SLGSVQAPSYGARPVSSAASVYAGAGGSGSR				OGlcNAc_NL_Std	+	+		1	11042021_Ball_TG_IAP_F10	22235	568	3056.48	0.47992	68.213	68.213	7.0463e-13	96.027	78.083	15642000	3	0.0339389	0	0	0	0	0		0	0	0	0	0	0		0	0	0	0	0	0		0	0	0	0	0
P05783	KRT18	Keratin, type I cytoskeletal 18	STFSTNYR				OGlcNAc_NL_Std	+	+	+	0	11042021_Ball_TG_IAP_F6	5982	568	1177.53	0.525132	18.081	18.081	0.020802	91.041	68.91	7669800	1	-0.0565296	0	0	0	0	0		0	0	0	0	0	0		0	0	0	0	0	0		0	0	0	0	0
P05783	KRT18	Keratin, type I cytoskeletal 18	PVSSAASVYAGAGGSGSR				OGlcNAc_NL_Std	+	+		0	11042021_Ball_TG_IAP_F7	8564	568	1782.84	0.838421	27.768	27.768	1.7307e-128	267.24	213.09	42805000	22	-0.0216851	0	0	0	0	0		0	0	0	0	0	0		0	0	0	0	0	0		0	0	17721	23397	38828
Q9UGP4	LIMD1	LIM domain-containing protein 1	QLSLSSSR				3 OGlcNAc_NL_Std				0	11042021_Ball_TG_IAP_F4	21957	3355	1485.7	0.704612	66.368	66.368	0.044451	45.718	9.3841	5900900	1	-0.0188117	0	0	0	0	0		0	0	0	0	0	0		0	0	0	0	0	0		0	0	0	0	0
Q9P2X8	LINC00474	Putative uncharacterized protein encoded by LINC00474	MLCVSGFTSNLYSSKKDDK				Acetyl (Protein N-term);OGlcNAc_NL_Std				2	11042021_Ball_TG_IAP_F9	25492	3322	2424.12	0.118877	76.755	76.755	0.014148	40.025	7.2907	5591400	1	-0.0362172	0	0	0	0	0		0	0	0	0	0	0		0	0	0	0	0	0		0	0	0	0	0
Q13495	MAMLD1	Mastermind-like domain-containing protein 1	QPPSCQALGSESFLPGSSFAHELAR				OGlcNAc_NL_Std	+	+		0	11042021_Ball_TG_IAP_F1	35684	1690	2875.34	0.344672	107.82	107.82	5.1053e-22	139.85	122.97	131390000	4	-0.0179868	0	0	0	0	0		0	0	0	0	0	0		0	0	0	0	0	0		0	0	0	0	0
Q8IWC1	MAP7D3	MAP7 domain-containing protein 3	QSPQTSFPYK				OGlcNAc_NL_Std	+	+	+	0	11042021_Ball_TG_IAP_F4	9891	2300	1384.65	0.651061	29.973	29.973	0.0091122	81.923	59.183	7872700	1	-0.0258788	0	0	0	0	0		0	0	0	0	0	0		0	0	0	0	0	0		0	0	0	0	0
Q8IWI9	MGA	MAX gene-associated protein	ISPPEPQSFASK	Yes, HCD complete neutral loss.	ISPPEPQS(GlcNAc)FASK	ETD: c8+HexNac, z8 +HexNac	OGlcNAc_NL_Std	+	+	+	0	03302021_PTMScan_OGlcNAc_IP1	9741	2303	1489.73	0.730039	38.372	38.372	1.7294e-05	129.77	89.854	341520000	76	0.0047635	3789600	663230	1123300	1249000	1636400	5.71385	5	212110	38540	62741	71709	85815	5.50363	5	65420	11048	17840	24405	30178	5.92143	5	0	0	0	0
Q8IWI9	MGA	MAX gene-associated protein	ISPPEPQSFASKTGSETK				2 OGlcNAc_NL_Std	+	+		1	11042021_Ball_TG_IAP_F9	9829	2303	2296.1	0.095817	29.794	29.794	2.9923e-05	70.994	45.94	10512000	4	-0.000387033	0	0	0	0	0		0	0	0	0	0	0		0	0	0	0	0	0		0	0	0	0	0
O60502	MGEA5	Protein O-GlcNAcase	ASVVDGTPLVAAPSLNATTVVTTVYQEPIMSQGAALSGEPTTLTK				OGlcNAc_NL_Std	+	+	+	0	03302021_PTMScan_OGlcNAc_IP3	63127	282	4688.4	0.399399	144.29	144.29	1.0357e-05	45.168	40.414	8027800	1	0.202735	0	0	0	0	0		0	0	0	0	0	0		0	47072	7997.6	11411	14275	36897	5.88577	5	0	0	0	0
O60502	MGEA5	Protein O-GlcNAcase	ASVVDGTPLVAAPSLNATTVVTTVYQEPIMSQGAALSGEPTTLTKEEEK				OGlcNAc_NL_Std;Oxidation (M)	+	+		1	11042021_Ball_TG_IAP_F8	41783	282	5219.62	0.617056	126.76	126.76	8.9673e-06	45.082	34.07	24493000	1	0.176032	0	0	0	0	0		0	0	0	0	0	0		0	0	0	0	0	0		0	0	0	0	0
O75030	MITF	Microphthalmia-associated transcription factor	VPVSQTPAINVSVPTTLPSATQVPMEVLK				OGlcNAc_NL_Std;Oxidation (M)	+	+		0	11042021_Ball_TG_IAP_F8	41916	318	3221.71	0.710496	127.03	127.03	0.0011447	42.347	30.267	21852000	1	0.18851	0	0	0	0	0		0	0	0	0	0	0		0	0	0	0	0	0		0	0	0	0	0
O75030	MITF	Microphthalmia-associated transcription factor	VPVSQTPAINVSVPTTLPSATQVPMEVLK				OGlcNAc_NL_Std	+	+		0	11042021_Ball_TG_IAP_F8	46029	318	3205.72	0.715582	139.79	139.79	3.8927e-06	60.728	52.11	31853000	3	0.200953	0	0	0	0	0		0	0	0	0	0	0		0	0	0	0	0	0		0	0	0	0	0
P55198	MLLT6	Protein AF-17	TFGPSGSLPSLSLESPLLGAGIYTSNKDPISHSGGMLR				2 OGlcNAc_NL_Std	+	+		1	11042021_Ball_TG_IAP_F9	47081	1295	4249.11	0.110034	139.11	139.11	1.4378e-08	61.283	50.348	7293900	1	0.115443	0	0	0	0	0		0	0	0	0	0	0		0	0	0	0	0	0		0	0	0	0	0
P08473	MME	Neprilysin	VLINLFVGTDDK				OGlcNAc_NL_Std				0	11042021_Ball_TG_IAP_F3	52797	614	1535.81	0.80829	160.39	160.39	0.017538	69.423	16.096	4943700	1	0.0618178	0	0	0	0	0		0	0	0	0	0	0		0	0	0	0	0	0		0	0	0	0	0
Q6ZNJ1	NBEAL2	Neurobeachin-like protein 2	TTTTTTGLPTPPVPATLAYTHPALTR				OGlcNAc_NL_Std	+	+		0	11042021_Ball_TG_IAP_F8	31078	2155	2881.51	0.507304	94.26	94.26	8.6304e-13	105.16	84.9	68718000	8	0.14181	0	0	0	0	0		0	0	0	0	0	0		0	0	0	0	0	0		0	0	0	0	0
O75376	NCOR1	Nuclear receptor corepressor 1	NQVSSQTPQQPPTSTFQNSPSALVSTPVR				2 OGlcNAc_NL_Std	+	+		0	11042021_Ball_TG_IAP_F3	23863	347	3488.69	0.6907	72.829	72.829	6.9941e-08	79.762	68.021	9589700	2	0.0459026	0	0	0	0	0		0	0	0	0	0	0		0	0	0	0	0	0		0	0	0	0	0
O75376	NCOR1	Nuclear receptor corepressor 1	NQVSSQTPQQPPTSTFQNSPSALVSTPVR				OGlcNAc_NL_Std	+	+		0	11042021_Ball_TG_IAP_F5	25537	347	3285.61	0.611328	76.739	76.739	0.00035221	45.07	34.363	5599400	1	0.0599465	0	0	0	0	0		0	0	0	0	0	0		0	0	0	0	0	0		0	0	0	0	0
O75376	NCOR1	Nuclear receptor corepressor 1	AAVIPPMVSCTPCNIPIGTPVSGYALYQR				2 OGlcNAc_NL_Std;Oxidation (M)	+	+		0	11042021_Ball_TG_IAP_F9	40767	347	3553.71	0.714278	125.56	125.56	1.227e-05	55.158	37.511	26670000	5	0.0395694	0	0	0	0	0		0	0	0	0	0	0		0	0	0	0	0	0		0	0	0	0	0
O75376	NCOR1	Nuclear receptor corepressor 1	AAVIPPMVSCTPCNIPIGTPVSGYALYQR				OGlcNAc_NL_Std;Oxidation (M)	+	+		0	11042021_Ball_TG_IAP_F9	42165	347	3350.63	0.634905	124	124	1.4265e-05	56.041	38.965	12901000	3	0.0536134	0	0	0	0	0		0	0	0	0	0	0		0	0	0	0	0	0		0	0	0	0	0
O75376	NCOR1	Nuclear receptor corepressor 1	AAVIPPMVSCTPCNIPIGTPVSGYALYQR				2 OGlcNAc_NL_Std	+	+		0	11042021_Ball_TG_IAP_F9	45046	347	3537.72	0.719363	132.83	132.83	1.0128e-06	65.775	52.134	138050000	8	0.0520124	0	0	0	0	0		0	0	0	0	0	0		0	0	0	0	0	0		0	0	0	0	0
O75376	NCOR1	Nuclear receptor corepressor 1	AAVIPPMVSCTPCNIPIGTPVSGYALYQR				OGlcNAc_NL_Std	+	+		0	11042021_Ball_TG_IAP_F9	46685	347	3334.64	0.639991	138	138	2.3084e-08	109.38	66.734	83770000	7	0.0660564	0	0	0	0	0		0	0	0	0	0	0		0	0	0	0	0	0		0	0	0	0	0
Q9Y618	NCOR2	Nuclear receptor corepressor 2	KGHVLSYEGGMSVTQCSK				OGlcNAc_NL_Std;Oxidation (M)				1	09022020_Agnice_Eluent	8047	3621	2186	0.998368	21.347	21.347	0.045553	51.566	10.722	0	1	-0.0471909	0	0	0	0	0		0	0	0	0	0	0		0	0	0	0	0	0		0	0	0	0	0
Q9Y618	NCOR2	Nuclear receptor corepressor 2	VVTLAQHISEVITQDYTR				2 OGlcNAc_NL_Std	+	+		0	11042021_Ball_TG_IAP_F8	25568	3621	2478.25	0.248964	78.317	78.317	3.9178e-08	98.74	83.971	4835400	1	0.0689691	0	0	0	0	0		0	0	0	0	0	0		0	0	0	0	0	0		0	0	0	0	0
Q9Y618	NCOR2	Nuclear receptor corepressor 2	VVTLAQHISEVITQDYTR				OGlcNAc_NL_Std	+	+		0	11042021_Ball_TG_IAP_F9	30117	3621	2275.17	0.169591	90.383	90.383	1.0017e-29	188.44	171.55	25862000	2	0.0830131	0	0	0	0	0		0	0	0	0	0	0		0	0	0	0	0	0		0	0	0	0	0
Q9H3P2	NELFA	Negative elongation factor A	LGSLNNEPALPSTSYLPSTPSVVPASSYIPSSETPPAPSSR				OGlcNAc_NL_Std	+	+		0	11042021_Ball_TG_IAP_F8	44748	3029	4357.15	0.148922	135.51	135.51	3.3269e-09	67.684	54.041	18066000	3	0.104633	0	0	0	0	0		0	0	0	0	0	0		0	0	0	0	0	0		0	0	0	0	0
Q12857	NFIA	Nuclear factor 1 A-type	SGFSSPSPSQTSSLGTAFTQHHRPVITGPR				2 OGlcNAc_NL_Std;Phospho (STY)	+	+		1	11042021_Ball_TG_IAP_F7	22122	1621	3609.67	0.673684	66.935	66.935	2.3262e-05	53.844	42.321	3074000	1	-0.0267661	0	0	0	0	0		0	0	0	0	0	0		0	0	0	0	0	0		0	0	0	0	0
Q12857	NFIA	Nuclear factor 1 A-type	ASPHATPSTLHFPTSPIIQQPGPYFSHPAIR				OGlcNAc_NL_Std;Phospho (STY)	+	+		0	11042021_Ball_TG_IAP_F8	33509	1621	3634.76	0.760983	98.477	98.477	2.0905e-32	152.35	103.87	155060000	20	0.0489926	8858	0	1752.4	2334.3	5326.6		4	0	0	0	0	0		0	0	0	0	0	0		0	0	0	0	0
Q12857	NFIA	Nuclear factor 1 A-type	ASPHATPSTLHFPTSPIIQQPGPYFSHPAIR				OGlcNAc_NL_Std	+	+	+	0	11042021_Ball_TG_IAP_F9	31259	1621	3554.79	0.794652	85.083	85.083	0	492.89	443.58	216740000	40	0.119447	4939.9	0	0	0	4043.6		2	0	0	0	0	0		0	38337	5763.7	9999.8	12675	36422	6.65146	5	0	0	0	0
Q6P4R8	NFRKB	Nuclear factor related to kappa-B-binding protein	NIILTTMPAGTK				OGlcNAc_NL_Std;Oxidation (M)	+	+	+	0	11042021_Ball_TG_IAP_F1	13565	2114	1477.77	0.769796	40.771	40.771	0.028679	48.004	28.733	4155100	2	0.0500215	0	0	0	0	0		0	0	0	0	0	0		0	0	0	0	0	0		0	0	0	0	0
Q6P4R8	NFRKB	Nuclear factor related to kappa-B-binding protein	NIILTTMPAGTK				OGlcNAc_NL_Std	+	+	+	0	11042021_Ball_TG_IAP_F1	19186	2114	1461.77	0.774881	57.139	57.139	0.0028159	95.401	78.769	16787000	4	0.0624646	0	0	0	0	0		0	0	0	0	0	0		0	0	0	0	0	0		0	0	0	0	0
Q6P4R8	NFRKB	Nuclear factor related to kappa-B-binding protein	IQTVPASHLQQGTASGSSK				OGlcNAc_NL_Std	+	+		0	11042021_Ball_TG_IAP_F5	5033	2114	2099.05	0.049476	15.295	15.295	4.3855e-08	98.121	76.281	6047900	1	0.0439132	0	0	0	0	0		0	0	0	0	0	0		0	0	0	0	0	0		0	0	0	0	0
Q6P4R8	NFRKB	Nuclear factor related to kappa-B-binding protein	VVAQPSLPAVPQQSGGPAQTLPQMPAGPQIR				OGlcNAc_NL_Std	+	+		0	11042021_Ball_TG_IAP_F6	36337	2114	3322.73	0.73436	109.65	109.65	7.8476e-07	58.08	40.286	5190600	1	0.165902	0	0	0	0	0		0	0	0	0	0	0		0	0	0	0	0	0		0	0	0	0	0
Q96MY1	NOL4L	Nucleolar protein 4-like	DSAAITHSTYSLPASSYSQDPVYANGGLNYSYR				OGlcNAc_NL_Std	+	+		0	11042021_Ball_TG_IAP_F5	34421	2742	3757.7	0.701993	103.35	103.35	5.4615e-49	172.18	159.77	10462000	3	-0.0665497	0	0	0	0	0		0	0	0	0	0	0		0	0	0	0	0	0		0	0	0	0	0
Q15233	NONO	Non-POU domain-containing octamer-binding protein	FGQAATMEGIGAIGGTPPAFNR				OGlcNAc_NL_Std	+	+		0	11042021_Ball_TG_IAP_F4	34106	1833	2365.14	0.137245	102.92	102.92	0.0010125	55.206	35.883	3670700	1	0.00928199	0	0	0	0	0		0	0	0	0	0	0		0	0	0	0	0	0		0	0	0	0	0
Q04721	NOTCH2	Neurogenic locus notch homolog protein 2;Notch 2 extracellular truncation;Notch 2 intracellular domain	YSCVCSPGFTGQR				OGlcNAc_NL_Std	+	+		0	11042021_Ball_TG_IAP_F2	12310	1563	1720.72	0.718505	36.753	36.753	2.2286e-09	154.65	127	11964000	3	-0.113025	0	0	0	0	0		0	0	0	0	0	0		0	0	0	0	0	0		0	0	0	0	0
P49790	NUP153	Nuclear pore complex protein Nup153	STEANVLPPSSIGFTFSVPVAK	Yes	STEANVLPPSSIGFT(GlcNAc)FS(GlcNAc)VPVAK	ETD: z5 no GlcNAc, z6+GlcNAc, C11 no GlcNAc, C12 no GlcNAc	OGlcNAc_NL_Std				0	03302021_PTMScan_OGlcNAc_IP3	49543	1176	2450.26	0.258072	114.07	114.07	0.014236	75.682	28.592	1083700	1	0.0909531	0	0	0	0	0		0	0	0	0	0	0		0	0	0	0	0	0		0	0	0	0	0
P49790	NUP153	Nuclear pore complex protein Nup153	TAELSGSSSTLEPIISSSAHHVTTVNSTNCK				OGlcNAc_NL_Std	+	+		0	11042021_Ball_TG_IAP_F1	20621	1176	3417.62	0.620572	62.42	62.42	0.00034938	43.31	29.579	2088300	1	0.00846634	0	0	0	0	0		0	0	0	0	0	0		0	0	0	0	0	0		0	0	0	0	0
P49790	NUP153	Nuclear pore complex protein Nup153	STFSFSMTKPSEK				OGlcNAc_NL_Std;Oxidation (M)	+	+		1	11042021_Ball_TG_IAP_F2	8987	1176	1694.77	0.770918	26.75	26.75	0.017343	70.056	43.621	12998000	2	-0.0486768	0	0	0	0	0		0	0	0	0	0	0		0	0	0	0	0	0		0	0	0	0	0
P49790	NUP153	Nuclear pore complex protein Nup153	STFSFSMTKPSEK				OGlcNAc_NL_Std	+	+	+	1	11042021_Ball_TG_IAP_F2	16976	1176	1678.78	0.776003	50.941	50.941	1.2832e-20	155.07	122.44	6262800	5	-0.0362337	0	0	0	0	0		0	0	0	0	0	0		0	0	0	0	0	0		0	0	0	0	0
P49790	NUP153	Nuclear pore complex protein Nup153	CQPVFSFGNSEQTKDENSSK				OGlcNAc_NL_Std	+	+		1	11042021_Ball_TG_IAP_F4	14691	1176	2491.08	0.080912	44.417	44.417	1.3276e-16	160.97	143.75	23947000	5	-0.104985	0	0	0	0	0		0	0	0	0	0	0		0	0	0	0	0	0		0	0	0	0	0
P49790	NUP153	Nuclear pore complex protein Nup153	SGFKGFDTSSSSSNSAASSSFK				OGlcNAc_NL_Std	+	+		1	11042021_Ball_TG_IAP_F9	14636	1176	2375.04	0.0400931	44.575	44.575	0.0013526	54.223	37.916	11401000	3	-0.0924254	0	0	0	0	0		0	0	0	0	0	0		0	0	0	0	0	0		0	0	0	0	0
P49790	NUP153	Nuclear pore complex protein Nup153	STEANVLPPSSIGFTFSVPVAK				2 OGlcNAc_NL_Std	+	+	+	0	11042021_Ball_TG_IAP_F9	43769	1176	2653.34	0.337444	116.45	116.45	5.216e-08	117.92	100.56	94267000	39	0.0769091	0	0	0	0	0		0	94803	18342	21583	26884	50873	5.16863	5	1719900	338790	418090	465170	924870	5.0766	5	0	0	0	0
P35658	NUP214	Nuclear pore complex protein Nup214	LGELLFPSSLAGETLGSFSGLR				OGlcNAc_NL_Std	+	+	+	0	03302021_PTMScan_OGlcNAc_IP3	65852	1000	2453.27	0.268971	154.35	154.35	1.804e-21	163.79	140.32	60353000	18	0.100467	25851	4530.7	3733.8	6383.8	10270	5.70574	5	179520	36366	40267	51279	79890	4.93648	5	427010	85944	101010	115420	183770	4.96847	5	0	0	0	0
P35658	NUP214	Nuclear pore complex protein Nup214	TGGFGAAPVFGSPPTFGGSPGFGGVPAFGSAPAFTSPLGSTGGK				OGlcNAc_NL_Std	+	+	+	0	03302021_PTMScan_OGlcNAc_IP3	68034	1000	4158	0.0010758	162.03	162.03	1.0568e-09	69.353	56.581	248170000	12	0.0483953	61812	12575	12909	11556	31368	4.91547	5	0	0	0	0	0		0	83268	18699	18504	20399	44595	4.45307	5	0	0	0	0
P35658	NUP214	Nuclear pore complex protein Nup214	LDASAAAAPASLPPSSPAAPIATFSLLPAGGAPTVFSFGSSSLK				OGlcNAc_NL_Std	+	+		0	11042021_Ball_TG_IAP_F10	56578	1000	4300.22	0.215485	174.52	174.52	7.312e-09	56.769	46.531	52795000	5	0.197386	0	0	0	0	0		0	0	0	0	0	0		0	0	0	0	0	0		0	0	0	0	0
P35658	NUP214	Nuclear pore complex protein Nup214	LDASAAAAPASLPPSSPAAPIATFSLLPAGGAPTVFSFGSSSLK				OGlcNAc_NL_Std;Phospho (STY)	+	+		0	11042021_Ball_TG_IAP_F10	61554	1000	4380.18	0.181816	186.97	186.97	4.8765e-07	56.055	41.573	67886000	4	0.126932	0	0	0	0	0		0	0	0	0	0	0		0	0	0	0	0	0		0	0	0	0	0
P35658	NUP214	Nuclear pore complex protein Nup214	TGGFGAAPVFGSPPTFGGSPGFGGVPAFGSAPAFTSPLGSTGGK				2 OGlcNAc_NL_Std	+	+		0	11042021_Ball_TG_IAP_F10	55020	1000	4361.08	0.0804483	167.55	167.55	7.9834e-06	47.457	27.688	7844500	1	0.0343513	0	0	0	0	0		0	0	0	0	0	0		0	0	0	0	0	0		0	0	0	0	0
P35658	NUP214	Nuclear pore complex protein Nup214	TSFSFGSQQTNSTVPPSAPPPTTAATPLPTSFPTLSFGSLLSSATTPSLPMSAGR				2 OGlcNAc_NL_Std	+	+		0	11042021_Ball_TG_IAP_F10	60053	1000	5885.87	0.872102	183.11	183.11	9.8967e-11	62.626	47.327	79087000	3	0.1246	0	0	0	0	0		0	0	0	0	0	0		0	0	0	0	0	0		0	0	0	0	0
P35658	NUP214	Nuclear pore complex protein Nup214	TFGGFASSSFGEQKPTGTFSSGGGSVASQGFGFSSPNK				3 OGlcNAc_NL_Std	+	+		1	11042021_Ball_TG_IAP_F8	34252	1000	4299.92	0.924401	104.01	104.01	7.4642e-06	52.777	38.294	34967000	4	-0.093564	0	0	0	0	0		0	0	0	0	0	0		0	0	0	0	0	0		0	0	0	0	0
P35658	NUP214	Nuclear pore complex protein Nup214	TFGGFASSSFGEQKPTGTFSSGGGSVASQGFGFSSPNK				2 OGlcNAc_NL_Std	+	+		1	11042021_Ball_TG_IAP_F8	35221	1000	4096.85	0.845029	107.52	107.52	4.4949e-17	86.081	67.214	238260000	15	-0.07952	0	0	0	0	0		0	0	0	0	0	0		0	0	0	0	0	0		0	0	0	0	0
P35658	NUP214	Nuclear pore complex protein Nup214	TFGGFASSSFGEQKPTGTFSSGGGSVASQGFGFSSPNK				OGlcNAc_NL_Std	+	+		1	11042021_Ball_TG_IAP_F8	36161	1000	3893.77	0.765656	110.47	110.47	2.4463e-47	164.98	144.54	390490000	25	-0.0654761	0	0	0	0	0		0	0	0	0	0	0		0	0	0	0	0	0		0	0	0	0	0
P35658	NUP214	Nuclear pore complex protein Nup214	IETAVTSTPSASGQFSKPFSFSPSGTGFNFGIITPTPSSNFTAAQGATPSTK				3 OGlcNAc_NL_Std	+	+		1	11042021_Ball_TG_IAP_F9	48911	1000	5819.77	0.774162	144.69	144.69	1.8157e-06	47.202	36.779	5241800	1	0.0570656	0	0	0	0	0		0	0	0	0	0	0		0	0	0	0	0	0		0	0	0	0	0
P35658	NUP214	Nuclear pore complex protein Nup214	IETAVTSTPSASGQFSKPFSFSPSGTGFNFGIITPTPSSNFTAAQGATPSTK				2 OGlcNAc_NL_Std	+	+		1	11042021_Ball_TG_IAP_F9	49784	1000	5616.69	0.694789	147.28	147.28	0.00061599	40.189	30.448	15043000	1	0.0711096	0	0	0	0	0		0	0	0	0	0	0		0	0	0	0	0	0		0	0	0	0	0
Q8NFH5	NUP35	Nucleoporin NUP53	ASTSDYQVISDR				OGlcNAc_NL_Std	+	+	+	0	11042021_Ball_TG_IAP_F4	10595	2444	1543.7	0.700196	33.824	33.824	3.7945e-17	204.85	174.6	42956000	8	-0.0499063	0	0	0	0	0		0	0	0	0	0	0		0	0	0	0	0	0		0	476340	92113	126980	161860
Q8NFH5	NUP35	Nucleoporin NUP53	SGAPPVRSIYDDISSPGLGSTPLTSR				OGlcNAc_NL_Std	+	+		1	11042021_Ball_TG_IAP_F7	33465	2444	2832.41	0.414131	101.68	101.68	1.9628e-05	69.674	55.081	7211100	2	0.071221	0	0	0	0	0		0	0	0	0	0	0		0	0	0	0	0	0		0	0	0	0	0
Q7Z3B4	NUP54	Nucleoporin p54	AFNFGAPSGTSGTAAATAAPAGGFGGFGTTSTTAGSAFSFSAPTNTGTTGLFGGTQNK				3 OGlcNAc_NL_Std;Acetyl (Protein N-term)	+	+	+	0	11042021_Ball_TG_IAP_F9	59749	2213	5958.71	0.714415	173.87	173.87	6.9615e-11	58.929	52.063	235750000	5	-0.0665936	0	0	0	0	0		0	0	0	0	0	0		0	329790	67664	68569	84457	221700	4.87394	5	0	0	0	0
P37198	NUP62	Nuclear pore glycoprotein p62	SGFNFGGTGAPTGGFTFGTAK				Acetyl (Protein N-term);OGlcNAc_NL_Std	+	+	+	0	11042021_Ball_TG_IAP_F9	47796	1018	2223.01	0.0120278	131.27	131.27	3.4505e-195	308.26	277.43	496410000	23	-0.0505577	478490	90990	107170	114950	279990	5.25871	5	16443	2662.4	3534.3	3880.6	7654.7	6.17601	5	0	0	0	0	0		0	0	0	0	0
P52948	NUP98	Nuclear pore complex protein Nup98-Nup96;Nuclear pore complex protein Nup98;Nuclear pore complex protein Nup96	KGPQNQVGAGTTTGLFGSSPATSSATGLFSSSTTNSGFAYGQNK				4 OGlcNAc_NL_Std	+	+		1	11042021_Ball_TG_IAP_F7	33085	1253	5080.34	0.343277	100.86	100.86	1.2959e-06	51.774	40.914	43234000	2	-0.0336808	0	0	0	0	0		0	0	0	0	0	0		0	0	0	0	0	0		0	0	0	0	0
P52948	NUP98	Nuclear pore complex protein Nup98-Nup96;Nuclear pore complex protein Nup98;Nuclear pore complex protein Nup96	KGPQNQVGAGTTTGLFGSSPATSSATGLFSSSTTNSGFAYGQNK				3 OGlcNAc_NL_Std	+	+		1	11042021_Ball_TG_IAP_F8	34951	1253	4877.26	0.263905	106.09	106.09	1.9372e-14	76.242	67.03	14052000	1	-0.0196368	0	0	0	0	0		0	0	0	0	0	0		0	0	0	0	0	0		0	0	0	0	0
P52948	NUP98	Nuclear pore complex protein Nup98-Nup96;Nuclear pore complex protein Nup98;Nuclear pore complex protein Nup96	KGPQNQVGAGTTTGLFGSSPATSSATGLFSSSTTNSGFAYGQNK				2 OGlcNAc_NL_Std	+	+		1	11042021_Ball_TG_IAP_F8	36018	1253	4674.18	0.184532	109.2	109.2	2.2339e-09	66.044	51.989	9959800	1	-0.00559282	0	0	0	0	0		0	0	0	0	0	0		0	0	0	0	0	0		0	0	0	0	0
O15294	OGT	UDP-N-acetylglucosamine--peptide N-acetylglucosaminyltransferase 110 kDa subunit	ISPTFADAYSNMGNTLK				2 OGlcNAc_NL_Std	+	+		0	11042021_Ball_TG_IAP_F9	30465	185	2235.03	0.0252946	91.365	91.365	0.00099683	54.368	29.575	9427600	2	-0.042817	0	0	0	0	0		0	0	0	0	0	0		0	0	0	0	0	0		0	0	0	0	0
Q9Y6V0	PCLO	Protein piccolo	SCTAQQPATTLPEDR				OGlcNAc_NL_Std	+	+		0	11042021_Ball_TG_IAP_F3	6279	3649	1876.85	0.847271	19.16	19.16	8.8315e-29	224.33	190.33	10251000	2	-0.0560791	0	0	0	0	0		0	0	0	0	0	0		0	0	0	0	0	0		0	0	0	0	0
Q9NR12	PDLIM7	PDZ and LIM domain protein 7	YTFAPSVSLNK				OGlcNAc_NL_Std	+	+	+	0	11042021_Ball_TG_IAP_F1	22886	3153	1428.71	0.713661	64.078	64.078	1.5443e-05	134.98	106.77	56570000	8	0.0164527	234400	44021	69430	73411	166060	5.32473	5	0	0	0	0	0		0	0	0	0	0	0		0	0	0	0	0
Q9NR12	PDLIM7	PDZ and LIM domain protein 7	ASAPAADPPRYTFAPSVSLNK				OGlcNAc_NL_Std	+	+		1	11042021_Ball_TG_IAP_F10	22629	3153	2362.18	0.18049	69.612	69.612	0.0037169	48.315	28.992	58216000	3	0.0538871	0	0	0	0	0		0	0	0	0	0	0		0	0	0	0	0	0		0	0	0	0	0
O15018	PDZD2	PDZ domain-containing protein 2;Processed PDZ domain-containing protein 2	SATGMVQLVVASKENSAEDLLR				2 OGlcNAc_NL_Std;Oxidation (M)				1	11042021_Ball_TG_IAP_F9	48558	155	2739.35	0.34842	143.88	143.88	0.016559	43.798	9.8894	39968000	2	0.0483194	0	0	0	0	0		0	0	0	0	0	0		0	0	0	0	0	0		0	0	0	0	0
Q8IZ21	PHACTR4	Phosphatase and actin regulator 4	FIISTSITTAPAATTAATSLAK				5 OGlcNAc_NL_Std	+	+		0	11042021_Ball_TG_IAP_F5	27875	2334	3151.56	0.564663	82.944	82.944	3.2973e-05	62.683	49.495	97988000	9	0.0749431	0	0	0	0	0		0	0	0	0	0	0		0	0	0	0	0	0		0	0	0	0	0
Q8IZ21	PHACTR4	Phosphatase and actin regulator 4	FIISTSITTAPAATTAATSLAK				4 OGlcNAc_NL_Std	+	+		0	11042021_Ball_TG_IAP_F7	29768	2334	2948.49	0.48529	89.311	89.311	5.2331e-09	89.039	68.783	365780000	22	0.0889871	0	0	0	0	0		0	0	0	0	0	0		0	0	0	0	0	0		0	0	0	0	0
Q8IZ21	PHACTR4	Phosphatase and actin regulator 4	FIISTSITTAPAATTAATSLAK				3 OGlcNAc_NL_Std	+	+	+	0	11042021_Ball_TG_IAP_F8	30710	2334	2745.41	0.405918	93.04	93.04	1.2502e-12	104.17	91.29	284800000	24	0.103031	0	0	0	0	0		0	0	0	0	0	0		0	63850	11644	14066	17502	45231	5.48351	5	0	0	0	0
Q8IZ21	PHACTR4	Phosphatase and actin regulator 4	FIISTSITTAPAATTAATSLAK				2 OGlcNAc_NL_Std	+	+		0	11042021_Ball_TG_IAP_F9	33629	2334	2542.33	0.326545	95.449	95.449	1.4533e-11	97.417	84.539	93701000	7	0.117075	0	0	0	0	0		0	0	0	0	0	0		0	0	0	0	0	0		0	0	0	0	0
Q9H814	PHAX	Phosphorylated adapter RNA export protein	AFQNTATACAPVSHYR				OGlcNAc_NL_Std	+			0	11042021_Ball_TG_IAP_F7	9187	3069	1995.91	0.910874	27.798	27.798	0.0017088	57.009	38.596	2829700	1	-0.047245	0	0	0	0	0		0	0	0	0	0	0		0	0	0	0	0	0		0	0	0	0	0
Q8NDX5	PHC3	Polyhomeotic-like protein 3	MQQPQISVYSGSDR				OGlcNAc_NL_Std;Oxidation (M)	+	+		0	11042021_Ball_TG_IAP_F3	11663	2429	1813.82	0.815242	38.619	38.619	5.9578e-15	169.62	132.28	28712000	21	-0.0591127	0	0	0	0	0		0	0	0	0	0	0		0	0	0	0	0	0		0	0	0	46662	55723
Q8NDX5	PHC3	Polyhomeotic-like protein 3	MQQPQISVYSGSDR				OGlcNAc_NL_Std	+	+		0	11042021_Ball_TG_IAP_F3	15752	2429	1797.82	0.820328	48.925	48.925	1.466e-20	154.56	119.67	37453000	13	-0.0466697	0	0	0	0	0		0	0	0	0	0	0		0	0	0	0	0	0		0	0	0	0	0
Q8NDX5	PHC3	Polyhomeotic-like protein 3	SQASSSTSGSITQQTMLLGSTSPTLTASQAQMYLR				3 OGlcNAc_NL_Std	+	+		0	11042021_Ball_TG_IAP_F6	39936	2429	4227.99	0.988658	120.64	120.64	2.7245e-09	69.094	59.124	19155000	2	0.00378294	0	0	0	0	0		0	0	0	0	0	0		0	0	0	0	0	0		0	0	0	0	0
Q8NDX5	PHC3	Polyhomeotic-like protein 3	SQASSSTSGSITQQTMLLGSTSPTLTASQAQMYLR				2 OGlcNAc_NL_Std	+	+		0	11042021_Ball_TG_IAP_F8	40794	2429	4024.91	0.909285	123.45	123.45	5.2892e-05	46.54	31.021	5201900	1	0.0178269	0	0	0	0	0		0	0	0	0	0	0		0	0	0	0	0	0		0	0	0	0	0
Q96BD5	PHF21A	PHD finger protein 21A	FTPTTLPTSQNSIHPVR				2 OGlcNAc_NL_Std	+	+		0	11042021_Ball_TG_IAP_F8	15029	2641	2301.15	0.148856	46.279	46.279	4.3521e-07	127.01	102.41	46963000	8	0.0503272	0	0	0	0	0		0	0	0	0	0	0		0	0	0	0	0	0		0	0	0	0	0
Q92576	PHF3	PHD finger protein 3	QVKDMYLIPLGATDK				OGlcNAc_NL_Std				1	11042021_Ball_TG_IAP_F3	39989	2556	1893.98	0.975766	122.19	122.19	0.0026903	54.471	18.812	0	2	0.0645368	0	0	0	0	0		0	0	0	0	0	0		0	0	0	0	0	0		0	0	0	0	0
Q13492	PICALM	Phosphatidylinositol-binding clathrin assembly protein	KPHTSLTTAASPVSTSAGGIMTAPAIDIFSTPSSSNSTSK				4 OGlcNAc_NL_Std;Oxidation (M)	+	+		1	11042021_Ball_TG_IAP_F8	27386	1689	4733.25	0.248831	83.696	83.696	9.1948e-13	77.982	61.768	97248000	3	0.0315369	0	0	0	0	0		0	0	0	0	0	0		0	0	0	0	0	0		0	0	0	0	0
Q13492	PICALM	Phosphatidylinositol-binding clathrin assembly protein	KPHTSLTTAASPVSTSAGGIMTAPAIDIFSTPSSSNSTSK				3 OGlcNAc_NL_Std;Oxidation (M)	+	+		1	11042021_Ball_TG_IAP_F8	28157	1689	4530.17	0.169459	88.988	88.988	2.0674e-18	84.969	74.33	108500000	11	0.0455809	0	0	0	0	0		0	0	0	0	0	0		0	0	0	0	0	0		0	0	0	0	0
Q13492	PICALM	Phosphatidylinositol-binding clathrin assembly protein	KPHTSLTTAASPVSTSAGGIMTAPAIDIFSTPSSSNSTSK				3 OGlcNAc_NL_Std;Oxidation (M);Phospho (STY)	+	+		1	11042021_Ball_TG_IAP_F8	30265	1689	4610.14	0.135789	92.257	92.257	1.0808e-08	77.788	63.083	20805000	4	-0.0248732	0	0	0	0	0		0	0	0	0	0	0		0	0	0	0	0	0		0	0	0	0	0
Q13492	PICALM	Phosphatidylinositol-binding clathrin assembly protein	KPHTSLTTAASPVSTSAGGIMTAPAIDIFSTPSSSNSTSK				2 OGlcNAc_NL_Std;Oxidation (M);Phospho (STY)	+	+		1	11042021_Ball_TG_IAP_F8	30979	1689	4407.06	0.0564167	94.197	94.197	0.0080727	40.037	30.067	43407000	1	-0.0108292	0	0	0	0	0		0	0	0	0	0	0		0	0	0	0	0	0		0	0	0	0	0
Q13492	PICALM	Phosphatidylinositol-binding clathrin assembly protein	KPHTSLTTAASPVSTSAGGIMTAPAIDIFSTPSSSNSTSK				4 OGlcNAc_NL_Std	+	+		1	11042021_Ball_TG_IAP_F8	32272	1689	4717.25	0.253917	98.334	98.334	2.0338e-09	71.267	57.422	92894000	3	0.04398	0	0	0	0	0		0	0	0	0	0	0		0	0	0	0	0	0		0	0	0	0	0
Q13492	PICALM	Phosphatidylinositol-binding clathrin assembly protein	KPHTSLTTAASPVSTSAGGIMTAPAIDIFSTPSSSNSTSK				3 OGlcNAc_NL_Std	+	+		1	11042021_Ball_TG_IAP_F8	33027	1689	4514.17	0.174544	100.42	100.42	4.175e-14	80.22	64.92	178340000	7	0.0580239	0	0	0	0	0		0	0	0	0	0	0		0	0	0	0	0	0		0	0	0	0	0
Q13492	PICALM	Phosphatidylinositol-binding clathrin assembly protein	KPHTSLTTAASPVSTSAGGIMTAPAIDIFSTPSSSNSTSK				4 OGlcNAc_NL_Std;Phospho (STY)	+	+		1	11042021_Ball_TG_IAP_F8	35087	1689	4797.22	0.220247	106.27	106.27	2.7459e-08	67.062	53.816	21742000	2	-0.0264741	0	0	0	0	0		0	0	0	0	0	0		0	0	0	0	0	0		0	0	0	0	0
Q13492	PICALM	Phosphatidylinositol-binding clathrin assembly protein	KPHTSLTTAASPVSTSAGGIMTAPAIDIFSTPSSSNSTSK				3 OGlcNAc_NL_Std;Phospho (STY)	+	+		1	11042021_Ball_TG_IAP_F8	35747	1689	4594.14	0.140875	108.43	108.43	4.933e-13	89.904	78.662	46235000	3	-0.0124302	0	0	0	0	0		0	0	0	0	0	0		0	0	0	0	0	0		0	0	0	0	0
Q13492	PICALM	Phosphatidylinositol-binding clathrin assembly protein	KPHTSLTTAASPVSTSAGGIMTAPAIDIFSTPSSSNSTSK				2 OGlcNAc_NL_Std;Phospho (STY)	+	+		1	11042021_Ball_TG_IAP_F8	36516	1689	4391.06	0.0615021	110.73	110.73	8.6611e-14	78.651	67.944	26358000	1	0.00161382	0	0	0	0	0		0	0	0	0	0	0		0	0	0	0	0	0		0	0	0	0	0
Q13492	PICALM	Phosphatidylinositol-binding clathrin assembly protein	KPHTSLTTAASPVSTSAGGIMTAPAIDIFSTPSSSNSTSK				2 OGlcNAc_NL_Std;Oxidation (M)	+	+		1	11042021_Ball_TG_IAP_F9	29527	1689	4327.09	0.0900863	88.399	88.399	5.8246e-22	97.629	83.146	19586000	3	0.0596249	0	0	0	0	0		0	0	0	0	0	0		0	0	0	0	0	0		0	0	0	0	0
Q13492	PICALM	Phosphatidylinositol-binding clathrin assembly protein	KPHTSLTTAASPVSTSAGGIMTAPAIDIFSTPSSSNSTSK				2 OGlcNAc_NL_Std	+	+		1	11042021_Ball_TG_IAP_F9	34866	1689	4311.1	0.0951717	103.09	103.09	7.2356e-14	82.266	68.859	48695000	4	0.0720679	0	0	0	0	0		0	0	0	0	0	0		0	0	0	0	0	0		0	0	0	0	0
Q9Y446	PKP3	Plakophilin-3	YSLVSEQLEPAATSTYR				OGlcNAc_NL_Std	+	+		0	11042021_Ball_TG_IAP_F2	27243	3564	2117.02	0.0164445	81.925	81.925	5.7255e-06	112.96	95.002	7650200	4	0.00261695	0	0	0	0	0		0	0	0	0	0	0		0	0	0	0	0	0		0	0	0	0	0
Q7Z3K3	POGZ	Pogo transposable element with ZNF domain	LAPSFPSPPAVSIASFVTVK				2 OGlcNAc_NL_Std	+	+		0	11042021_Ball_TG_IAP_F9	47337	2215	2420.27	0.272659	140.05	140.05	0.00010527	56.527	38.783	37829000	11	0.119334	0	0	0	0	0		0	0	0	0	0	0		0	0	0	0	0	0		0	0	0	0	0
P28069	POU1F1	Pituitary-specific positive transcription factor 1	TSLNQSLFSISK				OGlcNAc_NL_Std	+	+	+	0	11042021_Ball_TG_IAP_F5	29792	904	1526.78	0.782803	90.674	90.674	0.036684	46.158	16.685	3334700	1	0.0404831	0	0	0	0	0		0	0	0	0	0	0		0	0	0	0	0	0		0	0	0	0	0
O14974	PPP1R12A	Protein phosphatase 1 regulatory subunit 12A	YRPVSTSSSTTPSSSLSTMSSSLYASSQLNRPNSLVGITSAYSR				2 OGlcNAc_NL_Std;Oxidation (M)	+	+		2	11042021_Ball_TG_IAP_F9	33124	149	5036.4	0.404438	98.988	98.988	0.00063631	40.295	32.426	8764000	1	0.0476916	0	0	0	0	0		0	0	0	0	0	0		0	0	0	0	0	0		0	0	0	0	0
O14974	PPP1R12A	Protein phosphatase 1 regulatory subunit 12A	YRPVSTSSSTTPSSSLSTMSSSLYASSQLNRPNSLVGITSAYSR				2 OGlcNAc_NL_Std	+	+		2	11042021_Ball_TG_IAP_F9	39805	149	5020.41	0.409523	117.42	117.42	9.7937e-16	83.058	71.334	12943000	1	0.0601346	0	0	0	0	0		0	0	0	0	0	0		0	0	0	0	0	0		0	0	0	0	0
Q8WUF5	PPP1R13L	RelA-associated inhibitor	GPSPRPPATAYDAPASAFGSSLLGSGGSAFAPPLR				OGlcNAc_NL_Std	+	+		1	11042021_Ball_TG_IAP_F9	43477	2505	3529.75	0.747762	128.39	128.39	2.795e-32	137.25	116.37	40249000	5	0.0840777	0	0	0	0	0		0	0	0	0	0	0		0	0	0	0	0	0		0	0	0	0	0
Q96BP3	PPWD1	Peptidylprolyl isomerase domain and WD repeat-containing protein 1	VYLDNLPSASMYER				OGlcNAc_NL_Std	+	+		0	11042021_Ball_TG_IAP_F6	30519	2645	1859.86	0.86113	91.675	91.675	0.00062506	83.617	42.893	5577800	3	-0.0344063	0	0	0	0	0		0	0	0	0	0	0		0	0	0	0	0	0		0	0	0	0	0
Q86XN7	PROSER1	Proline and serine-rich protein 1	TPSLPTAPVTSIHSTTTTPVPSIFSGLVSLPGPSATPTAATPTPGPTPR				3 OGlcNAc_NL_Std	+	+	+	0	11042021_Ball_TG_IAP_F10	47041	2275	5371.74	0.745034	140.07	140.07	3.0486e-30	126.99	110.41	501810000	16	0.234031	0	0	0	0	0		0	0	0	0	0	0		0	195070	33685	55123	67738	137080	5.791	5	0	0	0	0
Q86XN7	PROSER1	Proline and serine-rich protein 1	TPSLPTAPVTSIHSTTTTPVPSIFSGLVSLPGPSATPTAATPTPGPTPR				2 OGlcNAc_NL_Std	+	+		0	11042021_Ball_TG_IAP_F10	47834	2275	5168.67	0.665661	145.48	145.48	4.3364e-09	63.485	52.474	10226000	2	0.248075	0	0	0	0	0		0	0	0	0	0	0		0	0	0	0	0	0		0	0	0	0	0
Q86XN7	PROSER1	Proline and serine-rich protein 1	GPHPGTSDLHISSTPAATTLPVMIKTEPTSPTPSAFK				2 OGlcNAc_NL_Std	+	+		1	11042021_Ball_TG_IAP_F2	28311	2275	4177.08	0.0776711	84.792	84.792	5.4358e-13	75.248	61.3	5891700	3	0.116215	0	0	0	0	0		0	0	0	0	0	0		0	0	0	0	0	0		0	0	0	0	0
Q86XN7	PROSER1	Proline and serine-rich protein 1	GPSHSGNPSHGTLGLSGTLGR				OGlcNAc_NL_Std	+	+		0	11042021_Ball_TG_IAP_F2	8010	2275	2191.06	0.061772	23.684	23.684	9.1194e-08	121.28	89.89	6670800	4	0.0138836	0	0	0	0	0		0	0	0	0	0	0		0	0	0	0	0	0		0	0	0	0	0
Q86XN7	PROSER1	Proline and serine-rich protein 1	GPHPGTSDLHISSTPAATTLPVMIK				2 OGlcNAc_NL_Std;Oxidation (M)	+	+		0	11042021_Ball_TG_IAP_F7	21612	2275	2949.46	0.464118	66.213	66.213	4.3735e-07	108.89	77.782	27372000	8	0.0673647	0	0	0	0	0		0	0	0	0	0	0		0	0	0	0	0	0		0	0	0	0	0
Q86XN7	PROSER1	Proline and serine-rich protein 1	GPHPGTSDLHISSTPAATTLPVMIK				2 OGlcNAc_NL_Std	+	+		0	11042021_Ball_TG_IAP_F7	24672	2275	2933.47	0.469204	74.163	74.163	5.2694e-82	220.19	185.69	30744000	9	0.0798077	0	0	0	0	0		0	0	0	0	0	0		0	0	0	0	0	0		0	0	0	0	0
Q86XN7	PROSER1	Proline and serine-rich protein 1	GPHPGTSDLHISSTPAATTLPVMIK				OGlcNAc_NL_Std;Oxidation (M)	+	+	+	0	11042021_Ball_TG_IAP_F9	22272	2275	2746.38	0.384746	62.293	62.293	0	408.73	359.12	179910000	17	0.0814086	51071	8644.4	12214	19249	60250	5.90799	5	0	0	0	0	0		0	0	0	0	0	0		0	0	0	0	0
Q86XN7	PROSER1	Proline and serine-rich protein 1	GPHPGTSDLHISSTPAATTLPVMIK				OGlcNAc_NL_Std	+	+	+	0	11042021_Ball_TG_IAP_F9	25224	2275	2730.39	0.389831	67.471	67.471	0	396.07	353.26	145540000	31	0.0938517	41475	9245.3	8819.5	11881	49059	4.48606	5	15792	2732	3354.5	4615.7	16178	5.78038	5	61365	14142	15926	18340	73141	4.3392	5	0	0	0	0
Q86XN7	PROSER1	Proline and serine-rich protein 1	TPSLPTAPVTSIHSTTTTPVPSIFSGLVSLPGPSATPTAATPTPGPTPR				5 OGlcNAc_NL_Std	+	+		0	11042021_Ball_TG_IAP_F9	47083	2275	5777.9	0.903779	139.14	139.14	5.1161e-07	71.609	61.257	100020000	9	0.205943	0	0	0	0	0		0	0	0	0	0	0		0	0	0	0	0	0		0	0	0	0	0
Q86XN7	PROSER1	Proline and serine-rich protein 1	TPSLPTAPVTSIHSTTTTPVPSIFSGLVSLPGPSATPTAATPTPGPTPR				4 OGlcNAc_NL_Std	+	+		0	11042021_Ball_TG_IAP_F9	47981	2275	5574.82	0.824406	141.14	141.14	9.6402e-16	81.388	73.892	190960000	13	0.219987	0	0	0	0	0		0	0	0	0	0	0		0	0	0	0	0	0		0	0	0	0	0
P48634	PRRC2A	Protein PRRC2A	LKATPSTYSGVFR				OGlcNAc_NL_Std	+	+	+	1	11042021_Ball_TG_IAP_F4	11747	1133	1628.84	0.840987	35.721	35.721	4.6737e-39	183.65	141.61	2627100	2	0.0517199	0	0	0	0	0		0	0	0	0	0	0		0	0	0	0	0	0		0	0	0	0	0
Q9Y520	PRRC2C	Protein PRRC2C	GLIPAGTQHSMIATTGK				OGlcNAc_NL_Std;Oxidation (M)	+	+		0	09022020_Agnice_Eluent	15004	3590	1900.96	0.956427	38.407	38.407	4.5989e-05	222.75	164.96	5610200	5	0.0419873	0	0	0	0	0		0	0	0	0	0	0		0	0	0	0	0	0		0	0	0	13415	15353
Q9Y520	PRRC2C	Protein PRRC2C	GLIPAGTQHSMIATTGK				OGlcNAc_NL_Std	+	+		0	11042021_Ball_TG_IAP_F2	15876	3590	1884.96	0.961513	47.671	47.671	0.015368	74.76	54.921	2278500	2	0.0544303	0	0	0	0	0		0	0	0	0	0	0		0	0	0	0	0	0		0	0	0	0	0
Q9Y520	PRRC2C	Protein PRRC2C	ESVTDYTTPSSSLPNTVATNNTK				OGlcNAc_NL_Std	+	+		0	11042021_Ball_TG_IAP_F5	23178	3590	2629.22	0.224265	69.737	69.737	9.2714e-05	64.295	47.61	6705000	2	-0.0251781	0	0	0	0	0		0	0	0	0	0	0		0	0	0	0	0	0		0	0	0	0	0
Q9Y520	PRRC2C	Protein PRRC2C	RETIQQSSSLTSVPPTTFSLTFK				2 OGlcNAc_NL_Std	+	+	+	1	11042021_Ball_TG_IAP_F5	31391	3590	2960.49	0.486628	95.732	95.732	1.5955e-24	151.44	122.48	1112100000	137	0.0848039	1040100	196820	243420	269130	448310	5.28452	5	0	0	0	0	0		0	0	0	0	0	0		0	0	0	0	0
Q9Y520	PRRC2C	Protein PRRC2C	ETIQQSSSLTSVPPTTFSLTFK				2 OGlcNAc_NL_Std	+	+	+	0	11042021_Ball_TG_IAP_F6	37641	3590	2804.39	0.385517	107.16	107.16	2.2855e-05	67.76	52.671	284160000	58	0.0554994	693730	142200	164520	199220	369140	4.87855	5	0	0	0	0	0		0	0	0	0	0	0		0	0	0	0	0
Q9Y520	PRRC2C	Protein PRRC2C	ETIQQSSSLTSVPPTTFSLTFK				OGlcNAc_NL_Std	+	+	+	0	11042021_Ball_TG_IAP_F8	38988	3590	2601.31	0.306144	114.08	114.08	6.8277e-12	100.4	82.302	520620000	81	0.0695433	982940	184030	246030	278320	736900	5.34119	5	0	0	0	0	0		0	0	0	0	0	0		0	0	0	0	0
Q9Y520	PRRC2C	Protein PRRC2C	RETIQQSSSLTSVPPTTFSLTFK				OGlcNAc_NL_Std	+	+	+	1	11042021_Ball_TG_IAP_F8	32556	3590	2757.41	0.407255	99.904	99.904	1.7788e-96	232.25	189.44	2402200000	104	0.0988479	1084900	202060	253270	289270	608640	5.3692	5	8929.6	0	1650.1	3321.9	3612.4		4	0	0	0	0	0		0	0	0	0	0
P28066	PSMA5	Proteasome subunit alpha type-5	SEYDRGVNTFSPEGR				OGlcNAc_NL_Std	+	+		1	11042021_Ball_TG_IAP_F9	11106	903	1915.85	0.854799	33.872	33.872	0.013096	54.598	40.344	1230300	1	-0.0664943	0	0	0	0	0		0	0	0	0	0	0		0	0	0	0	0	0		0	0	0	0	0
Q2KHR3	QSER1	Glutamine and serine-rich protein 1	APSWQTGMHSSAATELFATGPLPSTGTLPPSLSAYQHPTTFSNR				2 OGlcNAc_NL_Std;Oxidation (M)	+	+		0	11042021_Ball_TG_IAP_F9	41622	1928	5021.37	0.366536	121.44	121.44	2.1894e-11	69.914	54.038	75582000	11	0.0167073	0	0	0	0	0		0	0	0	0	0	0		0	0	0	0	0	0		0	0	0	0	0
Q2KHR3	QSER1	Glutamine and serine-rich protein 1	APSWQTGMHSSAATELFATGPLPSTGTLPPSLSAYQHPTTFSNR				OGlcNAc_NL_Std;Oxidation (M)	+	+		0	11042021_Ball_TG_IAP_F9	41640	1928	4818.29	0.287163	122.82	122.82	8.3282e-05	43.467	25.905	9077500	1	0.0307513	0	0	0	0	0		0	0	0	0	0	0		0	0	0	0	0	0		0	0	0	0	0
Q2KHR3	QSER1	Glutamine and serine-rich protein 1	APSWQTGMHSSAATELFATGPLPSTGTLPPSLSAYQHPTTFSNR				3 OGlcNAc_NL_Std	+	+		0	11042021_Ball_TG_IAP_F9	42466	1928	5208.45	0.450994	124.56	124.56	3.5589e-10	67.71	56.068	14454000	2	0.0151064	0	0	0	0	0		0	0	0	0	0	0		0	0	0	0	0	0		0	0	0	0	0
Q2KHR3	QSER1	Glutamine and serine-rich protein 1	APSWQTGMHSSAATELFATGPLPSTGTLPPSLSAYQHPTTFSNR				2 OGlcNAc_NL_Std	+	+		0	11042021_Ball_TG_IAP_F9	42879	1928	5005.37	0.371621	128.79	128.79	9.7785e-21	87.626	69.369	175870000	17	0.0291504	0	0	0	0	0		0	0	0	0	0	0		0	0	0	0	0	0		0	0	0	0	0
Q2KHR3	QSER1	Glutamine and serine-rich protein 1	APSWQTGMHSSAATELFATGPLPSTGTLPPSLSAYQHPTTFSNR				OGlcNAc_NL_Std	+	+		0	11042021_Ball_TG_IAP_F9	44512	1928	4802.29	0.292249	131.34	131.34	3.0872e-20	87.127	78.792	39570000	3	0.0431944	0	0	0	0	0		0	0	0	0	0	0		0	0	0	0	0	0		0	0	0	0	0
Q2KHR3	QSER1	Glutamine and serine-rich protein 1	FLPAVQSSSFASSTHCQTLQNNITSPDPK				OGlcNAc_NL_Std	+	+		0	11042021_Ball_TG_IAP_F9	26924	1928	3364.59	0.588149	80.998	80.998	5.9533e-203	301.44	271.9	143460000	5	0.000438916	0	0	0	0	0		0	0	0	0	0	0		0	0	0	0	0	0		0	0	0	0	0
Q2KHR3	QSER1	Glutamine and serine-rich protein 1	LGSSVLSNSIPPQSSTYR				OGlcNAc_NL_Std	+	+		0	11042021_Ball_TG_IAP_F9	22175	1928	2095.04	0.043328	68.367	68.367	2.4479e-08	117.18	88.272	132850000	106	0.039608	0	0	0	0	0		0	0	0	0	0	0		0	0	0	0	0	0		0	0	0	0	0
Q7Z5J4	RAI1	Retinoic acid-induced protein 1	VASLPGDFK				OGlcNAc_NL_Std				0	03302021_PTMScan_OGlcNAc_IP3	32109	2230	1135.58	0.576105	86.507	86.507	0.030965	66.682	17.323	19609000	2	0.0137398	0	0	0	0	0		0	0	0	0	0	0		0	0	0	0	0	0		0	0	0	0	0
Q7Z5J4	RAI1	Retinoic acid-induced protein 1	LQNDIASPLPFPQGTHFPQHSQSFPTSSTYSSSVQGGGQGAHSYK				3 OGlcNAc_NL_Std	+	+		0	11042021_Ball_TG_IAP_F8	27857	2230	5368.47	0.470878	85.192	85.192	1.1864e-09	58.325	46.434	11996000	2	-0.0386189	0	0	0	0	0		0	0	0	0	0	0		0	0	0	0	0	0		0	0	0	0	0
Q7Z5J4	RAI1	Retinoic acid-induced protein 1	LQNDIASPLPFPQGTHFPQHSQSFPTSSTYSSSVQGGGQGAHSYK				2 OGlcNAc_NL_Std	+	+		0	11042021_Ball_TG_IAP_F8	28806	2230	5165.39	0.391505	88.096	88.096	2.5944e-14	74.603	62.104	40405000	7	-0.0245749	0	0	0	0	0		0	0	0	0	0	0		0	0	0	0	0	0		0	0	0	0	0
Q7Z5J4	RAI1	Retinoic acid-induced protein 1	QKLQNDIASPLPFPQGTHFPQHSQSFPTSSTYSSSVQGGGQGAHSYK				2 OGlcNAc_NL_Std	+	+		1	11042021_Ball_TG_IAP_F8	26157	2230	5421.55	0.545046	79.976	79.976	1.4402e-25	130.9	114.52	13999000	2	0.011135	0	0	0	0	0		0	0	0	0	0	0		0	0	0	0	0	0		0	0	0	0	0
Q70E73	RAPH1	Ras-associated and pleckstrin homology domains-containing protein 1	IHQVQHITQVAPPTPPPPPPIPAPLPPQAPPKPLVTIPAPTSTK				OGlcNAc_NL_Std	+	+		1	11042021_Ball_TG_IAP_F9	34899	2174	4765.66	0.657484	104.53	104.53	4.1387e-124	236.93	232.48	352780000	28	0.425282	0	0	0	0	0		0	0	0	0	0	0		0	0	0	0	0	0		0	0	0	0	0
Q9NTZ6	RBM12	RNA-binding protein 12	VNLPTTVSNFNNPSPSVVTATTSVHESNK	yes	VNLPTTVSNFNNPSPSVVTATTSVHESNK	Ambiguous	2 OGlcNAc_NL_Std	+	+	+	0	03302021_PTMScan_OGlcNAc_IP3	24268	3194	3446.67	0.668902	71.89	71.89	3.965e-14	97.771	84.895	137930000	27	0.0434345	0	0	0	0	0		0	0	0	0	0	0		0	263570	50815	55940	58454	121360	5.18685	5	0	0	0	0
Q9NTZ6	RBM12	RNA-binding protein 12	VNLPTTVSNFNNPSPSVVTATTSVHESNK				4 OGlcNAc_NL_Std	+	+	+	0	09022020_Agnice_Eluent	30267	3194	3852.83	0.827647	66.666	66.666	5.1888e-15	105.75	88.811	1693300000	61	0.0153466	0	0	0	0	0		0	136600	24251	28067	28373	51338	5.63276	5	635690	113410	146600	166450	307700	5.60524	5	0	0	112200	171130
Q9NTZ6	RBM12	RNA-binding protein 12	VNLPTTVSNFNNPSPSVVTATTSVHESNK				3 OGlcNAc_NL_Std	+	+	+	0	11042021_Ball_TG_IAP_F2	23503	3194	3649.75	0.748275	69.268	69.268	1.0821e-27	131.56	114.11	1593200000	81	0.0293905	0	0	0	0	0		0	112400	19147	24198	27319	46512	5.87037	5	1490700	288040	314670	355910	674120	5.17532	5	0	0	211880	302510
Q9NTZ6	RBM12	RNA-binding protein 12	VNLPTTVSNFNNPSPSVVTATTSVHESNK				4 OGlcNAc_NL_Std;Phospho (STY)	+	+		0	11042021_Ball_TG_IAP_F4	24161	3194	3932.79	0.793978	73.254	73.254	3.9702e-07	64.733	49.687	47556000	3	-0.0551075	0	0	0	0	0		0	0	0	0	0	0		0	0	0	0	0	0		0	0	0	0	0
Q9NTZ6	RBM12	RNA-binding protein 12	VNLPTTVSNFNNPSPSVVTATTSVHESNK				3 OGlcNAc_NL_Std;Phospho (STY)	+	+		0	11042021_Ball_TG_IAP_F6	26038	3194	3729.71	0.714605	78.299	78.299	1.3711e-07	71.506	54.705	14073000	2	-0.0410636	0	0	0	0	0		0	0	0	0	0	0		0	0	0	0	0	0		0	0	0	0	0
Q9NTZ6	RBM12	RNA-binding protein 12	VNLPTTVSNFNNPSPSVVTATTSVHESNK				5 OGlcNAc_NL_Std	+	+		0	11042021_Ball_TG_IAP_F9	21468	3194	4055.91	0.90702	64.853	64.853	3.2526e-05	49.585	33.945	72553000	3	0.00130258	0	0	0	0	0		0	0	0	0	0	0		0	0	0	0	0	0		0	0	0	0	0
Q96PK6	RBM14	RNA-binding protein 14	RLPDAHSDYAR				OGlcNAc_NL_Std	+	+	+	1	09022020_Agnice_Eluent	3558	2757	1502.71	0.71137	10.534	10.534	5.9009e-06	183.03	91.717	2109400	2	-0.0198777	0	0	0	0	0		0	0	0	0	0	0		0	0	0	0	0	0		0	31666	5908.7	6479	5113.5
Q96PK6	RBM14	RNA-binding protein 14	LPDAHSDYAR				OGlcNAc_NL_Std				0	11042021_Ball_TG_IAP_F1	3207	2757	1346.61	0.610259	11.408	11.408	8.4008e-09	126.67	95.237	3548800	2	-0.0491822	0	0	0	0	0		0	0	0	0	0	0		0	0	0	0	0	0		0	0	0	0	0
Q9P2N5	RBM27	RNA-binding protein 27	AANIVIQTEPPVPVSINSNITR				OGlcNAc_NL_Std	+	+		0	11042021_Ball_TG_IAP_F1	34852	3319	2535.35	0.354432	105.45	105.45	7.345e-12	99.711	80.926	7591400	2	0.148169	0	0	0	0	0		0	0	0	0	0	0		0	0	0	0	0	0		0	0	0	0	0
Q9BWF3	RBM4	RNA-binding protein 4	TPYTMSYGDSLYYNNAYGALDAYYKR				OGlcNAc_NL_Std	+	+		1	11042021_Ball_TG_IAP_F8	40950	2920	3262.44	0.444111	124.19	124.19	1.2389e-21	144.22	117.74	7418500	3	-0.0966133	0	0	0	0	0		0	0	0	0	0	0		0	0	0	0	0	0		0	0	0	0	0
Q15434	RBMS2	RNA-binding motif, single-stranded-interacting protein 2	MLAQSALSPYLSSPVSSYQR				OGlcNAc_NL_Std;Oxidation (M)	+	+	+	0	09022020_Agnice_Eluent	45473	1857	2403.16	0.162791	103.62	103.62	1.7349e-213	376.92	325.33	1879000000	85	0.0173363	48270	9156.7	13128	12565	31091	5.27155	5	0	0	0	0	0		0	0	0	0	0	0		0	0	0	171160	268180
Q15434	RBMS2	RNA-binding motif, single-stranded-interacting protein 2	MLAQSALSPYLSSPVSSYQR				OGlcNAc_NL_Std;Oxidation (M);Phospho (STY)	+	+		0	11042021_Ball_TG_IAP_F8	36102	1857	2483.13	0.129122	109.46	109.46	0.00081201	44.258	28.836	2433800	1	-0.0531178	0	0	0	0	0		0	0	0	0	0	0		0	0	0	0	0	0		0	0	0	0	0
Q15434	RBMS2	RNA-binding motif, single-stranded-interacting protein 2	MLAQSALSPYLSSPVSSYQR				OGlcNAc_NL_Std;Phospho (STY)	+	+		0	11042021_Ball_TG_IAP_F8	39597	1857	2467.13	0.134207	119.75	119.75	5.0733e-05	63.573	45.208	7717300	1	-0.0406748	0	0	0	0	0		0	0	0	0	0	0		0	0	0	0	0	0		0	0	0	0	0
Q15434	RBMS2	RNA-binding motif, single-stranded-interacting protein 2	MLAQSALSPYLSSPVSSYQR				OGlcNAc_NL_Std	+	+	+	0	11042021_Ball_TG_IAP_F9	37124	1857	2387.17	0.167877	105.95	105.95	3.0323e-73	267.36	233.47	2002200000	32	0.0297793	139090	32157	31143	39299	72898	4.32534	5	0	0	0	0	0		0	0	0	0	0	0		0	0	0	0	0
Q9HBD1	RC3H2	Roquin-2	TGYHTTDPVQATASQGSATKPISVSDYVPYVNAVDSR				OGlcNAc_NL_Std	+	+		1	11042021_Ball_TG_IAP_F2	32339	3106	4084.95	0.950162	97.45	97.45	1.5131e-12	72.348	60.824	34376000	1	0.0310854	0	0	0	0	0		0	0	0	0	0	0		0	0	0	0	0	0		0	0	0	0	0
Q9HBD1	RC3H2	Roquin-2	SNSLPPMDVMHSSVYQTSLR				OGlcNAc_NL_Std;Oxidation (M)	+	+		0	11042021_Ball_TG_IAP_F9	22011	3106	2467.14	0.135924	65.691	65.691	5.2372e-06	76.237	62.405	23517000	6	-0.038958	0	0	0	0	0		0	0	0	0	0	0		0	0	0	0	0	0		0	0	0	0	0
Q9HBD1	RC3H2	Roquin-2	SNSLPPMDVMHSSVYQTSLR				OGlcNAc_NL_Std	+	+		0	11042021_Ball_TG_IAP_F9	28280	3106	2451.14	0.14101	84.363	84.363	1.6966e-12	143.29	125.19	25624000	6	-0.026515	0	0	0	0	0		0	0	0	0	0	0		0	0	0	0	0	0		0	0	0	0	0
Q9HBD1	RC3H2	Roquin-2	TILPVTSCFSQPLPVSISNASCLPITTSVSAGNLILK				4 OGlcNAc_NL_Std	+	+		0	11042021_Ball_TG_IAP_F9	52595	3106	4697.38	0.380638	156.56	156.56	3.6621e-06	53.074	44.528	15173000	1	0.179843	0	0	0	0	0		0	0	0	0	0	0		0	0	0	0	0	0		0	0	0	0	0
Q6R327	RICTOR	Rapamycin-insensitive companion of mTOR	TSHYLTPQSNHLSLSK				OGlcNAc_NL_Std				0	11042021_Ball_TG_IAP_F9	8556	2132	2015	0.995984	26.068	26.068	1.8833e-20	155.15	109.15	2430200	2	0.0290857	0	0	0	0	0		0	0	0	0	0	0		0	0	0	0	0	0		0	0	0	0	0
Q96P16;Q9NQG5	RPRD1A;RPRD1B	Regulation of nuclear pre-mRNA domain-containing protein 1A;Regulation of nuclear pre-mRNA domain-containing protein 1B	KLSELSNSQQSVQTLSLWLIHHR				2 OGlcNAc_NL_Std				1	11042021_Ball_TG_IAP_F4	24860	2749	3109.6	0.604392	75.117	75.117	0.017174	45.047	20.403	19123000	1	0.133974	0	0	0	0	0		0	0	0	0	0	0		0	0	0	0	0	0		0	0	0	0	0
Q5VT52	RPRD2	Regulation of nuclear pre-mRNA domain-containing protein 2	LSDTTEYQPILSSYSHR				OGlcNAc_NL_Std	+	+		0	11042021_Ball_TG_IAP_F8	21490	2043	2199.03	0.0331572	66.074	66.074	3.2914e-20	176.23	138.05	131000000	10	-0.018398	0	0	0	0	0		0	0	0	0	0	0		0	0	0	0	0	0		0	0	0	0	0
Q9H0E3	SAP130	Histone deacetylase complex subunit SAP130	AQSPVITTTAAHATDSALSRPTLSIQHPPSAAISIQRPAQSR				3 OGlcNAc_NL_Std	+	+		2	11042021_Ball_TG_IAP_F1	24191	2993	4942.53	0.527211	73.127	73.127	2.8393e-14	104.58	90.941	29679000	7	0.213648	0	0	0	0	0		0	0	0	0	0	0		0	0	0	0	0	0		0	0	0	0	0
Q9H0E3	SAP130	Histone deacetylase complex subunit SAP130	SDNRPSVPVQFQYFLPTYPPSAYPLAAHTYTPITSSVSTIR				2 OGlcNAc_NL_Std	+	+	+	1	11042021_Ball_TG_IAP_F10	47668	2993	4974.46	0.46036	135.19	135.19	6.5478e-14	71.367	58.876	19739000	5	0.132108	0	0	0	0	0		0	0	0	0	0	0		0	29044	4200.1	7308.2	8490.5	8544.7	6.91507	5	0	0	0	0
Q9H0E3	SAP130	Histone deacetylase complex subunit SAP130	AQSPVITTTAAHATDSALSRPTLSIQHPPSAAISIQRPAQSR				3 OGlcNAc_NL_Std;Phospho (STY)	+	+		2	11042021_Ball_TG_IAP_F8	24816	2993	5022.49	0.493541	76.211	76.211	2.4314e-09	66.531	56.456	6451500	2	0.143194	0	0	0	0	0		0	0	0	0	0	0		0	0	0	0	0	0		0	0	0	0	0
Q9H0E3	SAP130	Histone deacetylase complex subunit SAP130	VPGQVTVTMESSIPQASAIPVATISGQQGHPSNLHHIMTTNVQMSIIR				2 OGlcNAc_NL_Std	+	+		0	11042021_Ball_TG_IAP_F9	36774	2993	5468.74	0.737814	108.55	108.55	6.3182e-06	43.6	32.814	12764000	1	0.182195	0	0	0	0	0		0	0	0	0	0	0		0	0	0	0	0	0		0	0	0	0	0
Q9UHR5	SAP30BP	SAP30-binding protein	WDSAIPVTTIAQPTILTTTATLPAVVTVTTSASGSK	yes		Ambiguous	2 OGlcNAc_NL_Std	+	+	+	0	03302021_PTMScan_OGlcNAc_IP3	61684	3372	4005.09	0.0933044	147.34	147.34	3.9329e-08	57.184	49.375	30326000	4	0.210962	0	0	0	0	0		0	0	0	0	0	0		0	313110	60679	70174	76364	196170	5.1601	5	0	0	0	0
Q9UHR5	SAP30BP	SAP30-binding protein	KSKWDSAIPVTTIAQPTILTTTATLPAVVTVTTSASGSK				5 OGlcNAc_NL_Std	+	+		2	11042021_Ball_TG_IAP_F8	35885	3372	4957.55	0.553376	110.38	110.38	7.0566e-06	52.627	44.948	34730000	2	0.232902	0	0	0	0	0		0	0	0	0	0	0		0	0	0	0	0	0		0	0	0	0	0
Q9UHR5	SAP30BP	SAP30-binding protein	KSKWDSAIPVTTIAQPTILTTTATLPAVVTVTTSASGSK				4 OGlcNAc_NL_Std	+	+		2	11042021_Ball_TG_IAP_F8	37499	3372	4754.47	0.474004	115.47	115.47	7.1707e-14	79.643	71.377	132660000	7	0.246946	0	0	0	0	0		0	0	0	0	0	0		0	0	0	0	0	0		0	0	0	0	0
Q9UHR5	SAP30BP	SAP30-binding protein	SKWDSAIPVTTIAQPTILTTTATLPAVVTVTTSASGSK				5 OGlcNAc_NL_Std	+	+		1	11042021_Ball_TG_IAP_F8	40735	3372	4829.46	0.458413	123.05	123.05	5.9368e-06	53.942	42.3	240070000	5	0.196863	0	0	0	0	0		0	0	0	0	0	0		0	0	0	0	0	0		0	0	0	0	0
Q9UHR5	SAP30BP	SAP30-binding protein	SKWDSAIPVTTIAQPTILTTTATLPAVVTVTTSASGSK				4 OGlcNAc_NL_Std	+	+		1	11042021_Ball_TG_IAP_F8	42152	3372	4626.38	0.379041	127.98	127.98	4.8705e-22	103.3	88.366	404030000	32	0.210907	0	0	0	0	0		0	0	0	0	0	0		0	0	0	0	0	0		0	0	0	0	0
Q9UHR5	SAP30BP	SAP30-binding protein	WDSAIPVTTIAQPTILTTTATLPAVVTVTTSASGSK				5 OGlcNAc_NL_Std	+	+		0	11042021_Ball_TG_IAP_F8	44204	3372	4614.33	0.331422	133.55	133.55	4.5269e-06	51.868	38.433	11330000	1	0.16883	0	0	0	0	0		0	0	0	0	0	0		0	0	0	0	0	0		0	0	0	0	0
Q9UHR5	SAP30BP	SAP30-binding protein	WDSAIPVTTIAQPTILTTTATLPAVVTVTTSASGSK				4 OGlcNAc_NL_Std	+	+		0	11042021_Ball_TG_IAP_F8	46315	3372	4411.25	0.252049	141.49	141.49	4.4747e-06	52.345	40.784	251420000	11	0.182874	0	0	0	0	0		0	0	0	0	0	0		0	0	0	0	0	0		0	0	0	0	0
Q9UHR5	SAP30BP	SAP30-binding protein	KSKWDSAIPVTTIAQPTILTTTATLPAVVTVTTSASGSK				3 OGlcNAc_NL_Std	+	+		2	11042021_Ball_TG_IAP_F9	41200	3372	4551.39	0.394631	120.99	120.99	7.7994e-18	93.177	85.046	133760000	9	0.26099	0	0	0	0	0		0	0	0	0	0	0		0	0	0	0	0	0		0	0	0	0	0
Q9UHR5	SAP30BP	SAP30-binding protein	KSKWDSAIPVTTIAQPTILTTTATLPAVVTVTTSASGSK				2 OGlcNAc_NL_Std	+	+		2	11042021_Ball_TG_IAP_F9	43292	3372	4348.32	0.315259	127.73	127.73	4.0739e-09	65.048	56.911	14127000	2	0.275034	0	0	0	0	0		0	0	0	0	0	0		0	0	0	0	0	0		0	0	0	0	0
Q9UHR5	SAP30BP	SAP30-binding protein	SKWDSAIPVTTIAQPTILTTTATLPAVVTVTTSASGSK				3 OGlcNAc_NL_Std	+	+	+	1	11042021_Ball_TG_IAP_F9	45356	3372	4423.3	0.299668	131.24	131.24	8.2401e-18	91.269	80.185	514930000	22	0.224951	0	0	0	0	0		0	0	0	0	0	0		0	301510	60608	75426	96835	223070	4.97476	5	0	0	0	0
Q9UHR5	SAP30BP	SAP30-binding protein	SKWDSAIPVTTIAQPTILTTTATLPAVVTVTTSASGSK				2 OGlcNAc_NL_Std	+	+	+	1	11042021_Ball_TG_IAP_F9	46696	3372	4220.22	0.220296	134.44	134.44	1.3896e-12	73.337	63.367	180530000	14	0.238995	0	0	0	0	0		0	0	0	0	0	0		0	144290	30117	35455	46976	113790	4.79098	5	0	0	0	0
Q9UHR5	SAP30BP	SAP30-binding protein	WDSAIPVTTIAQPTILTTTATLPAVVTVTTSASGSK				3 OGlcNAc_NL_Std	+	+	+	0	11042021_Ball_TG_IAP_F9	49903	3372	4208.17	0.172677	144.64	144.64	4.2347e-09	67.209	57.385	407730000	7	0.196918	0	0	0	0	0		0	0	0	0	0	0		0	117940	21552	22648	26482	63915	5.47235	5	0	0	0	0
P82979	SARNP	SAP domain-containing ribonucleoprotein	FNVPVSLESK				OGlcNAc_NL_Std	+	+	+	0	11042021_Ball_TG_IAP_F10	21490	1492	1321.68	0.676547	65.904	65.904	0.010642	79.659	51.45	3670100	1	0.028576	0	0	0	0	0		0	0	0	0	0	0		0	0	0	0	0	0		0	0	0	0	0
A3KN83	SBNO1	Protein strawberry notch homolog 1	TPPVTTNR				2 OGlcNAc_NL_Std	+	+	+	0	09022020_Agnice_Eluent	2804	14	1290.63	0.630325	8.8482	8.8482	0.012744	106.67	68.673	17896000	2	-0.00336468	0	0	0	0	0		0	0	0	0	0	0		0	98789	19351	29544	31425	46410	5.10511	5	261090	43338	62088	80759
A3KN83	SBNO1	Protein strawberry notch homolog 1	FIQTTASTRPSVSAPTVR				2 OGlcNAc_NL_Std	+	+		1	11042021_Ball_TG_IAP_F2	13143	14	2324.19	0.185969	38.637	38.637	2.1175e-08	120.41	95.217	25130000	4	0.0768439	0	0	0	0	0		0	0	0	0	0	0		0	0	0	0	0	0		0	0	0	0	0
O15027	SEC16A	Protein transport protein Sec16A	ANHSSHQEDTYGALDFTLSRTLENPVNVYNPSHSDSLASQQSVASHPR				OGlcNAc_NL_Std	+	+		1	11042021_Ball_TG_IAP_F4	29615	156	5466.54	0.537335	89.723	89.723	4.5442e-50	135.75	124.89	54404000	10	-0.0172726	0	0	0	0	0		0	0	0	0	0	0		0	0	0	0	0	0		0	0	0	0	0
O15027	SEC16A	Protein transport protein Sec16A	SSPPVLQGPAPAGFSQHPGLLVPHTHAR				OGlcNAc_NL_Std	+	+		0	11042021_Ball_TG_IAP_F8	22121	156	3057.58	0.578452	67.868	67.868	7.4506e-204	308.83	276.65	27713000	6	0.131966	0	0	0	0	0		0	0	0	0	0	0		0	0	0	0	0	0		0	0	0	0	0
Q9BYW2	SETD2	Histone-lysine N-methyltransferase SETD2	LMSMPVMTVDYSK				3 Oxidation (M);OGlcNAc_NL_Std	+	+		0	09022020_Agnice_Eluent	11904	2950	1751.77	0.76676	30.798	30.798	0.0044071	70.412	56.448	3256700	2	-0.0790523	0	0	0	0	0		0	0	0	0	0	0		0	0	0	0	0	0		0	0	7293.6	10642	16291
O60292	SIPA1L3	Signal-induced proliferation-associated 1-like protein 3	RPVSFPETPYTVSPAGADRVPPYR				OGlcNAc_NL_Std	+	+	+	2	11042021_Ball_TG_IAP_F5	25115	272	2861.43	0.434807	76.043	76.043	3.3804e-225	326.01	281.2	121040000	46	0.0785473	0	0	0	0	0		0	0	0	0	0	0		0	0	0	0	0	0		0	0	0	0	0
O60292	SIPA1L3	Signal-induced proliferation-associated 1-like protein 3	RPVSFPETPYTVSPAGADR				OGlcNAc_NL_Std	+	+	+	1	11042021_Ball_TG_IAP_F8	21438	272	2249.1	0.0964262	59.978	59.978	9.7454e-21	165.4	129.96	60879000	11	0.0218418	187900	35301	45895	50370	74976	5.3228	5	0	0	0	0	0		0	0	0	0	0	0		0	0	0	0	0
Q9UIU6	SIX4	Homeobox protein SIX4	VLQSSANSATTTSYSPSVPVSFPGLIPSTEVK				3 OGlcNAc_NL_Std	+	+		0	11042021_Ball_TG_IAP_F9	43010	3389	3859.9	0.899021	127.41	127.41	7.4969e-08	67.235	51.836	93995000	4	0.0834678	0	0	0	0	0		0	0	0	0	0	0		0	0	0	0	0	0		0	0	0	0	0
Q9UIU6	SIX4	Homeobox protein SIX4	VLQSSANSATTTSYSPSVPVSFPGLIPSTEVK				2 OGlcNAc_NL_Std	+	+	+	0	11042021_Ball_TG_IAP_F9	43889	3389	3656.82	0.819649	120.17	120.17	0.00010253	43.438	32.333	131620000	3	0.0975117	194610	38551	41862	48073	89162	5.04812	5	0	0	0	0	0		0	0	0	0	0	0		0	0	0	0	0
Q9UIU6	SIX4	Homeobox protein SIX4	VLQSSANSATTTSYSPSVPVSFPGLIPSTEVKR				4 OGlcNAc_NL_Std	+	+		1	11042021_Ball_TG_IAP_F9	36233	3389	4219.08	0.0795049	107.86	107.86	1.2398e-17	109.08	99.938	126110000	8	0.0987283	0	0	0	0	0		0	0	0	0	0	0		0	0	0	0	0	0		0	0	0	0	0
Q9UIU6	SIX4	Homeobox protein SIX4	VLQSSANSATTTSYSPSVPVSFPGLIPSTEVKR				3 OGlcNAc_NL_Std	+	+		1	11042021_Ball_TG_IAP_F9	36848	3389	4016	0.000132329	110.08	110.08	2.9979e-23	112.13	101.42	1126300000	16	0.112772	0	0	0	0	0		0	0	0	0	0	0		0	0	0	0	0	0		0	0	0	0	0
Q9UIU6	SIX4	Homeobox protein SIX4	VLQSSANSATTTSYSPSVPVSFPGLIPSTEVKR				2 OGlcNAc_NL_Std	+	+		1	11042021_Ball_TG_IAP_F9	38031	3389	3812.92	0.92076	112.39	112.39	2.8156e-30	127	115.9	805890000	16	0.126816	0	0	0	0	0		0	0	0	0	0	0		0	0	0	0	0	0		0	0	0	0	0
Q9UIU6	SIX4	Homeobox protein SIX4	VLQSSANSATTTSYSPSVPVSFPGLIPSTEVKR				OGlcNAc_NL_Std	+	+		1	11042021_Ball_TG_IAP_F9	38590	3389	3609.84	0.841387	114.05	114.05	3.9205e-10	73.126	61.16	53469000	5	0.14086	0	0	0	0	0		0	0	0	0	0	0		0	0	0	0	0	0		0	0	0	0	0
P53814	SMTN	Smoothelin	APPTLLSTSSGGK				OGlcNAc_NL_Std	+	+	+	0	11042021_Ball_TG_IAP_F7	10460	1271	1417.73	0.730039	31.677	31.677	0.00039917	110.92	85.626	5659300	5	0.0378835	0	0	0	0	0		0	0	0	0	0	0		0	0	0	0	0	0		0	0	0	0	0
P18583	SON	Protein SON	SMMSSYSAADR				2 Oxidation (M);OGlcNAc_NL_Std	+	+	+	0	09022020_Agnice_Eluent	3149	784	1439.55	0.554459	9.734	9.734	0.0095712	46.592	26.263	1828600	1	-0.147736	0	0	0	0	0		0	0	0	0	0	0		0	0	0	0	0	0		0	22251	3573.4	5239.5	7344.2
P48436	SOX9	Transcription factor SOX-9	SQYDYTDHQNSSSYYSHAAGQGTGLYSTFTYMNPAQR				OGlcNAc_NL_Std	+	+		0	11042021_Ball_TG_IAP_F8	32671	1125	4398.87	0.867237	99.289	99.289	6.103e-09	68.304	56.31	8457900	2	-0.196241	0	0	0	0	0		0	0	0	0	0	0		0	0	0	0	0	0		0	0	0	0	0
Q9Y5K1	SPO11	Meiotic recombination protein SPO11	ILSMIYKLVQSNTYATKR				2 OGlcNAc_NL_Std;Oxidation (M)				2	11042021_Ball_TG_IAP_F9	36548	3597	2550.33	0.325105	108.1	108.1	0.005949	61.038	18.391	39304000	1	0.111956	0	0	0	0	0		0	0	0	0	0	0		0	0	0	0	0	0		0	0	0	0	0
Q9UQ35	SRRM2	Serine/arginine repetitive matrix protein 2	VPLSAYER				OGlcNAc_NL_Std	+	+	+	0	11042021_Ball_TG_IAP_F7	8745	3482	1136.57	0.571354	25.989	25.989	1.3466e-07	203.97	143.08	1515600000	20	0.00853101	1451400	258880	382310	410880	521490	5.60646	5	0	0	0	0	0		0	0	0	0	0	0		0	1957200	349130	536320	609350
Q9UQ35	SRRM2	Serine/arginine repetitive matrix protein 2	MAPALSGANLTSPRVPLSAYER				OGlcNAc_NL_Std;Phospho (STY)	+	+		1	11042021_Ball_TG_IAP_F9	34037	3482	2583.24	0.240403	101.22	101.22	0.0013164	56.172	29.413	7879300	2	0.0121128	0	0	0	0	0		0	0	0	0	0	0		0	0	0	0	0	0		0	0	0	0	0
O75177	SS18L1	Calcium-responsive transactivator	TAECTQYQQILHR				OGlcNAc_NL_Std	+	+		0	11042021_Ball_TG_IAP_F1	12843	333	1849.86	0.862861	38.846	38.846	2.1477e-07	144.65	123.98	9955700	3	-0.0280757	0	0	0	0	0		0	0	0	0	0	0		0	0	0	0	0	0		0	0	0	0	0
O75886	STAM2	Signal transducing adapter molecule 2	LVNEAPVYSVYSK				OGlcNAc_NL_Std	+	+	+	0	11042021_Ball_TG_IAP_F6	18557	390	1670.84	0.840318	54.008	54.008	1.3705e-21	161.92	127.53	126100000	12	0.0317315	13514	1838	4054.1	4061.9	4476.7	7.35256	5	0	0	0	0	0		0	0	0	0	0	0		0	179930	31290	43632	52715
Q9NUL3	STAU2	Double-stranded RNA-binding protein Staufen homolog 2	HKVISGTTLGYLSPK				OGlcNAc_NL_Std				1	11042021_Ball_TG_IAP_F2	11049	3199	1802.98	0.977815	32.88	32.88	8.2673e-28	166.19	148.05	2600400	3	0.108445	0	0	0	0	0		0	0	0	0	0	0		0	0	0	0	0	0		0	0	0	0	0
Q9NUL3	STAU2	Double-stranded RNA-binding protein Staufen homolog 2	VISGTTLGYLSPK				OGlcNAc_NL_Std	+	+	+	0	11042021_Ball_TG_IAP_F4	20799	3199	1537.82	0.82394	68.022	68.022	0.00021492	117.93	90.19	10614000	4	0.0765407	0	0	0	0	0		0	0	0	0	0	0		0	0	0	0	0	0		0	53739	8869.7	14570	16846
O00267	SUPT5H	Transcription elongation factor SPT5	RPGGMTSTYGR				OGlcNAc_NL_Std;Oxidation (M)				1	09022020_Agnice_Eluent	2716	81	1400.64	0.635427	8.7449	8.7449	2.0012e-06	172.15	101.17	3686500	1	-0.0488649	0	0	0	0	0		0	0	0	0	0	0		0	0	0	0	0	0		0	0	0	0	0
Q8N3V7	SYNPO	Synaptopodin	TPPASLYHGYLPENGVLRPEPTK				OGlcNAc_NL_Std	+	+		1	09022020_Agnice_Eluent	34417	2363	2738.39	0.391546	85.994	85.994	4.911e-05	66.447	53.389	3293700	2	0.0918854	0	0	0	0	0		0	0	0	0	0	0		0	0	0	0	0	0		0	0	0	5711.6	7996.3
Q8N3V7	SYNPO	Synaptopodin	RPLGNFTAPPTYTETLSTAPLASWVR				OGlcNAc_NL_Std	+	+		1	11042021_Ball_TG_IAP_F9	44235	2363	3048.56	0.555651	130.51	130.51	0.00014944	66.884	48.977	8672900	1	0.113315	0	0	0	0	0		0	0	0	0	0	0		0	0	0	0	0	0		0	0	0	0	0
Q9NYJ8	TAB2	TGF-beta-activated kinase 1 and MAP3K7-binding protein 2	FNPIMVTLAPNIQTGR				OGlcNAc_NL_Std;Oxidation (M)	+	+		0	11042021_Ball_TG_IAP_F9	33439	3258	1990.02	0.0193618	99.666	99.666	0.00080424	64.394	15.413	3870900	1	0.0639529	0	0	0	0	0		0	0	0	0	0	0		0	0	0	0	0	0		0	0	0	0	0
Q9NYJ8	TAB2	TGF-beta-activated kinase 1 and MAP3K7-binding protein 2	FNPIMVTLAPNIQTGR				OGlcNAc_NL_Std	+	+		0	11042021_Ball_TG_IAP_F9	36938	3258	1974.02	0.0244472	109.55	109.55	8.7182e-05	107.07	67.565	5154300	1	0.076396	0	0	0	0	0		0	0	0	0	0	0		0	0	0	0	0	0		0	0	0	0	0
Q04727	TLE4	Transducin-like enhancer protein 4	MIRDLSKMYPQTR				OGlcNAc_NL_Std;Oxidation (M)	+	+		2	11042021_Ball_TG_IAP_F6	25995	1565	1856.91	0.912454	77.709	77.709	0.0011116	78.692	15.219	59462000	2	0.0182742	0	0	0	0	0		0	0	0	0	0	0		0	0	0	0	0	0		0	0	0	0	0
Q8N5G2	TMEM57	Macoilin	FVETSPSGLDPNASVYQPLKK				OGlcNAc_NL_Std	+	+		1	11042021_Ball_TG_IAP_F7	23987	2376	2479.25	0.248235	72.776	72.776	0.00061803	65.47	56.216	6789500	1	0.0677812	0	0	0	0	0		0	0	0	0	0	0		0	0	0	0	0	0		0	0	0	0	0
Q8NDV7	TNRC6A	Trinucleotide repeat-containing gene 6A protein	ASNYNVPLSSTAQSTSAR				OGlcNAc_NL_Std	+	+		0	11042021_Ball_TG_IAP_F2	13871	2428	2055.97	0.970891	41.522	41.522	0.0022187	51.013	26.16	1231200	1	-0.0148553	0	0	0	0	0		0	0	0	0	0	0		0	0	0	0	0	0		0	0	0	0	0
Q8NDV7	TNRC6A	Trinucleotide repeat-containing gene 6A protein	NSGSSSSLNTTLPSTSAWSSIR				2 OGlcNAc_NL_Std	+	+		0	11042021_Ball_TG_IAP_F2	29439	2428	2645.23	0.230413	88.662	88.662	3.8457e-34	185.44	160.23	576110000	15	-0.0263929	0	0	0	0	0		0	0	0	0	0	0		0	0	0	0	0	0		0	0	0	0	0
Q8NDV7	TNRC6A	Trinucleotide repeat-containing gene 6A protein	NSGSSSSLNTTLPSTSAWSSIR				OGlcNAc_NL_Std	+	+		0	11042021_Ball_TG_IAP_F2	29589	2428	2442.15	0.151041	88.971	88.971	3.351e-48	205.68	164.44	19858000	3	-0.012349	0	0	0	0	0		0	0	0	0	0	0		0	0	0	0	0	0		0	0	0	0	0
Q8NDV7	TNRC6A	Trinucleotide repeat-containing gene 6A protein	ASNYNVPLSSTAQSTSAR				3 OGlcNAc_NL_Std	+	+		0	11042021_Ball_TG_IAP_F6	11082	2428	2462.13	0.129636	33.14	33.14	0.00016353	56.298	34.9	27263000	2	-0.0429433	0	0	0	0	0		0	0	0	0	0	0		0	0	0	0	0	0		0	0	0	0	0
Q8NDV7	TNRC6A	Trinucleotide repeat-containing gene 6A protein	LGSLDCSHSFSSR				OGlcNAc_NL_Std	+	+	+	0	11042021_Ball_TG_IAP_F6	7718	2428	1654.73	0.725699	23.193	23.193	1.1264e-09	129.1	54.415	8955600	4	-0.0754748	0	0	0	0	0		0	0	0	0	0	0		0	0	0	0	0	0		0	0	0	0	0
Q8NDV7	TNRC6A	Trinucleotide repeat-containing gene 6A protein	ASNYNVPLSSTAQSTSAR				2 OGlcNAc_NL_Std	+	+		0	11042021_Ball_TG_IAP_F9	12628	2428	2259.05	0.0502638	38.623	38.623	0.00020676	59.912	41.079	6158200	1	-0.0288993	0	0	0	0	0		0	0	0	0	0	0		0	0	0	0	0	0		0	0	0	0	0
Q8NDV7	TNRC6A	Trinucleotide repeat-containing gene 6A protein	NSGSSSSLNTTLPSTSAWSSIR				3 OGlcNAc_NL_Std	+	+		0	11042021_Ball_TG_IAP_F9	28353	2428	2848.31	0.309786	85.33	85.33	1.5065e-12	104.48	93.379	94244000	10	-0.0404369	0	0	0	0	0		0	0	0	0	0	0		0	0	0	0	0	0		0	0	0	0	0
Q9HCJ0	TNRC6C	Trinucleotide repeat-containing gene 6C protein	NSTAPTRPPPGLTNPKPSSTWGASPLGWTSSYSSGSAWSTDTSGR				2 OGlcNAc_NL_Std	+	+		2	11042021_Ball_TG_IAP_F8	35429	3116	4997.32	0.322757	107.61	107.61	5.9811e-06	53.801	46.059	5286600	2	-0.0160116	0	0	0	0	0		0	0	0	0	0	0		0	0	0	0	0	0		0	0	0	0	0
Q9HCJ0	TNRC6C	Trinucleotide repeat-containing gene 6C protein	NSTAPTRPPPGLTNPKPSSTWGASPLGWTSSYSSGSAWSTDTSGR				OGlcNAc_NL_Std	+	+		2	11042021_Ball_TG_IAP_F9	36526	3116	4794.24	0.243384	108.54	108.54	2.6568e-27	99.135	80.877	63558000	6	-0.0019676	0	0	0	0	0		0	0	0	0	0	0		0	0	0	0	0	0		0	0	0	0	0
Q12888	TP53BP1	Tumor suppressor p53-binding protein 1	LMLSTSEYSQSPK				OGlcNAc_NL_Std	+	+	+	0	11042021_Ball_TG_IAP_F5	16971	1624	1672.79	0.786568	50.926	50.926	0.028419	44.203	29.996	1473600	1	-0.0229139	0	0	0	0	0		0	0	0	0	0	0		0	0	0	0	0	0		0	0	0	0	0
Q13625	TP53BP2	Apoptosis-stimulating of p53 protein 2	KPQTVAASSIYSMYTQQQAPGK				OGlcNAc_NL_Std;Oxidation (M)	+	+		1	11042021_Ball_TG_IAP_F2	17979	1712	2602.26	0.258482	53.915	53.915	0.00012251	54.672	41.743	3902000	1	0.0214436	0	0	0	0	0		0	0	0	0	0	0		0	0	0	0	0	0		0	0	0	0	0
P55327	TPD52	Tumor protein D52	GWQDVTATSAYKK				OGlcNAc_NL_Std	+	+	+	1	11042021_Ball_TG_IAP_F3	11061	1300	1656.8	0.799516	33.797	33.797	0.0004968	80.534	70.847	2785700	1	-0.00261191	0	0	0	0	0		0	0	0	0	0	0		0	0	0	0	0	0		0	0	0	0	0
O43399	TPD52L2	Tumor protein D54	SWHDVQVSSAYVK				OGlcNAc_NL_Std	+	+		0	09022020_Agnice_Eluent	22707	224	1707.81	0.810415	57.228	57.228	5.9753e-07	196.27	128.09	5373800	5	-0.0151779	0	0	0	0	0		0	0	0	0	0	0		0	0	0	0	0	0		0	0	14463	16712	29364
Q9UPV9	TRAK1	Trafficking kinesin-binding protein 1	FSEFTGFSGMSFSSR				OGlcNAc_NL_Std	+	+		0	11042021_Ball_TG_IAP_F9	38442	3479	1875.8	0.79853	113.5	113.5	0.0016418	63.709	43.87	2986200	1	-0.104338	0	0	0	0	0		0	0	0	0	0	0		0	0	0	0	0	0		0	0	0	0	0
Q9UPV9	TRAK1	Trafficking kinesin-binding protein 1	SSFYGSDIGNVVLDNK				OGlcNAc_NL_Std	+	+		0	11042021_Ball_TG_IAP_F9	32030	3479	1916.9	0.900352	101.73	101.73	5.2961e-05	88.561	62.903	17390000	2	-0.021422	0	0	0	0	0		0	0	0	0	0	0		0	0	0	0	0	0		0	0	0	7030.5	8697.5
Q12815	TROAP	Tastin	VPSPGPPTLTSYSVLR				OGlcNAc_NL_Std	+	+		0	11042021_Ball_TG_IAP_F2	31783	1618	1872.98	0.983294	95.597	95.597	4.7403e-05	90.754	68.221	3371100	2	0.0817216	0	0	0	0	0		0	0	0	0	0	0		0	0	0	0	0	0		0	0	0	0	0
Q12815	TROAP	Tastin	VELGASEPCTLEHR				2 OGlcNAc_NL_Std	+	+		0	11042021_Ball_TG_IAP_F3	7785	1618	2002.92	0.91535	23.601	23.601	0.00027612	88.551	59.575	10930000	3	-0.0459908	0	0	0	0	0		0	0	0	0	0	0		0	0	0	0	0	0		0	0	0	0	0
Q12815	TROAP	Tastin	AQRVPSPGPPTLTSYSVLR				OGlcNAc_NL_Std;Phospho (STY)	+	+		1	11042021_Ball_TG_IAP_F4	29881	1618	2308.15	0.146427	90.292	90.292	0.0026974	55.358	38.077	1575500	1	0.0446793	0	0	0	0	0		0	0	0	0	0	0		0	0	0	0	0	0		0	0	0	0	0
Q12815	TROAP	Tastin	VELGASEPCTLEHR				OGlcNAc_NL_Std	+	+		0	11042021_Ball_TG_IAP_F4	8378	1618	1799.84	0.835978	25.577	25.577	0.00068026	82.259	60.028	8676000	3	-0.0319468	0	0	0	0	0		0	0	0	0	0	0		0	0	0	0	0	0		0	0	0	0	0
Q12815	TROAP	Tastin	ASAYLAPR				OGlcNAc_NL_Std	+	+	+	0	11042021_Ball_TG_IAP_F5	5285	1618	1050.53	0.534574	16.099	16.099	0.011841	109.71	67.838	5719700	1	0.0113285	0	0	0	0	0		0	0	0	0	0	0		0	0	0	0	0	0		0	0	0	0	0
P33981	TTK	Dual specificity protein kinase TTK	HTTFEQPVFSVSK				OGlcNAc_NL_Std	+	+		0	11042021_Ball_TG_IAP_F5	16438	975	1708.83	0.830816	49.125	49.125	1.3867e-50	192.14	156.91	8417500	8	0.00475382	0	0	0	0	0		0	0	0	0	0	0		0	0	0	0	0	0		0	0	0	0	0
Q5T6F2	UBAP2	Ubiquitin-associated protein 2	IPASAVEMPGSADVTGLNVQFGALEFGSEPSLSEFGSAPSSENSNQIPISLYSK	very large peptide			2 OGlcNAc_NL_Std;Oxidation (M)	+	+	+	0	03302021_PTMScan_OGlcNAc_IP1	64636	2027	5934.8	0.804476	154.3	154.3	9.389e-05	40.864	37.235	4491300	1	0.0344655	132410	24596	26851	33235	59354	5.3834	5	0	0	0	0	0		0	0	0	0	0	0		0	0	0	0	0
Q5T6F2	UBAP2	Ubiquitin-associated protein 2	IPASAVEMPGSADVTGLNVQFGALEFGSEPSLSEFGSAPSSENSNQIPISLYSK	very large peptide			OGlcNAc_NL_Std;Oxidation (M)	+	+	+	0	03302021_PTMScan_OGlcNAc_IP1	65470	2027	5731.73	0.725103	162.77	162.77	5.0125e-15	75.252	68.703	281680000	15	0.0485095	1104800	210890	227230	262730	536110	5.23875	5	61358	12557	12830	17654	29563	4.88636	5	0	0	0	0	0		0	0	0	0	0
Q5T6F2	UBAP2	Ubiquitin-associated protein 2	IPASAVEMPGSADVTGLNVQFGALEFGSEPSLSEFGSAPSSENSNQIPISLYSK	very large peptide			OGlcNAc_NL_Std	+	+	+	0	03302021_PTMScan_OGlcNAc_IP1	68418	2027	5715.73	0.730188	167.7	167.7	2.0546e-16	78.348	66.777	98028000	8	0.0609525	1648900	303260	342450	430180	802150	5.43725	5	0	0	0	0	0		0	0	0	0	0	0		0	0	0	0	0
Q5T6F2	UBAP2	Ubiquitin-associated protein 2	GVSVSSSTTGLPDMTGSVYNK				2 OGlcNAc_NL_Std	+	+		0	11042021_Ball_TG_IAP_F6	25099	2027	2492.15	0.147595	75.534	75.534	0.00078306	47.047	29.969	3904200	1	-0.0387933	0	0	0	0	0		0	0	0	0	0	0		0	0	0	0	0	0		0	0	0	0	0
Q5T6F2	UBAP2	Ubiquitin-associated protein 2	APSLGQFTTTPSTQQNSTSHPTTTTSWDLKPPTSQSSVLSHLDFK				4 OGlcNAc_NL_Std	+	+		1	11042021_Ball_TG_IAP_F8	35835	2027	5655.68	0.675176	107.88	107.88	7.7942e-07	53.433	43.425	97645000	4	0.0335654	0	0	0	0	0		0	0	0	0	0	0		0	0	0	0	0	0		0	0	0	0	0
Q5T6F2	UBAP2	Ubiquitin-associated protein 2	APSLGQFTTTPSTQQNSTSHPTTTTSWDLKPPTSQSSVLSHLDFK				3 OGlcNAc_NL_Std	+	+		1	11042021_Ball_TG_IAP_F8	36410	2027	5452.6	0.595803	109.86	109.86	3.8229e-06	55.931	41	91538000	2	0.0476094	0	0	0	0	0		0	0	0	0	0	0		0	0	0	0	0	0		0	0	0	0	0
Q5T6F2	UBAP2	Ubiquitin-associated protein 2	LLQLPSTTIENISVSVHQPQPK				OGlcNAc_NL_Std	+	+	+	0	11042021_Ball_TG_IAP_F9	32105	2027	2631.41	0.411947	86.84	86.84	1.1088e-07	85.42	72.866	11401000	2	0.161497	0	0	0	0	0		0	0	0	0	0	0		0	20217	4336.7	4829.1	4585.2	9598.4	4.66184	5	0	0	0	0
Q14157	UBAP2L	Ubiquitin-associated protein 2-like	RQAFTPSSTMMEVFLQEK				OGlcNAc_NL_Std	+	+		1	11042021_Ball_TG_IAP_F7	37062	1743	2332.11	0.107919	113.01	113.01	0.038433	44.729	25.896	1173000	1	-0.00485081	0	0	0	0	0		0	0	0	0	0	0		0	0	0	0	0	0		0	0	0	0	0
Q92900	UPF1	Regulator of nonsense transcripts 1	EAIIPGSVYDR				OGlcNAc_NL_Std	+	+	+	0	11042021_Ball_TG_IAP_F9	18988	2594	1421.7	0.703825	60.289	60.289	6.9157e-10	199.4	159.48	38981000	7	0.0098408	0	0	0	0	0		0	0	0	0	0	0		0	0	0	0	0	0		0	95105	17449	25465	33309
Q70EL1	USP54	Inactive ubiquitin carboxyl-terminal hydrolase 54	FLTTPGCNPQLTYTATLPER				OGlcNAc_NL_Std	+	+		0	11042021_Ball_TG_IAP_F8	30967	2175	2482.2	0.20499	94.452	94.452	2.2391e-16	158.77	134.47	40027000	7	0.023176	0	0	0	0	0		0	0	0	0	0	0		0	0	0	0	0	0		0	0	0	0	0
Q14119	VEZF1	Vascular endothelial zinc finger 1	TPTTVVPLISTIAGDSSR	Yes, HCD complete neutral loss.	TPTTVVPLISTIAGDSSR	Ambiguous	OGlcNAc_NL_Std	+	+	+	0	03302021_PTMScan_OGlcNAc_IP1	29869	1734	2017.06	0.0579154	78.858	78.858	3.5504e-16	161.91	136.85	12495000	11	0.0900688	72460	10837	18172	16497	38557	6.68635	5	18181	2867.9	4486.6	3493.5	3967.1	6.33948	5	46100	2189	3524.3	8995	12411	21.0598	5	0	0	0	0
Q14119	VEZF1	Vascular endothelial zinc finger 1	TPTTVVPLISTIAGDSSR		TPTTVVPLISTIAGDSSR	Ambiguous	2 OGlcNAc_NL_Std	+	+	+	0	03302021_PTMScan_OGlcNAc_IP3	29338	1734	2220.14	0.137288	68.815	68.815	7.1538e-09	130.39	101.38	10035000	7	0.0760248	16036	2514.4	3138.2	3369.7	6104.3	6.37766	5	0	0	0	0	0		0	162450	29331	38286	43628	71854	5.53851	5	0	0	0	0
Q14119	VEZF1	Vascular endothelial zinc finger 1	KTPTTVVPLISTIAGDSSR				OGlcNAc_NL_Std	+	+	+	1	11042021_Ball_TG_IAP_F10	23020	1734	2145.15	0.152878	60.605	60.605	7.2491e-129	261.72	240.19	113390000	45	0.126108	471780	92262	124740	146030	461790	5.11348	5	96761	16734	25415	31302	91134	5.7823	5	186790	34237	48155	53310	167860	5.45579	5	0	0	0	0
Q14119	VEZF1	Vascular endothelial zinc finger 1	KTPTTVVPLISTIAGDSSR				2 OGlcNAc_NL_Std	+	+	+	1	11042021_Ball_TG_IAP_F5	22110	1734	2348.23	0.232251	56.197	56.197	6.114e-51	197.56	178.5	468640000	68	0.112064	694810	132600	183390	222100	540200	5.23989	5	255500	49942	64514	81445	169110	5.11593	5	509940	101150	120310	154960	311740	5.04142	5	0	0	0	0
Q14119	VEZF1	Vascular endothelial zinc finger 1	KTPTTVVPLISTIAGDSSR				3 OGlcNAc_NL_Std	+	+	+	1	11042021_Ball_TG_IAP_F7	19370	1734	2551.31	0.311623	53.369	53.369	2.7475e-22	163.78	126.69	818110000	26	0.0980201	564600	108040	138640	167620	320560	5.22584	5	231650	44874	65066	68847	129530	5.16223	5	483550	95786	127360	135600	278650	5.04823	5	0	0	0	0
P08670	VIM	Vimentin	PSSSRSYVTTSTR				5 OGlcNAc_NL_Std				1	11042021_Ball_TG_IAP_F1	14932	621	2443.1	0.0973332	45.389	45.389	0.014411	53.252	7.3882	101820000	2	-0.0664916	0	0	0	0	0		0	0	0	0	0	0		0	0	0	0	0	0		0	0	0	0	0
P08670	VIM	Vimentin	SLYASSPGGVYATR				OGlcNAc_NL_Std	+	+	+	0	11042021_Ball_TG_IAP_F3	14967	621	1630.78	0.783866	46.151	46.151	0.0043732	57.836	41.946	5024900	3	-0.00629478	0	0	0	0	0		0	0	0	0	0	0		0	0	0	0	0	0		0	0	0	0	0
P08670	VIM	Vimentin	SYVTTSTR				OGlcNAc_NL_Std	+	+	+	0	11042021_Ball_TG_IAP_F7	3347	621	1116.53	0.529883	10.412	10.412	0.012704	112.75	83.275	4267000	1	-0.0237208	0	0	0	0	0		0	0	0	0	0	0		0	0	0	0	0	0		0	0	0	0	0
Q9H4A3	WNK1	Serine/threonine-protein kinase WNK1	SISNPPGSNLRTT				2 OGlcNAc_NL_Std	+	+		1	11042021_Ball_TG_IAP_F1	6888	3037	1748.84	0.842837	20.621	20.621	0.00067856	81.703	44.722	20145000	2	-0.00163046	0	0	0	0	0		0	0	0	0	0	0		0	0	0	0	0	0		0	0	0	0	0
Q9H4A3	WNK1	Serine/threonine-protein kinase WNK1	SLFSEHSSSGAQHASVSLETSLVIESTVTPGIPTTAVAPSK				4 OGlcNAc_NL_Std	+	+		0	11042021_Ball_TG_IAP_F4	34444	3037	4921.4	0.397938	102.24	102.24	1.0948e-14	80.693	67.639	29842000	4	0.0940954	0	0	0	0	0		0	0	0	0	0	0		0	0	0	0	0	0		0	0	0	0	0
Q9H4A3	WNK1	Serine/threonine-protein kinase WNK1	APVLPVGTELPAGTLPSEQLPPFPGPSLTQSQQPLEDLDAQLR				OGlcNAc_NL_Std	+	+		0	11042021_Ball_TG_IAP_F8	56850	3037	4706.43	0.433083	173.01	173.01	3.4955e-28	108.92	94.758	9933300	3	0.228123	0	0	0	0	0		0	0	0	0	0	0		0	0	0	0	0	0		0	0	0	0	0
Q9H4A3	WNK1	Serine/threonine-protein kinase WNK1	APVLPVGTELPAGTLPSEQLPPFPGPSLTQSQQPLEDLDAQLRR				OGlcNAc_NL_Std	+	+		1	11042021_Ball_TG_IAP_F8	53336	3037	4862.53	0.534194	162.4	162.4	1.9155e-14	80.011	68.689	50300000	2	0.257428	0	0	0	0	0		0	0	0	0	0	0		0	0	0	0	0	0		0	0	0	0	0
Q9H4A3	WNK1	Serine/threonine-protein kinase WNK1	KFSAPGQLCISMTSNLGGSAPISAASATSLGHFTK				OGlcNAc_NL_Std;Oxidation (M)	+	+		1	11042021_Ball_TG_IAP_F9	33161	3037	3712.81	0.807661	98.985	98.985	2.5575e-24	121.82	105.29	24372000	3	0.0597695	0	0	0	0	0		0	0	0	0	0	0		0	0	0	0	0	0		0	0	0	0	0
Q9H4A3	WNK1	Serine/threonine-protein kinase WNK1	KFSAPGQLCISMTSNLGGSAPISAASATSLGHFTK				OGlcNAc_NL_Std	+	+		1	11042021_Ball_TG_IAP_F9	37701	3037	3696.81	0.812746	111.9	111.9	9.0988e-08	59.789	47.823	7629400	1	0.0722126	0	0	0	0	0		0	0	0	0	0	0		0	0	0	0	0	0		0	0	0	0	0
Q9H4A3	WNK1	Serine/threonine-protein kinase WNK1	SLFSEHSSSGAQHASVSLETSLVIESTVTPGIPTTAVAPSK				3 OGlcNAc_NL_Std	+	+		0	11042021_Ball_TG_IAP_F9	36718	3037	4718.32	0.318566	108.56	108.56	4.3054e-37	131.99	113.61	51179000	6	0.108139	0	0	0	0	0		0	0	0	0	0	0		0	0	0	0	0	0		0	0	0	0	0
Q9ULM3	YEATS2	YEATS domain-containing protein 2	VTFCSHGNSAFQPIASSCK				OGlcNAc_NL_Std	+	+		0	11042021_Ball_TG_IAP_F3	15977	3438	2300.02	0.0201665	48.791	48.791	5.5802e-08	96.881	63.456	6852900	1	-0.0778428	0	0	0	0	0		0	0	0	0	0	0		0	0	0	0	0	0		0	0	0	0	0
Q9ULM3	YEATS2	YEATS domain-containing protein 2	HTPFYALPSSLER				OGlcNAc_NL_Std	+	+		0	11042021_Ball_TG_IAP_F7	22716	3438	1719.85	0.8468	68.709	68.709	2.1814e-29	169.12	123.13	4179800	4	0.0156709	0	0	0	0	0		0	0	0	0	0	0		0	0	0	0	0	0		0	0	0	0	0
P07947	YES1	Tyrosine-protein kinase Yes	YRPENTPEPVSTSVSHYGAEPTTVSPCPSSSAK				OGlcNAc_NL_Std	+	+		1	11042021_Ball_TG_IAP_F5	16644	603	3721.71	0.705364	50.074	50.074	1.7927e-30	128.38	98.639	9908600	1	-0.0466204	0	0	0	0	0		0	0	0	0	0	0		0	0	0	0	0	0		0	0	0	0	0
P49750	YLPM1	YLP motif-containing protein 1	SSYLESPR				OGlcNAc_NL_Std	+	+	+	0	09022020_Agnice_Eluent	8998	1171	1140.53	0.529883	21.778	21.778	0.016915	95.502	76.025	17456000	2	-0.0347608	0	0	0	0	0		0	0	0	0	0	0		0	0	0	0	0	0		0	151680	28370	41366	46013
P49750	YLPM1	YLP motif-containing protein 1	AQAVTQPVPLANKPVPAQSTFPSK				OGlcNAc_NL_Std	+	+		1	11042021_Ball_TG_IAP_F5	18234	1171	2678.43	0.427931	54.872	54.872	0.037001	41.482	33.49	2559500	1	0.155854	0	0	0	0	0		0	0	0	0	0	0		0	0	0	0	0	0		0	0	0	0	0
P49750	YLPM1	YLP motif-containing protein 1	SGGLLPDPPRSSYLESPR				OGlcNAc_NL_Std	+	+		1	11042021_Ball_TG_IAP_F9	23372	1171	2130.06	0.0593124	73.958	73.958	3.5867e-15	155.16	126.35	47026000	18	0.0394851	0	0	0	0	0		0	0	0	0	0	0		0	0	0	0	0	0		0	0	0	0	0
Q6PJT7	ZC3H14	Zinc finger CCCH domain-containing protein 14	AISEAQESVTKTTNYSTVPQK				OGlcNAc_NL_Std	+	+		1	11042021_Ball_TG_IAP_F2	10973	2125	2484.22	0.223143	31.769	31.769	0.00024434	63.578	45.44	28998000	3	0.0404002	0	0	0	0	0		0	0	0	0	0	0		0	0	0	0	0	0		0	0	0	0	0
Q6PJT7	ZC3H14	Zinc finger CCCH domain-containing protein 14	TTNYSTVPQKQTLPVAPR				OGlcNAc_NL_Std	+	+		1	11042021_Ball_TG_IAP_F7	13576	2125	2203.15	0.148462	41.311	41.311	8.0629e-05	70.76	57.169	6270100	1	0.0950134	0	0	0	0	0		0	0	0	0	0	0		0	0	0	0	0	0		0	0	0	0	0
Q6PJT7	ZC3H14	Zinc finger CCCH domain-containing protein 14	TTNYSTVPQK				OGlcNAc_NL_Std	+	+	+	0	11042021_Ball_TG_IAP_F9	3351	2125	1340.65	0.645975	10.681	10.681	0.00073344	117.45	85.576	221260000	7	-0.0107218	212540	39076	56128	61314	125710	5.43914	5	0	0	0	0	0		0	0	0	0	0	0		0	548890	97534	153590	194280
Q96KR1	ZFR	Zinc finger RNA-binding protein	QQEAPPPPPPATTQNYQDSYSYVR				2 OGlcNAc_NL_Std	+	+		0	09022020_Agnice_Eluent	27903	2734	3139.43	0.425818	62.467	62.467	7.9836e-19	117.94	96.14	200870000	25	-0.0583175	0	0	0	0	0		0	0	0	0	0	0		0	0	0	0	0	0		0	0	0	351920	531870
Q96KR1	ZFR	Zinc finger RNA-binding protein	QQEAPPPPPPATTQNYQDSYSYVR				OGlcNAc_NL_Std	+	+		0	09022020_Agnice_Eluent	30761	2734	2936.35	0.346446	71.3	71.3	9.8699e-09	94.192	72.389	15326000	7	-0.0442735	0	0	0	0	0		0	0	0	0	0	0		0	0	0	0	0	0		0	0	0	24506	35647
Q96KR1	ZFR	Zinc finger RNA-binding protein	MIPICPVVSFTYVPSR				Acetyl (Protein N-term);OGlcNAc_NL_Std;Oxidation (M)	+	+	+	0	11042021_Ball_TG_IAP_F10	50874	2734	2126.04	0.0427994	151.29	151.29	1.292e-51	201.1	163.67	935400000	112	0.0248197	2348100	497880	570380	638580	1147300	4.7162	5	626920	121540	151330	173930	314980	5.15814	5	227400	44727	56032	65293	106610	5.08418	5	0	0	0	0
Q96KR1	ZFR	Zinc finger RNA-binding protein	MIPICPVVSFTYVPSR				Acetyl (Protein N-term);OGlcNAc_NL_Std	+	+	+	0	11042021_Ball_TG_IAP_F10	57286	2734	2110.05	0.0478848	164.41	164.41	3.5801e-51	201.1	175.59	386160000	40	0.0372627	1248200	255790	295600	328670	577680	4.87978	5	248260	51261	60491	70488	111190	4.84306	5	211620	41692	51924	52586	98500	5.07579	5	0	0	0	0
Q96KR1	ZFR	Zinc finger RNA-binding protein	QYYQQPTATAAAVAAAAQPQPSVAETYYQTAPK				OGlcNAc_NL_Std	+	+		0	11042021_Ball_TG_IAP_F5	34161	2734	3686.77	0.774036	102.84	102.84	1.9353e-10	79.559	65.918	31958000	5	0.0381199	0	0	0	0	0		0	0	0	0	0	0		0	0	0	0	0	0		0	0	0	0	0
Q96KR1	ZFR	Zinc finger RNA-binding protein	IPICPVVSFTYVPSR				OGlcNAc_NL_Std	+	+		0	11042021_Ball_TG_IAP_F9	38980	2734	1937	0.996835	115.28	115.28	6.5824e-05	112.5	73.505	7973800	1	0.0658169	0	0	0	0	0		0	0	0	0	0	0		0	0	0	0	0	0		0	0	0	0	0
Q96KR1	ZFR	Zinc finger RNA-binding protein	PAPVAVAAAATAAAYGGYPTAHTATDYGYTQR				OGlcNAc_NL_Std	+	+	+	0	11042021_Ball_TG_IAP_F9	35735	2734	3356.59	0.594949	104.3	104.3	6.6904e-43	168.89	108.58	57812000	29	0.0109157	0	0	0	0	0		0	12239	1984.6	0	0	9316.1	6.16699	3	47479	5409.6	10769	9492	32691	8.7768	5	0	0	25269	42218
Q8NF64	ZMIZ2	Zinc finger MIZ domain-containing protein 2	GGYPGAPGFTTGYAGGPGGLGLPSHAAR				OGlcNAc_NL_Std	+	+		0	11042021_Ball_TG_IAP_F6	30391	2440	2745.31	0.314692	91.547	91.547	1.6839e-06	68.326	54.871	3520800	1	0.0118475	0	0	0	0	0		0	0	0	0	0	0		0	0	0	0	0	0		0	0	0	0	0
Q5VUA4	ZNF318	Zinc finger protein 318	TVVAHTSPWMPVVTTSTQTK				2 OGlcNAc_NL_Std;Oxidation (M)	+	+		0	11042021_Ball_TG_IAP_F6	15678	2048	2592.26	0.262899	47.048	47.048	1.2131e-09	110.26	88.722	18290000	4	0.0304582	0	0	0	0	0		0	0	0	0	0	0		0	0	0	0	0	0		0	0	0	0	0
Q5VUA4	ZNF318	Zinc finger protein 318	TVVAHTSPWMPVVTTSTQTK				2 OGlcNAc_NL_Std	+	+		0	11042021_Ball_TG_IAP_F6	21193	2048	2576.27	0.267985	63.722	63.722	9.3098e-10	120.27	101.71	15065000	5	0.0429013	0	0	0	0	0		0	0	0	0	0	0		0	0	0	0	0	0		0	0	0	0	0
Q15942	ZYX	Zyxin	VSSGYVPPPVATPFSSK				2 OGlcNAc_NL_Std;Phospho (STY)				0	03302021_PTMScan_OGlcNAc_IP1	34611	1886	2205.01	0.0130124	86.37	86.37	0.047504	43.791	7.1944	0	1	-0.0412936	0	0	0	0	0		0	0	0	0	0	0		0	0	0	0	0	0		0	0	0	0	0
Q15942	ZYX	Zyxin	VSSGYVPPPVATPFSSK				OGlcNAc_NL_Std	+	+		0	09022020_Agnice_Eluent	36276	1886	1921.97	0.967309	90.726	90.726	8.8972e-06	103.88	84.632	8361000	14	0.0432045	0	0	0	0	0		0	0	0	0	0	0		0	0	0	0	0	0		0	0	0	132530	188470
Q15942	ZYX	Zyxin	PSPAISVSVSAPAFYAPQKK				OGlcNAc_NL_Std	+	+		1	11042021_Ball_TG_IAP_F4	26459	1886	2247.18	0.178699	80.677	80.677	0.0012385	60.564	49.71	9773400	6	0.104997	0	0	0	0	0		0	0	0	0	0	0		0	0	0	0	0	0		0	0	0	0	0
Q15942	ZYX	Zyxin	AAPRPSPAISVSVSAPAFYAPQKK				Acetyl (Protein N-term);OGlcNAc_NL_Std	+	+		2	11042021_Ball_TG_IAP_F5	29550	1886	2684.42	0.417366	89.054	89.054	6.1712e-05	60.278	53.629	5875000	4	0.142534	0	0	0	0	0		0	0	0	0	0	0		0	0	0	0	0	0		0	0	0	0	0
[truncated: 26 more columns]

## Sheet: Putative OGlcNAc Sites
Sites Table was filtered to retain peptides with 3 diagnostic HexNAc ions (including 204) in the HCD spectrum based on manual inspection. Proteins	Positions within proteins	Leading proteins	Protein names	Gene names	Positions	Localization prob <0.9 is ambiguous (red)	Fragmentation (from MSMSscans file)_Site localization is ambiguous by CID unless there is a single site of modification or all sites are modified	Amino acid	Sequence (from MSMSscans file)	Modified sequence (from MSMSscans file)	OGlcNAc_NL_Std Probabilities	Number of OGlcNAc_NL_Std	Amino acid	Modifications (from MSMSscans file)	Ratio Reporter intensity 138/144	Reporter intensity 1: 138	Reporter intensity 2: 144	Reporter intensity 3: 168	Reporter intensity 4: 186	Reporter intensity 5: 204	Reporter intensity 6: 366	Mass analyzer (from MSMSscans file)	Known site of Phosphorylation	Origin of Site Speciffic Annotation PhosphoSitePlus (09042022)	Pfam domains	chain	coiled-coil region	compositionally biased region	disulfide bond	dna-binding region	domain	glycosylation site	helix	metal ion-binding site	modified residue	mutagenesis site	nucleotide phosphate-binding region	peptide	propeptide	region of interest	repeat	sequence conflict	sequence variant	short sequence motif	signal peptide	splice variant	topological domain	transit peptide	transmembrane region
Q09666	247	Q09666	Neuroblast differentiation-associated protein AHNAK	AHNAK	247	1	CID	T	LQVTMPGIK	_LQVT(OGlcNAc_NL_Std)MPGIK_	LQVT(1)MPGIK	1	T	OGlcNAc_NL_Std	5.32759	233130	43759	59289	53228	93790	0	FTMS	+	CST;HTP		Neuroblast differentiation-associated protein AHNAK																				In isoform 2.
Q09666	5195	Q09666	Neuroblast differentiation-associated protein AHNAK	AHNAK	5195	0.999979	ETD	S	VKTPSFGISAPQVSIPDVNVNLKGPK	_VKTPSFGISAPQVS(OGlcNAc_NL_Std)IPDVNVNLKGPK_	VKTPSFGISAPQVS(1)IPDVNVNLKGPK	1	S	OGlcNAc_NL_Std	NaN	0	0	0	0	0	0	FTMS	+	CST;HTP		Neuroblast differentiation-associated protein AHNAK																				In isoform 2.
Q02040	66	Q02040	A-kinase anchor protein 17A	AKAP17A	66	0.499999	ETD	T	SISNWEVMERLKGMVQNHQFSTLR	_S(OGlcNAc_NL_Std)ISNWEVM(Oxidation (M))ERLKGM(Oxidation (M))VQNHQFS(Phospho (STY))T(OGlcNAc_NL_Std)LR_	S(0.5)IS(0.5)NWEVMERLKGMVQNHQFS(0.5)T(0.5)LR	2	T	2 Oxidation (M),Phospho (STY),2 OGlcNAc_NL_Std	NaN	0	0	0	0	0	0	FTMS				A-kinase anchor protein 17A
Q02040	45	Q02040	A-kinase anchor protein 17A	AKAP17A	45	0.500001	ETD	S	SISNWEVMERLKGMVQNHQFSTLR	_S(OGlcNAc_NL_Std)ISNWEVM(Oxidation (M))ERLKGM(Oxidation (M))VQNHQFS(Phospho (STY))T(OGlcNAc_NL_Std)LR_	S(0.5)IS(0.5)NWEVMERLKGMVQNHQFS(0.5)T(0.5)LR	2	S	2 Oxidation (M),Phospho (STY),2 OGlcNAc_NL_Std	NaN	0	0	0	0	0	0	FTMS				A-kinase anchor protein 17A
Q02040	47	Q02040	A-kinase anchor protein 17A	AKAP17A	47	0.5	ETD	S	SISNWEVMERLKGMVQNHQFSTLR	_S(OGlcNAc_NL_Std)ISNWEVM(Oxidation (M))ERLKGM(Oxidation (M))VQNHQFS(Phospho (STY))T(OGlcNAc_NL_Std)LR_	S(0.5)IS(0.5)NWEVMERLKGMVQNHQFS(0.5)T(0.5)LR	2	S	2 Oxidation (M),Phospho (STY),2 OGlcNAc_NL_Std	NaN	0	0	0	0	0	0	FTMS				A-kinase anchor protein 17A
Q02040	65	Q02040	A-kinase anchor protein 17A	AKAP17A	65	0.499999	ETD	S	SISNWEVMERLKGMVQNHQFSTLR	_S(OGlcNAc_NL_Std)ISNWEVM(Oxidation (M))ERLKGM(Oxidation (M))VQNHQFS(Phospho (STY))T(OGlcNAc_NL_Std)LR_	S(0.5)IS(0.5)NWEVMERLKGMVQNHQFS(0.5)T(0.5)LR	2	S	2 Oxidation (M),Phospho (STY),2 OGlcNAc_NL_Std	NaN	0	0	0	0	0	0	FTMS				A-kinase anchor protein 17A
Q13023	1804	Q13023	A-kinase anchor protein 6	AKAP6	1804	0.333333	ETD	T	NELQTWIRPKLSLTR	_NELQT(Phospho (STY))WIRPKLS(Phospho (STY))LT(OGlcNAc_NL_Std)R_	NELQT(0.333)WIRPKLS(0.333)LT(0.333)R		T	2 Phospho (STY),OGlcNAc_NL_Std	NaN	0	0	0	0	0	0	FTMS				A-kinase anchor protein 6																				In isoform 2.
Q13023	1813	Q13023	A-kinase anchor protein 6	AKAP6	1813	0.333333	ETD	T	NELQTWIRPKLSLTR	_NELQT(Phospho (STY))WIRPKLS(Phospho (STY))LT(OGlcNAc_NL_Std)R_	NELQT(0.333)WIRPKLS(0.333)LT(0.333)R		T	2 Phospho (STY),OGlcNAc_NL_Std	NaN	0	0	0	0	0	0	FTMS				A-kinase anchor protein 6																				In isoform 2.
Q13023	1811	Q13023	A-kinase anchor protein 6	AKAP6	1811	0.333333	ETD	S	NELQTWIRPKLSLTR	_NELQT(Phospho (STY))WIRPKLS(Phospho (STY))LT(OGlcNAc_NL_Std)R_	NELQT(0.333)WIRPKLS(0.333)LT(0.333)R		S	2 Phospho (STY),OGlcNAc_NL_Std	NaN	0	0	0	0	0	0	FTMS				A-kinase anchor protein 6																				In isoform 2.
Q8TCU4	1284	Q8TCU4	Alstrom syndrome protein 1	ALMS1	1284	0.225249	CID	T	ISVASEPVDQTTGTPAVTSTSYSQYR	_ISVAS(OGlcNAc_NL_Std)EPVDQTTGTPAVTS(OGlcNAc_NL_Std)TSYSQYR_	IS(0.452)VAS(0.57)EPVDQT(0.05)T(0.03)GT(0.02)PAVT(0.056)S(0.234)T(0.225)S(0.197)YS(0.166)QYR		T	2 OGlcNAc_NL_Std	NaN	0	0	58534	69041	143250	0	FTMS				Alstrom syndrome protein 1														34 X 47 AA approximate tandem repeat	16
Q8TCU4	1275	Q8TCU4	Alstrom syndrome protein 1	ALMS1	1275	0.270305	CID	T	ISVASEPVDQTTGTPAVTSTSYSQYR	_ISVAS(OGlcNAc_NL_Std)EPVDQT(OGlcNAc_NL_Std)TGTPAVTSTSYSQYR_	IS(0.334)VAS(0.557)EPVDQT(0.27)T(0.06)GT(0.069)PAVT(0.174)S(0.156)T(0.129)S(0.135)YS(0.116)QYR		T	2 OGlcNAc_NL_Std	NaN	0	0	27595	32907	70852	0	FTMS	+	CST		Alstrom syndrome protein 1														34 X 47 AA approximate tandem repeat	16
Q8TCU4	1371	Q8TCU4	Alstrom syndrome protein 1	ALMS1	1371	0.222037	CID	T	ISVASEPVDQTTGTPTVTSTSYSQHTEKPSIFYQQSLPGSHLTEEAK	_ISVAS(OGlcNAc_NL_Std)EPVDQT(OGlcNAc_NL_Std)TGTPTVTSTSYSQHTEKPSIFYQQSLPGSHLTEEAK_	IS(0.139)VAS(0.353)EPVDQT(0.222)T(0.222)GT(0.112)PT(0.071)VT(0.072)S(0.118)T(0.072)S(0.118)Y(0.073)S(0.118)QHT(0.072)EKPS(0.119)IFY(0.073)QQS(0.019)LPGS(0.017)HLT(0.01)EEAK		T	2 OGlcNAc_NL_Std	NaN	0	0	36762	44503	89700	0	FTMS				Alstrom syndrome protein 1														34 X 47 AA approximate tandem repeat	18
Q8TCU4	1370	Q8TCU4	Alstrom syndrome protein 1	ALMS1	1370	0.221918	CID	T	ISVASEPVDQTTGTPTVTSTSYSQHTEKPSIFYQQSLPGSHLTEEAK	_ISVAS(OGlcNAc_NL_Std)EPVDQT(OGlcNAc_NL_Std)TGTPTVTSTSYSQHTEKPSIFYQQSLPGSHLTEEAK_	IS(0.139)VAS(0.353)EPVDQT(0.222)T(0.222)GT(0.112)PT(0.071)VT(0.072)S(0.118)T(0.072)S(0.118)Y(0.073)S(0.118)QHT(0.072)EKPS(0.119)IFY(0.073)QQS(0.019)LPGS(0.017)HLT(0.01)EEAK		T	2 OGlcNAc_NL_Std	NaN	0	0	36762	44503	89700	0	FTMS				Alstrom syndrome protein 1														34 X 47 AA approximate tandem repeat	18
Q8TCU4	1110	Q8TCU4	Alstrom syndrome protein 1	ALMS1	1110	1	ETD	T	EKPGIFYQQTLPESHLPK	_EKPGIFYQQT(OGlcNAc_NL_Std)LPESHLPK_	EKPGIFYQQT(1)LPESHLPK	1	T	OGlcNAc_NL_Std	NaN	0	0	0	0	0	0	FTMS				Alstrom syndrome protein 1														34 X 47 AA approximate tandem repeat	13
Q8TCU4	1805	Q8TCU4	Alstrom syndrome protein 1	ALMS1	1805	0.245084	CID	S	TGVSTVTSTSYSHR	_TGVSTVTSTS(OGlcNAc_NL_Std)YSHR_	T(0.026)GVS(0.186)T(0.026)VT(0.029)S(0.213)T(0.029)S(0.245)YS(0.245)HR		S	OGlcNAc_NL_Std	5.52323	28612	5180.3	6311.6	6591.3	17488	0	FTMS				Alstrom syndrome protein 1														34 X 47 AA approximate tandem repeat	27
Q8TCU4	1807	Q8TCU4	Alstrom syndrome protein 1	ALMS1	1807	0.245084	CID	S	TGVSTVTSTSYSHR	_TGVSTVTSTS(OGlcNAc_NL_Std)YSHR_	T(0.026)GVS(0.186)T(0.026)VT(0.029)S(0.213)T(0.029)S(0.245)YS(0.245)HR		S	OGlcNAc_NL_Std	5.52323	28612	5180.3	6311.6	6591.3	17488	0	FTMS				Alstrom syndrome protein 1														34 X 47 AA approximate tandem repeat	27
Q8TCU4	1269	Q8TCU4	Alstrom syndrome protein 1	ALMS1	1269	0.570248	CID	S	ISVASEPVDQTTGTPAVTSTSYSQYR	_ISVAS(OGlcNAc_NL_Std)EPVDQTTGTPAVTS(OGlcNAc_NL_Std)TSYSQYR_	IS(0.452)VAS(0.57)EPVDQT(0.05)T(0.03)GT(0.02)PAVT(0.056)S(0.234)T(0.225)S(0.197)YS(0.166)QYR	2	S	2 OGlcNAc_NL_Std	NaN	0	0	58534	69041	143250	0	FTMS	+	CST		Alstrom syndrome protein 1														34 X 47 AA approximate tandem repeat	16
Q8TCU4	1283	Q8TCU4	Alstrom syndrome protein 1	ALMS1	1283	0.233973	CID	S	ISVASEPVDQTTGTPAVTSTSYSQYR	_ISVAS(OGlcNAc_NL_Std)EPVDQTTGTPAVTS(OGlcNAc_NL_Std)TSYSQYR_	IS(0.452)VAS(0.57)EPVDQT(0.05)T(0.03)GT(0.02)PAVT(0.056)S(0.234)T(0.225)S(0.197)YS(0.166)QYR		S	2 OGlcNAc_NL_Std	NaN	0	0	58534	69041	143250	0	FTMS				Alstrom syndrome protein 1														34 X 47 AA approximate tandem repeat	16
Q8TCU4	1364	Q8TCU4	Alstrom syndrome protein 1	ALMS1	1364	0.35257	CID	S	ISVASEPVDQTTGTPTVTSTSYSQHTEKPSIFYQQSLPGSHLTEEAK	_ISVAS(OGlcNAc_NL_Std)EPVDQT(OGlcNAc_NL_Std)TGTPTVTSTSYSQHTEKPSIFYQQSLPGSHLTEEAK_	IS(0.139)VAS(0.353)EPVDQT(0.222)T(0.222)GT(0.112)PT(0.071)VT(0.072)S(0.118)T(0.072)S(0.118)Y(0.073)S(0.118)QHT(0.072)EKPS(0.119)IFY(0.073)QQS(0.019)LPGS(0.017)HLT(0.01)EEAK		S	2 OGlcNAc_NL_Std	NaN	0	0	36762	44503	89700	0	FTMS	+	CST		Alstrom syndrome protein 1														34 X 47 AA approximate tandem repeat	18
Q8TCU4	809	Q8TCU4	Alstrom syndrome protein 1	ALMS1	809	0.990111	ETD	S	TGLPTVPSSAYSHR	_TGLPTVPSS(OGlcNAc_NL_Std)AYSHR_	TGLPT(0.003)VPS(0.003)S(0.99)AY(0.003)SHR	1	S	OGlcNAc_NL_Std	NaN	0	0	0	0	0	0	FTMS				Alstrom syndrome protein 1														34 X 47 AA approximate tandem repeat	6
Q8TCU4	906	Q8TCU4	Alstrom syndrome protein 1	ALMS1	906	0.994788	ETD	S	TGIPSAPSSFYSHR	_TGIPSAPSS(OGlcNAc_NL_Std)FYSHR_	TGIPSAPS(0.003)S(0.995)FY(0.003)SHR	1	S	OGlcNAc_NL_Std	NaN	0	0	0	0	0	0	FTMS				Alstrom syndrome protein 1														34 X 47 AA approximate tandem repeat	8
Q6UB98	1363	Q6UB98	Ankyrin repeat domain-containing protein 12	ANKRD12	1363	0.259094	CID	S	DLSNVSNIHSSFATSPTGASNSK	_DLSNVS(OGlcNAc_NL_Std)NIHSSFATSPTGASNSK_	DLS(0.054)NVS(0.259)NIHS(0.259)S(0.259)FAT(0.018)S(0.046)PT(0.011)GAS(0.046)NS(0.046)K		S	OGlcNAc_NL_Std	NaN	0	0	7068.4	7527.5	11035	0	FTMS				Ankyrin repeat domain-containing protein 12
Q6UB98	1367	Q6UB98	Ankyrin repeat domain-containing protein 12	ANKRD12	1367	0.259094	CID	S	DLSNVSNIHSSFATSPTGASNSK	_DLSNVS(OGlcNAc_NL_Std)NIHSSFATSPTGASNSK_	DLS(0.054)NVS(0.259)NIHS(0.259)S(0.259)FAT(0.018)S(0.046)PT(0.011)GAS(0.046)NS(0.046)K		S	OGlcNAc_NL_Std	NaN	0	0	7068.4	7527.5	11035	0	FTMS				Ankyrin repeat domain-containing protein 12
Q6UB98	1368	Q6UB98	Ankyrin repeat domain-containing protein 12	ANKRD12	1368	0.259094	CID	S	DLSNVSNIHSSFATSPTGASNSK	_DLSNVS(OGlcNAc_NL_Std)NIHSSFATSPTGASNSK_	DLS(0.054)NVS(0.259)NIHS(0.259)S(0.259)FAT(0.018)S(0.046)PT(0.011)GAS(0.046)NS(0.046)K		S	OGlcNAc_NL_Std	NaN	0	0	7068.4	7527.5	11035	0	FTMS				Ankyrin repeat domain-containing protein 12
O75179	1540	O75179	Ankyrin repeat domain-containing protein 17	ANKRD17	1540	0.26645	CID	T	LKVEDEPEVLTEPPSATTTTTIGISATWTTLAGSHGK	_LKVEDEPEVLTEPPS(OGlcNAc_NL_Std)AT(OGlcNAc_NL_Std)TTTTIGISATWTTLAGSHGK_	LKVEDEPEVLT(0.086)EPPS(0.699)AT(0.264)T(0.265)T(0.266)T(0.266)T(0.063)IGIS(0.039)AT(0.011)WT(0.009)T(0.009)LAGS(0.021)HGK		T	2 OGlcNAc_NL_Std	NaN	0	0	16514	16548	39770	0	FTMS				Ankyrin repeat domain-containing protein 17																				In isoform 3.;In isoform 4.;In isoform 5.
O75179	1539	O75179	Ankyrin repeat domain-containing protein 17	ANKRD17	1539	0.265671	CID	T	LKVEDEPEVLTEPPSATTTTTIGISATWTTLAGSHGK	_LKVEDEPEVLTEPPS(OGlcNAc_NL_Std)AT(OGlcNAc_NL_Std)TTTTIGISATWTTLAGSHGK_	LKVEDEPEVLT(0.086)EPPS(0.699)AT(0.264)T(0.265)T(0.266)T(0.266)T(0.063)IGIS(0.039)AT(0.011)WT(0.009)T(0.009)LAGS(0.021)HGK		T	2 OGlcNAc_NL_Std	NaN	0	0	16514	16548	39770	0	FTMS				Ankyrin repeat domain-containing protein 17																				In isoform 3.;In isoform 4.;In isoform 5.
O75179	1538	O75179	Ankyrin repeat domain-containing protein 17	ANKRD17	1538	0.264948	CID	T	LKVEDEPEVLTEPPSATTTTTIGISATWTTLAGSHGK	_LKVEDEPEVLTEPPS(OGlcNAc_NL_Std)AT(OGlcNAc_NL_Std)TTTTIGISATWTTLAGSHGK_	LKVEDEPEVLT(0.086)EPPS(0.699)AT(0.264)T(0.265)T(0.266)T(0.266)T(0.063)IGIS(0.039)AT(0.011)WT(0.009)T(0.009)LAGS(0.021)HGK		T	2 OGlcNAc_NL_Std	NaN	0	0	16514	16548	39770	0	FTMS				Ankyrin repeat domain-containing protein 17																				In isoform 3.;In isoform 4.;In isoform 5.
O75179	1537	O75179	Ankyrin repeat domain-containing protein 17	ANKRD17	1537	0.264276	CID	T	LKVEDEPEVLTEPPSATTTTTIGISATWTTLAGSHGK	_LKVEDEPEVLTEPPS(OGlcNAc_NL_Std)AT(OGlcNAc_NL_Std)TTTTIGISATWTTLAGSHGK_	LKVEDEPEVLT(0.086)EPPS(0.699)AT(0.264)T(0.265)T(0.266)T(0.266)T(0.063)IGIS(0.039)AT(0.011)WT(0.009)T(0.009)LAGS(0.021)HGK		T	2 OGlcNAc_NL_Std	NaN	0	0	16514	16548	39770	0	FTMS	+	CST		Ankyrin repeat domain-containing protein 17																				In isoform 3.;In isoform 4.;In isoform 5.
O75179	2022	O75179	Ankyrin repeat domain-containing protein 17	ANKRD17	2022	0.344849	CID	T	QLFVTVVKTSNATTTTVTTTASNNNTAPTNATYPMPTAK	_QLFVTVVKTSNAT(OGlcNAc_NL_Std)T(OGlcNAc_NL_Std)TTVTT(OGlcNAc_NL_Std)TAS(OGlcNAc_NL_Std)NNNTAPTNATYPM(Oxidation (M))PTAK_	QLFVT(0.121)VVKT(0.141)S(0.326)NAT(0.345)T(0.345)T(0.345)T(0.345)VT(0.345)T(0.345)T(0.345)AS(0.509)NNNT(0.345)APT(0.1)NAT(0.023)Y(0.005)PMPT(0.016)AK		T	Oxidation (M),4 OGlcNAc_NL_Std	NaN	0	0	53355	62108	129120	0	FTMS				Ankyrin repeat domain-containing protein 17		Ser-rich;Thr-rich																		In isoform 3.;In isoform 5.
O75179	2001	O75179	Ankyrin repeat domain-containing protein 17	ANKRD17	2001	1	ETD	T	RQLFVTVVK	_RQLFVT(OGlcNAc_NL_Std)VVK_	RQLFVT(1)VVK	1	T	OGlcNAc_NL_Std	NaN	3021.2	0	0	0	0	0	FTMS				Ankyrin repeat domain-containing protein 17		Ser-rich;Thr-rich																		In isoform 3.;In isoform 5.
O75179	2289	O75179	Ankyrin repeat domain-containing protein 17	ANKRD17	2289	0.398158	CID	S	SSYLPNSDPLHQSDTSK	_S(OGlcNAc_NL_Std)SYLPNSDPLHQSDTSK_	S(0.398)S(0.398)Y(0.02)LPNS(0.045)DPLHQS(0.045)DT(0.048)S(0.045)K		S	OGlcNAc_NL_Std	3.5464	19485	5494.3	4651.3	3106.1	8454.4	0	FTMS				Ankyrin repeat domain-containing protein 17																				In isoform 3.;In isoform 5.
O75179	1535	O75179	Ankyrin repeat domain-containing protein 17	ANKRD17	1535	0.699242	CID	S	LKVEDEPEVLTEPPSATTTTTIGISATWTTLAGSHGK	_LKVEDEPEVLTEPPS(OGlcNAc_NL_Std)AT(OGlcNAc_NL_Std)TTTTIGISATWTTLAGSHGK_	LKVEDEPEVLT(0.086)EPPS(0.699)AT(0.264)T(0.265)T(0.266)T(0.266)T(0.063)IGIS(0.039)AT(0.011)WT(0.009)T(0.009)LAGS(0.021)HGK	2	S	2 OGlcNAc_NL_Std	NaN	0	0	16514	16548	39770	0	FTMS	+	CST		Ankyrin repeat domain-containing protein 17																				In isoform 3.;In isoform 4.;In isoform 5.
O75179	2288	O75179	Ankyrin repeat domain-containing protein 17	ANKRD17	2288	0.998425	ETD	S	SSYLPNSDPLHQSDTSK	_S(OGlcNAc_NL_Std)SYLPNSDPLHQSDTSK_	S(0.998)S(0.001)Y(0.001)LPNSDPLHQSDTSK	1	S	OGlcNAc_NL_Std	NaN	0	0	0	0	0	0	ITMS				Ankyrin repeat domain-containing protein 17																				In isoform 3.;In isoform 5.
O14497	1350	O14497	AT-rich interactive domain-containing protein 1A	ARID1A	1350	0.293184	CID	S	HDSYGNQFSTQGTPSGSPFPSQQTTMYQQQQQNYK	_HDSYGNQFSTQGTPS(OGlcNAc_NL_Std)GSPFPSQQTTMYQQQQQNYK_	HDS(0.006)YGNQFS(0.024)T(0.021)QGT(0.021)PS(0.293)GS(0.293)PFPS(0.293)QQT(0.021)T(0.021)MY(0.006)QQQQQNYK		S	OGlcNAc_NL_Std	NaN	0	0	11842	11124	39843	0	FTMS	+	CST;HTP		AT-rich interactive domain-containing protein 1A		Gln-rich
O14497	1352	O14497	AT-rich interactive domain-containing protein 1A	ARID1A	1352	0.293184	CID	S	HDSYGNQFSTQGTPSGSPFPSQQTTMYQQQQQNYK	_HDSYGNQFSTQGTPS(OGlcNAc_NL_Std)GSPFPSQQTTMYQQQQQNYK_	HDS(0.006)YGNQFS(0.024)T(0.021)QGT(0.021)PS(0.293)GS(0.293)PFPS(0.293)QQT(0.021)T(0.021)MY(0.006)QQQQQNYK		S	OGlcNAc_NL_Std	NaN	0	0	11842	11124	39843	0	FTMS	+	CST		AT-rich interactive domain-containing protein 1A		Gln-rich
O14497	1356	O14497	AT-rich interactive domain-containing protein 1A	ARID1A	1356	0.293184	CID	S	HDSYGNQFSTQGTPSGSPFPSQQTTMYQQQQQNYK	_HDSYGNQFSTQGTPS(OGlcNAc_NL_Std)GSPFPSQQTTMYQQQQQNYK_	HDS(0.006)YGNQFS(0.024)T(0.021)QGT(0.021)PS(0.293)GS(0.293)PFPS(0.293)QQT(0.021)T(0.021)MY(0.006)QQQQQNYK		S	OGlcNAc_NL_Std	NaN	0	0	11842	11124	39843	0	FTMS	+	CST		AT-rich interactive domain-containing protein 1A		Gln-rich
P27540	669	P27540	Aryl hydrocarbon receptor nuclear translocator	ARNT	669	0.1748	CID	S	TSQFGVGSFQTPSSFSSMSLPGAPTASPGAAAYPSLTNR	_TSQFGVGS(OGlcNAc_NL_Std)FQTPSSFSSM(Oxidation (M))SLPGAPTASPGAAAYPSLTNR_	T(0.002)S(0.01)QFGVGS(0.175)FQT(0.037)PS(0.15)S(0.15)FS(0.15)S(0.15)MS(0.15)LPGAPT(0.003)AS(0.011)PGAAAYPS(0.011)LT(0.003)NR		S	Oxidation (M),OGlcNAc_NL_Std	NaN	0	0	13614	16689	28669	0	FTMS	+	CST		Aryl hydrocarbon receptor nuclear translocator
P27540	674	P27540	Aryl hydrocarbon receptor nuclear translocator	ARNT	674	0.151176	CID	S	TSQFGVGSFQTPSSFSSMSLPGAPTASPGAAAYPSLTNR	_TSQFGVGS(OGlcNAc_NL_Std)FQTPSSFSSMSLPGAPTASPGAAAYPSLTNR_	T(0.005)S(0.016)QFGVGS(0.151)FQT(0.047)PS(0.151)S(0.151)FS(0.151)S(0.151)MS(0.151)LPGAPT(0.003)AS(0.01)PGAAAYPS(0.01)LT(0.003)NR		S	OGlcNAc_NL_Std	NaN	0	0	13329	15246	30088	0	FTMS				Aryl hydrocarbon receptor nuclear translocator
P27540	675	P27540	Aryl hydrocarbon receptor nuclear translocator	ARNT	675	0.151176	CID	S	TSQFGVGSFQTPSSFSSMSLPGAPTASPGAAAYPSLTNR	_TSQFGVGS(OGlcNAc_NL_Std)FQTPSSFSSMSLPGAPTASPGAAAYPSLTNR_	T(0.005)S(0.016)QFGVGS(0.151)FQT(0.047)PS(0.151)S(0.151)FS(0.151)S(0.151)MS(0.151)LPGAPT(0.003)AS(0.01)PGAAAYPS(0.01)LT(0.003)NR		S	OGlcNAc_NL_Std	NaN	0	0	13329	15246	30088	0	FTMS				Aryl hydrocarbon receptor nuclear translocator
P27540	677	P27540	Aryl hydrocarbon receptor nuclear translocator	ARNT	677	0.151176	CID	S	TSQFGVGSFQTPSSFSSMSLPGAPTASPGAAAYPSLTNR	_TSQFGVGS(OGlcNAc_NL_Std)FQTPSSFSSMSLPGAPTASPGAAAYPSLTNR_	T(0.005)S(0.016)QFGVGS(0.151)FQT(0.047)PS(0.151)S(0.151)FS(0.151)S(0.151)MS(0.151)LPGAPT(0.003)AS(0.01)PGAAAYPS(0.01)LT(0.003)NR		S	OGlcNAc_NL_Std	NaN	0	0	13329	15246	30088	0	FTMS				Aryl hydrocarbon receptor nuclear translocator
P27540	678	P27540	Aryl hydrocarbon receptor nuclear translocator	ARNT	678	0.151176	CID	S	TSQFGVGSFQTPSSFSSMSLPGAPTASPGAAAYPSLTNR	_TSQFGVGS(OGlcNAc_NL_Std)FQTPSSFSSMSLPGAPTASPGAAAYPSLTNR_	T(0.005)S(0.016)QFGVGS(0.151)FQT(0.047)PS(0.151)S(0.151)FS(0.151)S(0.151)MS(0.151)LPGAPT(0.003)AS(0.01)PGAAAYPS(0.01)LT(0.003)NR		S	OGlcNAc_NL_Std	NaN	0	0	13329	15246	30088	0	FTMS				Aryl hydrocarbon receptor nuclear translocator
P27540	680	P27540	Aryl hydrocarbon receptor nuclear translocator	ARNT	680	0.151176	CID	S	TSQFGVGSFQTPSSFSSMSLPGAPTASPGAAAYPSLTNR	_TSQFGVGS(OGlcNAc_NL_Std)FQTPSSFSSMSLPGAPTASPGAAAYPSLTNR_	T(0.005)S(0.016)QFGVGS(0.151)FQT(0.047)PS(0.151)S(0.151)FS(0.151)S(0.151)MS(0.151)LPGAPT(0.003)AS(0.01)PGAAAYPS(0.01)LT(0.003)NR		S	OGlcNAc_NL_Std	NaN	0	0	13329	15246	30088	0	FTMS				Aryl hydrocarbon receptor nuclear translocator
P27540	663	P27540	Aryl hydrocarbon receptor nuclear translocator	ARNT	663	0.241197	CID	S	TSQFGVGSFQTPSSFSSMSLPGAPTASPGAAAYPSLTNR	_TS(OGlcNAc_NL_Std)QFGVGSFQTPSSFSSMSLPGAPTASPGAAAYPSLTNR_	T(0.044)S(0.241)QFGVGS(0.114)FQT(0.021)PS(0.114)S(0.114)FS(0.114)S(0.114)MS(0.114)LPGAPT(0.001)AS(0.005)PGAAAYPS(0.005)LT(0.001)NR		S	OGlcNAc_NL_Std	NaN	0	0	49085	51915	87500	0	FTMS				Aryl hydrocarbon receptor nuclear translocator
Q6PL18	696	Q6PL18	ATPase family AAA domain-containing protein 2	ATAD2	696	0.500015	ETD	S	AVTSPGQALSTVVK	_AVT(OGlcNAc_NL_Std)SPGQALS(OGlcNAc_NL_Std)TVVK_	AVT(0.5)S(0.5)PGQALS(0.982)T(0.018)VVK	2	S	2 OGlcNAc_NL_Std	NaN	0	0	0	0	0	0	ITMS				ATPase family AAA domain-containing protein 2																				In isoform 2.
P18850	94	P18850	Cyclic AMP-dependent transcription factor ATF-6 alpha;Processed cyclic AMP-dependent transcription factor ATF-6 alpha	ATF6	94	0.142844	CID	S	DIKAEPQPLSPASSSYSVSSPR	_DIKAEPQPLS(OGlcNAc_NL_Std)PASSSYSVSSPR_	DIKAEPQPLS(0.143)PAS(0.143)S(0.143)S(0.143)YS(0.143)VS(0.143)S(0.143)PR		S	OGlcNAc_NL_Std	NaN	0	0	8354	11169	19195	0	FTMS	+	HTP		Cyclic AMP-dependent transcription factor ATF-6 alpha														Transcription activation							Cytoplasmic
P18850	97	P18850	Cyclic AMP-dependent transcription factor ATF-6 alpha;Processed cyclic AMP-dependent transcription factor ATF-6 alpha	ATF6	97	0.142844	CID	S	DIKAEPQPLSPASSSYSVSSPR	_DIKAEPQPLS(OGlcNAc_NL_Std)PASSSYSVSSPR_	DIKAEPQPLS(0.143)PAS(0.143)S(0.143)S(0.143)YS(0.143)VS(0.143)S(0.143)PR		S	OGlcNAc_NL_Std	NaN	0	0	8354	11169	19195	0	FTMS				Cyclic AMP-dependent transcription factor ATF-6 alpha														Transcription activation							Cytoplasmic
P18850	98	P18850	Cyclic AMP-dependent transcription factor ATF-6 alpha;Processed cyclic AMP-dependent transcription factor ATF-6 alpha	ATF6	98	0.142844	CID	S	DIKAEPQPLSPASSSYSVSSPR	_DIKAEPQPLS(OGlcNAc_NL_Std)PASSSYSVSSPR_	DIKAEPQPLS(0.143)PAS(0.143)S(0.143)S(0.143)YS(0.143)VS(0.143)S(0.143)PR		S	OGlcNAc_NL_Std	NaN	0	0	8354	11169	19195	0	FTMS				Cyclic AMP-dependent transcription factor ATF-6 alpha														Transcription activation							Cytoplasmic
P18850	99	P18850	Cyclic AMP-dependent transcription factor ATF-6 alpha;Processed cyclic AMP-dependent transcription factor ATF-6 alpha	ATF6	99	0.142844	CID	S	DIKAEPQPLSPASSSYSVSSPR	_DIKAEPQPLS(OGlcNAc_NL_Std)PASSSYSVSSPR_	DIKAEPQPLS(0.143)PAS(0.143)S(0.143)S(0.143)YS(0.143)VS(0.143)S(0.143)PR		S	OGlcNAc_NL_Std	NaN	0	0	8354	11169	19195	0	FTMS				Cyclic AMP-dependent transcription factor ATF-6 alpha														Transcription activation							Cytoplasmic
P18850	101	P18850	Cyclic AMP-dependent transcription factor ATF-6 alpha;Processed cyclic AMP-dependent transcription factor ATF-6 alpha	ATF6	101	0.142844	CID	S	DIKAEPQPLSPASSSYSVSSPR	_DIKAEPQPLS(OGlcNAc_NL_Std)PASSSYSVSSPR_	DIKAEPQPLS(0.143)PAS(0.143)S(0.143)S(0.143)YS(0.143)VS(0.143)S(0.143)PR		S	OGlcNAc_NL_Std	NaN	0	0	8354	11169	19195	0	FTMS				Cyclic AMP-dependent transcription factor ATF-6 alpha														Transcription activation							Cytoplasmic
P18850	103	P18850	Cyclic AMP-dependent transcription factor ATF-6 alpha;Processed cyclic AMP-dependent transcription factor ATF-6 alpha	ATF6	103	0.142844	CID	S	DIKAEPQPLSPASSSYSVSSPR	_DIKAEPQPLS(OGlcNAc_NL_Std)PASSSYSVSSPR_	DIKAEPQPLS(0.143)PAS(0.143)S(0.143)S(0.143)YS(0.143)VS(0.143)S(0.143)PR		S	OGlcNAc_NL_Std	NaN	0	0	8354	11169	19195	0	FTMS				Cyclic AMP-dependent transcription factor ATF-6 alpha														Transcription activation							Cytoplasmic
P18850	104	P18850	Cyclic AMP-dependent transcription factor ATF-6 alpha;Processed cyclic AMP-dependent transcription factor ATF-6 alpha	ATF6	104	0.142844	CID	S	DIKAEPQPLSPASSSYSVSSPR	_DIKAEPQPLS(OGlcNAc_NL_Std)PASSSYSVSSPR_	DIKAEPQPLS(0.143)PAS(0.143)S(0.143)S(0.143)YS(0.143)VS(0.143)S(0.143)PR		S	OGlcNAc_NL_Std	NaN	0	0	8354	11169	19195	0	FTMS	+	LTP		Cyclic AMP-dependent transcription factor ATF-6 alpha														Transcription activation							Cytoplasmic
Q6VMQ6	1065	Q6VMQ6	Activating transcription factor 7-interacting protein 1	ATF7IP	1065	0.5	CID	T	APANHQVVYTTLPAPPAQAPLR	_APANHQVVYT(OGlcNAc_NL_Std)TLPAPPAQAPLR_	APANHQVVYT(0.5)T(0.5)LPAPPAQAPLR	1	T	OGlcNAc_NL_Std	NaN	0	0	35591	40733	95050	0	FTMS				Activating transcription factor 7-interacting protein 1
Q6VMQ6	1066	Q6VMQ6	Activating transcription factor 7-interacting protein 1	ATF7IP	1066	0.5	CID	T	APANHQVVYTTLPAPPAQAPLR	_APANHQVVYT(OGlcNAc_NL_Std)TLPAPPAQAPLR_	APANHQVVYT(0.5)T(0.5)LPAPPAQAPLR	1	T	OGlcNAc_NL_Std	NaN	0	0	35591	40733	95050	0	FTMS				Activating transcription factor 7-interacting protein 1
Q6VMQ6	842	Q6VMQ6	Activating transcription factor 7-interacting protein 1	ATF7IP	842	0.926022	CID	T	NPVSLPSLPNPTKPNNVPSVPSPSIQR	_NPVSLPS(OGlcNAc_NL_Std)LPNPT(OGlcNAc_NL_Std)KPNNVPSVPSPSIQR_	NPVS(0.063)LPS(0.944)LPNPT(0.926)KPNNVPS(0.028)VPS(0.022)PS(0.018)IQR	2	T	2 OGlcNAc_NL_Std	NaN	0	0	9529.3	11433	14286	0	FTMS				Activating transcription factor 7-interacting protein 1
Q6VMQ6	877	Q6VMQ6	Activating transcription factor 7-interacting protein 1	ATF7IP	877	0.996279	ETD	T	NPTASAAPLGTTLAVQAVPTAHSIVQATR	_NPTASAAPLGT(OGlcNAc_NL_Std)TLAVQAVPT(OGlcNAc_NL_Std)AHSIVQATR_	NPTASAAPLGT(0.5)T(0.5)LAVQAVPT(0.996)AHS(0.004)IVQATR	2	T	2 OGlcNAc_NL_Std	NaN	0	0	0	0	0	0	FTMS				Activating transcription factor 7-interacting protein 1
Q6VMQ6	868	Q6VMQ6	Activating transcription factor 7-interacting protein 1	ATF7IP	868	0.5	ETD	T	NPTASAAPLGTTLAVQAVPTAHSIVQATR	_NPTASAAPLGT(OGlcNAc_NL_Std)TLAVQAVPT(OGlcNAc_NL_Std)AHSIVQATR_	NPTASAAPLGT(0.5)T(0.5)LAVQAVPT(0.996)AHS(0.004)IVQATR	2	T	2 OGlcNAc_NL_Std	NaN	0	0	0	0	0	0	FTMS				Activating transcription factor 7-interacting protein 1
Q6VMQ6	869	Q6VMQ6	Activating transcription factor 7-interacting protein 1	ATF7IP	869	0.5	ETD	T	NPTASAAPLGTTLAVQAVPTAHSIVQATR	_NPTASAAPLGT(OGlcNAc_NL_Std)TLAVQAVPT(OGlcNAc_NL_Std)AHSIVQATR_	NPTASAAPLGT(0.5)T(0.5)LAVQAVPT(0.996)AHS(0.004)IVQATR	2	T	2 OGlcNAc_NL_Std	NaN	0	0	0	0	0	0	FTMS				Activating transcription factor 7-interacting protein 1
Q6VMQ6	880	Q6VMQ6	Activating transcription factor 7-interacting protein 1	ATF7IP	880	0.702115	CID	S	NPTASAAPLGTTLAVQAVPTAHSIVQATR	_NPTASAAPLGTT(OGlcNAc_NL_Std)LAVQAVPTAHS(OGlcNAc_NL_Std)IVQATR_	NPT(0.164)AS(0.285)AAPLGT(0.268)T(0.284)LAVQAVPT(0.102)AHS(0.702)IVQAT(0.195)R	2	S	2 OGlcNAc_NL_Std	NaN	0	0	8432.1	7107.7	31115	0	FTMS				Activating transcription factor 7-interacting protein 1
Q6VMQ6	837	Q6VMQ6	Activating transcription factor 7-interacting protein 1	ATF7IP	837	0.943512	CID	S	NPVSLPSLPNPTKPNNVPSVPSPSIQR	_NPVSLPS(OGlcNAc_NL_Std)LPNPT(OGlcNAc_NL_Std)KPNNVPSVPSPSIQR_	NPVS(0.063)LPS(0.944)LPNPT(0.926)KPNNVPS(0.028)VPS(0.022)PS(0.018)IQR	2	S	2 OGlcNAc_NL_Std	NaN	0	0	9529.3	11433	14286	0	FTMS				Activating transcription factor 7-interacting protein 1
P54259	1094	P54259	Atrophin-1	ATN1	1094	0.5	ETD	Y	IPYPAGTLPNPLLPHPLHENEVLR	_IPY(OGlcNAc_NL_Std)PAGTLPNPLLPHPLHENEVLR_	IPY(0.5)PAGT(0.5)LPNPLLPHPLHENEVLR	1	Y	OGlcNAc_NL_Std	NaN	0	0	0	0	0	0	FTMS			Atrophin-1	Atrophin-1
P54259	1098	P54259	Atrophin-1	ATN1	1098	0.5	ETD	T	IPYPAGTLPNPLLPHPLHENEVLR	_IPY(OGlcNAc_NL_Std)PAGTLPNPLLPHPLHENEVLR_	IPY(0.5)PAGT(0.5)LPNPLLPHPLHENEVLR	1	T	OGlcNAc_NL_Std	NaN	0	0	0	0	0	0	FTMS			Atrophin-1	Atrophin-1
P0C7T5	205	P0C7T5	Ataxin-1-like	ATXN1L	205	0.99896	ETD	T	APSATSPSGQLPHHSSTQPLDLAPGR	_APSAT(OGlcNAc_NL_Std)SPSGQLPHHSST(OGlcNAc_NL_Std)QPLDLAPGR_	APSAT(0.999)S(0.001)PSGQLPHHS(0.029)S(0.029)T(0.941)QPLDLAPGR	2	T	2 OGlcNAc_NL_Std	NaN	0	0	0	0	0	0	FTMS				Ataxin-1-like		Pro-rich
P0C7T5	217	P0C7T5	Ataxin-1-like	ATXN1L	217	0.941189	ETD	T	APSATSPSGQLPHHSSTQPLDLAPGR	_APSAT(OGlcNAc_NL_Std)SPSGQLPHHSST(OGlcNAc_NL_Std)QPLDLAPGR_	APSAT(0.999)S(0.001)PSGQLPHHS(0.029)S(0.029)T(0.941)QPLDLAPGR	2	T	2 OGlcNAc_NL_Std	NaN	0	0	0	0	0	0	FTMS				Ataxin-1-like		Pro-rich
P0C7T5	208	P0C7T5	Ataxin-1-like	ATXN1L	208	0.459486	CID	S	APSATSPSGQLPHHSSTQPLDLAPGR	_APS(OGlcNAc_NL_Std)AT(Phospho (STY))SPS(OGlcNAc_NL_Std)GQLPHHSSTQPLDLAPGR_	APS(0.454)AT(0.447)S(0.434)PS(0.459)GQLPHHS(0.074)S(0.072)T(0.059)QPLDLAPGR		S	Phospho (STY),2 OGlcNAc_NL_Std	NaN	0	0	22027	24562	57545	0	FTMS	+	HTP		Ataxin-1-like		Pro-rich
P0C7T5	203	P0C7T5	Ataxin-1-like	ATXN1L	203	0.453768	CID	S	APSATSPSGQLPHHSSTQPLDLAPGR	_APS(OGlcNAc_NL_Std)AT(Phospho (STY))SPS(OGlcNAc_NL_Std)GQLPHHSSTQPLDLAPGR_	APS(0.454)AT(0.447)S(0.434)PS(0.459)GQLPHHS(0.074)S(0.072)T(0.059)QPLDLAPGR		S	Phospho (STY),2 OGlcNAc_NL_Std	NaN	0	0	22027	24562	57545	0	FTMS				Ataxin-1-like		Pro-rich
Q99700	409	Q99700	Ataxin-2	ATXN2	409	0.250988	CID	Y	YNEENYGVVSTYDSSLSSYTVPLER	_YNEENY(OGlcNAc_NL_Std)GVVSTYDSSLSSYTVPLER_	Y(0.002)NEENY(0.251)GVVS(0.148)T(0.02)Y(0.002)DS(0.139)S(0.139)LS(0.139)S(0.139)YT(0.02)VPLER		Y	OGlcNAc_NL_Std	NaN	0	0	14800	14851	36067	0	FTMS			LsmAD	Ataxin-2																				In isoform 3.
Q99700	413	Q99700	Ataxin-2	ATXN2	413	0.164424	CID	S	YNEENYGVVSTYDSSLSSYTVPLER	_YNEENYGVVS(OGlcNAc_NL_Std)TYDSSLSSYTVPLER_	Y(0.015)NEENY(0.093)GVVS(0.164)T(0.026)Y(0.016)DS(0.164)S(0.164)LS(0.164)S(0.164)Y(0.001)T(0.026)VPLER		S	OGlcNAc_NL_Std	NaN	0	0	13292	16509	29606	0	FTMS			LsmAD	Ataxin-2																				In isoform 3.
Q99700	417	Q99700	Ataxin-2	ATXN2	417	0.164424	CID	S	YNEENYGVVSTYDSSLSSYTVPLER	_YNEENYGVVS(OGlcNAc_NL_Std)TYDSSLSSYTVPLER_	Y(0.015)NEENY(0.093)GVVS(0.164)T(0.026)Y(0.016)DS(0.164)S(0.164)LS(0.164)S(0.164)Y(0.001)T(0.026)VPLER		S	OGlcNAc_NL_Std	NaN	0	0	13292	16509	29606	0	FTMS			LsmAD	Ataxin-2																				In isoform 3.
Q99700	418	Q99700	Ataxin-2	ATXN2	418	0.164424	CID	S	YNEENYGVVSTYDSSLSSYTVPLER	_YNEENYGVVS(OGlcNAc_NL_Std)TYDSSLSSYTVPLER_	Y(0.015)NEENY(0.093)GVVS(0.164)T(0.026)Y(0.016)DS(0.164)S(0.164)LS(0.164)S(0.164)Y(0.001)T(0.026)VPLER		S	OGlcNAc_NL_Std	NaN	0	0	13292	16509	29606	0	FTMS			LsmAD	Ataxin-2																				In isoform 3.
Q99700	420	Q99700	Ataxin-2	ATXN2	420	0.164424	CID	S	YNEENYGVVSTYDSSLSSYTVPLER	_YNEENYGVVS(OGlcNAc_NL_Std)TYDSSLSSYTVPLER_	Y(0.015)NEENY(0.093)GVVS(0.164)T(0.026)Y(0.016)DS(0.164)S(0.164)LS(0.164)S(0.164)Y(0.001)T(0.026)VPLER		S	OGlcNAc_NL_Std	NaN	0	0	13292	16509	29606	0	FTMS			LsmAD	Ataxin-2																				In isoform 3.
Q99700	421	Q99700	Ataxin-2	ATXN2	421	0.164424	CID	S	YNEENYGVVSTYDSSLSSYTVPLER	_YNEENYGVVS(OGlcNAc_NL_Std)TYDSSLSSYTVPLER_	Y(0.015)NEENY(0.093)GVVS(0.164)T(0.026)Y(0.016)DS(0.164)S(0.164)LS(0.164)S(0.164)Y(0.001)T(0.026)VPLER		S	OGlcNAc_NL_Std	NaN	0	0	13292	16509	29606	0	FTMS			LsmAD	Ataxin-2																				In isoform 3.
Q5H9F3	641	Q5H9F3	BCL-6 corepressor-like protein 1	BCORL1	641	0.919656	CID	T	TPPMPVLTPVHTSSK	_T(OGlcNAc_NL_Std)PPMPVLTPVHTSSK_	T(0.92)PPMPVLT(0.021)PVHT(0.021)S(0.019)S(0.019)K	1	T	OGlcNAc_NL_Std	7.75784	14826	1911.1	3270.2	4300.9	4911	0	FTMS	+	HTP		BCL-6 corepressor-like protein 1		Pro-rich
Q5H9F3	648	Q5H9F3	BCL-6 corepressor-like protein 1	BCORL1	648	0.839823	ETD	T	KTPPMPVLTPVHTSSK	_KT(Phospho (STY))PPMPVLT(OGlcNAc_NL_Std)PVHTSSK_	KTPPMPVLT(0.84)PVHT(0.158)S(0.002)SK	1	T	Phospho (STY),OGlcNAc_NL_Std	NaN	0	0	0	0	0	0	ITMS	+	CST		BCL-6 corepressor-like protein 1		Pro-rich
Q5H9F3	653	Q5H9F3	BCL-6 corepressor-like protein 1	BCORL1	653	0.37244	CID	S	KTPPMPVLTPVHTSSK	_KTPPMPVLTPVHTS(OGlcNAc_NL_Std)SK_	KT(0.178)PPMPVLT(0.039)PVHT(0.039)S(0.372)S(0.372)K		S	OGlcNAc_NL_Std	NaN	0	0	4162.1	4305.5	4451.9	0	FTMS				BCL-6 corepressor-like protein 1
Q5H9F3	654	Q5H9F3	BCL-6 corepressor-like protein 1	BCORL1	654	0.37244	CID	S	KTPPMPVLTPVHTSSK	_KTPPMPVLTPVHTS(OGlcNAc_NL_Std)SK_	KT(0.178)PPMPVLT(0.039)PVHT(0.039)S(0.372)S(0.372)K		S	OGlcNAc_NL_Std	NaN	0	0	4162.1	4305.5	4451.9	0	FTMS				BCL-6 corepressor-like protein 1
Q12830	2352	Q12830	Nucleosome-remodeling factor subunit BPTF	BPTF	2352	0.261286	CID	T	FLFTPLATTATTASTTTTTVSTTAAGTGEQR	_FLFT(OGlcNAc_NL_Std)PLATTATTAS(OGlcNAc_NL_Std)T(OGlcNAc_NL_Std)TTTTVSTTAAGTGEQR_	FLFT(0.254)PLAT(0.256)T(0.257)AT(0.258)T(0.259)AS(0.512)T(0.261)T(0.261)T(0.261)T(0.261)T(0.056)VS(0.034)T(0.026)T(0.024)AAGT(0.02)GEQR		T	3 OGlcNAc_NL_Std	4.69714	45333	9651.2	10779	9225	24484	0	FTMS				Nucleosome-remodeling factor subunit BPTF		Thr-rich
Q12830	2351	Q12830	Nucleosome-remodeling factor subunit BPTF	BPTF	2351	0.261252	CID	T	FLFTPLATTATTASTTTTTVSTTAAGTGEQR	_FLFT(OGlcNAc_NL_Std)PLATTATTAS(OGlcNAc_NL_Std)T(OGlcNAc_NL_Std)TTTTVSTTAAGTGEQR_	FLFT(0.254)PLAT(0.256)T(0.257)AT(0.258)T(0.259)AS(0.512)T(0.261)T(0.261)T(0.261)T(0.261)T(0.056)VS(0.034)T(0.026)T(0.024)AAGT(0.02)GEQR		T	3 OGlcNAc_NL_Std	4.69714	45333	9651.2	10779	9225	24484	0	FTMS				Nucleosome-remodeling factor subunit BPTF		Thr-rich
Q12830	2350	Q12830	Nucleosome-remodeling factor subunit BPTF	BPTF	2350	0.261033	CID	T	FLFTPLATTATTASTTTTTVSTTAAGTGEQR	_FLFT(OGlcNAc_NL_Std)PLATTATTAS(OGlcNAc_NL_Std)T(OGlcNAc_NL_Std)TTTTVSTTAAGTGEQR_	FLFT(0.254)PLAT(0.256)T(0.257)AT(0.258)T(0.259)AS(0.512)T(0.261)T(0.261)T(0.261)T(0.261)T(0.056)VS(0.034)T(0.026)T(0.024)AAGT(0.02)GEQR		T	3 OGlcNAc_NL_Std	4.69714	45333	9651.2	10779	9225	24484	0	FTMS				Nucleosome-remodeling factor subunit BPTF		Thr-rich
Q12830	2345	Q12830	Nucleosome-remodeling factor subunit BPTF	BPTF	2345	0.624704	CID	T	FLFTPLATTATTASTTTTTVSTTAAGTGEQR	_FLFT(OGlcNAc_NL_Std)PLAT(OGlcNAc_NL_Std)T(OGlcNAc_NL_Std)ATTASTTTTTVSTTAAGTGEQR_	FLFT(0.596)PLAT(0.615)T(0.622)AT(0.625)T(0.175)AS(0.08)T(0.014)T(0.01)T(0.007)T(0.033)T(0.03)VS(0.137)T(0.022)T(0.02)AAGT(0.014)GEQR	3;4	T	3 OGlcNAc_NL_Std	NaN	0	0	45288	43466	99884	0	FTMS				Nucleosome-remodeling factor subunit BPTF		Thr-rich
Q12830	2343	Q12830	Nucleosome-remodeling factor subunit BPTF	BPTF	2343	0.622309	CID	T	FLFTPLATTATTASTTTTTVSTTAAGTGEQR	_FLFT(OGlcNAc_NL_Std)PLAT(OGlcNAc_NL_Std)T(OGlcNAc_NL_Std)ATTASTTTTTVSTTAAGTGEQR_	FLFT(0.596)PLAT(0.615)T(0.622)AT(0.625)T(0.175)AS(0.08)T(0.014)T(0.01)T(0.007)T(0.033)T(0.03)VS(0.137)T(0.022)T(0.02)AAGT(0.014)GEQR	3;4	T	3 OGlcNAc_NL_Std	NaN	0	0	45288	43466	99884	0	FTMS				Nucleosome-remodeling factor subunit BPTF		Thr-rich
Q12830	2342	Q12830	Nucleosome-remodeling factor subunit BPTF	BPTF	2342	0.615009	CID	T	FLFTPLATTATTASTTTTTVSTTAAGTGEQR	_FLFT(OGlcNAc_NL_Std)PLAT(OGlcNAc_NL_Std)T(OGlcNAc_NL_Std)ATTASTTTTTVSTTAAGTGEQR_	FLFT(0.596)PLAT(0.615)T(0.622)AT(0.625)T(0.175)AS(0.08)T(0.014)T(0.01)T(0.007)T(0.033)T(0.03)VS(0.137)T(0.022)T(0.02)AAGT(0.014)GEQR	3;4	T	3 OGlcNAc_NL_Std	NaN	0	0	45288	43466	99884	0	FTMS	+	CST		Nucleosome-remodeling factor subunit BPTF		Thr-rich
Q12830	2338	Q12830	Nucleosome-remodeling factor subunit BPTF	BPTF	2338	0.595709	CID	T	FLFTPLATTATTASTTTTTVSTTAAGTGEQR	_FLFT(OGlcNAc_NL_Std)PLAT(OGlcNAc_NL_Std)T(OGlcNAc_NL_Std)ATTASTTTTTVSTTAAGTGEQR_	FLFT(0.596)PLAT(0.615)T(0.622)AT(0.625)T(0.175)AS(0.08)T(0.014)T(0.01)T(0.007)T(0.033)T(0.03)VS(0.137)T(0.022)T(0.02)AAGT(0.014)GEQR	3;4	T	3 OGlcNAc_NL_Std	NaN	0	0	45288	43466	99884	0	FTMS				Nucleosome-remodeling factor subunit BPTF		Thr-rich
Q12830	2355	Q12830	Nucleosome-remodeling factor subunit BPTF	BPTF	2355	0.428831	CID	S	FLFTPLATTATTASTTTTTVSTTAAGTGEQR	_FLFTPLATT(OGlcNAc_NL_Std)AT(OGlcNAc_NL_Std)TASTTTTTVS(OGlcNAc_NL_Std)TTAAGTGEQR_	FLFT(0.44)PLAT(0.515)T(0.53)AT(0.536)T(0.156)AS(0.054)T(0.01)T(0.007)T(0.006)T(0.023)T(0.099)VS(0.429)T(0.076)T(0.07)AAGT(0.05)GEQR		S	3 OGlcNAc_NL_Std	5.54353	115710	20873	23609	33736	65862	0	FTMS	+	CST		Nucleosome-remodeling factor subunit BPTF		Thr-rich
Q12830	2098	Q12830	Nucleosome-remodeling factor subunit BPTF	BPTF	2098	0.943217	CID	S	VGSPATVTFQQNK	_VGS(OGlcNAc_NL_Std)PATVTFQQNK_	VGS(0.943)PAT(0.028)VT(0.028)FQQNK	1	S	OGlcNAc_NL_Std	5.34604	73508	13750	19049	17860	31356	0	FTMS	+	HTP		Nucleosome-remodeling factor subunit BPTF									Phosphoserine
Q9ULD4	1198	Q9ULD4	Bromodomain and PHD finger-containing protein 3	BRPF3	1198	0.297716	CID	S	VRGPHSFVTSSYL	_VRGPHS(OGlcNAc_NL_Std)FVTSSYL_	VRGPHS(0.298)FVT(0.05)S(0.298)S(0.298)Y(0.056)L		S	OGlcNAc_NL_Std	4.22808	41907	9911.6	9474.2	11632	24056	0	FTMS				Bromodomain and PHD finger-containing protein 3
Q9ULD4	1202	Q9ULD4	Bromodomain and PHD finger-containing protein 3	BRPF3	1202	0.297716	CID	S	VRGPHSFVTSSYL	_VRGPHS(OGlcNAc_NL_Std)FVTSSYL_	VRGPHS(0.298)FVT(0.05)S(0.298)S(0.298)Y(0.056)L		S	OGlcNAc_NL_Std	4.22808	41907	9911.6	9474.2	11632	24056	0	FTMS				Bromodomain and PHD finger-containing protein 3
Q9ULD4	1203	Q9ULD4	Bromodomain and PHD finger-containing protein 3	BRPF3	1203	0.297716	CID	S	VRGPHSFVTSSYL	_VRGPHS(OGlcNAc_NL_Std)FVTSSYL_	VRGPHS(0.298)FVT(0.05)S(0.298)S(0.298)Y(0.056)L		S	OGlcNAc_NL_Std	4.22808	41907	9911.6	9474.2	11632	24056	0	FTMS				Bromodomain and PHD finger-containing protein 3
P04632	85	P04632	Calpain small subunit 1	CAPNS1	85	0.999984	ETD	T	THYSNIEANESEEVR	_T(OGlcNAc_NL_Std)HYSNIEANESEEVR_	T(1)HYSNIEANESEEVR	1	T	OGlcNAc_NL_Std	NaN	0	0	0	0	0	0	ITMS	+	HTP		Calpain small subunit 1
Q8NG31	1542	Q8NG31	Protein CASC5	CASC5	1542	0.249889	ETD	Y	ELKENIQTTNYNTALDFHSNSDVTK	_ELKENIQT(OGlcNAc_NL_Std)TNYNTALDFHSNSDVTK_	ELKENIQT(0.25)T(0.25)NY(0.25)NT(0.25)ALDFHSNSDVTK		Y	OGlcNAc_NL_Std	NaN	0	0	0	0	0	0	FTMS				Protein CASC5
Q8NG31	1539	Q8NG31	Protein CASC5	CASC5	1539	0.249889	ETD	T	ELKENIQTTNYNTALDFHSNSDVTK	_ELKENIQT(OGlcNAc_NL_Std)TNYNTALDFHSNSDVTK_	ELKENIQT(0.25)T(0.25)NY(0.25)NT(0.25)ALDFHSNSDVTK		T	OGlcNAc_NL_Std	NaN	0	0	0	0	0	0	FTMS				Protein CASC5
Q8NG31	1540	Q8NG31	Protein CASC5	CASC5	1540	0.249889	ETD	T	ELKENIQTTNYNTALDFHSNSDVTK	_ELKENIQT(OGlcNAc_NL_Std)TNYNTALDFHSNSDVTK_	ELKENIQT(0.25)T(0.25)NY(0.25)NT(0.25)ALDFHSNSDVTK		T	OGlcNAc_NL_Std	NaN	0	0	0	0	0	0	FTMS				Protein CASC5
Q8NG31	1544	Q8NG31	Protein CASC5	CASC5	1544	0.249889	ETD	T	ELKENIQTTNYNTALDFHSNSDVTK	_ELKENIQT(OGlcNAc_NL_Std)TNYNTALDFHSNSDVTK_	ELKENIQT(0.25)T(0.25)NY(0.25)NT(0.25)ALDFHSNSDVTK		T	OGlcNAc_NL_Std	NaN	0	0	0	0	0	0	FTMS				Protein CASC5
Q8NG31	723	Q8NG31	Protein CASC5	CASC5	723	0.386685	CID	S	NTVSWEQSLFSTTKPLFSSGQFSMK	_NTVSWEQS(OGlcNAc_NL_Std)LFSTTKPLFSSGQFSMK_	NT(0.007)VS(0.029)WEQS(0.387)LFS(0.387)T(0.082)T(0.02)KPLFS(0.029)S(0.029)GQFS(0.029)MK		S	OGlcNAc_NL_Std	4.70733	55909	11877	12895	13607	24716	0	FTMS				Protein CASC5														Interaction with BUB1 and BUB1B
Q8NG31	720	Q8NG31	Protein CASC5	CASC5	720	0.872852	CID	S	NTVSWEQSLFSTTKPLFSSGQFSMK	_NTVSWEQS(OGlcNAc_NL_Std)LFSTTKPLFSSGQFSMK_	NT(0.001)VS(0.07)WEQS(0.873)LFS(0.01)T(0.002)T(0.002)KPLFS(0.014)S(0.014)GQFS(0.014)MK	1	S	OGlcNAc_NL_Std	NaN	0	0	121950	130430	220790	0	FTMS				Protein CASC5														Interaction with BUB1 and BUB1B
Q8NG31	716	Q8NG31	Protein CASC5	CASC5	716	0.245677	CID	S	NTVSWEQSLFSTTKPLFSSGQFSMK	_NTVS(OGlcNAc_NL_Std)WEQSLFSTTKPLFSSGQFSMK_	NT(0.015)VS(0.246)WEQS(0.246)LFS(0.246)T(0.052)T(0.052)KPLFS(0.048)S(0.048)GQFS(0.048)MK		S	OGlcNAc_NL_Std	NaN	0	0	14780	18610	33185	0	FTMS				Protein CASC5														Interaction with BUB1 and BUB1B
Q8IX12	246	Q8IX12	Cell division cycle and apoptosis regulator protein 1	CCAR1	246	0.258119	CID	S	TPPAVLQPIAPQTTFGVQTQPQPQSLLQAQISAASITPLLQTQPQPLLQQPQQK	_TPPAVLQPIAPQTTFGVQTQPQPQS(OGlcNAc_NL_Std)LLQAQISAASITPLLQTQPQPLLQQPQQK_	T(0.004)PPAVLQPIAPQT(0.027)T(0.027)FGVQT(0.079)QPQPQS(0.258)LLQAQIS(0.258)AAS(0.258)IT(0.079)PLLQT(0.01)QPQPLLQQPQQK		S	OGlcNAc_NL_Std	NaN	0	0	43029	54916	128030	0	FTMS				Cell division cycle and apoptosis regulator protein 1
Q8IX12	253	Q8IX12	Cell division cycle and apoptosis regulator protein 1	CCAR1	253	0.258119	CID	S	TPPAVLQPIAPQTTFGVQTQPQPQSLLQAQISAASITPLLQTQPQPLLQQPQQK	_TPPAVLQPIAPQTTFGVQTQPQPQS(OGlcNAc_NL_Std)LLQAQISAASITPLLQTQPQPLLQQPQQK_	T(0.004)PPAVLQPIAPQT(0.027)T(0.027)FGVQT(0.079)QPQPQS(0.258)LLQAQIS(0.258)AAS(0.258)IT(0.079)PLLQT(0.01)QPQPLLQQPQQK		S	OGlcNAc_NL_Std	NaN	0	0	43029	54916	128030	0	FTMS				Cell division cycle and apoptosis regulator protein 1
Q8IX12	256	Q8IX12	Cell division cycle and apoptosis regulator protein 1	CCAR1	256	0.258119	CID	S	TPPAVLQPIAPQTTFGVQTQPQPQSLLQAQISAASITPLLQTQPQPLLQQPQQK	_TPPAVLQPIAPQTTFGVQTQPQPQS(OGlcNAc_NL_Std)LLQAQISAASITPLLQTQPQPLLQQPQQK_	T(0.004)PPAVLQPIAPQT(0.027)T(0.027)FGVQT(0.079)QPQPQS(0.258)LLQAQIS(0.258)AAS(0.258)IT(0.079)PLLQT(0.01)QPQPLLQQPQQK		S	OGlcNAc_NL_Std	NaN	0	0	43029	54916	128030	0	FTMS				Cell division cycle and apoptosis regulator protein 1
O43303	122	O43303	Centriolar coiled-coil protein of 110 kDa	CCP110	122	0.92016	ETD	T	NLNVPATFPNSFPSHTEHSTAAK	_NLNVPAT(OGlcNAc_NL_Std)FPNSFPSHTEHSTAAK_	NLNVPAT(0.92)FPNS(0.079)FPS(0.001)HTEHSTAAK	1	T	OGlcNAc_NL_Std	NaN	0	0	0	0	0	0	FTMS			CALM_bind	Centriolar coiled-coil protein of 110 kDa														CEP97 binding
Q9Y5K6	542	Q9Y5K6	CD2-associated protein	CD2AP	542	0.292919	CID	S	DTCYSPKPSVYLSTPSSASK	_DTCYS(OGlcNAc_NL_Std)PKPSVYLSTPSSASK_	DT(0.029)CY(0.051)S(0.293)PKPS(0.117)VY(0.013)LS(0.117)T(0.029)PS(0.117)S(0.117)AS(0.117)K		S	OGlcNAc_NL_Std	NaN	0	0	17333	17893	27433	0	FTMS	+	CST;HTP		CD2-associated protein
Q14004	1333	Q14004	Cyclin-dependent kinase 13	CDK13	1333	0.33665	CID	S	EGGIDYQAGDTYVSTSDYK	_EGGIDYQAGDTYVSTS(OGlcNAc_NL_Std)DYK_	EGGIDY(0.292)QAGDT(0.044)Y(0.044)VS(0.077)T(0.206)S(0.337)DYK		S	OGlcNAc_NL_Std	NaN	0	0	3425.2	2675.6	2707.9	0	FTMS				Cyclin-dependent kinase 13
P49336	411	P49336	Cyclin-dependent kinase 8	CDK8	411	0.544349	CID	T	VVPPTTTSGGLIMTSDYQR	_VVPPTT(OGlcNAc_NL_Std)TS(OGlcNAc_NL_Std)GGLIM(Oxidation (M))TSDYQR_	VVPPT(0.506)T(0.544)T(0.24)S(0.537)GGLIMT(0.096)S(0.077)DYQR	2	T	Oxidation (M),2 OGlcNAc_NL_Std	NaN	0	0	31898	41488	81637	0	FTMS				Cyclin-dependent kinase 8
P49336	410	P49336	Cyclin-dependent kinase 8	CDK8	410	0.827965	CID	T	VVPPTTTSGGLIMTSDYQR	_VVPPT(OGlcNAc_NL_Std)TTSGGLIMTS(OGlcNAc_NL_Std)DYQR_	VVPPT(0.828)T(0.177)T(0.071)S(0.326)GGLIMT(0.096)S(0.502)DYQR	2	T	2 OGlcNAc_NL_Std	NaN	0	0	21337	25639	49204	0	FTMS				Cyclin-dependent kinase 8
P49336	419	P49336	Cyclin-dependent kinase 8	CDK8	419	0.499334	ETD	T	VVPPTTTSGGLIMTSDYQR	_VVPPTTTSGGLIM(Oxidation (M))T(OGlcNAc_NL_Std)SDYQR_	VVPPTTT(0.001)S(0.001)GGLIMT(0.499)S(0.499)DYQR		T	Oxidation (M),OGlcNAc_NL_Std	NaN	0	0	0	0	0	0	ITMS				Cyclin-dependent kinase 8
P49336	413	P49336	Cyclin-dependent kinase 8	CDK8	413	0.536881	CID	S	VVPPTTTSGGLIMTSDYQR	_VVPPTT(OGlcNAc_NL_Std)TS(OGlcNAc_NL_Std)GGLIM(Oxidation (M))TSDYQR_	VVPPT(0.506)T(0.544)T(0.24)S(0.537)GGLIMT(0.096)S(0.077)DYQR	2	S	Oxidation (M),2 OGlcNAc_NL_Std	NaN	0	0	31898	41488	81637	0	FTMS	+	HTP		Cyclin-dependent kinase 8
P49336	420	P49336	Cyclin-dependent kinase 8	CDK8	420	0.663703	CID	S	VVPPTTTSGGLIMTSDYQR	_VVPPT(OGlcNAc_NL_Std)TTSGGLIMTS(OGlcNAc_NL_Std)DYQR_	VVPPT(0.32)T(0.322)T(0.268)S(0.258)GGLIMT(0.152)S(0.664)DY(0.016)QR	2	S	2 OGlcNAc_NL_Std	NaN	0	0	3234.7	4748.5	6760	0	FTMS				Cyclin-dependent kinase 8
Q02224	1928	Q02224	Centromere-associated protein E	CENPE	1928	1	ETD	T	TARMLSKEHK	_T(OGlcNAc_NL_Std)ARMLS(OGlcNAc_NL_Std)KEHK_	T(1)ARMLS(1)KEHK	2	T	2 OGlcNAc_NL_Std	NaN	0	0	0	0	0	0	FTMS				Centromere-associated protein E	+
Q02224	1933	Q02224	Centromere-associated protein E	CENPE	1933	1	ETD	S	TARMLSKEHK	_T(OGlcNAc_NL_Std)ARMLS(OGlcNAc_NL_Std)KEHK_	T(1)ARMLS(1)KEHK	2	S	2 OGlcNAc_NL_Std	NaN	0	0	0	0	0	0	FTMS				Centromere-associated protein E	+
Q8TEP8	791	Q8TEP8	Centrosomal protein of 192 kDa	CEP192	791	0.869484	ETD	S	KTEVSRYESALENFSR	_KTEVS(OGlcNAc_NL_Std)RYESALENFSR_	KT(0.039)EVS(0.869)RY(0.091)ESALENFSR	1	S	OGlcNAc_NL_Std	NaN	0	0	0	0	0	0	FTMS				Centrosomal protein of 192 kDa
Q9HCK8	1338	Q9HCK8	Chromodomain-helicase-DNA-binding protein 8	CHD8	1338	0.995893	CID	T	RTTTITIESEGK	_RT(OGlcNAc_NL_Std)TT(OGlcNAc_NL_Std)ITIES(OGlcNAc_NL_Std)EGK_	RT(0.996)T(0.005)T(0.506)IT(0.506)IES(0.986)EGK	3	T	3 OGlcNAc_NL_Std	NaN	0	0	17913	20743	26892	0	FTMS				Chromodomain-helicase-DNA-binding protein 8
Q9HCK8	1340	Q9HCK8	Chromodomain-helicase-DNA-binding protein 8	CHD8	1340	0.506456	CID	T	RTTTITIESEGK	_RT(OGlcNAc_NL_Std)TT(OGlcNAc_NL_Std)ITIES(OGlcNAc_NL_Std)EGK_	RT(0.996)T(0.005)T(0.506)IT(0.506)IES(0.986)EGK	3	T	3 OGlcNAc_NL_Std	NaN	0	0	17913	20743	26892	0	FTMS				Chromodomain-helicase-DNA-binding protein 8
Q9HCK8	1342	Q9HCK8	Chromodomain-helicase-DNA-binding protein 8	CHD8	1342	0.506456	CID	T	RTTTITIESEGK	_RT(OGlcNAc_NL_Std)TT(OGlcNAc_NL_Std)ITIES(OGlcNAc_NL_Std)EGK_	RT(0.996)T(0.005)T(0.506)IT(0.506)IES(0.986)EGK	3	T	3 OGlcNAc_NL_Std	NaN	0	0	17913	20743	26892	0	FTMS				Chromodomain-helicase-DNA-binding protein 8
Q9HCK8	1345	Q9HCK8	Chromodomain-helicase-DNA-binding protein 8	CHD8	1345	0.986005	CID	S	RTTTITIESEGK	_RT(OGlcNAc_NL_Std)TT(OGlcNAc_NL_Std)ITIES(OGlcNAc_NL_Std)EGK_	RT(0.996)T(0.005)T(0.506)IT(0.506)IES(0.986)EGK	3	S	3 OGlcNAc_NL_Std	NaN	0	0	17913	20743	26892	0	FTMS				Chromodomain-helicase-DNA-binding protein 8
Q96RK0	973	Q96RK0	Protein capicua homolog	CIC	973	0.753656	CID	T	IIQLTPVPVSTPSGLVPPLSPATLPGPTSQPQK	_IIQLTPVPVS(OGlcNAc_NL_Std)T(OGlcNAc_NL_Std)PS(OGlcNAc_NL_Std)GLVPPLSPATLPGPTSQPQK_	IIQLT(0.279)PVPVS(0.758)T(0.754)PS(0.755)GLVPPLS(0.185)PAT(0.109)LPGPT(0.08)S(0.081)QPQK	3	T	3 OGlcNAc_NL_Std	6.43488	36942	5740.9	7616.7	7888.1	16848	0	FTMS				Protein capicua homolog		Pro-rich
Q96RK0	738	Q96RK0	Protein capicua homolog	CIC	738	0.508068	CID	T	SAAATSPAPHLVAGPLLGTVGK	_SAAAT(OGlcNAc_NL_Std)SPAPHLVAGPLLGTVGK_	S(0.043)AAAT(0.508)S(0.448)PAPHLVAGPLLGT(0.001)VGK	1	T	OGlcNAc_NL_Std	NaN	0	0	5026.6	5489.9	9709.7	0	FTMS				Protein capicua homolog		Pro-rich
Q96RK0	831	Q96RK0	Protein capicua homolog	CIC	831	0.968486	CID	T	AGGITQVQYILPTLPQQLQVAPAPAPAPGTK	_AGGITQVQYILPT(OGlcNAc_NL_Std)LPQQLQVAPAPAPAPGTK_	AGGIT(0.013)QVQY(0.002)ILPT(0.968)LPQQLQVAPAPAPAPGT(0.016)K	1	T	OGlcNAc_NL_Std	NaN	0	0	51259	49003	122090	0	FTMS				Protein capicua homolog		Pro-rich
Q96RK0	985	Q96RK0	Protein capicua homolog	CIC	985	0.499868	ETD	T	IIQLTPVPVSTPSGLVPPLSPATLPGPTSQPQK	_IIQLTPVPVS(OGlcNAc_NL_Std)TPSGLVPPLS(OGlcNAc_NL_Std)PATLPGPTS(OGlcNAc_NL_Std)QPQK_	IIQLTPVPVS(0.926)T(0.068)PS(0.006)GLVPPLS(0.5)PAT(0.5)LPGPT(0.069)S(0.931)QPQK		T	3 OGlcNAc_NL_Std	NaN	0	0	0	0	0	0	FTMS				Protein capicua homolog		Pro-rich
Q96RK0	975	Q96RK0	Protein capicua homolog	CIC	975	0.754751	CID	S	IIQLTPVPVSTPSGLVPPLSPATLPGPTSQPQK	_IIQLTPVPVS(OGlcNAc_NL_Std)T(OGlcNAc_NL_Std)PS(OGlcNAc_NL_Std)GLVPPLSPATLPGPTSQPQK_	IIQLT(0.279)PVPVS(0.758)T(0.754)PS(0.755)GLVPPLS(0.185)PAT(0.109)LPGPT(0.08)S(0.081)QPQK	2;3	S	3 OGlcNAc_NL_Std	6.43488	36942	5740.9	7616.7	7888.1	16848	0	FTMS				Protein capicua homolog		Pro-rich
Q96RK0	543	Q96RK0	Protein capicua homolog	CIC	543	0.371855	CID	S	GYGSAPSSSASSPASSSASAATSFSLGSGTFK	_GYGS(OGlcNAc_NL_Std)APSS(Phospho (STY))S(OGlcNAc_NL_Std)AS(OGlcNAc_NL_Std)SPAS(OGlcNAc_NL_Std)SSASAATSFSLGSGTFK_	GY(0.359)GS(0.327)APS(0.333)S(0.356)S(0.357)AS(0.358)S(0.358)PAS(0.372)S(0.372)S(0.372)AS(0.141)AAT(0.067)S(0.062)FS(0.059)LGS(0.054)GT(0.053)FK		S	Phospho (STY),4 OGlcNAc_NL_Std	NaN	0	0	18787	18681	32885	0	FTMS				Protein capicua homolog		Pro-rich
Q96RK0	542	Q96RK0	Protein capicua homolog	CIC	542	0.371751	CID	S	GYGSAPSSSASSPASSSASAATSFSLGSGTFK	_GYGS(OGlcNAc_NL_Std)APSS(Phospho (STY))S(OGlcNAc_NL_Std)AS(OGlcNAc_NL_Std)SPAS(OGlcNAc_NL_Std)SSASAATSFSLGSGTFK_	GY(0.359)GS(0.327)APS(0.333)S(0.356)S(0.357)AS(0.358)S(0.358)PAS(0.372)S(0.372)S(0.372)AS(0.141)AAT(0.067)S(0.062)FS(0.059)LGS(0.054)GT(0.053)FK		S	Phospho (STY),4 OGlcNAc_NL_Std	NaN	0	0	18787	18681	32885	0	FTMS				Protein capicua homolog		Pro-rich
Q96RK0	541	Q96RK0	Protein capicua homolog	CIC	541	0.371575	CID	S	GYGSAPSSSASSPASSSASAATSFSLGSGTFK	_GYGS(OGlcNAc_NL_Std)APSS(Phospho (STY))S(OGlcNAc_NL_Std)AS(OGlcNAc_NL_Std)SPAS(OGlcNAc_NL_Std)SSASAATSFSLGSGTFK_	GY(0.359)GS(0.327)APS(0.333)S(0.356)S(0.357)AS(0.358)S(0.358)PAS(0.372)S(0.372)S(0.372)AS(0.141)AAT(0.067)S(0.062)FS(0.059)LGS(0.054)GT(0.053)FK		S	Phospho (STY),4 OGlcNAc_NL_Std	NaN	0	0	18787	18681	32885	0	FTMS				Protein capicua homolog		Pro-rich
Q96RK0	991	Q96RK0	Protein capicua homolog	CIC	991	0.931189	ETD	S	IIQLTPVPVSTPSGLVPPLSPATLPGPTSQPQK	_IIQLTPVPVS(OGlcNAc_NL_Std)TPSGLVPPLS(OGlcNAc_NL_Std)PATLPGPTS(OGlcNAc_NL_Std)QPQK_	IIQLTPVPVS(0.926)T(0.068)PS(0.006)GLVPPLS(0.5)PAT(0.5)LPGPT(0.069)S(0.931)QPQK	3	S	3 OGlcNAc_NL_Std	NaN	0	0	0	0	0	0	FTMS				Protein capicua homolog		Pro-rich
Q96RK0	972	Q96RK0	Protein capicua homolog	CIC	972	0.926228	ETD	S	IIQLTPVPVSTPSGLVPPLSPATLPGPTSQPQK	_IIQLTPVPVS(OGlcNAc_NL_Std)TPSGLVPPLS(OGlcNAc_NL_Std)PATLPGPTS(OGlcNAc_NL_Std)QPQK_	IIQLTPVPVS(0.926)T(0.068)PS(0.006)GLVPPLS(0.5)PAT(0.5)LPGPT(0.069)S(0.931)QPQK	2;3	S	3 OGlcNAc_NL_Std	NaN	0	0	0	0	0	0	FTMS				Protein capicua homolog		Pro-rich
Q96RK0	982	Q96RK0	Protein capicua homolog	CIC	982	0.499868	ETD	S	IIQLTPVPVSTPSGLVPPLSPATLPGPTSQPQK	_IIQLTPVPVS(OGlcNAc_NL_Std)TPSGLVPPLS(OGlcNAc_NL_Std)PATLPGPTS(OGlcNAc_NL_Std)QPQK_	IIQLTPVPVS(0.926)T(0.068)PS(0.006)GLVPPLS(0.5)PAT(0.5)LPGPT(0.069)S(0.931)QPQK		S	3 OGlcNAc_NL_Std	NaN	0	0	0	0	0	0	FTMS	+	HTP		Protein capicua homolog		Pro-rich															In dbSNP:rs17339472.
A5YKK6	1038	A5YKK6	CCR4-NOT transcription complex subunit 1	CNOT1	1038	0.981379	CID	T	APLAGQVSTMVTTSTTTTVAK	_APLAGQVS(OGlcNAc_NL_Std)T(OGlcNAc_NL_Std)MVT(OGlcNAc_NL_Std)TSTTTTVAK_	APLAGQVS(0.989)T(0.981)MVT(0.212)T(0.182)S(0.147)T(0.143)T(0.128)T(0.114)T(0.103)VAK	1;2;3;4	T	3 OGlcNAc_NL_Std	4.59935	70278	15280	18066	25038	57882	0	FTMS				CCR4-NOT transcription complex subunit 1
A5YKK6	1046	A5YKK6	CCR4-NOT transcription complex subunit 1	CNOT1	1046	0.276202	CID	T	APLAGQVSTMVTTSTTTTVAKTVTVTRPTGVSFK	_APLAGQVS(OGlcNAc_NL_Std)T(OGlcNAc_NL_Std)M(Oxidation (M))VT(OGlcNAc_NL_Std)TSTTTT(OGlcNAc_NL_Std)VAKTVTVTRPTGVSFK_	APLAGQVS(0.639)T(0.469)MVT(0.474)T(0.474)S(0.38)T(0.276)T(0.276)T(0.276)T(0.276)VAKT(0.114)VT(0.09)VT(0.082)RPT(0.074)GVS(0.098)FK		T	Oxidation (M),4 OGlcNAc_NL_Std	NaN	0	0	12564	17864	30631	0	FTMS				CCR4-NOT transcription complex subunit 1
A5YKK6	1037	A5YKK6	CCR4-NOT transcription complex subunit 1	CNOT1	1037	0.989213	CID	S	APLAGQVSTMVTTSTTTTVAK	_APLAGQVS(OGlcNAc_NL_Std)T(OGlcNAc_NL_Std)MVT(OGlcNAc_NL_Std)TSTTTTVAK_	APLAGQVS(0.989)T(0.981)MVT(0.212)T(0.182)S(0.147)T(0.143)T(0.128)T(0.114)T(0.103)VAK	2;3;4	S	3 OGlcNAc_NL_Std	4.59935	70278	15280	18066	25038	57882	0	FTMS				CCR4-NOT transcription complex subunit 1
A5YKK6	1043	A5YKK6	CCR4-NOT transcription complex subunit 1	CNOT1	1043	0.84121	ETD	S	APLAGQVSTMVTTSTTTTVAK	_APLAGQVSTMVT(OGlcNAc_NL_Std)TS(OGlcNAc_NL_Std)TTTTVAK_	APLAGQVS(0.007)T(0.007)MVT(0.51)T(0.51)S(0.841)T(0.093)T(0.013)T(0.013)T(0.005)VAK	2;4	S	2 OGlcNAc_NL_Std	NaN	0	0	0	0	0	0	ITMS				CCR4-NOT transcription complex subunit 1
Q14247	323	Q14247	Src substrate cortactin	CTTN	323	0.465507	CID	T	NASTFEDVTQVSSAYQK	_NAST(OGlcNAc_NL_Std)FEDVTQVSSAYQK_	NAS(0.395)T(0.466)FEDVT(0.05)QVS(0.045)S(0.045)AYQK		T	OGlcNAc_NL_Std	6.16124	19236	3122.1	2297.8	0	5363.2	0	FTMS	+	CST;HTP	HS1_rep	Src substrate cortactin															Cortactin 7| truncated
Q14247	322	Q14247	Src substrate cortactin	CTTN	322	0.849417	CID	S	NASTFEDVTQVSSAYQK	_NAS(OGlcNAc_NL_Std)TFEDVTQVSSAYQK_	NAS(0.849)T(0.096)FEDVT(0.003)QVS(0.026)S(0.026)AYQK	1	S	OGlcNAc_NL_Std	NaN	0	0	7936.3	4017	11243	0	FTMS	+	CST;HTP	HS1_rep	Src substrate cortactin															Cortactin 7| truncated
Q14247	331	Q14247	Src substrate cortactin	CTTN	331	0.448461	CID	S	MDKNASTFEDVTQVSSAYQK	_M(Oxidation (M))DKNASTFEDVTQVS(OGlcNAc_NL_Std)SAYQK_	MDKNAS(0.073)T(0.015)FEDVT(0.015)QVS(0.448)S(0.448)AYQK		S	Oxidation (M),OGlcNAc_NL_Std	NaN	0	0	39232	40967	91967	0	FTMS	+	CST	HS1_rep	Src substrate cortactin
Q14247	332	Q14247	Src substrate cortactin	CTTN	332	0.997825	ETD	S	NASTFEDVTQVSSAYQK	_NASTFEDVTQVSS(OGlcNAc_NL_Std)AYQK_	NASTFEDVTQVS(0.002)S(0.998)AYQK	1	S	OGlcNAc_NL_Std	NaN	0	0	0	0	0	0	FTMS	+	CST	HS1_rep	Src substrate cortactin
Q16643	161	Q16643	Drebrin	DBN1	161	0.987738	ETD	T	LREDENAEPVGTTYQK	_LREDENAEPVGT(OGlcNAc_NL_Std)TYQK_	LREDENAEPVGT(0.988)T(0.012)YQK	1	T	OGlcNAc_NL_Std	NaN	0	0	0	0	0	0	FTMS				Drebrin
Q9UJU6	146	Q9UJU6	Drebrin-like protein	DBNL	146	0.806574	CID	S	ESGRFQDVGPQAPVGSVYQK	_ES(OGlcNAc_NL_Std)GRFQDVGPQAPVGSVYQK_	ES(0.807)GRFQDVGPQAPVGS(0.191)VY(0.002)QK	1	S	OGlcNAc_NL_Std	NaN	0	0	9192.4	13112	19706	0	FTMS	+	CST;HTP		Drebrin-like protein																				In isoform 6.
Q9UJU6	160	Q9UJU6	Drebrin-like protein	DBNL	160	1	CID	S	FQDVGPQAPVGSVYQK	_FQDVGPQAPVGS(OGlcNAc_NL_Std)VYQK_	FQDVGPQAPVGS(1)VYQK	1	S	OGlcNAc_NL_Std	NaN	0	0	7758.8	8482.8	8719.8	0	FTMS	+	CST;HTP		Drebrin-like protein
Q9NPI6	494	Q9NPI6	mRNA-decapping enzyme 1A	DCP1A	494	0.490042	CID	T	VLSSAIPVAGAPLVTATTTAVSSVLLAPSVFQQTVTR	_VLSSAIPVAGAPLVT(OGlcNAc_NL_Std)AT(OGlcNAc_NL_Std)T(OGlcNAc_NL_Std)TAVSSVLLAPSVFQQTVTR_	VLS(0.193)S(0.203)AIPVAGAPLVT(0.481)AT(0.489)T(0.49)T(0.488)AVS(0.227)S(0.187)VLLAPS(0.126)VFQQT(0.061)VT(0.055)R		T	3 OGlcNAc_NL_Std	NaN	0	0	44822	54929	101270	0	FTMS				mRNA-decapping enzyme 1A
Q9NPI6	493	Q9NPI6	mRNA-decapping enzyme 1A	DCP1A	493	0.488674	CID	T	VLSSAIPVAGAPLVTATTTAVSSVLLAPSVFQQTVTR	_VLSSAIPVAGAPLVT(OGlcNAc_NL_Std)AT(OGlcNAc_NL_Std)T(OGlcNAc_NL_Std)TAVSSVLLAPSVFQQTVTR_	VLS(0.193)S(0.203)AIPVAGAPLVT(0.481)AT(0.489)T(0.49)T(0.488)AVS(0.227)S(0.187)VLLAPS(0.126)VFQQT(0.061)VT(0.055)R		T	3 OGlcNAc_NL_Std	NaN	0	0	44822	54929	101270	0	FTMS				mRNA-decapping enzyme 1A
Q9NPI6	495	Q9NPI6	mRNA-decapping enzyme 1A	DCP1A	495	0.487968	CID	T	VLSSAIPVAGAPLVTATTTAVSSVLLAPSVFQQTVTR	_VLSSAIPVAGAPLVT(OGlcNAc_NL_Std)AT(OGlcNAc_NL_Std)T(OGlcNAc_NL_Std)TAVSSVLLAPSVFQQTVTR_	VLS(0.193)S(0.203)AIPVAGAPLVT(0.481)AT(0.489)T(0.49)T(0.488)AVS(0.227)S(0.187)VLLAPS(0.126)VFQQT(0.061)VT(0.055)R		T	3 OGlcNAc_NL_Std	NaN	0	0	44822	54929	101270	0	FTMS				mRNA-decapping enzyme 1A
Q9NPI6	491	Q9NPI6	mRNA-decapping enzyme 1A	DCP1A	491	0.480844	CID	T	VLSSAIPVAGAPLVTATTTAVSSVLLAPSVFQQTVTR	_VLSSAIPVAGAPLVT(OGlcNAc_NL_Std)AT(OGlcNAc_NL_Std)T(OGlcNAc_NL_Std)TAVSSVLLAPSVFQQTVTR_	VLS(0.193)S(0.203)AIPVAGAPLVT(0.481)AT(0.489)T(0.49)T(0.488)AVS(0.227)S(0.187)VLLAPS(0.126)VFQQT(0.061)VT(0.055)R		T	3 OGlcNAc_NL_Std	NaN	0	0	44822	54929	101270	0	FTMS				mRNA-decapping enzyme 1A
Q9NPI6	498	Q9NPI6	mRNA-decapping enzyme 1A	DCP1A	498	0.423562	CID	S	VLSSAIPVAGAPLVTATTTAVSSVLLAPSVFQQTVTR	_VLSSAIPVAGAPLVT(OGlcNAc_NL_Std)AT(OGlcNAc_NL_Std)TTAVS(OGlcNAc_NL_Std)SVLLAPSVFQQTVTR_	VLS(0.09)S(0.095)AIPVAGAPLVT(0.454)AT(0.457)T(0.457)T(0.457)AVS(0.424)S(0.422)VLLAPS(0.073)VFQQT(0.038)VT(0.034)R		S	3 OGlcNAc_NL_Std	5.44859	72864	13373	16425	14885	33610	0	FTMS				mRNA-decapping enzyme 1A
Q9NPI6	499	Q9NPI6	mRNA-decapping enzyme 1A	DCP1A	499	0.421869	CID	S	VLSSAIPVAGAPLVTATTTAVSSVLLAPSVFQQTVTR	_VLSSAIPVAGAPLVT(OGlcNAc_NL_Std)AT(OGlcNAc_NL_Std)TTAVS(OGlcNAc_NL_Std)SVLLAPSVFQQTVTR_	VLS(0.09)S(0.095)AIPVAGAPLVT(0.454)AT(0.457)T(0.457)T(0.457)AVS(0.424)S(0.422)VLLAPS(0.073)VFQQT(0.038)VT(0.034)R		S	3 OGlcNAc_NL_Std	5.44859	72864	13373	16425	14885	33610	0	FTMS				mRNA-decapping enzyme 1A
Q86XP3	773	Q86XP3	ATP-dependent RNA helicase DDX42	DDX42	773	0.605018	CID	S	GIPGFGNTGNISGAPVTYPSAGAQGVNNTASGNNSR	_GIPGFGNTGNIS(OGlcNAc_NL_Std)GAPVTYPSAGAQGVNNTASGNNSR_	GIPGFGNT(0.163)GNIS(0.605)GAPVT(0.079)Y(0.079)PS(0.023)AGAQGVNNT(0.007)AS(0.023)GNNS(0.023)R	1	S	OGlcNAc_NL_Std	NaN	0	0	23785	30397	68633	0	FTMS				ATP-dependent RNA helicase DDX42		Gly-rich												Necessary for interaction with TP53BP2
Q9C0G6	3329	Q9C0G6	Dynein heavy chain 6, axonemal	DNAH6	3329	0.674433	ETD	T	YFKQLFNTTIETSVK	_Y(OGlcNAc_NL_Std)FKQLFNTT(OGlcNAc_NL_Std)IET(Phospho (STY))SVK_	Y(1)FKQLFNT(0.109)T(0.674)IET(0.109)S(0.109)VK	2	T	Phospho (STY),2 OGlcNAc_NL_Std	NaN	0	0	0	0	0	0	ITMS				Dynein heavy chain 6| axonemal																				In isoform 3.;In isoform 4.
Q9BU89	81	Q9BU89	Deoxyhypusine hydroxylase	DOHH	81	1	CID	T	AIPMLVDVLQDTR	_AIPM(Oxidation (M))LVDVLQDT(OGlcNAc_NL_Std)R_	AIPMLVDVLQDT(1)R	1	T	Oxidation (M),OGlcNAc_NL_Std	5.60641	11894	2121.5	0	2563.4	2168.7	0	FTMS	+	HTP	HEAT_2	Deoxyhypusine hydroxylase
Q03001	6298	Q03001	Dystonin	DST	6298	0.498863	ETD	T	LASMSPIGTDLETVK	_LAS(OGlcNAc_NL_Std)MS(Phospho (STY))PIGT(OGlcNAc_NL_Std)DLETVK_	LAS(0.998)MS(0.499)PIGT(0.499)DLET(0.005)VK		T	Phospho (STY),2 OGlcNAc_NL_Std	NaN	7809.5	0	0	0	0	0	FTMS			Spectrin	Dystonin															Spectrin 14					In isoform 3.;In isoform 4.;In isoform 5.;In isoform 6.;In isoform 7.;In isoform 8.
Q03001	6292	Q03001	Dystonin	DST	6292	0.999729	ETD	S	LASMSPIGTDLETVK	_LAS(OGlcNAc_NL_Std)M(Oxidation (M))S(OGlcNAc_NL_Std)PIGT(Phospho (STY))DLETVK_	LAS(1)MS(0.95)PIGT(0.05)DLETVK	2	S	Oxidation (M),Phospho (STY),2 OGlcNAc_NL_Std	NaN	3180.4	0	0	0	0	0	FTMS			Spectrin	Dystonin															Spectrin 14					In isoform 3.;In isoform 4.;In isoform 5.;In isoform 6.;In isoform 7.;In isoform 8.
Q03001	6294	Q03001	Dystonin	DST	6294	0.950077	ETD	S	LASMSPIGTDLETVK	_LAS(OGlcNAc_NL_Std)M(Oxidation (M))S(OGlcNAc_NL_Std)PIGT(Phospho (STY))DLETVK_	LAS(1)MS(0.95)PIGT(0.05)DLETVK	2	S	Oxidation (M),Phospho (STY),2 OGlcNAc_NL_Std	NaN	3180.4	0	0	0	0	0	FTMS			Spectrin	Dystonin															Spectrin 14					In isoform 3.;In isoform 4.;In isoform 5.;In isoform 6.;In isoform 7.;In isoform 8.
Q86UW9	263	Q86UW9	Probable E3 ubiquitin-protein ligase DTX2	DTX2	263	0.400741	CID	T	LNTTNAWGAAPPSLGSQPLYR	_LNT(OGlcNAc_NL_Std)TNAWGAAPPSLGSQPLYR_	LNT(0.401)T(0.401)NAWGAAPPS(0.099)LGS(0.099)QPLYR		T	OGlcNAc_NL_Std	NaN	0	0	5681.3	5012.4	13081	0	FTMS				Probable E3 ubiquitin-protein ligase DTX2
Q86UW9	264	Q86UW9	Probable E3 ubiquitin-protein ligase DTX2	DTX2	264	0.400741	CID	T	LNTTNAWGAAPPSLGSQPLYR	_LNT(OGlcNAc_NL_Std)TNAWGAAPPSLGSQPLYR_	LNT(0.401)T(0.401)NAWGAAPPS(0.099)LGS(0.099)QPLYR		T	OGlcNAc_NL_Std	NaN	0	0	5681.3	5012.4	13081	0	FTMS				Probable E3 ubiquitin-protein ligase DTX2
P05198	240	P05198	Eukaryotic translation initiation factor 2 subunit 1	EIF2S1	240	0.428132	CID	T	YVMTTTTLER	_YVMTTT(OGlcNAc_NL_Std)TLER_	YVMT(0.073)T(0.07)T(0.428)T(0.428)LER		T	OGlcNAc_NL_Std	4.92318	84142	17091	18497	17506	27968	0	FTMS			EIF_2_alpha	Eukaryotic translation initiation factor 2 subunit 1
P05198	241	P05198	Eukaryotic translation initiation factor 2 subunit 1	EIF2S1	241	0.428132	CID	T	YVMTTTTLER	_YVMTTT(OGlcNAc_NL_Std)TLER_	YVMT(0.073)T(0.07)T(0.428)T(0.428)LER		T	OGlcNAc_NL_Std	4.92318	84142	17091	18497	17506	27968	0	FTMS			EIF_2_alpha	Eukaryotic translation initiation factor 2 subunit 1
P05198	239	P05198	Eukaryotic translation initiation factor 2 subunit 1	EIF2S1	239	0.274563	CID	T	YVMTTTTLER	_YVM(Oxidation (M))TT(OGlcNAc_NL_Std)TTLER_	YVMT(0.176)T(0.275)T(0.275)T(0.275)LER		T	Oxidation (M),OGlcNAc_NL_Std	4.95284	52931	10687	14487	11036	17849	0	FTMS			EIF_2_alpha	Eukaryotic translation initiation factor 2 subunit 1
Q7Z589	501	Q7Z589	Protein EMSY	EMSY	501	0.902762	CID	T	LVTTPTGTQATYTRPTVSPSIGR	_LVT(OGlcNAc_NL_Std)T(OGlcNAc_NL_Std)PTGTQAT(Phospho (STY))YTRPTVSPSIGR_	LVT(0.903)T(0.904)PT(0.023)GT(0.024)QAT(0.016)Y(0.01)T(0.016)RPT(0.011)VS(0.02)PS(0.073)IGR	2	T	Phospho (STY),2 OGlcNAc_NL_Std	NaN	0	0	48185	51884	107040	0	FTMS				Protein EMSY		Thr-rich				O-linked (GlcNAc)														In isoform 3.
Q7Z589	504	Q7Z589	Protein EMSY	EMSY	504	0.678646	CID	T	LVTTPTGTQATYTRPTVSPSIGR	_LVT(OGlcNAc_NL_Std)TPT(OGlcNAc_NL_Std)GTQATYTRPTVSPSIGR_	LVT(0.812)T(0.218)PT(0.679)GT(0.173)QAT(0.018)Y(0.001)T(0.015)RPT(0.009)VS(0.042)PS(0.032)IGR	2	T	2 OGlcNAc_NL_Std	NaN	0	0	33795	51653	105470	0	FTMS	+	CST		Protein EMSY		Thr-rich																		In isoform 3.
Q7Z589	502	Q7Z589	Protein EMSY	EMSY	502	0.904358	CID	T	LVTTPTGTQATYTRPTVSPSIGR	_LVT(OGlcNAc_NL_Std)T(OGlcNAc_NL_Std)PTGTQAT(Phospho (STY))YTRPTVSPSIGR_	LVT(0.903)T(0.904)PT(0.023)GT(0.024)QAT(0.016)Y(0.01)T(0.016)RPT(0.011)VS(0.02)PS(0.073)IGR	2	T	Phospho (STY),2 OGlcNAc_NL_Std	NaN	0	0	48185	51884	107040	0	FTMS	+	CST;HTP		Protein EMSY		Thr-rich																		In isoform 3.
Q7Z589	506	Q7Z589	Protein EMSY	EMSY	506	0.204518	CID	T	LVTTPTGTQATYTRPTVSPSIGR	_LVT(OGlcNAc_NL_Std)TPTGTQATYTRPTVSPSIGR_	LVT(0.205)T(0.205)PT(0.205)GT(0.205)QAT(0.008)YT(0.008)RPT(0.01)VS(0.078)PS(0.078)IGR		T	OGlcNAc_NL_Std	NaN	0	0	16544	19533	37290	0	FTMS				Protein EMSY		Thr-rich				O-linked (GlcNAc)														In isoform 3.
Q7Z589	282	Q7Z589	Protein EMSY	EMSY	282	0.979382	ETD	T	VIIVTTSPSSTFVPNILSK	_VIIVT(OGlcNAc_NL_Std)T(OGlcNAc_NL_Std)SPSSTFVPNILSK_	VIIVT(0.979)T(0.892)S(0.02)PS(0.106)S(0.002)TFVPNILSK	2	T	2 OGlcNAc_NL_Std	NaN	0	0	0	0	0	0	FTMS				Protein EMSY														Interaction with BRCA2						In isoform 3.
Q7Z589	283	Q7Z589	Protein EMSY	EMSY	283	0.89233	ETD	T	VIIVTTSPSSTFVPNILSK	_VIIVT(OGlcNAc_NL_Std)T(OGlcNAc_NL_Std)SPSSTFVPNILSK_	VIIVT(0.979)T(0.892)S(0.02)PS(0.106)S(0.002)TFVPNILSK	2	T	2 OGlcNAc_NL_Std	NaN	0	0	0	0	0	0	FTMS				Protein EMSY														Interaction with BRCA2						In isoform 3.
Q7Z589	284	Q7Z589	Protein EMSY	EMSY	284	0.589847	CID	S	VIIVTTSPSSTFVPNILSK	_VIIVT(OGlcNAc_NL_Std)TS(OGlcNAc_NL_Std)PSSTFVPNILSK_	VIIVT(0.419)T(0.419)S(0.59)PS(0.198)S(0.198)T(0.153)FVPNILS(0.023)K	2	S	2 OGlcNAc_NL_Std	6.90045	31159	4515.5	6008.2	6932.3	13339	0	FTMS				Protein EMSY														Interaction with BRCA2						In isoform 3.
Q7Z589	516	Q7Z589	Protein EMSY	EMSY	516	0.458888	CID	S	LVTTPTGTQATYTRPTVSPSIGR	_LVT(OGlcNAc_NL_Std)TPTGTQATYTRPTVS(OGlcNAc_NL_Std)PSIGR_	LVT(0.84)T(0.162)PT(0.054)GT(0.04)QAT(0.026)YT(0.124)RPT(0.084)VS(0.459)PS(0.213)IGR		S	2 OGlcNAc_NL_Std	NaN	0	0	60051	59475	117460	0	FTMS				Protein EMSY		Thr-rich																		In isoform 3.
Q7Z589	518	Q7Z589	Protein EMSY	EMSY	518	0.802389	CID	S	LVTTPTGTQATYTRPTVSPSIGR	_LVT(OGlcNAc_NL_Std)TPTGT(Phospho (STY))QATYTRPTVSPS(OGlcNAc_NL_Std)IGR_	LVT(0.725)T(0.191)PT(0.065)GT(0.046)QAT(0.041)Y(0.02)T(0.043)RPT(0.015)VS(0.051)PS(0.802)IGR	2	S	Phospho (STY),2 OGlcNAc_NL_Std	NaN	0	0	36178	42722	77363	0	FTMS				Protein EMSY		Thr-rich																		In isoform 3.
Q9H4G0	794	Q9H4G0	Band 4.1-like protein 1	EPB41L1	794	0.847425	CID	S	DVLTSTYGATAETLSTSTTTHVTK	_DVLTS(OGlcNAc_NL_Std)TYGATAETLSTSTTTHVTK_	DVLTS(0.847)T(0.117)Y(0.002)GAT(0.002)AET(0.002)LS(0.011)T(0.002)S(0.011)T(0.002)T(0.002)T(0.002)HVT(0.002)K	1	S	OGlcNAc_NL_Std	NaN	0	0	32840	50514	103070	0	FTMS	+	CST	4_1_CTD	Band 4.1-like protein 1														C-terminal (CTD)
A0A1W2PQ73	210	A0A1W2PQ73	ETS domain-containing transcription factor ERF-like	ERFL	210	0.756077	ETD	Y	LRLDSPFPFLGSGATSYSK	_LRLDS(OGlcNAc_NL_Std)PFPFLGS(Phospho (STY))GATSY(OGlcNAc_NL_Std)SK_	LRLDS(1)PFPFLGS(0.002)GAT(0.019)S(0.111)Y(0.756)S(0.111)K	2	Y	Phospho (STY),2 OGlcNAc_NL_Std	NaN	0	0	0	0	0	0	ITMS
Q5HY64	412	Q5HY64	Putative protein FAM47C	FAM47C	412	1	ETD	S	NGVSPLFPEPPKTRISNLR	_NGVS(OGlcNAc_NL_Std)PLFPEPPKT(OGlcNAc_NL_Std)RIS(OGlcNAc_NL_Std)NLR_	NGVS(1)PLFPEPPKT(1)RIS(1)NLR	3	S	3 OGlcNAc_NL_Std	NaN	0	0	0	0	0	0	FTMS			FAM47	Putative protein FAM47C
O75426	206	O75426	F-box only protein 24	FBXO24	206	0.997723	ETD	T	KYLYVLATR	_KYLY(OGlcNAc_NL_Std)VLAT(OGlcNAc_NL_Std)R_	KY(0.011)LY(0.991)VLAT(0.998)R	2	T	2 OGlcNAc_NL_Std	NaN	0	0	0	0	0	0	FTMS				F-box only protein 24
Q96C11	180	Q96C11	FGGY carbohydrate kinase domain-containing protein	FGGY	180	0.999797	ETD	T	ATGVTARSLCSLVCK	_AT(OGlcNAc_NL_Std)GVT(OGlcNAc_NL_Std)ARSLCS(OGlcNAc_NL_Std)LVCK_	AT(1)GVT(0.99)ARS(0.019)LCS(0.99)LVCK	3	T	3 OGlcNAc_NL_Std	NaN	0	0	0	0	0	0	FTMS			FGGY_N	FGGY carbohydrate kinase domain-containing protein																				In isoform 6.
Q96C11	183	Q96C11	FGGY carbohydrate kinase domain-containing protein	FGGY	183	0.990399	ETD	T	ATGVTARSLCSLVCK	_AT(OGlcNAc_NL_Std)GVT(OGlcNAc_NL_Std)ARSLCS(OGlcNAc_NL_Std)LVCK_	AT(1)GVT(0.99)ARS(0.019)LCS(0.99)LVCK	3	T	3 OGlcNAc_NL_Std	NaN	0	0	0	0	0	0	FTMS			FGGY_N	FGGY carbohydrate kinase domain-containing protein																				In isoform 6.
Q96C11	189	Q96C11	FGGY carbohydrate kinase domain-containing protein	FGGY	189	0.990399	ETD	S	ATGVTARSLCSLVCK	_AT(OGlcNAc_NL_Std)GVT(OGlcNAc_NL_Std)ARSLCS(OGlcNAc_NL_Std)LVCK_	AT(1)GVT(0.99)ARS(0.019)LCS(0.99)LVCK	3	S	3 OGlcNAc_NL_Std	NaN	0	0	0	0	0	0	FTMS			FGGY_N	FGGY carbohydrate kinase domain-containing protein																				In isoform 6.
Q53EP0	211	Q53EP0	Fibronectin type III domain-containing protein 3B	FNDC3B	211	0.494675	CID	S	LNSPPSSIYK	_LNSPPS(OGlcNAc_NL_Std)SIYK_	LNS(0.011)PPS(0.495)S(0.495)IYK		S	OGlcNAc_NL_Std	7.53638	36825	4886.3	9997.4	13256	13266	0	FTMS	+	HTP		Fibronectin type III domain-containing protein 3B																				In isoform 3.
Q53EP0	212	Q53EP0	Fibronectin type III domain-containing protein 3B	FNDC3B	212	0.494675	CID	S	LNSPPSSIYK	_LNSPPS(OGlcNAc_NL_Std)SIYK_	LNS(0.011)PPS(0.495)S(0.495)IYK		S	OGlcNAc_NL_Std	7.53638	36825	4886.3	9997.4	13256	13266	0	FTMS				Fibronectin type III domain-containing protein 3B																(in Ref. 1| BAC53727)				In isoform 3.
P85037	662	P85037	Forkhead box protein K1	FOXK1	662	0.988939	CID	T	HAVPTNSLAGNAYALTSPLQLLATQASSSAPVVVTR	_HAVPTNSLAGNAYALTS(OGlcNAc_NL_Std)PLQLLATQASSSAPVVVT(OGlcNAc_NL_Std)R_	HAVPT(0.04)NS(0.183)LAGNAY(0.003)ALT(0.147)S(0.626)PLQLLAT(0.001)QAS(0.001)S(0.003)S(0.007)APVVVT(0.989)R	2	T	2 OGlcNAc_NL_Std	NaN	0	0	30627	34910	82168	0	FTMS				Forkhead box protein K1
P85037	587	P85037	Forkhead box protein K1	FOXK1	587	0.637427	CID	T	GLEEKPTIAFATIPAAGGVIQTVASQMAPGVPGHTVTILQPATPVTLGQHHLPVR	_GLEEKPTIAFATIPAAGGVIQT(OGlcNAc_NL_Std)VAS(OGlcNAc_NL_Std)QM(Oxidation (M))APGVPGHTVTILQPATPVTLGQHHLPVR_	GLEEKPT(0.044)IAFAT(0.064)IPAAGGVIQT(0.637)VAS(0.826)QMAPGVPGHT(0.08)VT(0.08)ILQPAT(0.073)PVT(0.194)LGQHHLPVR	2	T	Oxidation (M),2 OGlcNAc_NL_Std	NaN	0	0	20463	26592	83337	0	FTMS				Forkhead box protein K1
P85037	531	P85037	Forkhead box protein K1	FOXK1	531	0.360405	CID	S	VVTTSANSANGYILTSQGAAGGSHDAAGAAVLDLGSEAR	_VVTTS(OGlcNAc_NL_Std)ANSANGYILTSQGAAGGSHDAAGAAVLDLGSEAR_	VVT(0.064)T(0.064)S(0.36)ANS(0.36)ANGY(0.064)ILT(0.012)S(0.061)QGAAGGS(0.012)HDAAGAAVLDLGS(0.004)EAR		S	OGlcNAc_NL_Std	NaN	0	0	4971.5	4594.4	15545	0	FTMS				Forkhead box protein K1
P85037	542	P85037	Forkhead box protein K1	FOXK1	542	0.25603	CID	S	VVTTSANSANGYILTSQGAAGGSHDAAGAAVLDLGSEAR	_VVTTS(OGlcNAc_NL_Std)ANSANGYILTSQGAAGGSHDAAGAAVLDLGSEAR_	VVT(0.039)T(0.039)S(0.256)ANS(0.256)ANGY(0.039)ILT(0.039)S(0.256)QGAAGGS(0.037)HDAAGAAVLDLGS(0.037)EAR		S	OGlcNAc_NL_Std	NaN	0	0	5268	5813.1	12640	0	FTMS				Forkhead box protein K1
P85037	534	P85037	Forkhead box protein K1	FOXK1	534	0.669359	CID	S	VVTTSANSANGYILTSQGAAGGSHDAAGAAVLDLGSEAR	_VVTTSANS(OGlcNAc_NL_Std)ANGYILTSQGAAGGSHDAAGAAVLDLGSEAR_	VVT(0.004)T(0.008)S(0.034)ANS(0.669)ANGY(0.105)ILT(0.015)S(0.055)QGAAGGS(0.055)HDAAGAAVLDLGS(0.055)EAR	1	S	OGlcNAc_NL_Std	NaN	0	0	14455	20522	40786	0	FTMS				Forkhead box protein K1
P85037	644	P85037	Forkhead box protein K1	FOXK1	644	0.626086	CID	S	HAVPTNSLAGNAYALTSPLQLLATQASSSAPVVVTR	_HAVPTNSLAGNAYALTS(OGlcNAc_NL_Std)PLQLLATQASSSAPVVVT(OGlcNAc_NL_Std)R_	HAVPT(0.04)NS(0.183)LAGNAY(0.003)ALT(0.147)S(0.626)PLQLLAT(0.001)QAS(0.001)S(0.003)S(0.007)APVVVT(0.989)R	2	S	2 OGlcNAc_NL_Std	NaN	0	0	30627	34910	82168	0	FTMS	+	HTP		Forkhead box protein K1
P85037	590	P85037	Forkhead box protein K1	FOXK1	590	0.826431	CID	S	GLEEKPTIAFATIPAAGGVIQTVASQMAPGVPGHTVTILQPATPVTLGQHHLPVR	_GLEEKPTIAFATIPAAGGVIQT(OGlcNAc_NL_Std)VAS(OGlcNAc_NL_Std)QM(Oxidation (M))APGVPGHTVTILQPATPVTLGQHHLPVR_	GLEEKPT(0.044)IAFAT(0.064)IPAAGGVIQT(0.637)VAS(0.826)QMAPGVPGHT(0.08)VT(0.08)ILQPAT(0.073)PVT(0.194)LGQHHLPVR	1;2	S	Oxidation (M),2 OGlcNAc_NL_Std	NaN	0	0	20463	26592	83337	0	FTMS				Forkhead box protein K1
Q8WXI9	252	Q8WXI9	Transcriptional repressor p66-beta	GATAD2B	252	0.41798	CID	T	SATNTTLPHMLMSQR	_S(OGlcNAc_NL_Std)ATNTTLPHMLMSQR_	S(0.418)AT(0.418)NT(0.086)T(0.069)LPHMLMS(0.009)QR		T	OGlcNAc_NL_Std	NaN	0	0	7674.8	9559.4	19510	0	FTMS				Transcriptional repressor p66-beta
Q8WXI9	250	Q8WXI9	Transcriptional repressor p66-beta	GATAD2B	250	0.41798	CID	S	SATNTTLPHMLMSQR	_S(OGlcNAc_NL_Std)ATNTTLPHMLMSQR_	S(0.418)AT(0.418)NT(0.086)T(0.069)LPHMLMS(0.009)QR		S	OGlcNAc_NL_Std	NaN	0	0	7674.8	9559.4	19510	0	FTMS				Transcriptional repressor p66-beta
Q9NZM4	262	Q9NZM4	Glioma tumor suppressor candidate region gene 1 protein	GLTSCR1	262	0.332331	ETD	Y	QVPVSGYLASAAGPSEPVTLASAGVSPQGAGLVIQK	_QVPVS(OGlcNAc_NL_Std)GYLASAAGPSEPVT(OGlcNAc_NL_Std)LASAGVSPQGAGLVIQK_	QVPVS(0.332)GY(0.332)LAS(0.332)AAGPS(0.008)EPVT(0.497)LAS(0.497)AGVSPQGAGLVIQK		Y	2 OGlcNAc_NL_Std	NaN	0	0	0	0	0	0	FTMS				Glioma tumor suppressor candidate region gene 1 protein
Q9NZM4	274	Q9NZM4	Glioma tumor suppressor candidate region gene 1 protein	GLTSCR1	274	0.86385	CID	T	QVPVSGYLASAAGPSEPVTLASAGVSPQGAGLVIQK	_QVPVSGYLASAAGPS(OGlcNAc_NL_Std)EPVT(OGlcNAc_NL_Std)LASAGVSPQGAGLVIQK_	QVPVS(0.027)GY(0.001)LAS(0.055)AAGPS(0.847)EPVT(0.864)LAS(0.166)AGVS(0.04)PQGAGLVIQK	2	T	2 OGlcNAc_NL_Std	NaN	0	0	69586	84527	153500	0	FTMS				Glioma tumor suppressor candidate region gene 1 protein
Q9NZM4	1260	Q9NZM4	Glioma tumor suppressor candidate region gene 1 protein	GLTSCR1	1260	0.999999	ETD	T	HGGAGGSPSVTWAR	_HGGAGGSPSVT(OGlcNAc_NL_Std)WAR_	HGGAGGSPSVT(1)WAR	1	T	OGlcNAc_NL_Std	NaN	0	0	0	0	0	0	FTMS				Glioma tumor suppressor candidate region gene 1 protein
Q9NZM4	270	Q9NZM4	Glioma tumor suppressor candidate region gene 1 protein	GLTSCR1	270	0.846679	CID	S	QVPVSGYLASAAGPSEPVTLASAGVSPQGAGLVIQK	_QVPVSGYLASAAGPS(OGlcNAc_NL_Std)EPVT(OGlcNAc_NL_Std)LASAGVSPQGAGLVIQK_	QVPVS(0.027)GY(0.001)LAS(0.055)AAGPS(0.847)EPVT(0.864)LAS(0.166)AGVS(0.04)PQGAGLVIQK	2	S	2 OGlcNAc_NL_Std	NaN	0	0	69586	84527	153500	0	FTMS				Glioma tumor suppressor candidate region gene 1 protein
Q9NZM4	260	Q9NZM4	Glioma tumor suppressor candidate region gene 1 protein	GLTSCR1	260	0.332861	ETD	S	QVPVSGYLASAAGPSEPVTLASAGVSPQGAGLVIQK	_QVPVS(OGlcNAc_NL_Std)GYLASAAGPSEPVT(OGlcNAc_NL_Std)LASAGVSPQGAGLVIQK_	QVPVS(0.333)GY(0.332)LAS(0.332)AAGPS(0.011)EPVT(0.493)LAS(0.493)AGVS(0.007)PQGAGLVIQK		S	2 OGlcNAc_NL_Std	NaN	0	0	0	0	0	0	FTMS				Glioma tumor suppressor candidate region gene 1 protein
Q9NZM4	277	Q9NZM4	Glioma tumor suppressor candidate region gene 1 protein	GLTSCR1	277	0.497457	ETD	S	QVPVSGYLASAAGPSEPVTLASAGVSPQGAGLVIQK	_QVPVS(OGlcNAc_NL_Std)GYLASAAGPSEPVT(OGlcNAc_NL_Std)LASAGVSPQGAGLVIQK_	QVPVS(0.332)GY(0.332)LAS(0.332)AAGPS(0.008)EPVT(0.497)LAS(0.497)AGVSPQGAGLVIQK		S	2 OGlcNAc_NL_Std	NaN	0	0	0	0	0	0	FTMS				Glioma tumor suppressor candidate region gene 1 protein
Q9NZM4	265	Q9NZM4	Glioma tumor suppressor candidate region gene 1 protein	GLTSCR1	265	0.332331	ETD	S	QVPVSGYLASAAGPSEPVTLASAGVSPQGAGLVIQK	_QVPVS(OGlcNAc_NL_Std)GYLASAAGPSEPVT(OGlcNAc_NL_Std)LASAGVSPQGAGLVIQK_	QVPVS(0.332)GY(0.332)LAS(0.332)AAGPS(0.008)EPVT(0.497)LAS(0.497)AGVSPQGAGLVIQK		S	2 OGlcNAc_NL_Std	NaN	0	0	0	0	0	0	FTMS				Glioma tumor suppressor candidate region gene 1 protein
Q9UKD1	407	Q9UKD1	Glucocorticoid modulatory element-binding protein 2	GMEB2	407	0.425876	CID	S	VVSTLPSTVLGK	_VVSTLPS(OGlcNAc_NL_Std)TVLGK_	VVS(0.358)T(0.108)LPS(0.426)T(0.108)VLGK		S	OGlcNAc_NL_Std	4.95735	77300	15593	24137	23136	48858	0	FTMS				Glucocorticoid modulatory element-binding protein 2
Q9UKD1	403	Q9UKD1	Glucocorticoid modulatory element-binding protein 2	GMEB2	403	0.407632	CID	S	VVSTLPSTVLGK	_VVS(OGlcNAc_NL_Std)TLPSTVLGK_	VVS(0.408)T(0.092)LPS(0.408)T(0.092)VLGK		S	OGlcNAc_NL_Std	5.11944	1879500	367130	521540	494980	1041300	0	FTMS				Glucocorticoid modulatory element-binding protein 2
P13984	151	P13984	General transcription factor IIF subunit 2	GTF2F2	151	0.999326	ETD	T	VVTTNYKPVANHQYNIEYER	_VVTT(OGlcNAc_NL_Std)NYKPVANHQYNIEYER_	VVT(0.001)T(0.999)NYKPVANHQYNIEYER	1	T	OGlcNAc_NL_Std	NaN	0	0	0	0	0	0	FTMS			TFIIF_beta	General transcription factor IIF subunit 2
P13984	150	P13984	General transcription factor IIF subunit 2	GTF2F2	150	0.5	ETD	T	VVTTNYKPVANHQYNIEYER	_VVT(OGlcNAc_NL_Std)TNYKPVANHQYNIEYER_	VVT(0.5)T(0.5)NYKPVANHQYNIEYER	1	T	OGlcNAc_NL_Std	NaN	0	0	0	0	0	0	FTMS			TFIIF_beta	General transcription factor IIF subunit 2
P51610	612	P51610	Host cell factor 1;HCF N-terminal chain 1;HCF N-terminal chain 2;HCF N-terminal chain 3;HCF N-terminal chain 4;HCF N-terminal chain 5;HCF N-terminal chain 6;HCF C-terminal chain 1;HCF C-terminal chain 2;HCF C-terminal chain 3;HCF C-terminal chain 4;HCF C-terminal chain 5;HCF C-terminal chain 6	HCFC1	612	0.678988	CID	T	TAAAQVGTSVSSATNTSTRPIITVHK	_T(OGlcNAc_NL_Std)AAAQVGT(OGlcNAc_NL_Std)S(OGlcNAc_NL_Std)VSSATNTSTRPIITVHK_	T(0.679)AAAQVGT(0.802)S(0.548)VS(0.29)S(0.277)AT(0.09)NT(0.078)S(0.124)T(0.068)RPIIT(0.046)VHK	3	T	3 OGlcNAc_NL_Std	NaN	0	0	55240	69639	125260	0	FTMS				HCF N-terminal chain 1;HCF N-terminal chain 2;HCF N-terminal chain 3;HCF N-terminal chain 4;HCF N-terminal chain 5;HCF N-terminal chain 6														Interaction with SIN3A						In isoform 3.
P51610	619	P51610	Host cell factor 1;HCF N-terminal chain 1;HCF N-terminal chain 2;HCF N-terminal chain 3;HCF N-terminal chain 4;HCF N-terminal chain 5;HCF N-terminal chain 6;HCF C-terminal chain 1;HCF C-terminal chain 2;HCF C-terminal chain 3;HCF C-terminal chain 4;HCF C-terminal chain 5;HCF C-terminal chain 6	HCFC1	619	0.814371	CID	T	TAAAQVGTSVSSATNTSTRPIITVHK	_TAAAQVGT(OGlcNAc_NL_Std)S(OGlcNAc_NL_Std)VSSATNTSTRPIITVHK_	T(0.104)AAAQVGT(0.814)S(0.852)VS(0.134)S(0.052)AT(0.009)NT(0.008)S(0.011)T(0.008)RPIIT(0.007)VHK	2;3	T	2 OGlcNAc_NL_Std	NaN	0	0	11333	15085	26398	0	FTMS	+	CST		HCF N-terminal chain 1;HCF N-terminal chain 2;HCF N-terminal chain 3;HCF N-terminal chain 4;HCF N-terminal chain 5;HCF N-terminal chain 6														Interaction with SIN3A						In isoform 3.
P51610	446	P51610	Host cell factor 1;HCF N-terminal chain 1;HCF N-terminal chain 2;HCF N-terminal chain 3;HCF N-terminal chain 4;HCF N-terminal chain 5;HCF N-terminal chain 6;HCF C-terminal chain 1;HCF C-terminal chain 2;HCF C-terminal chain 3;HCF C-terminal chain 4;HCF C-terminal chain 5;HCF C-terminal chain 6	HCFC1	446	0.411718	CID	T	SPAPAAAAPAVQPLTQVGITLLPQAAPAPPTTTTIQVLPTVPGSSISVPTAAR	_S(OGlcNAc_NL_Std)PAPAAAAPAVQPLTQVGIT(OGlcNAc_NL_Std)LLPQAAPAPPTTTTIQVLPT(OGlcNAc_NL_Std)VPGSSISVPTAAR_	S(0.334)PAPAAAAPAVQPLT(0.326)QVGIT(0.412)LLPQAAPAPPT(0.316)T(0.317)T(0.318)T(0.317)IQVLPT(0.157)VPGS(0.145)S(0.14)IS(0.12)VPT(0.098)AAR		T	3 OGlcNAc_NL_Std	6.50611	56097	8622.2	14803	17027	42492	0	FTMS				HCF N-terminal chain 1;HCF N-terminal chain 2;HCF N-terminal chain 3;HCF N-terminal chain 4;HCF N-terminal chain 5;HCF N-terminal chain 6					Fibronectin type-III 1															In isoform 2.;In isoform 3.
P51610	848	P51610	Host cell factor 1;HCF N-terminal chain 1;HCF N-terminal chain 2;HCF N-terminal chain 3;HCF N-terminal chain 4;HCF N-terminal chain 5;HCF N-terminal chain 6;HCF C-terminal chain 1;HCF C-terminal chain 2;HCF C-terminal chain 3;HCF C-terminal chain 4;HCF C-terminal chain 5;HCF C-terminal chain 6	HCFC1	848	0.930242	CID	T	GAPGQPGTILRTVPMGGVR	_GAPGQPGTILRT(OGlcNAc_NL_Std)VPMGGVR_	GAPGQPGT(0.07)ILRT(0.93)VPMGGVR	1	T	OGlcNAc_NL_Std	NaN	0	0	14994	14172	24438	0	FTMS	+	CST		HCF N-terminal chain 1;HCF N-terminal chain 2;HCF N-terminal chain 3;HCF N-terminal chain 4;HCF N-terminal chain 5;HCF N-terminal chain 6														Interaction with GABP2;Interaction with ZBTB17						In isoform 3.
P51610	800	P51610	Host cell factor 1;HCF N-terminal chain 1;HCF N-terminal chain 2;HCF N-terminal chain 3;HCF N-terminal chain 4;HCF N-terminal chain 5;HCF N-terminal chain 6;HCF C-terminal chain 1;HCF C-terminal chain 2;HCF C-terminal chain 3;HCF C-terminal chain 4;HCF C-terminal chain 5;HCF C-terminal chain 6	HCFC1	800	0.567397	CID	T	SPITIITTK	_S(OGlcNAc_NL_Std)PITIIT(OGlcNAc_NL_Std)TK_	S(0.953)PIT(0.036)IIT(0.567)T(0.443)K	2	T	2 OGlcNAc_NL_Std	6.22633	33700	5412.5	8422.2	6084.4	10137	0	FTMS				HCF N-terminal chain 1;HCF N-terminal chain 2;HCF N-terminal chain 3;HCF N-terminal chain 4;HCF N-terminal chain 5;HCF N-terminal chain 6														Interaction with ZBTB17						In isoform 3.
P51610	651	P51610	Host cell factor 1;HCF N-terminal chain 1;HCF N-terminal chain 2;HCF N-terminal chain 3;HCF N-terminal chain 4;HCF N-terminal chain 5;HCF N-terminal chain 6;HCF C-terminal chain 1;HCF C-terminal chain 2;HCF C-terminal chain 3;HCF C-terminal chain 4;HCF C-terminal chain 5;HCF C-terminal chain 6	HCFC1	651	0.456374	CID	T	SGTVTVAQQAQVVTTVVGGVTK	_SGTVT(OGlcNAc_NL_Std)VAQQAQVVT(OGlcNAc_NL_Std)TVVGGVTK_	S(0.323)GT(0.292)VT(0.401)VAQQAQVVT(0.456)T(0.384)VVGGVT(0.143)K		T	2 OGlcNAc_NL_Std	NaN	0	0	10704	10089	19714	0	FTMS				HCF N-terminal chain 1;HCF N-terminal chain 2;HCF N-terminal chain 3;HCF N-terminal chain 4;HCF N-terminal chain 5;HCF N-terminal chain 6														Interaction with SIN3A						In isoform 3.
P51610	784	P51610	Host cell factor 1;HCF N-terminal chain 1;HCF N-terminal chain 2;HCF N-terminal chain 3;HCF N-terminal chain 4;HCF N-terminal chain 5;HCF N-terminal chain 6;HCF C-terminal chain 1;HCF C-terminal chain 2;HCF C-terminal chain 3;HCF C-terminal chain 4;HCF C-terminal chain 5;HCF C-terminal chain 6	HCFC1	784	0.235513	CID	T	TIPMSAIITQAGATGVTSSPGIK	_TIPMS(OGlcNAc_NL_Std)AIITQAGAT(OGlcNAc_NL_Std)GVTSSPGIK_	T(0.253)IPMS(0.823)AIIT(0.229)QAGAT(0.236)GVT(0.15)S(0.166)S(0.144)PGIK		T	2 OGlcNAc_NL_Std	NaN	0	0	113330	147470	348490	0	FTMS				HCF N-terminal chain 1;HCF N-terminal chain 2;HCF N-terminal chain 3;HCF N-terminal chain 4;HCF N-terminal chain 5;HCF N-terminal chain 6														Interaction with ZBTB17						In isoform 3.
P51610	592	P51610	Host cell factor 1;HCF N-terminal chain 1;HCF N-terminal chain 2;HCF N-terminal chain 3;HCF N-terminal chain 4;HCF N-terminal chain 5;HCF N-terminal chain 6;HCF C-terminal chain 1;HCF C-terminal chain 2;HCF C-terminal chain 3;HCF C-terminal chain 4;HCF C-terminal chain 5;HCF C-terminal chain 6	HCFC1	592	0.733402	CID	T	TMAVTPGTTTLPATVK	_T(OGlcNAc_NL_Std)MAVTPGTTTLPAT(OGlcNAc_NL_Std)VK_	T(0.94)MAVT(0.08)PGT(0.06)T(0.103)T(0.083)LPAT(0.733)VK	2	T	2 OGlcNAc_NL_Std	5.70661	158170	27717	38372	43764	77946	0	FTMS				HCF N-terminal chain 1;HCF N-terminal chain 2;HCF N-terminal chain 3;HCF N-terminal chain 4;HCF N-terminal chain 5;HCF N-terminal chain 6																				In isoform 3.
P51610	771	P51610	Host cell factor 1;HCF N-terminal chain 1;HCF N-terminal chain 2;HCF N-terminal chain 3;HCF N-terminal chain 4;HCF N-terminal chain 5;HCF N-terminal chain 6;HCF C-terminal chain 1;HCF C-terminal chain 2;HCF C-terminal chain 3;HCF C-terminal chain 4;HCF C-terminal chain 5;HCF C-terminal chain 6	HCFC1	771	0.873229	CID	T	TIPMSAIITQAGATGVTSSPGIK	_T(OGlcNAc_NL_Std)IPMS(OGlcNAc_NL_Std)AIIT(OGlcNAc_NL_Std)QAGATGVTSSPGIK_	T(0.873)IPMS(0.937)AIIT(0.411)QAGAT(0.224)GVT(0.186)S(0.189)S(0.18)PGIK	2;3	T	3 OGlcNAc_NL_Std	NaN	0	0	11123	11146	28509	0	FTMS	+	CST		HCF N-terminal chain 1;HCF N-terminal chain 2;HCF N-terminal chain 3;HCF N-terminal chain 4;HCF N-terminal chain 5;HCF N-terminal chain 6														Interaction with ZBTB17						In isoform 3.
P51610	779	P51610	Host cell factor 1;HCF N-terminal chain 1;HCF N-terminal chain 2;HCF N-terminal chain 3;HCF N-terminal chain 4;HCF N-terminal chain 5;HCF N-terminal chain 6;HCF C-terminal chain 1;HCF C-terminal chain 2;HCF C-terminal chain 3;HCF C-terminal chain 4;HCF C-terminal chain 5;HCF C-terminal chain 6	HCFC1	779	0.410645	CID	T	TIPMSAIITQAGATGVTSSPGIK	_T(OGlcNAc_NL_Std)IPMS(OGlcNAc_NL_Std)AIIT(OGlcNAc_NL_Std)QAGATGVTSSPGIK_	T(0.873)IPMS(0.937)AIIT(0.411)QAGAT(0.224)GVT(0.186)S(0.189)S(0.18)PGIK		T	3 OGlcNAc_NL_Std	NaN	0	0	11123	11146	28509	0	FTMS				HCF N-terminal chain 1;HCF N-terminal chain 2;HCF N-terminal chain 3;HCF N-terminal chain 4;HCF N-terminal chain 5;HCF N-terminal chain 6														Interaction with ZBTB17						In isoform 3.
P51610	495	P51610	Host cell factor 1;HCF N-terminal chain 1;HCF N-terminal chain 2;HCF N-terminal chain 3;HCF N-terminal chain 4;HCF N-terminal chain 5;HCF N-terminal chain 6;HCF C-terminal chain 1;HCF C-terminal chain 2;HCF C-terminal chain 3;HCF C-terminal chain 4;HCF C-terminal chain 5;HCF C-terminal chain 6	HCFC1	495	0.767957	CID	T	VTGPQATTGTPLVTMRPASQAGKAPVTVTSLPAGVR	_VT(OGlcNAc_NL_Std)GPQAT(OGlcNAc_NL_Std)TGTPLVTMRPASQAGKAPVTVTS(OGlcNAc_NL_Std)LPAGVR_	VT(0.968)GPQAT(0.768)T(0.195)GT(0.062)PLVT(0.006)MRPAS(0.018)QAGKAPVT(0.007)VT(0.033)S(0.943)LPAGVR	2;3	T	3 OGlcNAc_NL_Std	NaN	0	0	16166	17331	38157	0	FTMS				HCF N-terminal chain 1;HCF N-terminal chain 2;HCF N-terminal chain 3;HCF N-terminal chain 4;HCF N-terminal chain 5;HCF N-terminal chain 6																				In isoform 3.
P51610	498	P51610	Host cell factor 1;HCF N-terminal chain 1;HCF N-terminal chain 2;HCF N-terminal chain 3;HCF N-terminal chain 4;HCF N-terminal chain 5;HCF N-terminal chain 6;HCF C-terminal chain 1;HCF C-terminal chain 2;HCF C-terminal chain 3;HCF C-terminal chain 4;HCF C-terminal chain 5;HCF C-terminal chain 6	HCFC1	498	0.288535	CID	T	TQGVPAVLKVTGPQATTGTPLVTMRPASQAGK	_TQGVPAVLKVTGPQATTGT(OGlcNAc_NL_Std)PLVTMRPASQAGK_	T(0.055)QGVPAVLKVT(0.228)GPQAT(0.228)T(0.055)GT(0.289)PLVT(0.051)MRPAS(0.095)QAGK		T	OGlcNAc_NL_Std	NaN	0	0	6027.3	5178.1	20655	0	FTMS	+	CST;HTP		HCF N-terminal chain 1;HCF N-terminal chain 2;HCF N-terminal chain 3;HCF N-terminal chain 4;HCF N-terminal chain 5;HCF N-terminal chain 6																				In isoform 3.
P51610	583	P51610	Host cell factor 1;HCF N-terminal chain 1;HCF N-terminal chain 2;HCF N-terminal chain 3;HCF N-terminal chain 4;HCF N-terminal chain 5;HCF N-terminal chain 6;HCF C-terminal chain 1;HCF C-terminal chain 2;HCF C-terminal chain 3;HCF C-terminal chain 4;HCF C-terminal chain 5;HCF C-terminal chain 6	HCFC1	583	0.995824	CID	T	TMAVTPGTTTLPATVK	_T(OGlcNAc_NL_Std)MAVT(OGlcNAc_NL_Std)PGT(OGlcNAc_NL_Std)TTLPATVK_	T(0.995)MAVT(0.996)PGT(0.329)T(0.284)T(0.248)LPAT(0.149)VK	1;2;3	T	3 OGlcNAc_NL_Std	NaN	0	0	64787	63878	92583	0	FTMS				HCF N-terminal chain 1;HCF N-terminal chain 2;HCF N-terminal chain 3;HCF N-terminal chain 4;HCF N-terminal chain 5;HCF N-terminal chain 6																				In isoform 3.
P51610	797	P51610	Host cell factor 1;HCF N-terminal chain 1;HCF N-terminal chain 2;HCF N-terminal chain 3;HCF N-terminal chain 4;HCF N-terminal chain 5;HCF N-terminal chain 6;HCF C-terminal chain 1;HCF C-terminal chain 2;HCF C-terminal chain 3;HCF C-terminal chain 4;HCF C-terminal chain 5;HCF C-terminal chain 6	HCFC1	797	0.277485	CID	T	SPITIITTK	_SPIT(OGlcNAc_NL_Std)IITTK_	S(0.168)PIT(0.277)IIT(0.277)T(0.277)K		T	OGlcNAc_NL_Std	4.91777	171040	34780	36859	29369	52177	0	FTMS	+	CST		HCF N-terminal chain 1;HCF N-terminal chain 2;HCF N-terminal chain 3;HCF N-terminal chain 4;HCF N-terminal chain 5;HCF N-terminal chain 6														Interaction with ZBTB17						In isoform 3.
P51610	801	P51610	Host cell factor 1;HCF N-terminal chain 1;HCF N-terminal chain 2;HCF N-terminal chain 3;HCF N-terminal chain 4;HCF N-terminal chain 5;HCF N-terminal chain 6;HCF C-terminal chain 1;HCF C-terminal chain 2;HCF C-terminal chain 3;HCF C-terminal chain 4;HCF C-terminal chain 5;HCF C-terminal chain 6	HCFC1	801	0.277485	CID	T	SPITIITTK	_SPIT(OGlcNAc_NL_Std)IITTK_	S(0.168)PIT(0.277)IIT(0.277)T(0.277)K		T	OGlcNAc_NL_Std	4.91777	171040	34780	36859	29369	52177	0	FTMS				HCF N-terminal chain 1;HCF N-terminal chain 2;HCF N-terminal chain 3;HCF N-terminal chain 4;HCF N-terminal chain 5;HCF N-terminal chain 6														Interaction with ZBTB17						In isoform 3.
P51610	459	P51610	Host cell factor 1;HCF N-terminal chain 1;HCF N-terminal chain 2;HCF N-terminal chain 3;HCF N-terminal chain 4;HCF N-terminal chain 5;HCF N-terminal chain 6;HCF C-terminal chain 1;HCF C-terminal chain 2;HCF C-terminal chain 3;HCF C-terminal chain 4;HCF C-terminal chain 5;HCF C-terminal chain 6	HCFC1	459	0.476849	CID	T	SPAPAAAAPAVQPLTQVGITLLPQAAPAPPTTTTIQVLPTVPGSSISVPTAAR	_SPAPAAAAPAVQPLTQVGITLLPQAAPAPPT(OGlcNAc_NL_Std)T(OGlcNAc_NL_Std)T(OGlcNAc_NL_Std)TIQVLPTVPGSSISVPTAAR_	S(0.082)PAPAAAAPAVQPLT(0.117)QVGIT(0.3)LLPQAAPAPPT(0.468)T(0.474)T(0.477)T(0.477)IQVLPT(0.109)VPGS(0.156)S(0.148)IS(0.133)VPT(0.059)AAR		T	3 OGlcNAc_NL_Std	NaN	0	0	209000	274530	567260	0	FTMS				HCF N-terminal chain 1;HCF N-terminal chain 2;HCF N-terminal chain 3;HCF N-terminal chain 4;HCF N-terminal chain 5;HCF N-terminal chain 6					Fibronectin type-III 1															In isoform 3.
P51610	460	P51610	Host cell factor 1;HCF N-terminal chain 1;HCF N-terminal chain 2;HCF N-terminal chain 3;HCF N-terminal chain 4;HCF N-terminal chain 5;HCF N-terminal chain 6;HCF C-terminal chain 1;HCF C-terminal chain 2;HCF C-terminal chain 3;HCF C-terminal chain 4;HCF C-terminal chain 5;HCF C-terminal chain 6	HCFC1	460	0.476644	CID	T	SPAPAAAAPAVQPLTQVGITLLPQAAPAPPTTTTIQVLPTVPGSSISVPTAAR	_SPAPAAAAPAVQPLTQVGITLLPQAAPAPPT(OGlcNAc_NL_Std)T(OGlcNAc_NL_Std)T(OGlcNAc_NL_Std)TIQVLPTVPGSSISVPTAAR_	S(0.082)PAPAAAAPAVQPLT(0.117)QVGIT(0.3)LLPQAAPAPPT(0.468)T(0.474)T(0.477)T(0.477)IQVLPT(0.109)VPGS(0.156)S(0.148)IS(0.133)VPT(0.059)AAR		T	3 OGlcNAc_NL_Std	NaN	0	0	209000	274530	567260	0	FTMS				HCF N-terminal chain 1;HCF N-terminal chain 2;HCF N-terminal chain 3;HCF N-terminal chain 4;HCF N-terminal chain 5;HCF N-terminal chain 6					Fibronectin type-III 1															In isoform 3.
P51610	458	P51610	Host cell factor 1;HCF N-terminal chain 1;HCF N-terminal chain 2;HCF N-terminal chain 3;HCF N-terminal chain 4;HCF N-terminal chain 5;HCF N-terminal chain 6;HCF C-terminal chain 1;HCF C-terminal chain 2;HCF C-terminal chain 3;HCF C-terminal chain 4;HCF C-terminal chain 5;HCF C-terminal chain 6	HCFC1	458	0.473766	CID	T	SPAPAAAAPAVQPLTQVGITLLPQAAPAPPTTTTIQVLPTVPGSSISVPTAAR	_SPAPAAAAPAVQPLTQVGITLLPQAAPAPPT(OGlcNAc_NL_Std)T(OGlcNAc_NL_Std)T(OGlcNAc_NL_Std)TIQVLPTVPGSSISVPTAAR_	S(0.082)PAPAAAAPAVQPLT(0.117)QVGIT(0.3)LLPQAAPAPPT(0.468)T(0.474)T(0.477)T(0.477)IQVLPT(0.109)VPGS(0.156)S(0.148)IS(0.133)VPT(0.059)AAR		T	3 OGlcNAc_NL_Std	NaN	0	0	209000	274530	567260	0	FTMS				HCF N-terminal chain 1;HCF N-terminal chain 2;HCF N-terminal chain 3;HCF N-terminal chain 4;HCF N-terminal chain 5;HCF N-terminal chain 6					Fibronectin type-III 1															In isoform 3.
P51610	457	P51610	Host cell factor 1;HCF N-terminal chain 1;HCF N-terminal chain 2;HCF N-terminal chain 3;HCF N-terminal chain 4;HCF N-terminal chain 5;HCF N-terminal chain 6;HCF C-terminal chain 1;HCF C-terminal chain 2;HCF C-terminal chain 3;HCF C-terminal chain 4;HCF C-terminal chain 5;HCF C-terminal chain 6	HCFC1	457	0.467774	CID	T	SPAPAAAAPAVQPLTQVGITLLPQAAPAPPTTTTIQVLPTVPGSSISVPTAAR	_SPAPAAAAPAVQPLTQVGITLLPQAAPAPPT(OGlcNAc_NL_Std)T(OGlcNAc_NL_Std)T(OGlcNAc_NL_Std)TIQVLPTVPGSSISVPTAAR_	S(0.082)PAPAAAAPAVQPLT(0.117)QVGIT(0.3)LLPQAAPAPPT(0.468)T(0.474)T(0.477)T(0.477)IQVLPT(0.109)VPGS(0.156)S(0.148)IS(0.133)VPT(0.059)AAR		T	3 OGlcNAc_NL_Std	NaN	0	0	209000	274530	567260	0	FTMS				HCF N-terminal chain 1;HCF N-terminal chain 2;HCF N-terminal chain 3;HCF N-terminal chain 4;HCF N-terminal chain 5;HCF N-terminal chain 6					Fibronectin type-III 1															In isoform 3.
P51610	586	P51610	Host cell factor 1;HCF N-terminal chain 1;HCF N-terminal chain 2;HCF N-terminal chain 3;HCF N-terminal chain 4;HCF N-terminal chain 5;HCF N-terminal chain 6;HCF C-terminal chain 1;HCF C-terminal chain 2;HCF C-terminal chain 3;HCF C-terminal chain 4;HCF C-terminal chain 5;HCF C-terminal chain 6	HCFC1	586	0.50456	ETD	T	TMAVTPGTTTLPATVK	_T(OGlcNAc_NL_Std)M(Oxidation (M))AVTPGT(OGlcNAc_NL_Std)TT(OGlcNAc_NL_Std)LPATVK_	T(0.996)MAVT(0.005)PGT(0.505)T(0.505)T(0.989)LPAT(0.001)VK	3	T	Oxidation (M),3 OGlcNAc_NL_Std	NaN	0	0	0	0	0	0	ITMS				HCF N-terminal chain 1;HCF N-terminal chain 2;HCF N-terminal chain 3;HCF N-terminal chain 4;HCF N-terminal chain 5;HCF N-terminal chain 6																				In isoform 3.
P51610	1239	P51610	Host cell factor 1;HCF N-terminal chain 1;HCF N-terminal chain 2;HCF N-terminal chain 3;HCF N-terminal chain 4;HCF N-terminal chain 5;HCF N-terminal chain 6;HCF C-terminal chain 1;HCF C-terminal chain 2;HCF C-terminal chain 3;HCF C-terminal chain 4;HCF C-terminal chain 5;HCF C-terminal chain 6	HCFC1	1239	0.499988	ETD	T	HSHAVSTAAMTR	_HS(OGlcNAc_NL_Std)HAVS(OGlcNAc_NL_Std)TAAM(Oxidation (M))TR_	HS(1)HAVS(0.5)T(0.5)AAMTR	2	T	Oxidation (M),2 OGlcNAc_NL_Std	NaN	0	0	0	0	0	0	ITMS				HCF C-terminal chain 1;HCF C-terminal chain 2;HCF C-terminal chain 3;HCF N-terminal chain 4;HCF N-terminal chain 5;HCF N-terminal chain 6																				In isoform 3.
P51610	587	P51610	Host cell factor 1;HCF N-terminal chain 1;HCF N-terminal chain 2;HCF N-terminal chain 3;HCF N-terminal chain 4;HCF N-terminal chain 5;HCF N-terminal chain 6;HCF C-terminal chain 1;HCF C-terminal chain 2;HCF C-terminal chain 3;HCF C-terminal chain 4;HCF C-terminal chain 5;HCF C-terminal chain 6	HCFC1	587	0.998249	ETD	T	TMAVTPGTTTLPATVK	_T(OGlcNAc_NL_Std)MAVTPGTT(OGlcNAc_NL_Std)T(OGlcNAc_NL_Std)LPATVK_	T(1)MAVTPGT(0.002)T(0.998)T(1)LPATVK	3	T	3 OGlcNAc_NL_Std	NaN	0	0	0	0	0	0	FTMS				HCF N-terminal chain 1;HCF N-terminal chain 2;HCF N-terminal chain 3;HCF N-terminal chain 4;HCF N-terminal chain 5;HCF N-terminal chain 6																				In isoform 3.
P51610	490	P51610	Host cell factor 1;HCF N-terminal chain 1;HCF N-terminal chain 2;HCF N-terminal chain 3;HCF N-terminal chain 4;HCF N-terminal chain 5;HCF N-terminal chain 6;HCF C-terminal chain 1;HCF C-terminal chain 2;HCF C-terminal chain 3;HCF C-terminal chain 4;HCF C-terminal chain 5;HCF C-terminal chain 6	HCFC1	490	0.999977	ETD	T	TQGVPAVLKVTGPQATTGTPLVTMRPASQAGK	_TQGVPAVLKVT(OGlcNAc_NL_Std)GPQAT(OGlcNAc_NL_Std)TGTPLVTMRPASQAGK_	TQGVPAVLKVT(1)GPQAT(0.25)T(0.25)GT(0.25)PLVT(0.25)MRPASQAGK	2;3	T	2 OGlcNAc_NL_Std	NaN	0	0	0	0	0	0	FTMS				HCF N-terminal chain 1;HCF N-terminal chain 2;HCF N-terminal chain 3;HCF N-terminal chain 4;HCF N-terminal chain 5;HCF N-terminal chain 6																				In isoform 3.
P51610	588	P51610	Host cell factor 1;HCF N-terminal chain 1;HCF N-terminal chain 2;HCF N-terminal chain 3;HCF N-terminal chain 4;HCF N-terminal chain 5;HCF N-terminal chain 6;HCF C-terminal chain 1;HCF C-terminal chain 2;HCF C-terminal chain 3;HCF C-terminal chain 4;HCF C-terminal chain 5;HCF C-terminal chain 6	HCFC1	588	0.999996	ETD	T	TMAVTPGTTTLPATVK	_T(OGlcNAc_NL_Std)MAVTPGTT(OGlcNAc_NL_Std)T(OGlcNAc_NL_Std)LPATVK_	T(1)MAVTPGT(0.002)T(0.998)T(1)LPATVK	2;3	T	3 OGlcNAc_NL_Std	NaN	0	0	0	0	0	0	FTMS				HCF N-terminal chain 1;HCF N-terminal chain 2;HCF N-terminal chain 3;HCF N-terminal chain 4;HCF N-terminal chain 5;HCF N-terminal chain 6																				In isoform 3.
P51610	579	P51610	Host cell factor 1;HCF N-terminal chain 1;HCF N-terminal chain 2;HCF N-terminal chain 3;HCF N-terminal chain 4;HCF N-terminal chain 5;HCF N-terminal chain 6;HCF C-terminal chain 1;HCF C-terminal chain 2;HCF C-terminal chain 3;HCF C-terminal chain 4;HCF C-terminal chain 5;HCF C-terminal chain 6	HCFC1	579	1	ETD	T	TMAVTPGTTTLPATVK	_T(OGlcNAc_NL_Std)M(Oxidation (M))AVTPGTTT(OGlcNAc_NL_Std)LPATVK_	T(1)MAVTPGTT(0.001)T(0.999)LPATVK	1;2;3	T	Oxidation (M),2 OGlcNAc_NL_Std	NaN	6482.2	0	0	0	0	0	FTMS				HCF N-terminal chain 1;HCF N-terminal chain 2;HCF N-terminal chain 3;HCF N-terminal chain 4;HCF N-terminal chain 5;HCF N-terminal chain 6																				In isoform 3.
P51610	871	P51610	Host cell factor 1;HCF N-terminal chain 1;HCF N-terminal chain 2;HCF N-terminal chain 3;HCF N-terminal chain 4;HCF N-terminal chain 5;HCF N-terminal chain 6;HCF C-terminal chain 1;HCF C-terminal chain 2;HCF C-terminal chain 3;HCF C-terminal chain 4;HCF C-terminal chain 5;HCF C-terminal chain 6	HCFC1	871	0.99227	ETD	T	LVTPVTVSAVKPAVTTLVVK	_LVT(OGlcNAc_NL_Std)PVTVSAVKPAVTT(OGlcNAc_NL_Std)LVVK_	LVT(0.499)PVT(0.499)VS(0.003)AVKPAVT(0.008)T(0.992)LVVK	2	T	2 OGlcNAc_NL_Std	NaN	0	0	0	0	0	0	FTMS				HCF N-terminal chain 1;HCF N-terminal chain 2;HCF N-terminal chain 3;HCF N-terminal chain 4;HCF N-terminal chain 5;HCF N-terminal chain 6														Interaction with GABP2;Interaction with ZBTB17						In isoform 3.
P51610	858	P51610	Host cell factor 1;HCF N-terminal chain 1;HCF N-terminal chain 2;HCF N-terminal chain 3;HCF N-terminal chain 4;HCF N-terminal chain 5;HCF N-terminal chain 6;HCF C-terminal chain 1;HCF C-terminal chain 2;HCF C-terminal chain 3;HCF C-terminal chain 4;HCF C-terminal chain 5;HCF C-terminal chain 6	HCFC1	858	0.498642	ETD	T	LVTPVTVSAVKPAVTTLVVK	_LVT(OGlcNAc_NL_Std)PVTVSAVKPAVTT(OGlcNAc_NL_Std)LVVK_	LVT(0.499)PVT(0.499)VS(0.003)AVKPAVT(0.008)T(0.992)LVVK		T	2 OGlcNAc_NL_Std	NaN	0	0	0	0	0	0	FTMS				HCF N-terminal chain 1;HCF N-terminal chain 2;HCF N-terminal chain 3;HCF N-terminal chain 4;HCF N-terminal chain 5;HCF N-terminal chain 6														Interaction with GABP2;Interaction with ZBTB17						In isoform 3.
P51610	861	P51610	Host cell factor 1;HCF N-terminal chain 1;HCF N-terminal chain 2;HCF N-terminal chain 3;HCF N-terminal chain 4;HCF N-terminal chain 5;HCF N-terminal chain 6;HCF C-terminal chain 1;HCF C-terminal chain 2;HCF C-terminal chain 3;HCF C-terminal chain 4;HCF C-terminal chain 5;HCF C-terminal chain 6	HCFC1	861	0.498642	ETD	T	LVTPVTVSAVKPAVTTLVVK	_LVT(OGlcNAc_NL_Std)PVTVSAVKPAVTT(OGlcNAc_NL_Std)LVVK_	LVT(0.499)PVT(0.499)VS(0.003)AVKPAVT(0.008)T(0.992)LVVK		T	2 OGlcNAc_NL_Std	NaN	0	0	0	0	0	0	FTMS				HCF N-terminal chain 1;HCF N-terminal chain 2;HCF N-terminal chain 3;HCF N-terminal chain 4;HCF N-terminal chain 5;HCF N-terminal chain 6														Interaction with GABP2;Interaction with ZBTB17						In isoform 3.
P51610	496	P51610	Host cell factor 1;HCF N-terminal chain 1;HCF N-terminal chain 2;HCF N-terminal chain 3;HCF N-terminal chain 4;HCF N-terminal chain 5;HCF N-terminal chain 6;HCF C-terminal chain 1;HCF C-terminal chain 2;HCF C-terminal chain 3;HCF C-terminal chain 4;HCF C-terminal chain 5;HCF C-terminal chain 6	HCFC1	496	0.250055	ETD	T	TQGVPAVLKVTGPQATTGTPLVTMRPASQAGK	_TQGVPAVLKVT(OGlcNAc_NL_Std)GPQAT(OGlcNAc_NL_Std)TGTPLVTMRPASQAGK_	TQGVPAVLKVT(1)GPQAT(0.25)T(0.25)GT(0.25)PLVT(0.25)MRPASQAGK		T	2 OGlcNAc_NL_Std	NaN	0	0	0	0	0	0	FTMS	+	CST		HCF N-terminal chain 1;HCF N-terminal chain 2;HCF N-terminal chain 3;HCF N-terminal chain 4;HCF N-terminal chain 5;HCF N-terminal chain 6																				In isoform 3.
P51610	502	P51610	Host cell factor 1;HCF N-terminal chain 1;HCF N-terminal chain 2;HCF N-terminal chain 3;HCF N-terminal chain 4;HCF N-terminal chain 5;HCF N-terminal chain 6;HCF C-terminal chain 1;HCF C-terminal chain 2;HCF C-terminal chain 3;HCF C-terminal chain 4;HCF C-terminal chain 5;HCF C-terminal chain 6	HCFC1	502	0.250055	ETD	T	TQGVPAVLKVTGPQATTGTPLVTMRPASQAGK	_TQGVPAVLKVT(OGlcNAc_NL_Std)GPQAT(OGlcNAc_NL_Std)TGTPLVTMRPASQAGK_	TQGVPAVLKVT(1)GPQAT(0.25)T(0.25)GT(0.25)PLVT(0.25)MRPASQAGK		T	2 OGlcNAc_NL_Std	NaN	0	0	0	0	0	0	FTMS	+	CST		HCF N-terminal chain 1;HCF N-terminal chain 2;HCF N-terminal chain 3;HCF N-terminal chain 4;HCF N-terminal chain 5;HCF N-terminal chain 6														Required for interaction with OGT						In isoform 3.
P51610	566	P51610	Host cell factor 1;HCF N-terminal chain 1;HCF N-terminal chain 2;HCF N-terminal chain 3;HCF N-terminal chain 4;HCF N-terminal chain 5;HCF N-terminal chain 6;HCF C-terminal chain 1;HCF C-terminal chain 2;HCF C-terminal chain 3;HCF C-terminal chain 4;HCF C-terminal chain 5;HCF C-terminal chain 6	HCFC1	566	0.450418	ETD	T	IPPSSAPTVLSVPAGTTIVKTMAVTPGTTTLPATVK	_IPPS(OGlcNAc_NL_Std)S(OGlcNAc_NL_Std)APTVLSVPAGTTIVKTM(Oxidation (M))AVTPGTTT(OGlcNAc_NL_Std)LPATVK_	IPPS(0.45)S(0.45)APT(0.45)VLS(0.45)VPAGT(0.066)T(0.066)IVKT(0.066)MAVTPGT(0.001)T(0.074)T(0.925)LPATVK		T	Oxidation (M),3 OGlcNAc_NL_Std	NaN	0	0	0	0	0	0	FTMS				HCF N-terminal chain 1;HCF N-terminal chain 2;HCF N-terminal chain 3;HCF N-terminal chain 4;HCF N-terminal chain 5;HCF N-terminal chain 6																				In isoform 3.
P51610	466	P51610	Host cell factor 1;HCF N-terminal chain 1;HCF N-terminal chain 2;HCF N-terminal chain 3;HCF N-terminal chain 4;HCF N-terminal chain 5;HCF N-terminal chain 6;HCF C-terminal chain 1;HCF C-terminal chain 2;HCF C-terminal chain 3;HCF C-terminal chain 4;HCF C-terminal chain 5;HCF C-terminal chain 6	HCFC1	466	0.36508	ETD	T	SPAPAAAAPAVQPLTQVGITLLPQAAPAPPTTTTIQVLPTVPGSSISVPTAAR	_SPAPAAAAPAVQPLTQVGITLLPQAAPAPPT(OGlcNAc_NL_Std)T(OGlcNAc_NL_Std)T(OGlcNAc_NL_Std)TIQVLPTVPGSSISVPTAAR_	SPAPAAAAPAVQPLTQVGIT(0.002)LLPQAAPAPPT(0.365)T(0.365)T(0.365)T(0.365)IQVLPT(0.365)VPGS(0.365)S(0.365)IS(0.365)VPT(0.078)AAR		T	3 OGlcNAc_NL_Std	NaN	0	0	0	0	0	0	FTMS				HCF N-terminal chain 1;HCF N-terminal chain 2;HCF N-terminal chain 3;HCF N-terminal chain 4;HCF N-terminal chain 5;HCF N-terminal chain 6					Fibronectin type-III 1															In isoform 3.
P51610	788	P51610	Host cell factor 1;HCF N-terminal chain 1;HCF N-terminal chain 2;HCF N-terminal chain 3;HCF N-terminal chain 4;HCF N-terminal chain 5;HCF N-terminal chain 6;HCF C-terminal chain 1;HCF C-terminal chain 2;HCF C-terminal chain 3;HCF C-terminal chain 4;HCF C-terminal chain 5;HCF C-terminal chain 6	HCFC1	788	0.274807	CID	S	TIPMSAIITQAGATGVTSSPGIK	_TIPMS(OGlcNAc_NL_Std)AIITQAGATGVTSSPGIK_	T(0.044)IPMS(0.275)AIIT(0.044)QAGAT(0.044)GVT(0.044)S(0.275)S(0.275)PGIK		S	OGlcNAc_NL_Std	4.26957	72856	17064	19887	26965	71874	0	FTMS	+	CST		HCF N-terminal chain 1;HCF N-terminal chain 2;HCF N-terminal chain 3;HCF N-terminal chain 4;HCF N-terminal chain 5;HCF N-terminal chain 6														Interaction with ZBTB17						In isoform 3.
P51610	789	P51610	Host cell factor 1;HCF N-terminal chain 1;HCF N-terminal chain 2;HCF N-terminal chain 3;HCF N-terminal chain 4;HCF N-terminal chain 5;HCF N-terminal chain 6;HCF C-terminal chain 1;HCF C-terminal chain 2;HCF C-terminal chain 3;HCF C-terminal chain 4;HCF C-terminal chain 5;HCF C-terminal chain 6	HCFC1	789	0.274807	CID	S	TIPMSAIITQAGATGVTSSPGIK	_TIPMS(OGlcNAc_NL_Std)AIITQAGATGVTSSPGIK_	T(0.044)IPMS(0.275)AIIT(0.044)QAGAT(0.044)GVT(0.044)S(0.275)S(0.275)PGIK		S	OGlcNAc_NL_Std	4.26957	72856	17064	19887	26965	71874	0	FTMS	+	CST		HCF N-terminal chain 1;HCF N-terminal chain 2;HCF N-terminal chain 3;HCF N-terminal chain 4;HCF N-terminal chain 5;HCF N-terminal chain 6														Interaction with ZBTB17						In isoform 3.
P51610	427	P51610	Host cell factor 1;HCF N-terminal chain 1;HCF N-terminal chain 2;HCF N-terminal chain 3;HCF N-terminal chain 4;HCF N-terminal chain 5;HCF N-terminal chain 6;HCF C-terminal chain 1;HCF C-terminal chain 2;HCF C-terminal chain 3;HCF C-terminal chain 4;HCF C-terminal chain 5;HCF C-terminal chain 6	HCFC1	427	0.333977	CID	S	SPAPAAAAPAVQPLTQVGITLLPQAAPAPPTTTTIQVLPTVPGSSISVPTAAR	_S(OGlcNAc_NL_Std)PAPAAAAPAVQPLTQVGIT(OGlcNAc_NL_Std)LLPQAAPAPPTTTTIQVLPT(OGlcNAc_NL_Std)VPGSSISVPTAAR_	S(0.334)PAPAAAAPAVQPLT(0.326)QVGIT(0.412)LLPQAAPAPPT(0.316)T(0.317)T(0.318)T(0.317)IQVLPT(0.157)VPGS(0.145)S(0.14)IS(0.12)VPT(0.098)AAR		S	3 OGlcNAc_NL_Std	6.50611	56097	8622.2	14803	17027	42492	0	FTMS				HCF N-terminal chain 1;HCF N-terminal chain 2;HCF N-terminal chain 3;HCF N-terminal chain 4;HCF N-terminal chain 5;HCF N-terminal chain 6					Fibronectin type-III 1															In isoform 2.
P51610	620	P51610	Host cell factor 1;HCF N-terminal chain 1;HCF N-terminal chain 2;HCF N-terminal chain 3;HCF N-terminal chain 4;HCF N-terminal chain 5;HCF N-terminal chain 6;HCF C-terminal chain 1;HCF C-terminal chain 2;HCF C-terminal chain 3;HCF C-terminal chain 4;HCF C-terminal chain 5;HCF C-terminal chain 6	HCFC1	620	0.852223	CID	S	TAAAQVGTSVSSATNTSTRPIITVHK	_TAAAQVGT(OGlcNAc_NL_Std)S(OGlcNAc_NL_Std)VSSATNTSTRPIITVHK_	T(0.104)AAAQVGT(0.814)S(0.852)VS(0.134)S(0.052)AT(0.009)NT(0.008)S(0.011)T(0.008)RPIIT(0.007)VHK	2;3	S	2 OGlcNAc_NL_Std	NaN	0	0	11333	15085	26398	0	FTMS				HCF N-terminal chain 1;HCF N-terminal chain 2;HCF N-terminal chain 3;HCF N-terminal chain 4;HCF N-terminal chain 5;HCF N-terminal chain 6														Interaction with SIN3A						In isoform 3.
P51610	518	P51610	Host cell factor 1;HCF N-terminal chain 1;HCF N-terminal chain 2;HCF N-terminal chain 3;HCF N-terminal chain 4;HCF N-terminal chain 5;HCF N-terminal chain 6;HCF C-terminal chain 1;HCF C-terminal chain 2;HCF C-terminal chain 3;HCF C-terminal chain 4;HCF C-terminal chain 5;HCF C-terminal chain 6	HCFC1	518	0.984909	CID	S	APVTVTSLPAGVR	_APVTVTS(OGlcNAc_NL_Std)LPAGVR_	APVTVT(0.015)S(0.985)LPAGVR	1;2;3	S	OGlcNAc_NL_Std	5.27528	74661	14153	21528	23352	29069	0	FTMS				HCF N-terminal chain 1;HCF N-terminal chain 2;HCF N-terminal chain 3;HCF N-terminal chain 4;HCF N-terminal chain 5;HCF N-terminal chain 6														Required for interaction with OGT						In isoform 3.
P51610	507	P51610	Host cell factor 1;HCF N-terminal chain 1;HCF N-terminal chain 2;HCF N-terminal chain 3;HCF N-terminal chain 4;HCF N-terminal chain 5;HCF N-terminal chain 6;HCF C-terminal chain 1;HCF C-terminal chain 2;HCF C-terminal chain 3;HCF C-terminal chain 4;HCF C-terminal chain 5;HCF C-terminal chain 6	HCFC1	507	0.368256	CID	S	VTGPQATTGTPLVTMRPASQAGK	_VT(OGlcNAc_NL_Std)GPQATTGTPLVTMRPAS(OGlcNAc_NL_Std)QAGK_	VT(0.946)GPQAT(0.239)T(0.185)GT(0.154)PLVT(0.108)MRPAS(0.368)QAGK		S	2 OGlcNAc_NL_Std	NaN	0	0	14236	17398	28395	0	FTMS	+	CST;HTP		HCF N-terminal chain 1;HCF N-terminal chain 2;HCF N-terminal chain 3;HCF N-terminal chain 4;HCF N-terminal chain 5;HCF N-terminal chain 6														Required for interaction with OGT						In isoform 3.
P51610	794	P51610	Host cell factor 1;HCF N-terminal chain 1;HCF N-terminal chain 2;HCF N-terminal chain 3;HCF N-terminal chain 4;HCF N-terminal chain 5;HCF N-terminal chain 6;HCF C-terminal chain 1;HCF C-terminal chain 2;HCF C-terminal chain 3;HCF C-terminal chain 4;HCF C-terminal chain 5;HCF C-terminal chain 6	HCFC1	794	0.9533	CID	S	SPITIITTK	_S(OGlcNAc_NL_Std)PITIIT(OGlcNAc_NL_Std)TK_	S(0.953)PIT(0.036)IIT(0.567)T(0.443)K	1;2	S	2 OGlcNAc_NL_Std	6.22633	33700	5412.5	8422.2	6084.4	10137	0	FTMS	+	CST;HTP		HCF N-terminal chain 1;HCF N-terminal chain 2;HCF N-terminal chain 3;HCF N-terminal chain 4;HCF N-terminal chain 5;HCF N-terminal chain 6														Interaction with ZBTB17						In isoform 3.
P51610	775	P51610	Host cell factor 1;HCF N-terminal chain 1;HCF N-terminal chain 2;HCF N-terminal chain 3;HCF N-terminal chain 4;HCF N-terminal chain 5;HCF N-terminal chain 6;HCF C-terminal chain 1;HCF C-terminal chain 2;HCF C-terminal chain 3;HCF C-terminal chain 4;HCF C-terminal chain 5;HCF C-terminal chain 6	HCFC1	775	0.937367	CID	S	TIPMSAIITQAGATGVTSSPGIK	_T(OGlcNAc_NL_Std)IPMS(OGlcNAc_NL_Std)AIIT(OGlcNAc_NL_Std)QAGATGVTSSPGIK_	T(0.873)IPMS(0.937)AIIT(0.411)QAGAT(0.224)GVT(0.186)S(0.189)S(0.18)PGIK	1;2;3	S	3 OGlcNAc_NL_Std	NaN	0	0	11123	11146	28509	0	FTMS				HCF N-terminal chain 1;HCF N-terminal chain 2;HCF N-terminal chain 3;HCF N-terminal chain 4;HCF N-terminal chain 5;HCF N-terminal chain 6														Interaction with ZBTB17						In isoform 3.
P51610	569	P51610	Host cell factor 1;HCF N-terminal chain 1;HCF N-terminal chain 2;HCF N-terminal chain 3;HCF N-terminal chain 4;HCF N-terminal chain 5;HCF N-terminal chain 6;HCF C-terminal chain 1;HCF C-terminal chain 2;HCF C-terminal chain 3;HCF C-terminal chain 4;HCF C-terminal chain 5;HCF C-terminal chain 6	HCFC1	569	0.657224	CID	S	IPPSSAPTVLSVPAGTTIVKTMAVTPGTTTLPATVK	_IPPSSAPTVLS(OGlcNAc_NL_Std)VPAGT(OGlcNAc_NL_Std)TIVKTM(Oxidation (M))AVTPGTTTLPATVK_	IPPS(0.054)S(0.057)APT(0.036)VLS(0.657)VPAGT(0.339)T(0.338)IVKT(0.335)MAVT(0.131)PGT(0.015)T(0.014)T(0.013)LPAT(0.011)VK	2;4	S	Oxidation (M),2 OGlcNAc_NL_Std	NaN	0	0	18924	17372	43814	0	FTMS				HCF N-terminal chain 1;HCF N-terminal chain 2;HCF N-terminal chain 3;HCF N-terminal chain 4;HCF N-terminal chain 5;HCF N-terminal chain 6																				In isoform 3.
P51610	1234	P51610	Host cell factor 1;HCF N-terminal chain 1;HCF N-terminal chain 2;HCF N-terminal chain 3;HCF N-terminal chain 4;HCF N-terminal chain 5;HCF N-terminal chain 6;HCF C-terminal chain 1;HCF C-terminal chain 2;HCF C-terminal chain 3;HCF C-terminal chain 4;HCF C-terminal chain 5;HCF C-terminal chain 6	HCFC1	1234	0.999871	ETD	S	HSHAVSTAAMTR	_HS(OGlcNAc_NL_Std)HAVS(OGlcNAc_NL_Std)TAAM(Oxidation (M))TR_	HS(1)HAVS(0.5)T(0.5)AAMTR	2	S	Oxidation (M),2 OGlcNAc_NL_Std	NaN	0	0	0	0	0	0	ITMS				HCF C-terminal chain 1;HCF C-terminal chain 2;HCF C-terminal chain 3;HCF N-terminal chain 4;HCF N-terminal chain 5;HCF N-terminal chain 6																				In isoform 3.
P51610	1238	P51610	Host cell factor 1;HCF N-terminal chain 1;HCF N-terminal chain 2;HCF N-terminal chain 3;HCF N-terminal chain 4;HCF N-terminal chain 5;HCF N-terminal chain 6;HCF C-terminal chain 1;HCF C-terminal chain 2;HCF C-terminal chain 3;HCF C-terminal chain 4;HCF C-terminal chain 5;HCF C-terminal chain 6	HCFC1	1238	0.499988	ETD	S	HSHAVSTAAMTR	_HS(OGlcNAc_NL_Std)HAVS(OGlcNAc_NL_Std)TAAM(Oxidation (M))TR_	HS(1)HAVS(0.5)T(0.5)AAMTR	2	S	Oxidation (M),2 OGlcNAc_NL_Std	NaN	0	0	0	0	0	0	ITMS				HCF C-terminal chain 1;HCF C-terminal chain 2;HCF C-terminal chain 3;HCF N-terminal chain 4;HCF N-terminal chain 5;HCF N-terminal chain 6																				In isoform 3.
P51610	563	P51610	Host cell factor 1;HCF N-terminal chain 1;HCF N-terminal chain 2;HCF N-terminal chain 3;HCF N-terminal chain 4;HCF N-terminal chain 5;HCF N-terminal chain 6;HCF C-terminal chain 1;HCF C-terminal chain 2;HCF C-terminal chain 3;HCF C-terminal chain 4;HCF C-terminal chain 5;HCF C-terminal chain 6	HCFC1	563	0.669676	ETD	S	IPPSSAPTVLSVPAGTTIVKTMAVTPGTTTLPATVK	_IPPSS(OGlcNAc_NL_Std)APTVLSVPAGTTIVKT(OGlcNAc_NL_Std)M(Oxidation (M))AVT(OGlcNAc_NL_Std)PGTTTLPATVK_	IPPS(0.096)S(0.67)APT(0.104)VLS(0.104)VPAGT(0.032)T(0.032)IVKT(0.387)MAVT(0.387)PGT(0.387)T(0.387)T(0.387)LPAT(0.027)VK	3	S	Oxidation (M),3 OGlcNAc_NL_Std	NaN	0	0	0	0	0	0	FTMS				HCF N-terminal chain 1;HCF N-terminal chain 2;HCF N-terminal chain 3;HCF N-terminal chain 4;HCF N-terminal chain 5;HCF N-terminal chain 6																				In isoform 3.
P51610	562	P51610	Host cell factor 1;HCF N-terminal chain 1;HCF N-terminal chain 2;HCF N-terminal chain 3;HCF N-terminal chain 4;HCF N-terminal chain 5;HCF N-terminal chain 6;HCF C-terminal chain 1;HCF C-terminal chain 2;HCF C-terminal chain 3;HCF C-terminal chain 4;HCF C-terminal chain 5;HCF C-terminal chain 6	HCFC1	562	0.496798	ETD	S	IPPSSAPTVLSVPAGTTIVKTMAVTPGTTTLPATVK	_IPPS(OGlcNAc_NL_Std)SAPT(OGlcNAc_NL_Std)VLSVPAGTTIVKTM(Oxidation (M))AVTPGTTTLPATVK_	IPPS(0.497)S(0.497)APT(0.201)VLS(0.201)VPAGT(0.201)T(0.201)IVKT(0.201)MAVTPGTTTLPATVK		S	Oxidation (M),2 OGlcNAc_NL_Std	NaN	0	0	0	0	0	0	FTMS				HCF N-terminal chain 1;HCF N-terminal chain 2;HCF N-terminal chain 3;HCF N-terminal chain 4;HCF N-terminal chain 5;HCF N-terminal chain 6																				In isoform 3.
P51610	470	P51610	Host cell factor 1;HCF N-terminal chain 1;HCF N-terminal chain 2;HCF N-terminal chain 3;HCF N-terminal chain 4;HCF N-terminal chain 5;HCF N-terminal chain 6;HCF C-terminal chain 1;HCF C-terminal chain 2;HCF C-terminal chain 3;HCF C-terminal chain 4;HCF C-terminal chain 5;HCF C-terminal chain 6	HCFC1	470	0.36508	ETD	S	SPAPAAAAPAVQPLTQVGITLLPQAAPAPPTTTTIQVLPTVPGSSISVPTAAR	_SPAPAAAAPAVQPLTQVGITLLPQAAPAPPT(OGlcNAc_NL_Std)T(OGlcNAc_NL_Std)T(OGlcNAc_NL_Std)TIQVLPTVPGSSISVPTAAR_	SPAPAAAAPAVQPLTQVGIT(0.002)LLPQAAPAPPT(0.365)T(0.365)T(0.365)T(0.365)IQVLPT(0.365)VPGS(0.365)S(0.365)IS(0.365)VPT(0.078)AAR		S	3 OGlcNAc_NL_Std	NaN	0	0	0	0	0	0	FTMS				HCF N-terminal chain 1;HCF N-terminal chain 2;HCF N-terminal chain 3;HCF N-terminal chain 4;HCF N-terminal chain 5;HCF N-terminal chain 6																				In isoform 3.
P51610	471	P51610	Host cell factor 1;HCF N-terminal chain 1;HCF N-terminal chain 2;HCF N-terminal chain 3;HCF N-terminal chain 4;HCF N-terminal chain 5;HCF N-terminal chain 6;HCF C-terminal chain 1;HCF C-terminal chain 2;HCF C-terminal chain 3;HCF C-terminal chain 4;HCF C-terminal chain 5;HCF C-terminal chain 6	HCFC1	471	0.36508	ETD	S	SPAPAAAAPAVQPLTQVGITLLPQAAPAPPTTTTIQVLPTVPGSSISVPTAAR	_SPAPAAAAPAVQPLTQVGITLLPQAAPAPPT(OGlcNAc_NL_Std)T(OGlcNAc_NL_Std)T(OGlcNAc_NL_Std)TIQVLPTVPGSSISVPTAAR_	SPAPAAAAPAVQPLTQVGIT(0.002)LLPQAAPAPPT(0.365)T(0.365)T(0.365)T(0.365)IQVLPT(0.365)VPGS(0.365)S(0.365)IS(0.365)VPT(0.078)AAR		S	3 OGlcNAc_NL_Std	NaN	0	0	0	0	0	0	FTMS				HCF N-terminal chain 1;HCF N-terminal chain 2;HCF N-terminal chain 3;HCF N-terminal chain 4;HCF N-terminal chain 5;HCF N-terminal chain 6																				In isoform 3.
P51610	473	P51610	Host cell factor 1;HCF N-terminal chain 1;HCF N-terminal chain 2;HCF N-terminal chain 3;HCF N-terminal chain 4;HCF N-terminal chain 5;HCF N-terminal chain 6;HCF C-terminal chain 1;HCF C-terminal chain 2;HCF C-terminal chain 3;HCF C-terminal chain 4;HCF C-terminal chain 5;HCF C-terminal chain 6	HCFC1	473	0.36508	ETD	S	SPAPAAAAPAVQPLTQVGITLLPQAAPAPPTTTTIQVLPTVPGSSISVPTAAR	_SPAPAAAAPAVQPLTQVGITLLPQAAPAPPT(OGlcNAc_NL_Std)T(OGlcNAc_NL_Std)T(OGlcNAc_NL_Std)TIQVLPTVPGSSISVPTAAR_	SPAPAAAAPAVQPLTQVGIT(0.002)LLPQAAPAPPT(0.365)T(0.365)T(0.365)T(0.365)IQVLPT(0.365)VPGS(0.365)S(0.365)IS(0.365)VPT(0.078)AAR		S	3 OGlcNAc_NL_Std	NaN	0	0	0	0	0	0	FTMS				HCF N-terminal chain 1;HCF N-terminal chain 2;HCF N-terminal chain 3;HCF N-terminal chain 4;HCF N-terminal chain 5;HCF N-terminal chain 6																				In isoform 3.
P56524	611	P56524	Histone deacetylase 4	HDAC4	611	0.615947	CID	S	NYQASMEAAGIPVSFGGHRPLSR	_NYQAS(OGlcNAc_NL_Std)M(Oxidation (M))EAAGIPVSFGGHRPLSR_	NY(0.001)QAS(0.616)MEAAGIPVS(0.191)FGGHRPLS(0.191)R	1	S	Oxidation (M),OGlcNAc_NL_Std	NaN	0	0	8871.7	9777.7	16265	0	FTMS	+	HTP		Histone deacetylase 4
P15822	847	P15822	Zinc finger protein 40	HIVEP1	847	0.223336	CID	Y	SNSMPTTGYSAVPANIIPPPHPLR	_SNSMPT(OGlcNAc_NL_Std)TGYSAVPANIIPPPHPLR_	S(0.115)NS(0.097)MPT(0.223)T(0.223)GY(0.223)S(0.118)AVPANIIPPPHPLR		Y	OGlcNAc_NL_Std	5.58787	28497	5099.8	4799.2	4554.2	16077	0	FTMS				Zinc finger protein 40																				In isoform 2.;In isoform 3.
P15822	1568	P15822	Zinc finger protein 40	HIVEP1	1568	0.746358	CID	T	YQLHCQVFTSGPSCSSNPVHSLPNQVISDPVGTDHCVTSATLPTK	_YQLHCQVFTS(OGlcNAc_NL_Std)GPS(OGlcNAc_NL_Std)CSS(OGlcNAc_NL_Std)NPVHS(OGlcNAc_NL_Std)LPNQVIS(OGlcNAc_NL_Std)DPVGTDHCVTSATLPTK_	Y(0.001)QLHCQVFT(0.746)S(0.729)GPS(0.779)CS(0.78)S(0.78)NPVHS(0.78)LPNQVIS(0.134)DPVGT(0.067)DHCVT(0.057)S(0.054)AT(0.054)LPT(0.039)K	5	T	5 OGlcNAc_NL_Std	NaN	0	0	59288	76327	129960	0	FTMS				Zinc finger protein 40																				In isoform 2.;In isoform 3.
P15822	845	P15822	Zinc finger protein 40	HIVEP1	845	0.406387	CID	T	SNSMPTTGYSAVPANIIPPPHPLR	_SNSMPT(OGlcNAc_NL_Std)TGYSAVPANIIPPPHPLR_	S(0.06)NS(0.06)MPT(0.406)T(0.406)GY(0.006)S(0.06)AVPANIIPPPHPLR		T	OGlcNAc_NL_Std	NaN	0	0	69550	77675	158810	0	FTMS				Zinc finger protein 40																				In isoform 2.;In isoform 3.
P15822	844	P15822	Zinc finger protein 40	HIVEP1	844	0.625988	CID	T	SNSMPTTGYSAVPANIIPPPHPLR	_SNSMPT(OGlcNAc_NL_Std)TGYSAVPANIIPPPHPLR_	S(0.07)NS(0.103)MPT(0.626)T(0.111)GY(0.02)S(0.07)AVPANIIPPPHPLR	1	T	OGlcNAc_NL_Std	NaN	0	0	29341	31764	70784	0	FTMS				Zinc finger protein 40																				In isoform 2.;In isoform 3.
P15822	2258	P15822	Zinc finger protein 40	HIVEP1	2258	0.351654	CID	T	MTVLSTAQSDYNRK	_M(Oxidation (M))T(OGlcNAc_NL_Std)VLSTAQSDYNRK_	MT(0.352)VLS(0.304)T(0.04)AQS(0.304)DYNRK		T	Oxidation (M),OGlcNAc_NL_Std	NaN	0	0	5184.2	7167.8	14752	0	FTMS				Zinc finger protein 40
P15822	2262	P15822	Zinc finger protein 40	HIVEP1	2262	0.273042	CID	T	MTVLSTAQSDYNRK	_MT(OGlcNAc_NL_Std)VLSTAQSDYNRK_	MT(0.273)VLS(0.227)T(0.273)AQS(0.227)DYNRK		T	OGlcNAc_NL_Std	NaN	0	0	13588	17115	19437	0	FTMS				Zinc finger protein 40
P15822	1633	P15822	Zinc finger protein 40	HIVEP1	1633	0.751967	CID	S	VPSSFMLPIR	_VPSS(OGlcNAc_NL_Std)FMLPIR_	VPS(0.248)S(0.752)FMLPIR	1	S	OGlcNAc_NL_Std	5.42956	2874900	529490	692710	636660	660200	0	FTMS				Zinc finger protein 40																				In isoform 2.;In isoform 3.
P15822	1580	P15822	Zinc finger protein 40	HIVEP1	1580	0.779695	CID	S	YQLHCQVFTSGPSCSSNPVHSLPNQVISDPVGTDHCVTSATLPTK	_YQLHCQVFTS(OGlcNAc_NL_Std)GPS(OGlcNAc_NL_Std)CSS(OGlcNAc_NL_Std)NPVHS(OGlcNAc_NL_Std)LPNQVIS(OGlcNAc_NL_Std)DPVGTDHCVTSATLPTK_	Y(0.001)QLHCQVFT(0.746)S(0.729)GPS(0.779)CS(0.78)S(0.78)NPVHS(0.78)LPNQVIS(0.134)DPVGT(0.067)DHCVT(0.057)S(0.054)AT(0.054)LPT(0.039)K	3;4;5	S	5 OGlcNAc_NL_Std	NaN	0	0	59288	76327	129960	0	FTMS				Zinc finger protein 40																				In isoform 2.;In isoform 3.
P15822	1575	P15822	Zinc finger protein 40	HIVEP1	1575	0.779674	CID	S	YQLHCQVFTSGPSCSSNPVHSLPNQVISDPVGTDHCVTSATLPTK	_YQLHCQVFTS(OGlcNAc_NL_Std)GPS(OGlcNAc_NL_Std)CSS(OGlcNAc_NL_Std)NPVHS(OGlcNAc_NL_Std)LPNQVIS(OGlcNAc_NL_Std)DPVGTDHCVTSATLPTK_	Y(0.001)QLHCQVFT(0.746)S(0.729)GPS(0.779)CS(0.78)S(0.78)NPVHS(0.78)LPNQVIS(0.134)DPVGT(0.067)DHCVT(0.057)S(0.054)AT(0.054)LPT(0.039)K	3;4;5	S	5 OGlcNAc_NL_Std	NaN	0	0	59288	76327	129960	0	FTMS				Zinc finger protein 40																				In isoform 2.;In isoform 3.
P15822	1574	P15822	Zinc finger protein 40	HIVEP1	1574	0.779666	CID	S	YQLHCQVFTSGPSCSSNPVHSLPNQVISDPVGTDHCVTSATLPTK	_YQLHCQVFTS(OGlcNAc_NL_Std)GPS(OGlcNAc_NL_Std)CSS(OGlcNAc_NL_Std)NPVHS(OGlcNAc_NL_Std)LPNQVIS(OGlcNAc_NL_Std)DPVGTDHCVTSATLPTK_	Y(0.001)QLHCQVFT(0.746)S(0.729)GPS(0.779)CS(0.78)S(0.78)NPVHS(0.78)LPNQVIS(0.134)DPVGT(0.067)DHCVT(0.057)S(0.054)AT(0.054)LPT(0.039)K	3;4;5	S	5 OGlcNAc_NL_Std	NaN	0	0	59288	76327	129960	0	FTMS				Zinc finger protein 40																				In isoform 2.;In isoform 3.
P15822	1572	P15822	Zinc finger protein 40	HIVEP1	1572	0.77936	CID	S	YQLHCQVFTSGPSCSSNPVHSLPNQVISDPVGTDHCVTSATLPTK	_YQLHCQVFTS(OGlcNAc_NL_Std)GPS(OGlcNAc_NL_Std)CSS(OGlcNAc_NL_Std)NPVHS(OGlcNAc_NL_Std)LPNQVIS(OGlcNAc_NL_Std)DPVGTDHCVTSATLPTK_	Y(0.001)QLHCQVFT(0.746)S(0.729)GPS(0.779)CS(0.78)S(0.78)NPVHS(0.78)LPNQVIS(0.134)DPVGT(0.067)DHCVT(0.057)S(0.054)AT(0.054)LPT(0.039)K	3;4;5	S	5 OGlcNAc_NL_Std	NaN	0	0	59288	76327	129960	0	FTMS				Zinc finger protein 40																				In isoform 2.;In isoform 3.
P15822	1569	P15822	Zinc finger protein 40	HIVEP1	1569	0.729029	CID	S	YQLHCQVFTSGPSCSSNPVHSLPNQVISDPVGTDHCVTSATLPTK	_YQLHCQVFTS(OGlcNAc_NL_Std)GPS(OGlcNAc_NL_Std)CSS(OGlcNAc_NL_Std)NPVHS(OGlcNAc_NL_Std)LPNQVIS(OGlcNAc_NL_Std)DPVGTDHCVTSATLPTK_	Y(0.001)QLHCQVFT(0.746)S(0.729)GPS(0.779)CS(0.78)S(0.78)NPVHS(0.78)LPNQVIS(0.134)DPVGT(0.067)DHCVT(0.057)S(0.054)AT(0.054)LPT(0.039)K	5	S	5 OGlcNAc_NL_Std	NaN	0	0	59288	76327	129960	0	FTMS				Zinc finger protein 40																				In isoform 2.;In isoform 3.
P15822	841	P15822	Zinc finger protein 40	HIVEP1	841	0.357249	CID	S	SNSMPTTGYSAVPANIIPPPHPLR	_S(OGlcNAc_NL_Std)NS(Phospho (STY))MPTTGYSAVPANIIPPPHPLR_	S(0.342)NS(0.357)MPT(0.047)T(0.047)GY(0.008)S(0.2)AVPANIIPPPHPLR		S	Phospho (STY),OGlcNAc_NL_Std	NaN	0	0	12863	13921	25664	0	FTMS	+	CST;HTP		Zinc finger protein 40																				In isoform 2.;In isoform 3.
P15822	839	P15822	Zinc finger protein 40	HIVEP1	839	0.395324	CID	S	SNSMPTTGYSAVPANIIPPPHPLR	_S(OGlcNAc_NL_Std)NS(Phospho (STY))MPTTGYSAVPANIIPPPHPLR_	S(0.395)NS(0.347)MPT(0.037)T(0.037)GY(0.042)S(0.142)AVPANIIPPPHPLR		S	Phospho (STY),OGlcNAc_NL_Std	NaN	0	0	8137.7	8627.1	13334	0	FTMS				Zinc finger protein 40																				In isoform 2.;In isoform 3.
P15822	848	P15822	Zinc finger protein 40	HIVEP1	848	0.319486	CID	S	SNSMPTTGYSAVPANIIPPPHPLR	_SNSM(Oxidation (M))PTTGYS(OGlcNAc_NL_Std)AVPANIIPPPHPLR_	S(0.264)NS(0.264)MPT(0.048)T(0.048)GY(0.057)S(0.319)AVPANIIPPPHPLR		S	Oxidation (M),OGlcNAc_NL_Std	NaN	0	0	7211.4	4388.3	13202	0	FTMS				Zinc finger protein 40																				In isoform 2.;In isoform 3.
P15822	1632	P15822	Zinc finger protein 40	HIVEP1	1632	0.5	CID	S	VPSSFMLPIR	_VPS(OGlcNAc_NL_Std)SFMLPIR_	VPS(0.5)S(0.5)FMLPIR	1	S	OGlcNAc_NL_Std	5.11823	721210	140910	184990	149610	165810	0	FTMS				Zinc finger protein 40																				In isoform 2.;In isoform 3.
P31629	1974	P31629	Transcription factor HIVEP2	HIVEP2	1974	0.585922	CID	T	FSSLPVNVGAVPHGVPSDSSLGHSSLISYLVTLPSIR	_FSS(OGlcNAc_NL_Std)LPVNVGAVPHGVPSDSSLGHSSLISYLVT(OGlcNAc_NL_Std)LPSIR_	FS(0.476)S(0.522)LPVNVGAVPHGVPS(0.001)DS(0.001)S(0.001)LGHSS(0.001)LIS(0.008)YLVT(0.586)LPS(0.405)IR	2;3	T	2 OGlcNAc_NL_Std	NaN	0	0	169850	186430	323770	0	FTMS				Transcription factor HIVEP2
P31629	156	P31629	Transcription factor HIVEP2	HIVEP2	156	0.638862	CID	S	ISSLNPAYSQYSQK	_IS(OGlcNAc_NL_Std)SLNPAYSQYSQK_	IS(0.639)S(0.12)LNPAYS(0.12)QYS(0.12)QK	1	S	OGlcNAc_NL_Std	0	0	10373	16463	22680	30092	0	FTMS				Transcription factor HIVEP2
P31629	1945	P31629	Transcription factor HIVEP2	HIVEP2	1945	0.839758	CID	S	FSSLPVNVGAVPHGVPSDSSLGHSSLISYLVTLPSIR	_FS(OGlcNAc_NL_Std)S(OGlcNAc_NL_Std)LPVNVGAVPHGVPSDSSLGHSSLISYLVT(OGlcNAc_NL_Std)LPSIR_	FS(0.837)S(0.84)LPVNVGAVPHGVPS(0.098)DS(0.103)S(0.103)LGHS(0.014)S(0.014)LIS(0.021)YLVT(0.554)LPS(0.417)IR	2;3	S	3 OGlcNAc_NL_Std	NaN	0	0	60379	58432	99045	0	FTMS				Transcription factor HIVEP2
P31629	1944	P31629	Transcription factor HIVEP2	HIVEP2	1944	0.837287	CID	S	FSSLPVNVGAVPHGVPSDSSLGHSSLISYLVTLPSIR	_FS(OGlcNAc_NL_Std)S(OGlcNAc_NL_Std)LPVNVGAVPHGVPSDSSLGHSSLISYLVT(OGlcNAc_NL_Std)LPSIR_	FS(0.837)S(0.84)LPVNVGAVPHGVPS(0.098)DS(0.103)S(0.103)LGHS(0.014)S(0.014)LIS(0.021)YLVT(0.554)LPS(0.417)IR	3	S	3 OGlcNAc_NL_Std	NaN	0	0	60379	58432	99045	0	FTMS				Transcription factor HIVEP2
P31629	1962	P31629	Transcription factor HIVEP2	HIVEP2	1962	0.509263	CID	S	FSSLPVNVGAVPHGVPSDSSLGHSSLISYLVTLPSIR	_FSSLPVNVGAVPHGVPS(OGlcNAc_NL_Std)DS(OGlcNAc_NL_Std)S(OGlcNAc_NL_Std)LGHSSLISYLVTLPSIR_	FS(0.278)S(0.283)LPVNVGAVPHGVPS(0.505)DS(0.509)S(0.509)LGHS(0.26)S(0.266)LIS(0.151)Y(0.02)LVT(0.117)LPS(0.103)IR	3	S	3 OGlcNAc_NL_Std	NaN	0	0	21984	20070	23398	0	FTMS				Transcription factor HIVEP2
P31629	1961	P31629	Transcription factor HIVEP2	HIVEP2	1961	0.508637	CID	S	FSSLPVNVGAVPHGVPSDSSLGHSSLISYLVTLPSIR	_FSSLPVNVGAVPHGVPS(OGlcNAc_NL_Std)DS(OGlcNAc_NL_Std)S(OGlcNAc_NL_Std)LGHSSLISYLVTLPSIR_	FS(0.278)S(0.283)LPVNVGAVPHGVPS(0.505)DS(0.509)S(0.509)LGHS(0.26)S(0.266)LIS(0.151)Y(0.02)LVT(0.117)LPS(0.103)IR	3	S	3 OGlcNAc_NL_Std	NaN	0	0	21984	20070	23398	0	FTMS				Transcription factor HIVEP2
P31629	1959	P31629	Transcription factor HIVEP2	HIVEP2	1959	0.504688	CID	S	FSSLPVNVGAVPHGVPSDSSLGHSSLISYLVTLPSIR	_FSSLPVNVGAVPHGVPS(OGlcNAc_NL_Std)DS(OGlcNAc_NL_Std)S(OGlcNAc_NL_Std)LGHSSLISYLVTLPSIR_	FS(0.278)S(0.283)LPVNVGAVPHGVPS(0.505)DS(0.509)S(0.509)LGHS(0.26)S(0.266)LIS(0.151)Y(0.02)LVT(0.117)LPS(0.103)IR	3	S	3 OGlcNAc_NL_Std	NaN	0	0	21984	20070	23398	0	FTMS				Transcription factor HIVEP2
P31629	341	P31629	Transcription factor HIVEP2	HIVEP2	341	0.367496	CID	S	SGIPLPNESSQYIGPDMLPNPSLNTK	_SGIPLPNES(OGlcNAc_NL_Std)SQYIGPDMLPNPSLNTK_	S(0.104)GIPLPNES(0.367)S(0.367)QY(0.095)IGPDMLPNPS(0.05)LNT(0.016)K		S	OGlcNAc_NL_Std	NaN	0	0	26459	31516	52078	0	FTMS				Transcription factor HIVEP2
P31629	342	P31629	Transcription factor HIVEP2	HIVEP2	342	0.367496	CID	S	SGIPLPNESSQYIGPDMLPNPSLNTK	_SGIPLPNES(OGlcNAc_NL_Std)SQYIGPDMLPNPSLNTK_	S(0.104)GIPLPNES(0.367)S(0.367)QY(0.095)IGPDMLPNPS(0.05)LNT(0.016)K		S	OGlcNAc_NL_Std	NaN	0	0	26459	31516	52078	0	FTMS				Transcription factor HIVEP2
P31629	1987	P31629	Transcription factor HIVEP2	HIVEP2	1987	0.423662	CID	S	VTQLMTPSDSCEDTQMTEYQR	_VTQLMTPS(OGlcNAc_NL_Std)DSCEDTQM(Oxidation (M))TEYQR_	VT(0.022)QLMT(0.083)PS(0.424)DS(0.424)CEDT(0.025)QMT(0.022)EYQR		S	Oxidation (M),OGlcNAc_NL_Std	NaN	0	0	12297	10621	44239	0	FTMS	+	HTP		Transcription factor HIVEP2
P31629	1989	P31629	Transcription factor HIVEP2	HIVEP2	1989	0.423662	CID	S	VTQLMTPSDSCEDTQMTEYQR	_VTQLMTPS(OGlcNAc_NL_Std)DSCEDTQM(Oxidation (M))TEYQR_	VT(0.022)QLMT(0.083)PS(0.424)DS(0.424)CEDT(0.025)QMT(0.022)EYQR		S	Oxidation (M),OGlcNAc_NL_Std	NaN	0	0	12297	10621	44239	0	FTMS				Transcription factor HIVEP2
P31629	157	P31629	Transcription factor HIVEP2	HIVEP2	157	0.783067	CID	S	ISSLNPAYSQYSQK	_ISS(OGlcNAc_NL_Std)LNPAYSQYSQK_	IS(0.105)S(0.783)LNPAYS(0.056)QYS(0.056)QK	1	S	OGlcNAc_NL_Std	0	0	51164	72095	57026	68022	0	FTMS				Transcription factor HIVEP2
P31629	166	P31629	Transcription factor HIVEP2	HIVEP2	166	0.322261	CID	S	ISSLNPAYSQYSQK	_ISS(OGlcNAc_NL_Std)LNPAYSQYSQK_	IS(0.033)S(0.322)LNPAYS(0.322)QYS(0.322)QK		S	OGlcNAc_NL_Std	0	0	28440	33129	33246	39713	0	FTMS	+	CST;HTP		Transcription factor HIVEP2
P31629	163	P31629	Transcription factor HIVEP2	HIVEP2	163	0.998425	ETD	S	ISSLNPAYSQYSQK	_ISSLNPAYS(OGlcNAc_NL_Std)QYSQK_	ISSLNPAY(0.002)S(0.998)QYSQK	1	S	OGlcNAc_NL_Std	NaN	0	0	0	0	0	0	FTMS				Transcription factor HIVEP2
Q5T1R4	1263	Q5T1R4	Transcription factor HIVEP3	HIVEP3	1263	0.461262	CID	T	TSLAPLATGSAGLSPSTEYSSDIR	_T(OGlcNAc_NL_Std)S(OGlcNAc_NL_Std)LAPLATGSAGLSPSTEYSSDIR_	T(0.461)S(0.584)LAPLAT(0.236)GS(0.202)AGLS(0.139)PS(0.121)T(0.071)EYS(0.095)S(0.09)DIR		T	2 OGlcNAc_NL_Std	NaN	0	0	15597	18252	42801	0	FTMS				Transcription factor HIVEP3
Q5T1R4	1279	Q5T1R4	Transcription factor HIVEP3	HIVEP3	1279	0.153627	CID	T	TSLAPLATGSAGLSPSTEYSSDIR	_TS(OGlcNAc_NL_Std)LAPLATGSAGLSPS(OGlcNAc_NL_Std)TEYSSDIR_	T(0.405)S(0.576)LAPLAT(0.101)GS(0.096)AGLS(0.06)PS(0.276)T(0.154)EYS(0.175)S(0.156)DIR		T	2 OGlcNAc_NL_Std	NaN	0	0	32481	39229	101660	0	FTMS				Transcription factor HIVEP3																(in Ref. 1| AAK01082)
Q5T1R4	1401	Q5T1R4	Transcription factor HIVEP3	HIVEP3	1401	1	ETD	T	VPVTLPERK	_VPVT(OGlcNAc_NL_Std)LPERK_	VPVT(1)LPERK	1	T	OGlcNAc_NL_Std	NaN	0	0	0	0	0	0	FTMS				Transcription factor HIVEP3
Q5T1R4	1264	Q5T1R4	Transcription factor HIVEP3	HIVEP3	1264	0.583943	CID	S	TSLAPLATGSAGLSPSTEYSSDIR	_T(OGlcNAc_NL_Std)S(OGlcNAc_NL_Std)LAPLATGSAGLSPSTEYSSDIR_	T(0.461)S(0.584)LAPLAT(0.236)GS(0.202)AGLS(0.139)PS(0.121)T(0.071)EYS(0.095)S(0.09)DIR	2	S	2 OGlcNAc_NL_Std	NaN	0	0	15597	18252	42801	0	FTMS				Transcription factor HIVEP3
Q5T1R4	1278	Q5T1R4	Transcription factor HIVEP3	HIVEP3	1278	0.275806	CID	S	TSLAPLATGSAGLSPSTEYSSDIR	_TS(OGlcNAc_NL_Std)LAPLATGSAGLSPS(OGlcNAc_NL_Std)TEYSSDIR_	T(0.405)S(0.576)LAPLAT(0.101)GS(0.096)AGLS(0.06)PS(0.276)T(0.154)EYS(0.175)S(0.156)DIR		S	2 OGlcNAc_NL_Std	NaN	0	0	32481	39229	101660	0	FTMS				Transcription factor HIVEP3
P09651;A0A2R8Y4L2	360;308	P09651	Heterogeneous nuclear ribonucleoprotein A1;Heterogeneous nuclear ribonucleoprotein A1, N-terminally processed	HNRNPA1	360	0.141805	CID	S	NQGGYGGSSSSSSYGSGR	_NQGGYGGS(OGlcNAc_NL_Std)SSSSSYGSGR_	NQGGY(0.007)GGS(0.142)S(0.142)S(0.142)S(0.142)S(0.142)S(0.142)YGS(0.142)GR		S	OGlcNAc_NL_Std	NaN	0	0	14103	12718	14900	0	FTMS	+	CST;HTP		Heterogeneous nuclear ribonucleoprotein A1;Heterogeneous nuclear ribonucleoprotein A1| N-terminally processed		Gly-rich
P09651;A0A2R8Y4L2	361;309	P09651	Heterogeneous nuclear ribonucleoprotein A1;Heterogeneous nuclear ribonucleoprotein A1, N-terminally processed	HNRNPA1	361	0.141805	CID	S	NQGGYGGSSSSSSYGSGR	_NQGGYGGS(OGlcNAc_NL_Std)SSSSSYGSGR_	NQGGY(0.007)GGS(0.142)S(0.142)S(0.142)S(0.142)S(0.142)S(0.142)YGS(0.142)GR		S	OGlcNAc_NL_Std	NaN	0	0	14103	12718	14900	0	FTMS	+	CST;HTP		Heterogeneous nuclear ribonucleoprotein A1;Heterogeneous nuclear ribonucleoprotein A1| N-terminally processed		Gly-rich
P09651;A0A2R8Y4L2	362;310	P09651	Heterogeneous nuclear ribonucleoprotein A1;Heterogeneous nuclear ribonucleoprotein A1, N-terminally processed	HNRNPA1	362	0.141805	CID	S	NQGGYGGSSSSSSYGSGR	_NQGGYGGS(OGlcNAc_NL_Std)SSSSSYGSGR_	NQGGY(0.007)GGS(0.142)S(0.142)S(0.142)S(0.142)S(0.142)S(0.142)YGS(0.142)GR		S	OGlcNAc_NL_Std	NaN	0	0	14103	12718	14900	0	FTMS	+	CST;HTP;LTP		Heterogeneous nuclear ribonucleoprotein A1;Heterogeneous nuclear ribonucleoprotein A1| N-terminally processed		Gly-rich							Phosphoserine| by MKNK2
P09651;A0A2R8Y4L2	363;311	P09651	Heterogeneous nuclear ribonucleoprotein A1;Heterogeneous nuclear ribonucleoprotein A1, N-terminally processed	HNRNPA1	363	0.141805	CID	S	NQGGYGGSSSSSSYGSGR	_NQGGYGGS(OGlcNAc_NL_Std)SSSSSYGSGR_	NQGGY(0.007)GGS(0.142)S(0.142)S(0.142)S(0.142)S(0.142)S(0.142)YGS(0.142)GR		S	OGlcNAc_NL_Std	NaN	0	0	14103	12718	14900	0	FTMS	+	CST;HTP;LTP		Heterogeneous nuclear ribonucleoprotein A1;Heterogeneous nuclear ribonucleoprotein A1| N-terminally processed		Gly-rich							Phosphoserine| by MKNK2
P09651;A0A2R8Y4L2	364;312	P09651	Heterogeneous nuclear ribonucleoprotein A1;Heterogeneous nuclear ribonucleoprotein A1, N-terminally processed	HNRNPA1	364	0.141805	CID	S	NQGGYGGSSSSSSYGSGR	_NQGGYGGS(OGlcNAc_NL_Std)SSSSSYGSGR_	NQGGY(0.007)GGS(0.142)S(0.142)S(0.142)S(0.142)S(0.142)S(0.142)YGS(0.142)GR		S	OGlcNAc_NL_Std	NaN	0	0	14103	12718	14900	0	FTMS	+	CST;HTP;LTP		Heterogeneous nuclear ribonucleoprotein A1;Heterogeneous nuclear ribonucleoprotein A1| N-terminally processed		Gly-rich							Phosphoserine| by MKNK2
P09651;A0A2R8Y4L2	365;313	P09651	Heterogeneous nuclear ribonucleoprotein A1;Heterogeneous nuclear ribonucleoprotein A1, N-terminally processed	HNRNPA1	365	0.141805	CID	S	NQGGYGGSSSSSSYGSGR	_NQGGYGGS(OGlcNAc_NL_Std)SSSSSYGSGR_	NQGGY(0.007)GGS(0.142)S(0.142)S(0.142)S(0.142)S(0.142)S(0.142)YGS(0.142)GR		S	OGlcNAc_NL_Std	NaN	0	0	14103	12718	14900	0	FTMS	+	CST;HTP		Heterogeneous nuclear ribonucleoprotein A1;Heterogeneous nuclear ribonucleoprotein A1| N-terminally processed		Gly-rich							Phosphoserine
P09651;A0A2R8Y4L2	368;316	P09651	Heterogeneous nuclear ribonucleoprotein A1;Heterogeneous nuclear ribonucleoprotein A1, N-terminally processed	HNRNPA1	368	0.141805	CID	S	NQGGYGGSSSSSSYGSGR	_NQGGYGGS(OGlcNAc_NL_Std)SSSSSYGSGR_	NQGGY(0.007)GGS(0.142)S(0.142)S(0.142)S(0.142)S(0.142)S(0.142)YGS(0.142)GR		S	OGlcNAc_NL_Std	NaN	0	0	14103	12718	14900	0	FTMS	+	CST;HTP		Heterogeneous nuclear ribonucleoprotein A1;Heterogeneous nuclear ribonucleoprotein A1| N-terminally processed		Gly-rich							Phosphoserine
P52272	633	P52272	Heterogeneous nuclear ribonucleoprotein M	HNRNPM	633	0.975353	CID	S	GNFGGSFAGSFGGAGGHAPGVAR	_GNFGGS(OGlcNAc_NL_Std)FAGSFGGAGGHAPGVAR_	GNFGGS(0.975)FAGS(0.025)FGGAGGHAPGVAR	1	S	OGlcNAc_NL_Std	NaN	0	0	5291.2	5488.9	12902	0	FTMS	+	CST;HTP		Heterogeneous nuclear ribonucleoprotein M									Phosphoserine
Q9BUJ2	727	Q9BUJ2	Heterogeneous nuclear ribonucleoprotein U-like protein 1	HNRNPUL1	727	0.790305	CID	S	NPPGASTYNK	_NPPGAS(OGlcNAc_NL_Std)TYNK_	NPPGAS(0.79)T(0.21)YNK	1	S	OGlcNAc_NL_Std	5.9282	38078	6423.2	8226.2	10555	15188	0	FTMS				Heterogeneous nuclear ribonucleoprotein U-like protein 1		Pro-rich												Necessary for interaction with TP53
Q15652	1093	Q15652	Probable JmjC domain-containing histone demethylation protein 2C	JMJD1C	1093	0.734723	CID	Y	HSVPQSLPQSNYFTTLSNSVVNEPPR	_HSVPQSLPQS(OGlcNAc_NL_Std)NY(OGlcNAc_NL_Std)FTTLSNSVVNEPPR_	HS(0.112)VPQS(0.139)LPQS(0.691)NY(0.735)FT(0.077)T(0.07)LS(0.091)NS(0.084)VVNEPPR	2;3	Y	2 OGlcNAc_NL_Std	NaN	0	0	18563	19753	44268	0	FTMS				Probable JmjC domain-containing histone demethylation protein 2C
Q15652	1177	Q15652	Probable JmjC domain-containing histone demethylation protein 2C	JMJD1C	1177	0.50578	CID	T	IPEHLPHQIASHSVTTFR	_IPEHLPHQIAS(OGlcNAc_NL_Std)HSVT(OGlcNAc_NL_Std)TFR_	IPEHLPHQIAS(0.916)HS(0.119)VT(0.506)T(0.46)FR	2	T	2 OGlcNAc_NL_Std	NaN	0	0	7562.4	6172.5	12887	0	FTMS				Probable JmjC domain-containing histone demethylation protein 2C
Q15652	1452	Q15652	Probable JmjC domain-containing histone demethylation protein 2C	JMJD1C	1452	0.814062	CID	T	VSTTAPVTLASSK	_VS(OGlcNAc_NL_Std)T(OGlcNAc_NL_Std)TAPVTLASSK_	VS(0.914)T(0.814)T(0.112)APVT(0.046)LAS(0.06)S(0.054)K	2	T	2 OGlcNAc_NL_Std	4.98853	40677	8154.1	12422	11845	25046	0	FTMS				Probable JmjC domain-containing histone demethylation protein 2C
Q15652	1096	Q15652	Probable JmjC domain-containing histone demethylation protein 2C	JMJD1C	1096	0.717795	CID	T	HSVPQSLPQSNYFTTLSNSVVNEPPRSYPSK	_HSVPQSLPQSNYFT(OGlcNAc_NL_Std)T(OGlcNAc_NL_Std)LS(OGlcNAc_NL_Std)NSVVNEPPRSYPSK_	HS(0.021)VPQS(0.033)LPQS(0.166)NY(0.167)FT(0.717)T(0.718)LS(0.553)NS(0.553)VVNEPPRS(0.039)Y(0.001)PS(0.033)K	3	T	3 OGlcNAc_NL_Std	NaN	0	0	25425	27326	62212	0	FTMS				Probable JmjC domain-containing histone demethylation protein 2C
Q15652	1095	Q15652	Probable JmjC domain-containing histone demethylation protein 2C	JMJD1C	1095	0.716746	CID	T	HSVPQSLPQSNYFTTLSNSVVNEPPRSYPSK	_HSVPQSLPQSNYFT(OGlcNAc_NL_Std)T(OGlcNAc_NL_Std)LS(OGlcNAc_NL_Std)NSVVNEPPRSYPSK_	HS(0.021)VPQS(0.033)LPQS(0.166)NY(0.167)FT(0.717)T(0.718)LS(0.553)NS(0.553)VVNEPPRS(0.039)Y(0.001)PS(0.033)K	3	T	3 OGlcNAc_NL_Std	NaN	0	0	25425	27326	62212	0	FTMS				Probable JmjC domain-containing histone demethylation protein 2C
Q15652	1178	Q15652	Probable JmjC domain-containing histone demethylation protein 2C	JMJD1C	1178	0.949773	ETD	T	IPEHLPHQIASHSVTTFR	_IPEHLPHQIAS(OGlcNAc_NL_Std)HSVTT(OGlcNAc_NL_Std)FR_	IPEHLPHQIAS(0.997)HS(0.005)VT(0.048)T(0.95)FR	2	T	2 OGlcNAc_NL_Std	NaN	0	0	0	0	0	0	FTMS				Probable JmjC domain-containing histone demethylation protein 2C
Q15652	1453	Q15652	Probable JmjC domain-containing histone demethylation protein 2C	JMJD1C	1453	0.336336	ETD	T	VSTTAPVTLASSK	_VS(OGlcNAc_NL_Std)TTAPVT(OGlcNAc_NL_Std)LASSK_	VS(0.336)T(0.336)T(0.336)APVT(0.991)LASSK		T	2 OGlcNAc_NL_Std	NaN	0	0	0	0	0	0	FTMS				Probable JmjC domain-containing histone demethylation protein 2C
Q15652	1457	Q15652	Probable JmjC domain-containing histone demethylation protein 2C	JMJD1C	1457	0.999996	ETD	T	VSTTAPVTLASSK	_VS(OGlcNAc_NL_Std)TTAPVT(OGlcNAc_NL_Std)LASSK_	VS(0.333)T(0.333)T(0.333)APVT(1)LASSK	2	T	2 OGlcNAc_NL_Std	NaN	0	0	0	0	0	0	FTMS				Probable JmjC domain-containing histone demethylation protein 2C
Q15652	1111	Q15652	Probable JmjC domain-containing histone demethylation protein 2C	JMJD1C	1111	0.370094	CID	S	HSVPQSLPQSNYFTTLSNSVVNEPPRSYPSK	_HSVPQSLPQSNY(OGlcNAc_NL_Std)FTTLSNSVVNEPPRS(OGlcNAc_NL_Std)YPSK_	HS(0.088)VPQS(0.125)LPQS(0.224)NY(0.285)FT(0.157)T(0.166)LS(0.093)NS(0.041)VVNEPPRS(0.451)YPS(0.37)K		S	2 OGlcNAc_NL_Std	NaN	0	0	27903	27194	79489	0	FTMS				Probable JmjC domain-containing histone demethylation protein 2C
Q15652	1451	Q15652	Probable JmjC domain-containing histone demethylation protein 2C	JMJD1C	1451	0.964721	CID	S	VSTTAPVTLASSK	_VS(OGlcNAc_NL_Std)TTAPVTLAS(OGlcNAc_NL_Std)SK_	VS(0.965)T(0.031)T(0.008)APVT(0.023)LAS(0.536)S(0.437)K	2	S	2 OGlcNAc_NL_Std	5.04804	534840	105950	156540	160220	291950	0	FTMS				Probable JmjC domain-containing histone demethylation protein 2C
Q15652	1460	Q15652	Probable JmjC domain-containing histone demethylation protein 2C	JMJD1C	1460	0.552789	CID	S	VSTTAPVTLASSK	_VS(OGlcNAc_NL_Std)TTAPVTLAS(OGlcNAc_NL_Std)SK_	VS(0.961)T(0.031)T(0.008)APVT(0.004)LAS(0.553)S(0.443)K	2	S	2 OGlcNAc_NL_Std	5.06187	947480	187180	284900	258990	511970	0	FTMS	+	CST		Probable JmjC domain-containing histone demethylation protein 2C
Q15652	1091	Q15652	Probable JmjC domain-containing histone demethylation protein 2C	JMJD1C	1091	0.702158	CID	S	HSVPQSLPQSNYFTTLSNSVVNEPPR	_HSVPQSLPQS(OGlcNAc_NL_Std)NY(OGlcNAc_NL_Std)FTTLSNSVVNEPPR_	HS(0.147)VPQS(0.238)LPQS(0.702)NY(0.511)FT(0.117)T(0.105)LS(0.096)NS(0.084)VVNEPPR	2;3	S	2 OGlcNAc_NL_Std	NaN	0	0	34324	40228	56424	0	FTMS				Probable JmjC domain-containing histone demethylation protein 2C
Q15652	1098	Q15652	Probable JmjC domain-containing histone demethylation protein 2C	JMJD1C	1098	0.552969	CID	S	HSVPQSLPQSNYFTTLSNSVVNEPPRSYPSK	_HSVPQSLPQSNYFT(OGlcNAc_NL_Std)T(OGlcNAc_NL_Std)LS(OGlcNAc_NL_Std)NSVVNEPPRSYPSK_	HS(0.021)VPQS(0.033)LPQS(0.166)NY(0.167)FT(0.717)T(0.718)LS(0.553)NS(0.553)VVNEPPRS(0.039)Y(0.001)PS(0.033)K	3	S	3 OGlcNAc_NL_Std	NaN	0	0	25425	27326	62212	0	FTMS				Probable JmjC domain-containing histone demethylation protein 2C
Q15652	1100	Q15652	Probable JmjC domain-containing histone demethylation protein 2C	JMJD1C	1100	0.552527	CID	S	HSVPQSLPQSNYFTTLSNSVVNEPPRSYPSK	_HSVPQSLPQSNYFT(OGlcNAc_NL_Std)T(OGlcNAc_NL_Std)LS(OGlcNAc_NL_Std)NSVVNEPPRSYPSK_	HS(0.021)VPQS(0.033)LPQS(0.166)NY(0.167)FT(0.717)T(0.718)LS(0.553)NS(0.553)VVNEPPRS(0.039)Y(0.001)PS(0.033)K	3	S	3 OGlcNAc_NL_Std	NaN	0	0	25425	27326	62212	0	FTMS				Probable JmjC domain-containing histone demethylation protein 2C
Q15652	1173	Q15652	Probable JmjC domain-containing histone demethylation protein 2C	JMJD1C	1173	0.997067	ETD	S	IPEHLPHQIASHSVTTFR	_IPEHLPHQIAS(OGlcNAc_NL_Std)HSVTT(OGlcNAc_NL_Std)FR_	IPEHLPHQIAS(0.997)HS(0.005)VT(0.048)T(0.95)FR	2	S	2 OGlcNAc_NL_Std	NaN	0	0	0	0	0	0	FTMS				Probable JmjC domain-containing histone demethylation protein 2C
Q15652	1087	Q15652	Probable JmjC domain-containing histone demethylation protein 2C	JMJD1C	1087	0.990567	ETD	S	MKHSVPQSLPQSNYFTTLSNSVVNEPPRSYPSK	_M(Oxidation (M))KHSVPQS(OGlcNAc_NL_Std)LPQSNYFTTLSNSVVNEPPRS(OGlcNAc_NL_Std)YPSK_	MKHS(0.005)VPQS(0.991)LPQS(0.005)NYFTTLSNS(0.002)VVNEPPRS(0.987)Y(0.005)PS(0.005)K	2	S	Oxidation (M),2 OGlcNAc_NL_Std	NaN	0	0	0	0	0	0	FTMS				Probable JmjC domain-containing histone demethylation protein 2C
Q15652	1108	Q15652	Probable JmjC domain-containing histone demethylation protein 2C	JMJD1C	1108	0.987147	ETD	S	MKHSVPQSLPQSNYFTTLSNSVVNEPPRSYPSK	_M(Oxidation (M))KHSVPQS(OGlcNAc_NL_Std)LPQSNYFTTLSNSVVNEPPRS(OGlcNAc_NL_Std)YPSK_	MKHS(0.005)VPQS(0.991)LPQS(0.005)NYFTTLSNS(0.002)VVNEPPRS(0.987)Y(0.005)PS(0.005)K	2	S	Oxidation (M),2 OGlcNAc_NL_Std	NaN	0	0	0	0	0	0	FTMS				Probable JmjC domain-containing histone demethylation protein 2C
Q7LBC6	664	Q7LBC6	Lysine-specific demethylase 3B	KDM3B	664	0.208414	CID	T	VEHSPFSSFASQASGSSSSATTVTSK	_VEHSPFSS(OGlcNAc_NL_Std)FASQASGSSSSAT(OGlcNAc_NL_Std)TVTSK_	VEHS(0.194)PFS(0.305)S(0.355)FAS(0.115)QAS(0.123)GS(0.09)S(0.077)S(0.071)S(0.053)AT(0.208)T(0.179)VT(0.132)S(0.098)K		T	2 OGlcNAc_NL_Std	NaN	0	0	81299	97199	149880	0	FTMS				Lysine-specific demethylase 3B		Ser-rich																		In isoform 3.
Q7LBC6	409	Q7LBC6	Lysine-specific demethylase 3B	KDM3B	409	0.994032	CID	T	EAGKTLEQVGQGIVASAAVVTTASSTPNTVR	_EAGKT(OGlcNAc_NL_Std)LEQVGQGIVAS(OGlcNAc_NL_Std)AAVVT(OGlcNAc_NL_Std)TASSTPNTVR_	EAGKT(0.994)LEQVGQGIVAS(0.998)AAVVT(0.242)T(0.216)AS(0.158)S(0.143)T(0.143)PNT(0.106)VR	3	T	3 OGlcNAc_NL_Std	NaN	0	0	33187	36502	90802	0	FTMS				Lysine-specific demethylase 3B																				In isoform 3.
Q7LBC6	425	Q7LBC6	Lysine-specific demethylase 3B	KDM3B	425	0.241895	CID	T	EAGKTLEQVGQGIVASAAVVTTASSTPNTVR	_EAGKT(OGlcNAc_NL_Std)LEQVGQGIVAS(OGlcNAc_NL_Std)AAVVT(OGlcNAc_NL_Std)TASSTPNTVR_	EAGKT(0.994)LEQVGQGIVAS(0.998)AAVVT(0.242)T(0.216)AS(0.158)S(0.143)T(0.143)PNT(0.106)VR		T	3 OGlcNAc_NL_Std	NaN	0	0	33187	36502	90802	0	FTMS				Lysine-specific demethylase 3B																				In isoform 3.
Q7LBC6	345	Q7LBC6	Lysine-specific demethylase 3B	KDM3B	345	0.970385	ETD	T	AKQPPSTFVPQINR	_AKQPPST(OGlcNAc_NL_Std)FVPQINR_	AKQPPS(0.03)T(0.97)FVPQINR	1	T	OGlcNAc_NL_Std	NaN	0	0	0	0	0	0	FTMS				Lysine-specific demethylase 3B																				In isoform 2.;In isoform 3.
Q7LBC6	696	Q7LBC6	Lysine-specific demethylase 3B	KDM3B	696	0.999709	ETD	T	KKPLFITTDSSK	_KKPLFITT(OGlcNAc_NL_Std)DSSK_	KKPLFITT(1)DSSK	1	T	OGlcNAc_NL_Std	NaN	0	0	0	0	0	0	FTMS				Lysine-specific demethylase 3B		Ser-rich																		In isoform 3.
Q7LBC6	537	Q7LBC6	Lysine-specific demethylase 3B	KDM3B	537	0.3586	CID	S	NLFFQCMSQTLPTSNYFTTVSESLADDSSSR	_NLFFQCMS(OGlcNAc_NL_Std)QTLPTSNYFTTVSESLADDSSSR_	NLFFQCMS(0.359)QT(0.064)LPT(0.064)S(0.359)NY(0.013)FT(0.006)T(0.006)VS(0.026)ES(0.026)LADDS(0.026)S(0.026)S(0.026)R		S	OGlcNAc_NL_Std	NaN	0	0	20538	21766	39685	0	FTMS				Lysine-specific demethylase 3B																				In isoform 3.
Q7LBC6	668	Q7LBC6	Lysine-specific demethylase 3B	KDM3B	668	0.344362	CID	S	VEHSPFSSFASQASGSSSSATTVTSK	_VEHSPFSSFASQASGSSSSATTVTS(OGlcNAc_NL_Std)K_	VEHS(0.064)PFS(0.064)S(0.064)FAS(0.064)QAS(0.064)GS(0.064)S(0.064)S(0.064)S(0.064)AT(0.011)T(0.011)VT(0.054)S(0.344)K		S	OGlcNAc_NL_Std	NaN	0	0	170600	185000	291020	0	FTMS				Lysine-specific demethylase 3B		Ser-rich																		In isoform 3.
Q7LBC6	654	Q7LBC6	Lysine-specific demethylase 3B	KDM3B	654	0.645167	CID	S	VEHSPFSSFASQASGSSSSATTVTSK	_VEHSPFS(OGlcNAc_NL_Std)SFAS(OGlcNAc_NL_Std)QAS(OGlcNAc_NL_Std)GSSSSATTVTSK_	VEHS(0.261)PFS(0.34)S(0.362)FAS(0.645)QAS(0.298)GS(0.286)S(0.174)S(0.14)S(0.122)AT(0.111)T(0.101)VT(0.086)S(0.073)K	1;3	S	3 OGlcNAc_NL_Std	NaN	0	0	32199	44838	64585	0	FTMS				Lysine-specific demethylase 3B		Ser-rich																		In isoform 3.
Q7LBC6	660	Q7LBC6	Lysine-specific demethylase 3B	KDM3B	660	0.40502	CID	S	VEHSPFSSFASQASGSSSSATTVTSK	_VEHSPFSSFASQAS(OGlcNAc_NL_Std)GS(OGlcNAc_NL_Std)S(OGlcNAc_NL_Std)SSATTVTSK_	VEHS(0.118)PFS(0.163)S(0.183)FAS(0.34)QAS(0.644)GS(0.459)S(0.405)S(0.27)S(0.161)AT(0.086)T(0.072)VT(0.055)S(0.044)K		S	3 OGlcNAc_NL_Std	NaN	0	0	69153	75843	103480	0	FTMS				Lysine-specific demethylase 3B		Ser-rich																		In isoform 3.
Q7LBC6	657	Q7LBC6	Lysine-specific demethylase 3B	KDM3B	657	0.733383	CID	S	VEHSPFSSFASQASGSSSSATTVTSK	_VEHSPFSSFASQAS(OGlcNAc_NL_Std)GS(OGlcNAc_NL_Std)S(OGlcNAc_NL_Std)SSATTVTSK_	VEHS(0.111)PFS(0.158)S(0.179)FAS(0.287)QAS(0.733)GS(0.472)S(0.37)S(0.217)S(0.137)AT(0.115)T(0.096)VT(0.069)S(0.055)K	2;3	S	3 OGlcNAc_NL_Std	NaN	0	0	49503	57405	81829	0	FTMS				Lysine-specific demethylase 3B		Ser-rich																		In isoform 3.
Q7LBC6	661	Q7LBC6	Lysine-specific demethylase 3B	KDM3B	661	0.144478	CID	S	VEHSPFSSFASQASGSSSSATTVTSK	_VEHSPFSSFASQAS(OGlcNAc_NL_Std)GSSSSATTVTSK_	VEHS(0.025)PFS(0.025)S(0.025)FAS(0.025)QAS(0.144)GS(0.144)S(0.144)S(0.144)S(0.144)AT(0.031)T(0.031)VT(0.021)S(0.095)K		S	OGlcNAc_NL_Std	NaN	0	0	38200	39556	53783	0	FTMS				Lysine-specific demethylase 3B		Ser-rich																		In isoform 3.
Q7LBC6	662	Q7LBC6	Lysine-specific demethylase 3B	KDM3B	662	0.16615	CID	S	LSREEPSNPFLAFVEKVEHSPFSSFASQASGSSSSATTVTSK	_LSREEPSNPFLAFVEKVEHSPFSSFASQASGSSSS(OGlcNAc_NL_Std)ATTVTSK_	LS(0.004)REEPS(0.004)NPFLAFVEKVEHS(0.085)PFS(0.085)S(0.085)FAS(0.085)QAS(0.1)GS(0.118)S(0.118)S(0.14)S(0.166)AT(0.002)T(0.001)VT(0.001)S(0.004)K		S	OGlcNAc_NL_Std	NaN	0	0	26785	20796	33916	0	FTMS				Lysine-specific demethylase 3B		Ser-rich																		In isoform 3.
Q7LBC6	650	Q7LBC6	Lysine-specific demethylase 3B	KDM3B	650	0.505474	CID	S	EEPSNPFLAFVEKVEHSPFSSFASQASGSSSSATTVTSK	_EEPS(OGlcNAc_NL_Std)NPFLAFVEKVEHS(OGlcNAc_NL_Std)PFSSFASQASGSSSSATTVTSK_	EEPS(0.453)NPFLAFVEKVEHS(0.488)PFS(0.505)S(0.117)FAS(0.065)QAS(0.051)GS(0.046)S(0.044)S(0.043)S(0.041)AT(0.04)T(0.038)VT(0.035)S(0.033)K	2	S	2 OGlcNAc_NL_Std	NaN	0	0	52019	59042	105730	0	FTMS				Lysine-specific demethylase 3B		Ser-rich																		In isoform 3.
Q7LBC6	647	Q7LBC6	Lysine-specific demethylase 3B	KDM3B	647	0.487791	CID	S	EEPSNPFLAFVEKVEHSPFSSFASQASGSSSSATTVTSK	_EEPS(OGlcNAc_NL_Std)NPFLAFVEKVEHS(OGlcNAc_NL_Std)PFSSFASQASGSSSSATTVTSK_	EEPS(0.453)NPFLAFVEKVEHS(0.488)PFS(0.505)S(0.117)FAS(0.065)QAS(0.051)GS(0.046)S(0.044)S(0.043)S(0.041)AT(0.04)T(0.038)VT(0.035)S(0.033)K		S	2 OGlcNAc_NL_Std	NaN	0	0	52019	59042	105730	0	FTMS	+	HTP		Lysine-specific demethylase 3B		Ser-rich																		In isoform 3.
Q7LBC6	420	Q7LBC6	Lysine-specific demethylase 3B	KDM3B	420	0.998462	CID	S	EAGKTLEQVGQGIVASAAVVTTASSTPNTVR	_EAGKT(OGlcNAc_NL_Std)LEQVGQGIVAS(OGlcNAc_NL_Std)AAVVT(OGlcNAc_NL_Std)TASSTPNTVR_	EAGKT(0.994)LEQVGQGIVAS(0.998)AAVVT(0.242)T(0.216)AS(0.158)S(0.143)T(0.143)PNT(0.106)VR	3	S	3 OGlcNAc_NL_Std	NaN	0	0	33187	36502	90802	0	FTMS				Lysine-specific demethylase 3B																				In isoform 3.
Q7LBC6	659	Q7LBC6	Lysine-specific demethylase 3B	KDM3B	659	0.472047	CID	S	VEHSPFSSFASQASGSSSSATTVTSK	_VEHSPFSSFASQAS(OGlcNAc_NL_Std)GS(OGlcNAc_NL_Std)S(OGlcNAc_NL_Std)SSATTVTSK_	VEHS(0.111)PFS(0.158)S(0.179)FAS(0.287)QAS(0.733)GS(0.472)S(0.37)S(0.217)S(0.137)AT(0.115)T(0.096)VT(0.069)S(0.055)K		S	3 OGlcNAc_NL_Std	NaN	0	0	49503	57405	81829	0	FTMS				Lysine-specific demethylase 3B		Ser-rich																		In isoform 3.
Q7LBC6	651	Q7LBC6	Lysine-specific demethylase 3B	KDM3B	651	0.443827	CID	S	VEHSPFSSFASQASGSSSSATTVTSK	_VEHSPFSS(OGlcNAc_NL_Std)FASQASGS(OGlcNAc_NL_Std)SSSATTVTSK_	VEHS(0.194)PFS(0.36)S(0.444)FAS(0.002)QAS(0.074)GS(0.221)S(0.179)S(0.145)S(0.118)AT(0.096)T(0.078)VT(0.052)S(0.035)K		S	2 OGlcNAc_NL_Std	NaN	0	0	298440	353270	500150	0	FTMS				Lysine-specific demethylase 3B		Ser-rich																		In isoform 3.
Q7LBC6	634	Q7LBC6	Lysine-specific demethylase 3B	KDM3B	634	0.453389	CID	S	EEPSNPFLAFVEKVEHSPFSSFASQASGSSSSATTVTSK	_EEPS(OGlcNAc_NL_Std)NPFLAFVEKVEHS(OGlcNAc_NL_Std)PFSSFASQASGSSSSATTVTSK_	EEPS(0.453)NPFLAFVEKVEHS(0.488)PFS(0.505)S(0.117)FAS(0.065)QAS(0.051)GS(0.046)S(0.044)S(0.043)S(0.041)AT(0.04)T(0.038)VT(0.035)S(0.033)K		S	2 OGlcNAc_NL_Std	NaN	0	0	52019	59042	105730	0	FTMS				Lysine-specific demethylase 3B																				In isoform 3.
Q7LBC6	531	Q7LBC6	Lysine-specific demethylase 3B	KDM3B	531	0.741247	CID	S	NLFFQCMSQTLPTSNYFTTVSESLADDSSSR	_NLFFQCMS(OGlcNAc_NL_Std)QTLPTSNYFTTVSESLADDSSSR_	NLFFQCMS(0.741)QT(0.033)LPT(0.033)S(0.142)NY(0.033)FT(0.003)T(0.001)VS(0.003)ES(0.003)LADDS(0.003)S(0.003)S(0.003)R	1	S	OGlcNAc_NL_Std	NaN	0	0	28404	31249	78285	0	FTMS				Lysine-specific demethylase 3B																				In isoform 3.
Q03164	3213	Q03164	Histone-lysine N-methyltransferase 2A;MLL cleavage product N320;MLL cleavage product C180	KMT2A	3213	0.758187	ETD	T	TDLSTTVATPSSGLKK	_TDLSTTVAT(OGlcNAc_NL_Std)PSSGLKK_	T(0.003)DLS(0.003)T(0.003)T(0.108)VAT(0.758)PS(0.108)S(0.017)GLKK	1	T	OGlcNAc_NL_Std	NaN	0	0	0	0	0	0	ITMS	+	CST;HTP		Histone-lysine N-methyltransferase 2A;MLL cleavage product C180
Q03164	2350	Q03164	Histone-lysine N-methyltransferase 2A;MLL cleavage product N320;MLL cleavage product C180	KMT2A	2350	0.718041	CID	S	IGSFAEPSSVSFSSK	_IGS(OGlcNAc_NL_Std)FAEPSSVSFSSK_	IGS(0.718)FAEPS(0.056)S(0.056)VS(0.056)FS(0.056)S(0.056)K	1	S	OGlcNAc_NL_Std	0	0	6365.6	9109.4	9880.9	10209	0	FTMS	+	HTP		Histone-lysine N-methyltransferase 2A;MLL cleavage product N320
P05783	23	P05783	Keratin, type I cytoskeletal 18	KRT18	23	0.165717	CID	S	SLGSVQAPSYGARPVSSAASVYAGAGGSGSR	_SLGSVQAPS(OGlcNAc_NL_Std)YGARPVSSAASVYAGAGGSGSR_	S(0.002)LGS(0.002)VQAPS(0.166)Y(0.001)GARPVS(0.166)S(0.166)AAS(0.166)VYAGAGGS(0.166)GS(0.166)R		S	OGlcNAc_NL_Std	NaN	0	0	19376	20680	29059	0	FTMS	+	CST;HTP		Keratin| type I cytoskeletal 18										No effect on phosphorylation| when associated with A-15 and A-18				Head
P05783	42	P05783	Keratin, type I cytoskeletal 18	KRT18	42	0.293825	CID	S	PVSSAASVYAGAGGSGSR	_PVSSAAS(OGlcNAc_NL_Std)VYAGAGGSGSR_	PVS(0.059)S(0.059)AAS(0.294)VYAGAGGS(0.294)GS(0.294)R		S	OGlcNAc_NL_Std	0	0	6848.9	11158	15425	18716	0	FTMS	+	HTP		Keratin| type I cytoskeletal 18									Phosphoserine	No effect on phosphorylation| when associated with A-44				Head
P05783	44	P05783	Keratin, type I cytoskeletal 18	KRT18	44	0.293825	CID	S	PVSSAASVYAGAGGSGSR	_PVSSAAS(OGlcNAc_NL_Std)VYAGAGGSGSR_	PVS(0.059)S(0.059)AAS(0.294)VYAGAGGS(0.294)GS(0.294)R		S	OGlcNAc_NL_Std	0	0	6848.9	11158	15425	18716	0	FTMS	+	HTP		Keratin| type I cytoskeletal 18										No effect on phosphorylation| when associated with A-42| or with A-30| A-31 and A-51				Head
P05783	7	P05783	Keratin, type I cytoskeletal 18	KRT18	7	0.65236	CID	S	STFSTNYR	_S(OGlcNAc_NL_Std)TFSTNYR_	S(0.652)T(0.047)FS(0.276)T(0.025)NYR	1	S	OGlcNAc_NL_Std	4.79131	170240	35531	39000	39324	86622	0	FTMS	+	CST;HTP		Keratin| type I cytoskeletal 18									Phosphoserine	No effect on phosphorylation| when associated with A-2 and A-10				Head
P05783	30	P05783	Keratin, type I cytoskeletal 18	KRT18	30	0.2	CID	S	PVSSAASVYAGAGGSGSR	_PVS(OGlcNAc_NL_Std)SAASVYAGAGGSGSR_	PVS(0.2)S(0.2)AAS(0.2)VYAGAGGS(0.2)GS(0.2)R		S	OGlcNAc_NL_Std	0	0	8434.9	11020	9137.3	10096	0	FTMS	+	CST;HTP;LTP		Keratin| type I cytoskeletal 18						O-linked (GlcNAc)| alternate			Phosphoserine| alternate	No effect on phosphorylation| when associated with A-31 and A-34| or with A-31| A-44 and A-51. Abolishes glycosylation but does not affect binding to YWHAE and YWHAZ| when associated with A-31 and A-49				Head
P05783	31	P05783	Keratin, type I cytoskeletal 18	KRT18	31	0.2	CID	S	PVSSAASVYAGAGGSGSR	_PVS(OGlcNAc_NL_Std)SAASVYAGAGGSGSR_	PVS(0.2)S(0.2)AAS(0.2)VYAGAGGS(0.2)GS(0.2)R		S	OGlcNAc_NL_Std	0	0	8434.9	11020	9137.3	10096	0	FTMS	+	CST;HTP;LTP		Keratin| type I cytoskeletal 18						O-linked (GlcNAc)| alternate			Phosphoserine| alternate	No effect on phosphorylation| when associated with A-30 and A-34| or with A-30| A-44 and A-51. Abolishes glycosylation but does not affect binding to YWHAE and YWHAZ| when associated with A-30 and A-49				Head
P05783	34	P05783	Keratin, type I cytoskeletal 18	KRT18	34	0.99997	ETD	S	PVSSAASVYAGAGGSGSR	_PVSSAAS(OGlcNAc_NL_Std)VYAGAGGSGSR_	PVSSAAS(1)VYAGAGGSGSR	1	S	OGlcNAc_NL_Std	NaN	0	0	0	0	0	0	ITMS	+	CST;HTP;LTP		Keratin| type I cytoskeletal 18									Phosphoserine| by CDK1	Abolishes binding to YWHAE and YWHAZ;No effect on phosphorylation| when associated with A-30 and A-31. Abolishes phosphorylation| when associated with A-15| A-18| A-47| A-49| A-51 and A-53. Abolishes binding to YWHAE and YWHAZ| and when associated with A-53				Head
Q9UGP4	233	Q9UGP4	LIM domain-containing protein 1	LIMD1	233	0.75	ETD	S	QLSLSSSR	_QLS(OGlcNAc_NL_Std)LS(OGlcNAc_NL_Std)S(OGlcNAc_NL_Std)SR_	QLS(0.75)LS(0.75)S(0.75)S(0.75)R	3	S	3 OGlcNAc_NL_Std	NaN	0	0	0	0	0	0	FTMS	+	CST;HTP		LIM domain-containing protein 1									Phosphoserine					Interaction with EGLN1/PHD2
Q9UGP4	235	Q9UGP4	LIM domain-containing protein 1	LIMD1	235	0.75	ETD	S	QLSLSSSR	_QLS(OGlcNAc_NL_Std)LS(OGlcNAc_NL_Std)S(OGlcNAc_NL_Std)SR_	QLS(0.75)LS(0.75)S(0.75)S(0.75)R	3	S	3 OGlcNAc_NL_Std	NaN	0	0	0	0	0	0	FTMS				LIM domain-containing protein 1														Interaction with EGLN1/PHD2
Q9UGP4	236	Q9UGP4	LIM domain-containing protein 1	LIMD1	236	0.75	ETD	S	QLSLSSSR	_QLS(OGlcNAc_NL_Std)LS(OGlcNAc_NL_Std)S(OGlcNAc_NL_Std)SR_	QLS(0.75)LS(0.75)S(0.75)S(0.75)R	3	S	3 OGlcNAc_NL_Std	NaN	0	0	0	0	0	0	FTMS				LIM domain-containing protein 1														Interaction with EGLN1/PHD2
Q9UGP4	237	Q9UGP4	LIM domain-containing protein 1	LIMD1	237	0.75	ETD	S	QLSLSSSR	_QLS(OGlcNAc_NL_Std)LS(OGlcNAc_NL_Std)S(OGlcNAc_NL_Std)SR_	QLS(0.75)LS(0.75)S(0.75)S(0.75)R	3	S	3 OGlcNAc_NL_Std	NaN	0	0	0	0	0	0	FTMS				LIM domain-containing protein 1														Interaction with EGLN1/PHD2
Q9P2X8	12	Q9P2X8	Putative uncharacterized protein encoded by LINC00474	LINC00474	12	0.327757	ETD	Y	MLCVSGFTSNLYSSKKDDK	_(Acetyl (Protein N-term))MLCVSGFTSNLY(OGlcNAc_NL_Std)SSKKDDK_	MLCVS(0.002)GFT(0.007)S(0.007)NLY(0.328)S(0.328)S(0.328)KKDDK		Y	Acetyl (Protein N-term),OGlcNAc_NL_Std	NaN	0	0	0	0	0	0	FTMS				Putative uncharacterized protein encoded by LINC00474
Q9P2X8	13	Q9P2X8	Putative uncharacterized protein encoded by LINC00474	LINC00474	13	0.327757	ETD	S	MLCVSGFTSNLYSSKKDDK	_(Acetyl (Protein N-term))MLCVSGFTSNLY(OGlcNAc_NL_Std)SSKKDDK_	MLCVS(0.002)GFT(0.007)S(0.007)NLY(0.328)S(0.328)S(0.328)KKDDK		S	Acetyl (Protein N-term),OGlcNAc_NL_Std	NaN	0	0	0	0	0	0	FTMS				Putative uncharacterized protein encoded by LINC00474
Q9P2X8	14	Q9P2X8	Putative uncharacterized protein encoded by LINC00474	LINC00474	14	0.327757	ETD	S	MLCVSGFTSNLYSSKKDDK	_(Acetyl (Protein N-term))MLCVSGFTSNLY(OGlcNAc_NL_Std)SSKKDDK_	MLCVS(0.002)GFT(0.007)S(0.007)NLY(0.328)S(0.328)S(0.328)KKDDK		S	Acetyl (Protein N-term),OGlcNAc_NL_Std	NaN	0	0	0	0	0	0	FTMS				Putative uncharacterized protein encoded by LINC00474
Q13495	718	Q13495	Mastermind-like domain-containing protein 1	MAMLD1	718	0.277274	CID	S	QPPSCQALGSESFLPGSSFAHELAR	_QPPSCQALGSESFLPGS(OGlcNAc_NL_Std)SFAHELAR_	QPPS(0.112)CQALGS(0.167)ES(0.167)FLPGS(0.277)S(0.277)FAHELAR		S	OGlcNAc_NL_Std	NaN	0	0	32786	31873	35427	0	FTMS				Mastermind-like domain-containing protein 1																				In isoform 2.
Q13495	719	Q13495	Mastermind-like domain-containing protein 1	MAMLD1	719	0.277274	CID	S	QPPSCQALGSESFLPGSSFAHELAR	_QPPSCQALGSESFLPGS(OGlcNAc_NL_Std)SFAHELAR_	QPPS(0.112)CQALGS(0.167)ES(0.167)FLPGS(0.277)S(0.277)FAHELAR		S	OGlcNAc_NL_Std	NaN	0	0	32786	31873	35427	0	FTMS				Mastermind-like domain-containing protein 1																				In isoform 2.
Q8IWC1	537	Q8IWC1	MAP7 domain-containing protein 3	MAP7D3	537	0.70196	CID	S	QSPQTSFPYK	_QSPQTS(OGlcNAc_NL_Std)FPYK_	QS(0.116)PQT(0.182)S(0.702)FPYK	1	S	OGlcNAc_NL_Std	4.83387	174150	36027	40314	31197	35242	0	FTMS				MAP7 domain-containing protein 3
Q8IWI9	1911	Q8IWI9	MAX gene-associated protein	MGA	1911	0.490667	CID	S	ISPPEPQSFASK	_ISPPEPQS(OGlcNAc_NL_Std)FASK_	IS(0.019)PPEPQS(0.491)FAS(0.491)K		S	OGlcNAc_NL_Std	5.52708	444720	80462	127690	145320	190960	0	FTMS				MAX gene-associated protein
Q8IWI9	1914	Q8IWI9	MAX gene-associated protein	MGA	1914	0.490667	CID	S	ISPPEPQSFASK	_ISPPEPQS(OGlcNAc_NL_Std)FASK_	IS(0.019)PPEPQS(0.491)FAS(0.491)K		S	OGlcNAc_NL_Std	5.52708	444720	80462	127690	145320	190960	0	FTMS	+	HTP		MAX gene-associated protein
Q8IWI9	1905	Q8IWI9	MAX gene-associated protein	MGA	1905	0.99996	CID	S	ISPPEPQSFASKTGSETK	_IS(OGlcNAc_NL_Std)PPEPQS(OGlcNAc_NL_Std)FASKTGSETK_	IS(1)PPEPQS(0.347)FAS(0.223)KT(0.193)GS(0.127)ET(0.11)K	1;2	S	2 OGlcNAc_NL_Std	NaN	0	0	29014	26919	42033	0	FTMS	+	HTP		MAX gene-associated protein
O60502	433	O60502	Protein O-GlcNAcase	MGEA5	433	0.183324	CID	Y	ASVVDGTPLVAAPSLNATTVVTTVYQEPIMSQGAALSGEPTTLTK	_ASVVDGTPLVAAPSLNATTVVT(OGlcNAc_NL_Std)TVYQEPIMSQGAALSGEPTTLTK_	AS(0.014)VVDGT(0.007)PLVAAPS(0.171)LNAT(0.055)T(0.055)VVT(0.183)T(0.183)VY(0.183)QEPIMS(0.067)QGAALS(0.038)GEPT(0.014)T(0.014)LT(0.014)K		Y	OGlcNAc_NL_Std	5.88577	47072	7997.6	11411	14275	36897	0	FTMS				Protein O-GlcNAcase
O60502	430	O60502	Protein O-GlcNAcase	MGEA5	430	0.183324	CID	T	ASVVDGTPLVAAPSLNATTVVTTVYQEPIMSQGAALSGEPTTLTK	_ASVVDGTPLVAAPSLNATTVVT(OGlcNAc_NL_Std)TVYQEPIMSQGAALSGEPTTLTK_	AS(0.014)VVDGT(0.007)PLVAAPS(0.171)LNAT(0.055)T(0.055)VVT(0.183)T(0.183)VY(0.183)QEPIMS(0.067)QGAALS(0.038)GEPT(0.014)T(0.014)LT(0.014)K		T	OGlcNAc_NL_Std	5.88577	47072	7997.6	11411	14275	36897	0	FTMS				Protein O-GlcNAcase
O60502	431	O60502	Protein O-GlcNAcase	MGEA5	431	0.183324	CID	T	ASVVDGTPLVAAPSLNATTVVTTVYQEPIMSQGAALSGEPTTLTK	_ASVVDGTPLVAAPSLNATTVVT(OGlcNAc_NL_Std)TVYQEPIMSQGAALSGEPTTLTK_	AS(0.014)VVDGT(0.007)PLVAAPS(0.171)LNAT(0.055)T(0.055)VVT(0.183)T(0.183)VY(0.183)QEPIMS(0.067)QGAALS(0.038)GEPT(0.014)T(0.014)LT(0.014)K		T	OGlcNAc_NL_Std	5.88577	47072	7997.6	11411	14275	36897	0	FTMS				Protein O-GlcNAcase
O60502	422	O60502	Protein O-GlcNAcase	MGEA5	422	0.329525	CID	S	ASVVDGTPLVAAPSLNATTVVTTVYQEPIMSQGAALSGEPTTLTKEEEK	_ASVVDGTPLVAAPS(OGlcNAc_NL_Std)LNATTVVTTVYQEPIM(Oxidation (M))SQGAALSGEPTTLTKEEEK_	AS(0.035)VVDGT(0.012)PLVAAPS(0.33)LNAT(0.092)T(0.092)VVT(0.092)T(0.092)VY(0.092)QEPIMS(0.096)QGAALS(0.035)GEPT(0.012)T(0.012)LT(0.012)KEEEK		S	Oxidation (M),OGlcNAc_NL_Std	NaN	0	0	22939	22965	68539	0	FTMS				Protein O-GlcNAcase
O75030	101	O75030	Microphthalmia-associated transcription factor	MITF	101	0.639832	CID	S	VPVSQTPAINVSVPTTLPSATQVPMEVLK	_VPVSQTPAINVS(OGlcNAc_NL_Std)VPTTLPSATQVPM(Oxidation (M))EVLK_	VPVS(0.111)QT(0.031)PAINVS(0.64)VPT(0.038)T(0.038)LPS(0.111)AT(0.031)QVPMEVLK	1	S	Oxidation (M),OGlcNAc_NL_Std	NaN	0	0	27644	39179	83384	0	FTMS			MITF_TFEB_C_3_N	Microphthalmia-associated transcription factor																				In isoform M1| isoform M2| isoform Mdel.
P55198	531	P55198	Protein AF-17	MLLT6	531	0.435233	CID	T	TFGPSGSLPSLSLESPLLGAGIYTSNKDPISHSGGMLR	_T(OGlcNAc_NL_Std)FGPS(OGlcNAc_NL_Std)GSLPSLSLESPLLGAGIYTSNKDPISHSGGMLR_	T(0.435)FGPS(0.437)GS(0.439)LPS(0.145)LS(0.145)LES(0.146)PLLGAGIY(0.132)T(0.033)S(0.034)NKDPIS(0.027)HS(0.026)GGMLR		T	2 OGlcNAc_NL_Std	NaN	0	0	18682	21950	38413	0	FTMS				Protein AF-17
P55198	537	P55198	Protein AF-17	MLLT6	537	0.439382	CID	S	TFGPSGSLPSLSLESPLLGAGIYTSNKDPISHSGGMLR	_T(OGlcNAc_NL_Std)FGPS(OGlcNAc_NL_Std)GSLPSLSLESPLLGAGIYTSNKDPISHSGGMLR_	T(0.435)FGPS(0.437)GS(0.439)LPS(0.145)LS(0.145)LES(0.146)PLLGAGIY(0.132)T(0.033)S(0.034)NKDPIS(0.027)HS(0.026)GGMLR		S	2 OGlcNAc_NL_Std	NaN	0	0	18682	21950	38413	0	FTMS				Protein AF-17
P55198	535	P55198	Protein AF-17	MLLT6	535	0.436937	CID	S	TFGPSGSLPSLSLESPLLGAGIYTSNKDPISHSGGMLR	_T(OGlcNAc_NL_Std)FGPS(OGlcNAc_NL_Std)GSLPSLSLESPLLGAGIYTSNKDPISHSGGMLR_	T(0.435)FGPS(0.437)GS(0.439)LPS(0.145)LS(0.145)LES(0.146)PLLGAGIY(0.132)T(0.033)S(0.034)NKDPIS(0.027)HS(0.026)GGMLR		S	2 OGlcNAc_NL_Std	NaN	0	0	18682	21950	38413	0	FTMS				Protein AF-17
Q6ZNJ1	733	Q6ZNJ1	Neurobeachin-like protein 2	NBEAL2	733	0.203057	CID	T	TTTTTTGLPTPPVPATLAYTHPALTR	_TTT(OGlcNAc_NL_Std)TTTGLPTPPVPATLAYTHPALTR_	T(0.008)T(0.008)T(0.203)T(0.203)T(0.203)T(0.203)GLPT(0.03)PPVPAT(0.047)LAYT(0.047)HPALT(0.047)R		T	OGlcNAc_NL_Std	NaN	0	0	10057	10780	16106	0	FTMS	+	CST		Neurobeachin-like protein 2
Q6ZNJ1	734	Q6ZNJ1	Neurobeachin-like protein 2	NBEAL2	734	0.203057	CID	T	TTTTTTGLPTPPVPATLAYTHPALTR	_TTT(OGlcNAc_NL_Std)TTTGLPTPPVPATLAYTHPALTR_	T(0.008)T(0.008)T(0.203)T(0.203)T(0.203)T(0.203)GLPT(0.03)PPVPAT(0.047)LAYT(0.047)HPALT(0.047)R		T	OGlcNAc_NL_Std	NaN	0	0	10057	10780	16106	0	FTMS				Neurobeachin-like protein 2
Q6ZNJ1	735	Q6ZNJ1	Neurobeachin-like protein 2	NBEAL2	735	0.203057	CID	T	TTTTTTGLPTPPVPATLAYTHPALTR	_TTT(OGlcNAc_NL_Std)TTTGLPTPPVPATLAYTHPALTR_	T(0.008)T(0.008)T(0.203)T(0.203)T(0.203)T(0.203)GLPT(0.03)PPVPAT(0.047)LAYT(0.047)HPALT(0.047)R		T	OGlcNAc_NL_Std	NaN	0	0	10057	10780	16106	0	FTMS				Neurobeachin-like protein 2
Q6ZNJ1	736	Q6ZNJ1	Neurobeachin-like protein 2	NBEAL2	736	0.203057	CID	T	TTTTTTGLPTPPVPATLAYTHPALTR	_TTT(OGlcNAc_NL_Std)TTTGLPTPPVPATLAYTHPALTR_	T(0.008)T(0.008)T(0.203)T(0.203)T(0.203)T(0.203)GLPT(0.03)PPVPAT(0.047)LAYT(0.047)HPALT(0.047)R		T	OGlcNAc_NL_Std	NaN	0	0	10057	10780	16106	0	FTMS				Neurobeachin-like protein 2
Q6ZNJ1	740	Q6ZNJ1	Neurobeachin-like protein 2	NBEAL2	740	0.476243	ETD	T	TTTTTTGLPTPPVPATLAYTHPALTR	_TTTTTTGLPT(OGlcNAc_NL_Std)PPVPATLAYTHPALTR_	TTTTTTGLPT(0.476)PPVPAT(0.476)LAY(0.043)T(0.004)HPALTR		T	OGlcNAc_NL_Std	NaN	0	0	0	0	0	0	FTMS				Neurobeachin-like protein 2
Q6ZNJ1	746	Q6ZNJ1	Neurobeachin-like protein 2	NBEAL2	746	0.476243	ETD	T	TTTTTTGLPTPPVPATLAYTHPALTR	_TTTTTTGLPT(OGlcNAc_NL_Std)PPVPATLAYTHPALTR_	TTTTTTGLPT(0.476)PPVPAT(0.476)LAY(0.043)T(0.004)HPALTR		T	OGlcNAc_NL_Std	NaN	0	0	0	0	0	0	FTMS				Neurobeachin-like protein 2
O75376	957	O75376	Nuclear receptor corepressor 1	NCOR1	957	0.333238	ETD	Y	AAVIPPMVSCTPCNIPIGTPVSGYALYQR	_AAVIPPMVSCTPCNIPIGT(OGlcNAc_NL_Std)PVSGYALYQR_	AAVIPPMVSCTPCNIPIGT(0.333)PVS(0.333)GY(0.333)ALYQR		Y	OGlcNAc_NL_Std	NaN	0	0	0	0	0	0	FTMS				Nuclear receptor corepressor 1
O75376	2072	O75376	Nuclear receptor corepressor 1	NCOR1	2072	0.588978	CID	T	NQVSSQTPQQPPTSTFQNSPSALVSTPVR	_NQVSS(OGlcNAc_NL_Std)QT(OGlcNAc_NL_Std)PQQPPTSTFQNSPSALVSTPVR_	NQVS(0.204)S(0.653)QT(0.589)PQQPPT(0.144)S(0.187)T(0.057)FQNS(0.055)PS(0.049)ALVS(0.038)T(0.025)PVR	2	T	2 OGlcNAc_NL_Std	NaN	0	0	18538	20579	42724	0	FTMS				Nuclear receptor corepressor 1														ID1;Interaction with C1D						In isoform 3.
O75376	944	O75376	Nuclear receptor corepressor 1	NCOR1	944	0.724039	CID	T	AAVIPPMVSCTPCNIPIGTPVSGYALYQR	_AAVIPPM(Oxidation (M))VS(OGlcNAc_NL_Std)CT(OGlcNAc_NL_Std)PCNIPIGTPVSGYALYQR_	AAVIPPMVS(0.723)CT(0.724)PCNIPIGT(0.129)PVS(0.425)GYALYQR	2	T	Oxidation (M),2 OGlcNAc_NL_Std	NaN	0	0	45405	54790	88314	0	FTMS				Nuclear receptor corepressor 1
O75376	952	O75376	Nuclear receptor corepressor 1	NCOR1	952	0.333238	ETD	T	AAVIPPMVSCTPCNIPIGTPVSGYALYQR	_AAVIPPMVSCTPCNIPIGT(OGlcNAc_NL_Std)PVSGYALYQR_	AAVIPPMVSCTPCNIPIGT(0.333)PVS(0.333)GY(0.333)ALYQR		T	OGlcNAc_NL_Std	NaN	0	0	0	0	0	0	FTMS				Nuclear receptor corepressor 1
O75376	2070	O75376	Nuclear receptor corepressor 1	NCOR1	2070	0.652763	CID	S	NQVSSQTPQQPPTSTFQNSPSALVSTPVR	_NQVSS(OGlcNAc_NL_Std)QT(OGlcNAc_NL_Std)PQQPPTSTFQNSPSALVSTPVR_	NQVS(0.204)S(0.653)QT(0.589)PQQPPT(0.144)S(0.187)T(0.057)FQNS(0.055)PS(0.049)ALVS(0.038)T(0.025)PVR	2	S	2 OGlcNAc_NL_Std	NaN	0	0	18538	20579	42724	0	FTMS				Nuclear receptor corepressor 1														ID1;Interaction with C1D						In isoform 3.
O75376	2069	O75376	Nuclear receptor corepressor 1	NCOR1	2069	0.3064	CID	S	NQVSSQTPQQPPTSTFQNSPSALVSTPVR	_NQVS(OGlcNAc_NL_Std)SQTPQQPPTSTFQNSPSALVSTPVR_	NQVS(0.306)S(0.306)QT(0.063)PQQPPT(0.016)S(0.07)T(0.016)FQNS(0.07)PS(0.07)ALVS(0.07)T(0.013)PVR		S	OGlcNAc_NL_Std	NaN	0	0	4743	5280.7	18064	0	FTMS				Nuclear receptor corepressor 1														ID1;Interaction with C1D						In isoform 3.
O75376	955	O75376	Nuclear receptor corepressor 1	NCOR1	955	0.867321	CID	S	AAVIPPMVSCTPCNIPIGTPVSGYALYQR	_AAVIPPM(Oxidation (M))VSCTPCNIPIGTPVS(OGlcNAc_NL_Std)GYALYQR_	AAVIPPMVS(0.073)CT(0.015)PCNIPIGT(0.045)PVS(0.867)GYALYQR	1;2	S	Oxidation (M),OGlcNAc_NL_Std	NaN	0	0	20982	24383	46981	0	FTMS				Nuclear receptor corepressor 1
O75376	942	O75376	Nuclear receptor corepressor 1	NCOR1	942	0.936395	ETD	S	AAVIPPMVSCTPCNIPIGTPVSGYALYQR	_AAVIPPMVS(OGlcNAc_NL_Std)CTPCNIPIGT(OGlcNAc_NL_Std)PVSGYALYQR_	AAVIPPMVS(0.936)CT(0.065)PCNIPIGT(0.332)PVS(0.332)GY(0.332)ALY(0.002)QR	2	S	2 OGlcNAc_NL_Std	NaN	0	0	0	0	0	0	FTMS				Nuclear receptor corepressor 1
Q9Y618	2131	Q9Y618	Nuclear receptor corepressor 2	NCOR2	2131	0.99979	CID	T	VVTLAQHISEVITQDYTR	_VVT(OGlcNAc_NL_Std)LAQHIS(OGlcNAc_NL_Std)EVITQDYTR_	VVT(1)LAQHIS(0.889)EVIT(0.069)QDYT(0.042)R	2	T	2 OGlcNAc_NL_Std	NaN	0	0	13871	16599	50533	0	FTMS				Nuclear receptor corepressor 2
Q9Y618	1287	Q9Y618	Nuclear receptor corepressor 2	NCOR2	1287	0.941358	ETD	T	KGHVLSYEGGMSVTQCSK	_KGHVLSYEGGM(Oxidation (M))SVT(OGlcNAc_NL_Std)QCSK_	KGHVLS(0.004)Y(0.006)EGGMS(0.045)VT(0.941)QCS(0.003)K	1	T	Oxidation (M),OGlcNAc_NL_Std	NaN	0	0	0	0	0	0	ITMS				Nuclear receptor corepressor 2																				In isoform 2.
Q9Y618	2137	Q9Y618	Nuclear receptor corepressor 2	NCOR2	2137	0.888899	CID	S	VVTLAQHISEVITQDYTR	_VVT(OGlcNAc_NL_Std)LAQHIS(OGlcNAc_NL_Std)EVITQDYTR_	VVT(1)LAQHIS(0.889)EVIT(0.069)QDYT(0.042)R	1;2	S	2 OGlcNAc_NL_Std	NaN	0	0	13871	16599	50533	0	FTMS				Nuclear receptor corepressor 2
Q9H3P2	321	Q9H3P2	Negative elongation factor A	NELFA	321	0.183075	CID	S	LGSLNNEPALPSTSYLPSTPSVVPASSYIPSSETPPAPSSR	_LGSLNNEPALPS(OGlcNAc_NL_Std)TSYLPSTPSVVPASSYIPSSETPPAPSSR_	LGS(0.011)LNNEPALPS(0.183)T(0.04)S(0.183)Y(0.04)LPS(0.183)T(0.04)PS(0.183)VVPAS(0.013)S(0.013)YIPS(0.013)S(0.013)ET(0.003)PPAPS(0.042)S(0.042)R		S	OGlcNAc_NL_Std	NaN	0	0	13335	18118	38310	0	FTMS				Negative elongation factor A
Q9H3P2	323	Q9H3P2	Negative elongation factor A	NELFA	323	0.183075	CID	S	LGSLNNEPALPSTSYLPSTPSVVPASSYIPSSETPPAPSSR	_LGSLNNEPALPS(OGlcNAc_NL_Std)TSYLPSTPSVVPASSYIPSSETPPAPSSR_	LGS(0.011)LNNEPALPS(0.183)T(0.04)S(0.183)Y(0.04)LPS(0.183)T(0.04)PS(0.183)VVPAS(0.013)S(0.013)YIPS(0.013)S(0.013)ET(0.003)PPAPS(0.042)S(0.042)R		S	OGlcNAc_NL_Std	NaN	0	0	13335	18118	38310	0	FTMS				Negative elongation factor A
Q9H3P2	327	Q9H3P2	Negative elongation factor A	NELFA	327	0.183075	CID	S	LGSLNNEPALPSTSYLPSTPSVVPASSYIPSSETPPAPSSR	_LGSLNNEPALPS(OGlcNAc_NL_Std)TSYLPSTPSVVPASSYIPSSETPPAPSSR_	LGS(0.011)LNNEPALPS(0.183)T(0.04)S(0.183)Y(0.04)LPS(0.183)T(0.04)PS(0.183)VVPAS(0.013)S(0.013)YIPS(0.013)S(0.013)ET(0.003)PPAPS(0.042)S(0.042)R		S	OGlcNAc_NL_Std	NaN	0	0	13335	18118	38310	0	FTMS				Negative elongation factor A
Q9H3P2	330	Q9H3P2	Negative elongation factor A	NELFA	330	0.183075	CID	S	LGSLNNEPALPSTSYLPSTPSVVPASSYIPSSETPPAPSSR	_LGSLNNEPALPS(OGlcNAc_NL_Std)TSYLPSTPSVVPASSYIPSSETPPAPSSR_	LGS(0.011)LNNEPALPS(0.183)T(0.04)S(0.183)Y(0.04)LPS(0.183)T(0.04)PS(0.183)VVPAS(0.013)S(0.013)YIPS(0.013)S(0.013)ET(0.003)PPAPS(0.042)S(0.042)R		S	OGlcNAc_NL_Std	NaN	0	0	13335	18118	38310	0	FTMS				Negative elongation factor A
Q12857	364	Q12857	Nuclear factor 1 A-type	NFIA	364	0.326139	ETD	T	ASPHATPSTLHFPTSPIIQQPGPYFSHPAIR	_ASPHAT(OGlcNAc_NL_Std)PSTLHFPT(Phospho (STY))SPIIQQPGPYFSHPAIR_	AS(0.001)PHAT(0.326)PS(0.326)T(0.326)LHFPT(0.01)S(0.01)PIIQQPGPYFSHPAIR		T	Phospho (STY),OGlcNAc_NL_Std	NaN	0	0	0	0	0	0	FTMS	+	HTP	CTF_NFI	Nuclear factor 1 A-type
Q12857	367	Q12857	Nuclear factor 1 A-type	NFIA	367	0.999268	ETD	T	ASPHATPSTLHFPTSPIIQQPGPYFSHPAIR	_ASPHATPST(OGlcNAc_NL_Std)LHFPTSPIIQQPGPYFSHPAIR_	ASPHATPS(0.001)T(0.999)LHFPTSPIIQQPGPYFSHPAIR	1	T	OGlcNAc_NL_Std	NaN	0	0	0	0	0	0	FTMS			CTF_NFI	Nuclear factor 1 A-type
Q12857	333	Q12857	Nuclear factor 1 A-type	NFIA	333	0.459298	CID	S	SGFSSPSPSQTSSLGTAFTQHHRPVITGPR	_SGFS(OGlcNAc_NL_Std)S(Phospho (STY))PS(OGlcNAc_NL_Std)PSQTSSLGTAFTQHHRPVITGPR_	S(0.201)GFS(0.458)S(0.459)PS(0.458)PS(0.2)QT(0.055)S(0.046)S(0.046)LGT(0.037)AFT(0.033)QHHRPVIT(0.006)GPR		S	Phospho (STY),2 OGlcNAc_NL_Std	NaN	0	0	8940.8	9260.6	15123	0	FTMS	+	HTP	CTF_NFI	Nuclear factor 1 A-type
Q12857	332	Q12857	Nuclear factor 1 A-type	NFIA	332	0.458282	CID	S	SGFSSPSPSQTSSLGTAFTQHHRPVITGPR	_SGFS(OGlcNAc_NL_Std)S(Phospho (STY))PS(OGlcNAc_NL_Std)PSQTSSLGTAFTQHHRPVITGPR_	S(0.201)GFS(0.458)S(0.459)PS(0.458)PS(0.2)QT(0.055)S(0.046)S(0.046)LGT(0.037)AFT(0.033)QHHRPVIT(0.006)GPR		S	Phospho (STY),2 OGlcNAc_NL_Std	NaN	0	0	8940.8	9260.6	15123	0	FTMS	+	HTP	CTF_NFI	Nuclear factor 1 A-type
Q12857	335	Q12857	Nuclear factor 1 A-type	NFIA	335	0.458218	CID	S	SGFSSPSPSQTSSLGTAFTQHHRPVITGPR	_SGFS(OGlcNAc_NL_Std)S(Phospho (STY))PS(OGlcNAc_NL_Std)PSQTSSLGTAFTQHHRPVITGPR_	S(0.201)GFS(0.458)S(0.459)PS(0.458)PS(0.2)QT(0.055)S(0.046)S(0.046)LGT(0.037)AFT(0.033)QHHRPVIT(0.006)GPR		S	Phospho (STY),2 OGlcNAc_NL_Std	NaN	0	0	8940.8	9260.6	15123	0	FTMS	+	HTP	CTF_NFI	Nuclear factor 1 A-type
Q12857	373	Q12857	Nuclear factor 1 A-type	NFIA	373	0.80651	CID	S	ASPHATPSTLHFPTSPIIQQPGPYFSHPAIR	_ASPHATPSTLHFPT(Phospho (STY))S(OGlcNAc_NL_Std)PIIQQPGPYFSHPAIR_	AS(0.006)PHAT(0.003)PS(0.018)T(0.005)LHFPT(0.155)S(0.807)PIIQQPGPYFS(0.007)HPAIR	1	S	Phospho (STY),OGlcNAc_NL_Std	NaN	0	0	25883	28216	59566	0	FTMS	+	CST;HTP	CTF_NFI	Nuclear factor 1 A-type
Q12857	366	Q12857	Nuclear factor 1 A-type	NFIA	366	0.407393	CID	S	ASPHATPSTLHFPTSPIIQQPGPYFSHPAIR	_ASPHATPS(OGlcNAc_NL_Std)TLHFPTSPIIQQPGPYFSHPAIR_	AS(0.01)PHAT(0.004)PS(0.407)T(0.081)LHFPT(0.081)S(0.407)PIIQQPGPYFS(0.01)HPAIR		S	OGlcNAc_NL_Std	NaN	0	0	3865.2	0	5434.2	0	FTMS			CTF_NFI	Nuclear factor 1 A-type
Q12857	384	Q12857	Nuclear factor 1 A-type	NFIA	384	0.627893	CID	S	ASPHATPSTLHFPTSPIIQQPGPYFSHPAIR	_ASPHATPST(Phospho (STY))LHFPTSPIIQQPGPYFS(OGlcNAc_NL_Std)HPAIR_	AS(0.02)PHAT(0.013)PS(0.081)T(0.018)LHFPT(0.049)S(0.191)PIIQQPGPYFS(0.628)HPAIR	1	S	Phospho (STY),OGlcNAc_NL_Std	NaN	0	0	7978.6	9576.8	20243	0	FTMS			CTF_NFI	Nuclear factor 1 A-type
Q6P4R8	1224	Q6P4R8	Nuclear factor related to kappa-B-binding protein	NFRKB	1224	0.333333	CID	T	NIILTTMPAGTK	_NIILT(OGlcNAc_NL_Std)TMPAGTK_	NIILT(0.333)T(0.333)MPAGT(0.333)K		T	OGlcNAc_NL_Std	6.11082	46650	7634	11051	11713	24768	0	FTMS				Nuclear factor related to kappa-B-binding protein
Q6P4R8	1225	Q6P4R8	Nuclear factor related to kappa-B-binding protein	NFRKB	1225	0.333333	CID	T	NIILTTMPAGTK	_NIILT(OGlcNAc_NL_Std)TMPAGTK_	NIILT(0.333)T(0.333)MPAGT(0.333)K		T	OGlcNAc_NL_Std	6.11082	46650	7634	11051	11713	24768	0	FTMS				Nuclear factor related to kappa-B-binding protein
Q6P4R8	1230	Q6P4R8	Nuclear factor related to kappa-B-binding protein	NFRKB	1230	0.333333	CID	T	NIILTTMPAGTK	_NIILT(OGlcNAc_NL_Std)TMPAGTK_	NIILT(0.333)T(0.333)MPAGT(0.333)K		T	OGlcNAc_NL_Std	6.11082	46650	7634	11051	11713	24768	0	FTMS	+	HTP		Nuclear factor related to kappa-B-binding protein
Q6P4R8	1267	Q6P4R8	Nuclear factor related to kappa-B-binding protein	NFRKB	1267	0.201944	CID	S	IQTVPASHLQQGTASGSSK	_IQTVPAS(OGlcNAc_NL_Std)HLQQGTASGSSK_	IQT(0.165)VPAS(0.202)HLQQGT(0.027)AS(0.202)GS(0.202)S(0.202)K		S	OGlcNAc_NL_Std	NaN	0	0	9752.2	12424	19225	0	FTMS				Nuclear factor related to kappa-B-binding protein		Gln-rich
Q6P4R8	1275	Q6P4R8	Nuclear factor related to kappa-B-binding protein	NFRKB	1275	0.201944	CID	S	IQTVPASHLQQGTASGSSK	_IQTVPAS(OGlcNAc_NL_Std)HLQQGTASGSSK_	IQT(0.165)VPAS(0.202)HLQQGT(0.027)AS(0.202)GS(0.202)S(0.202)K		S	OGlcNAc_NL_Std	NaN	0	0	9752.2	12424	19225	0	FTMS				Nuclear factor related to kappa-B-binding protein
Q6P4R8	1277	Q6P4R8	Nuclear factor related to kappa-B-binding protein	NFRKB	1277	0.201944	CID	S	IQTVPASHLQQGTASGSSK	_IQTVPAS(OGlcNAc_NL_Std)HLQQGTASGSSK_	IQT(0.165)VPAS(0.202)HLQQGT(0.027)AS(0.202)GS(0.202)S(0.202)K		S	OGlcNAc_NL_Std	NaN	0	0	9752.2	12424	19225	0	FTMS				Nuclear factor related to kappa-B-binding protein
Q6P4R8	1278	Q6P4R8	Nuclear factor related to kappa-B-binding protein	NFRKB	1278	0.201944	CID	S	IQTVPASHLQQGTASGSSK	_IQTVPAS(OGlcNAc_NL_Std)HLQQGTASGSSK_	IQT(0.165)VPAS(0.202)HLQQGT(0.027)AS(0.202)GS(0.202)S(0.202)K		S	OGlcNAc_NL_Std	NaN	0	0	9752.2	12424	19225	0	FTMS				Nuclear factor related to kappa-B-binding protein
Q6P4R8	812	Q6P4R8	Nuclear factor related to kappa-B-binding protein	NFRKB	812	0.494595	CID	S	VVAQPSLPAVPQQSGGPAQTLPQMPAGPQIR	_VVAQPS(OGlcNAc_NL_Std)LPAVPQQSGGPAQTLPQMPAGPQIR_	VVAQPS(0.495)LPAVPQQS(0.495)GGPAQT(0.011)LPQMPAGPQIR		S	OGlcNAc_NL_Std	NaN	0	0	8993.3	10882	23340	0	FTMS				Nuclear factor related to kappa-B-binding protein
Q6P4R8	820	Q6P4R8	Nuclear factor related to kappa-B-binding protein	NFRKB	820	0.494595	CID	S	VVAQPSLPAVPQQSGGPAQTLPQMPAGPQIR	_VVAQPS(OGlcNAc_NL_Std)LPAVPQQSGGPAQTLPQMPAGPQIR_	VVAQPS(0.495)LPAVPQQS(0.495)GGPAQT(0.011)LPQMPAGPQIR		S	OGlcNAc_NL_Std	NaN	0	0	8993.3	10882	23340	0	FTMS				Nuclear factor related to kappa-B-binding protein
Q96MY1	326	Q96MY1	Nucleolar protein 4-like	NOL4L	326	0.69182	CID	S	DSAAITHSTYSLPASSYSQDPVYANGGLNYSYR	_DSAAITHSTYSLPASSYS(OGlcNAc_NL_Std)QDPVYANGGLNYSYR_	DS(0.002)AAITHS(0.002)TYS(0.002)LPAS(0.099)S(0.099)Y(0.099)S(0.692)QDPVYANGGLNYS(0.002)YR	1	S	OGlcNAc_NL_Std	NaN	0	0	16322	18258	24399	0	FTMS				Nucleolar protein 4-like
Q96MY1	323	Q96MY1	Nucleolar protein 4-like	NOL4L	323	0.305153	CID	S	DSAAITHSTYSLPASSYSQDPVYANGGLNYSYR	_DSAAITHSTYSLPAS(OGlcNAc_NL_Std)SYSQDPVYANGGLNYSYR_	DS(0.006)AAIT(0.001)HS(0.006)T(0.001)YS(0.006)LPAS(0.305)S(0.305)Y(0.058)S(0.305)QDPVYANGGLNYS(0.006)YR		S	OGlcNAc_NL_Std	NaN	0	0	7718.2	10834	15755	0	FTMS				Nucleolar protein 4-like
Q96MY1	324	Q96MY1	Nucleolar protein 4-like	NOL4L	324	0.305153	CID	S	DSAAITHSTYSLPASSYSQDPVYANGGLNYSYR	_DSAAITHSTYSLPAS(OGlcNAc_NL_Std)SYSQDPVYANGGLNYSYR_	DS(0.006)AAIT(0.001)HS(0.006)T(0.001)YS(0.006)LPAS(0.305)S(0.305)Y(0.058)S(0.305)QDPVYANGGLNYS(0.006)YR		S	OGlcNAc_NL_Std	NaN	0	0	7718.2	10834	15755	0	FTMS				Nucleolar protein 4-like
Q15233	440	Q15233	Non-POU domain-containing octamer-binding protein	NONO	440	0.910614	CID	T	FGQAATMEGIGAIGGTPPAFNR	_FGQAAT(OGlcNAc_NL_Std)MEGIGAIGGTPPAFNR_	FGQAAT(0.911)MEGIGAIGGT(0.089)PPAFNR	1	T	OGlcNAc_NL_Std	NaN	0	0	11087	11991	24033	0	FTMS	+	HTP		Non-POU domain-containing octamer-binding protein									Phosphothreonine
Q04721	675	Q04721	Neurogenic locus notch homolog protein 2;Notch 2 extracellular truncation;Notch 2 intracellular domain	NOTCH2	675	0.66077	CID	T	YSCVCSPGFTGQR	_YSCVCSPGFT(OGlcNAc_NL_Std)GQR_	YS(0.002)CVCS(0.338)PGFT(0.661)GQR	1	T	OGlcNAc_NL_Std	0	0	28831	36488	30580	49992	0	FTMS			EGF	Neurogenic locus notch homolog protein 2			+		EGF-like 17| calcium-binding																Extracellular
P57740	893	P57740	Nuclear pore complex protein Nup107	NUP107	893	1	ETD	S	LYLVFSKEELR	_LY(OGlcNAc_NL_Std)LVFS(OGlcNAc_NL_Std)KEELR_	LY(1)LVFS(1)KEELR	2	S	2 OGlcNAc_NL_Std	NaN	0	0	0	0	0	0	ITMS			Nup84_Nup100	Nuclear pore complex protein Nup107
P49790	535	P49790	Nuclear pore complex protein Nup153	NUP153	535	0.5	ETD	T	STEANVLPPSSIGFTFSVPVAK	_S(OGlcNAc_NL_Std)TEANVLPPS(OGlcNAc_NL_Std)SIGFTFSVPVAK_	S(0.5)T(0.5)EANVLPPS(0.5)S(0.5)IGFTFSVPVAK	2	T	2 OGlcNAc_NL_Std	NaN	0	0	0	0	0	0	ITMS			Nup153	Nuclear pore complex protein Nup153
P49790	560	P49790	Nuclear pore complex protein Nup153	NUP153	560	0.192327	CID	S	TAELSGSSSTLEPIISSSAHHVTTVNSTNCK	_TAELS(OGlcNAc_NL_Std)GSSSTLEPIISSSAHHVTTVNSTNCK_	T(0.008)AELS(0.192)GS(0.192)S(0.192)S(0.192)T(0.03)LEPIIS(0.042)S(0.042)S(0.042)AHHVT(0.008)T(0.008)VNS(0.042)T(0.008)NCK		S	OGlcNAc_NL_Std	NaN	0	0	4952.4	5323.3	21795	0	FTMS			Nup153	Nuclear pore complex protein Nup153
P49790	562	P49790	Nuclear pore complex protein Nup153	NUP153	562	0.192327	CID	S	TAELSGSSSTLEPIISSSAHHVTTVNSTNCK	_TAELS(OGlcNAc_NL_Std)GSSSTLEPIISSSAHHVTTVNSTNCK_	T(0.008)AELS(0.192)GS(0.192)S(0.192)S(0.192)T(0.03)LEPIIS(0.042)S(0.042)S(0.042)AHHVT(0.008)T(0.008)VNS(0.042)T(0.008)NCK		S	OGlcNAc_NL_Std	NaN	0	0	4952.4	5323.3	21795	0	FTMS			Nup153	Nuclear pore complex protein Nup153
P49790	563	P49790	Nuclear pore complex protein Nup153	NUP153	563	0.192327	CID	S	TAELSGSSSTLEPIISSSAHHVTTVNSTNCK	_TAELS(OGlcNAc_NL_Std)GSSSTLEPIISSSAHHVTTVNSTNCK_	T(0.008)AELS(0.192)GS(0.192)S(0.192)S(0.192)T(0.03)LEPIIS(0.042)S(0.042)S(0.042)AHHVT(0.008)T(0.008)VNS(0.042)T(0.008)NCK		S	OGlcNAc_NL_Std	NaN	0	0	4952.4	5323.3	21795	0	FTMS			Nup153	Nuclear pore complex protein Nup153
P49790	564	P49790	Nuclear pore complex protein Nup153	NUP153	564	0.192327	CID	S	TAELSGSSSTLEPIISSSAHHVTTVNSTNCK	_TAELS(OGlcNAc_NL_Std)GSSSTLEPIISSSAHHVTTVNSTNCK_	T(0.008)AELS(0.192)GS(0.192)S(0.192)S(0.192)T(0.03)LEPIIS(0.042)S(0.042)S(0.042)AHHVT(0.008)T(0.008)VNS(0.042)T(0.008)NCK		S	OGlcNAc_NL_Std	NaN	0	0	4952.4	5323.3	21795	0	FTMS			Nup153	Nuclear pore complex protein Nup153
P49790	1134	P49790	Nuclear pore complex protein Nup153	NUP153	1134	0.981538	CID	S	CQPVFSFGNSEQTKDENSSK	_CQPVFS(OGlcNAc_NL_Std)FGNSEQTKDENSSK_	CQPVFS(0.982)FGNS(0.004)EQT(0.005)KDENS(0.004)S(0.004)K	1	S	OGlcNAc_NL_Std	NaN	0	0	32742	30638	41203	0	FTMS				Nuclear pore complex protein Nup153
P49790	891	P49790	Nuclear pore complex protein Nup153	NUP153	891	0.158204	CID	S	SGFKGFDTSSSSSNSAASSSFK	_SGFKGFDTS(OGlcNAc_NL_Std)SSSSNSAASSSFK_	S(0.032)GFKGFDT(0.031)S(0.158)S(0.158)S(0.158)S(0.158)S(0.158)NS(0.049)AAS(0.032)S(0.032)S(0.032)FK		S	OGlcNAc_NL_Std	NaN	0	0	12853	12964	21086	0	FTMS	+	HTP		Nuclear pore complex protein Nup153
P49790	892	P49790	Nuclear pore complex protein Nup153	NUP153	892	0.158204	CID	S	SGFKGFDTSSSSSNSAASSSFK	_SGFKGFDTS(OGlcNAc_NL_Std)SSSSNSAASSSFK_	S(0.032)GFKGFDT(0.031)S(0.158)S(0.158)S(0.158)S(0.158)S(0.158)NS(0.049)AAS(0.032)S(0.032)S(0.032)FK		S	OGlcNAc_NL_Std	NaN	0	0	12853	12964	21086	0	FTMS				Nuclear pore complex protein Nup153
P49790	893	P49790	Nuclear pore complex protein Nup153	NUP153	893	0.158204	CID	S	SGFKGFDTSSSSSNSAASSSFK	_SGFKGFDTS(OGlcNAc_NL_Std)SSSSNSAASSSFK_	S(0.032)GFKGFDT(0.031)S(0.158)S(0.158)S(0.158)S(0.158)S(0.158)NS(0.049)AAS(0.032)S(0.032)S(0.032)FK		S	OGlcNAc_NL_Std	NaN	0	0	12853	12964	21086	0	FTMS				Nuclear pore complex protein Nup153
P49790	894	P49790	Nuclear pore complex protein Nup153	NUP153	894	0.158204	CID	S	SGFKGFDTSSSSSNSAASSSFK	_SGFKGFDTS(OGlcNAc_NL_Std)SSSSNSAASSSFK_	S(0.032)GFKGFDT(0.031)S(0.158)S(0.158)S(0.158)S(0.158)S(0.158)NS(0.049)AAS(0.032)S(0.032)S(0.032)FK		S	OGlcNAc_NL_Std	NaN	0	0	12853	12964	21086	0	FTMS				Nuclear pore complex protein Nup153
P49790	895	P49790	Nuclear pore complex protein Nup153	NUP153	895	0.158204	CID	S	SGFKGFDTSSSSSNSAASSSFK	_SGFKGFDTS(OGlcNAc_NL_Std)SSSSNSAASSSFK_	S(0.032)GFKGFDT(0.031)S(0.158)S(0.158)S(0.158)S(0.158)S(0.158)NS(0.049)AAS(0.032)S(0.032)S(0.032)FK		S	OGlcNAc_NL_Std	NaN	0	0	12853	12964	21086	0	FTMS				Nuclear pore complex protein Nup153
P49790	883	P49790	Nuclear pore complex protein Nup153	NUP153	883	0.165698	CID	S	SGFKGFDTSSSSSNSAASSSFK	_S(OGlcNAc_NL_Std)GFKGFDTSSSSSNSAASSSFK_	S(0.166)GFKGFDT(0.022)S(0.09)S(0.09)S(0.09)S(0.09)S(0.09)NS(0.09)AAS(0.09)S(0.09)S(0.09)FK		S	OGlcNAc_NL_Std	NaN	0	0	15951	15828	24919	0	FTMS				Nuclear pore complex protein Nup153
P49790	534	P49790	Nuclear pore complex protein Nup153	NUP153	534	0.5	ETD	S	STEANVLPPSSIGFTFSVPVAK	_S(OGlcNAc_NL_Std)TEANVLPPS(OGlcNAc_NL_Std)SIGFTFSVPVAK_	S(0.5)T(0.5)EANVLPPS(0.5)S(0.5)IGFTFSVPVAK	2	S	2 OGlcNAc_NL_Std	NaN	0	0	0	0	0	0	ITMS			Nup153	Nuclear pore complex protein Nup153						O-linked (GlcNAc)
P49790	1152	P49790	Nuclear pore complex protein Nup153	NUP153	1152	0.999767	ETD	S	STFSFSMTKPSEK	_STFS(OGlcNAc_NL_Std)FSMTKPSEK_	STFS(1)FSMTKPSEK	1	S	OGlcNAc_NL_Std	NaN	0	0	0	0	0	0	FTMS				Nuclear pore complex protein Nup153
P49790	544	P49790	Nuclear pore complex protein Nup153	NUP153	544	0.9946	ETD	S	STEANVLPPSSIGFTFSVPVAK	_STEANVLPPS(OGlcNAc_NL_Std)S(OGlcNAc_NL_Std)IGFTFSVPVAK_	S(0.062)T(0.062)EANVLPPS(0.882)S(0.995)IGFTFSVPVAK	1;2	S	2 OGlcNAc_NL_Std	NaN	0	0	0	0	0	0	FTMS			Nup153	Nuclear pore complex protein Nup153						O-linked (GlcNAc)
P49790	543	P49790	Nuclear pore complex protein Nup153	NUP153	543	0.881779	ETD	S	STEANVLPPSSIGFTFSVPVAK	_STEANVLPPS(OGlcNAc_NL_Std)S(OGlcNAc_NL_Std)IGFTFSVPVAK_	S(0.062)T(0.062)EANVLPPS(0.882)S(0.995)IGFTFSVPVAK	2	S	2 OGlcNAc_NL_Std	NaN	0	0	0	0	0	0	FTMS			Nup153	Nuclear pore complex protein Nup153
P35658	1330	P35658	Nuclear pore complex protein Nup214	NUP214	1330	0.220098	CID	T	LGELLFPSSLAGETLGSFSGLR	_LGELLFPSSLAGET(OGlcNAc_NL_Std)LGSFSGLR_	LGELLFPS(0.195)S(0.195)LAGET(0.22)LGS(0.195)FS(0.195)GLR		T	OGlcNAc_NL_Std	NaN	0	0	4288.8	4342	5294.9	0	FTMS				Nuclear pore complex protein Nup214		Pro/Ser/Thr-rich												11 X 5 AA approximate repeats
P35658	1967	P35658	Nuclear pore complex protein Nup214	NUP214	1967	0.369654	CID	T	TGGFGAAPVFGSPPTFGGSPGFGGVPAFGSAPAFTSPLGSTGGK	_T(OGlcNAc_NL_Std)GGFGAAPVFGS(OGlcNAc_NL_Std)PPTFGGSPGFGGVPAFGSAPAFTSPLGSTGGK_	T(0.37)GGFGAAPVFGS(0.491)PPT(0.364)FGGS(0.501)PGFGGVPAFGS(0.122)APAFT(0.035)S(0.047)PLGS(0.042)T(0.029)GGK		T	2 OGlcNAc_NL_Std	NaN	0	0	9884.4	11307	24551	0	FTMS				Nuclear pore complex protein Nup214		Pro/Ser/Thr-rich												11 X 3 AA approximate repeats;11 X 5 AA approximate repeats;18 X 4 AA approximate repeats
P35658	1470	P35658	Nuclear pore complex protein Nup214	NUP214	1470	0.173646	CID	T	TSFSFGSQQTNSTVPPSAPPPTTAATPLPTSFPTLSFGSLLSSATTPSLPMSAGR	_TSFSFGSQQTNSTVPPS(OGlcNAc_NL_Std)APPPT(OGlcNAc_NL_Std)TAATPLPTSFPTLSFGSLLSSATTPSLPMSAGR_	T(0.028)S(0.044)FS(0.044)FGS(0.044)QQT(0.036)NS(0.124)T(0.077)VPPS(0.292)APPPT(0.172)T(0.172)AAT(0.172)PLPT(0.173)S(0.294)FPT(0.174)LS(0.116)FGS(0.011)LLS(0.006)S(0.006)AT(0.003)T(0.003)PS(0.005)LPMS(0.003)AGR		T	2 OGlcNAc_NL_Std	NaN	0	0	167130	207020	388140	0	FTMS				Nuclear pore complex protein Nup214		Pro/Ser/Thr-rich												11 X 3 AA approximate repeats;11 X 5 AA approximate repeats;18 X 4 AA approximate repeats
P35658	1466	P35658	Nuclear pore complex protein Nup214	NUP214	1466	0.172861	CID	T	TSFSFGSQQTNSTVPPSAPPPTTAATPLPTSFPTLSFGSLLSSATTPSLPMSAGR	_TSFSFGSQQTNSTVPPS(OGlcNAc_NL_Std)APPPT(OGlcNAc_NL_Std)TAATPLPTSFPTLSFGSLLSSATTPSLPMSAGR_	T(0.028)S(0.044)FS(0.044)FGS(0.044)QQT(0.036)NS(0.124)T(0.077)VPPS(0.292)APPPT(0.172)T(0.172)AAT(0.172)PLPT(0.173)S(0.294)FPT(0.174)LS(0.116)FGS(0.011)LLS(0.006)S(0.006)AT(0.003)T(0.003)PS(0.005)LPMS(0.003)AGR		T	2 OGlcNAc_NL_Std	NaN	0	0	167130	207020	388140	0	FTMS				Nuclear pore complex protein Nup214		Pro/Ser/Thr-rich												11 X 3 AA approximate repeats;11 X 5 AA approximate repeats;18 X 4 AA approximate repeats
P35658	1462	P35658	Nuclear pore complex protein Nup214	NUP214	1462	0.172233	CID	T	TSFSFGSQQTNSTVPPSAPPPTTAATPLPTSFPTLSFGSLLSSATTPSLPMSAGR	_TSFSFGSQQTNSTVPPS(OGlcNAc_NL_Std)APPPT(OGlcNAc_NL_Std)TAATPLPTSFPTLSFGSLLSSATTPSLPMSAGR_	T(0.028)S(0.044)FS(0.044)FGS(0.044)QQT(0.036)NS(0.124)T(0.077)VPPS(0.292)APPPT(0.172)T(0.172)AAT(0.172)PLPT(0.173)S(0.294)FPT(0.174)LS(0.116)FGS(0.011)LLS(0.006)S(0.006)AT(0.003)T(0.003)PS(0.005)LPMS(0.003)AGR		T	2 OGlcNAc_NL_Std	NaN	0	0	167130	207020	388140	0	FTMS				Nuclear pore complex protein Nup214		Pro/Ser/Thr-rich												11 X 3 AA approximate repeats;11 X 5 AA approximate repeats;18 X 4 AA approximate repeats
P35658	1459	P35658	Nuclear pore complex protein Nup214	NUP214	1459	0.171866	CID	T	TSFSFGSQQTNSTVPPSAPPPTTAATPLPTSFPTLSFGSLLSSATTPSLPMSAGR	_TSFSFGSQQTNSTVPPS(OGlcNAc_NL_Std)APPPT(OGlcNAc_NL_Std)TAATPLPTSFPTLSFGSLLSSATTPSLPMSAGR_	T(0.028)S(0.044)FS(0.044)FGS(0.044)QQT(0.036)NS(0.124)T(0.077)VPPS(0.292)APPPT(0.172)T(0.172)AAT(0.172)PLPT(0.173)S(0.294)FPT(0.174)LS(0.116)FGS(0.011)LLS(0.006)S(0.006)AT(0.003)T(0.003)PS(0.005)LPMS(0.003)AGR		T	2 OGlcNAc_NL_Std	NaN	0	0	167130	207020	388140	0	FTMS				Nuclear pore complex protein Nup214		Pro/Ser/Thr-rich												11 X 3 AA approximate repeats;11 X 5 AA approximate repeats;18 X 4 AA approximate repeats
P35658	1458	P35658	Nuclear pore complex protein Nup214	NUP214	1458	0.171777	CID	T	TSFSFGSQQTNSTVPPSAPPPTTAATPLPTSFPTLSFGSLLSSATTPSLPMSAGR	_TSFSFGSQQTNSTVPPS(OGlcNAc_NL_Std)APPPT(OGlcNAc_NL_Std)TAATPLPTSFPTLSFGSLLSSATTPSLPMSAGR_	T(0.028)S(0.044)FS(0.044)FGS(0.044)QQT(0.036)NS(0.124)T(0.077)VPPS(0.292)APPPT(0.172)T(0.172)AAT(0.172)PLPT(0.173)S(0.294)FPT(0.174)LS(0.116)FGS(0.011)LLS(0.006)S(0.006)AT(0.003)T(0.003)PS(0.005)LPMS(0.003)AGR		T	2 OGlcNAc_NL_Std	NaN	0	0	167130	207020	388140	0	FTMS				Nuclear pore complex protein Nup214		Pro/Ser/Thr-rich												11 X 3 AA approximate repeats;11 X 5 AA approximate repeats;18 X 4 AA approximate repeats
P35658	1946	P35658	Nuclear pore complex protein Nup214	NUP214	1946	0.369278	CID	T	TFGGFASSSFGEQKPTGTFSSGGGSVASQGFGFSSPNK	_TFGGFAS(OGlcNAc_NL_Std)S(OGlcNAc_NL_Std)S(OGlcNAc_NL_Std)FGEQKPTGTFSSGGGSVASQGFGFSSPNK_	T(0.079)FGGFAS(0.351)S(0.352)S(0.352)FGEQKPT(0.369)GT(0.369)FS(0.354)S(0.354)GGGS(0.354)VAS(0.032)QGFGFS(0.017)S(0.017)PNK		T	3 OGlcNAc_NL_Std	NaN	0	0	37206	42906	48300	0	FTMS				Nuclear pore complex protein Nup214		Pro/Ser/Thr-rich												11 X 3 AA approximate repeats;11 X 5 AA approximate repeats;18 X 4 AA approximate repeats
P35658	1944	P35658	Nuclear pore complex protein Nup214	NUP214	1944	0.368897	CID	T	TFGGFASSSFGEQKPTGTFSSGGGSVASQGFGFSSPNK	_TFGGFAS(OGlcNAc_NL_Std)S(OGlcNAc_NL_Std)S(OGlcNAc_NL_Std)FGEQKPTGTFSSGGGSVASQGFGFSSPNK_	T(0.079)FGGFAS(0.351)S(0.352)S(0.352)FGEQKPT(0.369)GT(0.369)FS(0.354)S(0.354)GGGS(0.354)VAS(0.032)QGFGFS(0.017)S(0.017)PNK		T	3 OGlcNAc_NL_Std	NaN	0	0	37206	42906	48300	0	FTMS				Nuclear pore complex protein Nup214		Pro/Ser/Thr-rich												11 X 3 AA approximate repeats;11 X 5 AA approximate repeats;18 X 4 AA approximate repeats
P35658	1229	P35658	Nuclear pore complex protein Nup214	NUP214	1229	0.242809	CID	T	IETAVTSTPSASGQFSKPFSFSPSGTGFNFGIITPTPSSNFTAAQGATPSTK	_IETAVT(OGlcNAc_NL_Std)S(OGlcNAc_NL_Std)TPSASGQFS(OGlcNAc_NL_Std)KPFSFSPSGTGFNFGIITPTPSSNFTAAQGATPSTK_	IET(0.069)AVT(0.238)S(0.25)T(0.239)PS(0.251)AS(0.252)GQFS(0.253)KPFS(0.254)FS(0.254)PS(0.255)GT(0.243)GFNFGIIT(0.243)PT(0.064)PS(0.04)S(0.026)NFT(0.02)AAQGAT(0.017)PS(0.018)T(0.016)K		T	3 OGlcNAc_NL_Std	NaN	0	0	18178	21840	36535	0	FTMS	+	HTP		Nuclear pore complex protein Nup214		Pro/Ser/Thr-rich												11 X 5 AA approximate repeats
P35658	1221	P35658	Nuclear pore complex protein Nup214	NUP214	1221	0.242641	CID	T	IETAVTSTPSASGQFSKPFSFSPSGTGFNFGIITPTPSSNFTAAQGATPSTK	_IETAVT(OGlcNAc_NL_Std)S(OGlcNAc_NL_Std)TPSASGQFS(OGlcNAc_NL_Std)KPFSFSPSGTGFNFGIITPTPSSNFTAAQGATPSTK_	IET(0.069)AVT(0.238)S(0.25)T(0.239)PS(0.251)AS(0.252)GQFS(0.253)KPFS(0.254)FS(0.254)PS(0.255)GT(0.243)GFNFGIIT(0.243)PT(0.064)PS(0.04)S(0.026)NFT(0.02)AAQGAT(0.017)PS(0.018)T(0.016)K		T	3 OGlcNAc_NL_Std	NaN	0	0	18178	21840	36535	0	FTMS				Nuclear pore complex protein Nup214		Pro/Ser/Thr-rich												11 X 5 AA approximate repeats
P35658	1203	P35658	Nuclear pore complex protein Nup214	NUP214	1203	0.238687	CID	T	IETAVTSTPSASGQFSKPFSFSPSGTGFNFGIITPTPSSNFTAAQGATPSTK	_IETAVT(OGlcNAc_NL_Std)S(OGlcNAc_NL_Std)TPSASGQFS(OGlcNAc_NL_Std)KPFSFSPSGTGFNFGIITPTPSSNFTAAQGATPSTK_	IET(0.069)AVT(0.238)S(0.25)T(0.239)PS(0.251)AS(0.252)GQFS(0.253)KPFS(0.254)FS(0.254)PS(0.255)GT(0.243)GFNFGIIT(0.243)PT(0.064)PS(0.04)S(0.026)NFT(0.02)AAQGAT(0.017)PS(0.018)T(0.016)K		T	3 OGlcNAc_NL_Std	NaN	0	0	18178	21840	36535	0	FTMS	+	CST;HTP		Nuclear pore complex protein Nup214	+													11 X 5 AA approximate repeats
P35658	1201	P35658	Nuclear pore complex protein Nup214	NUP214	1201	0.238028	CID	T	IETAVTSTPSASGQFSKPFSFSPSGTGFNFGIITPTPSSNFTAAQGATPSTK	_IETAVT(OGlcNAc_NL_Std)S(OGlcNAc_NL_Std)TPSASGQFS(OGlcNAc_NL_Std)KPFSFSPSGTGFNFGIITPTPSSNFTAAQGATPSTK_	IET(0.069)AVT(0.238)S(0.25)T(0.239)PS(0.251)AS(0.252)GQFS(0.253)KPFS(0.254)FS(0.254)PS(0.255)GT(0.243)GFNFGIIT(0.243)PT(0.064)PS(0.04)S(0.026)NFT(0.02)AAQGAT(0.017)PS(0.018)T(0.016)K		T	3 OGlcNAc_NL_Std	NaN	0	0	18178	21840	36535	0	FTMS				Nuclear pore complex protein Nup214	+													11 X 5 AA approximate repeats
P35658	1981	P35658	Nuclear pore complex protein Nup214	NUP214	1981	0.355121	ETD	T	TGGFGAAPVFGSPPTFGGSPGFGGVPAFGSAPAFTSPLGSTGGK	_TGGFGAAPVFGS(OGlcNAc_NL_Std)PPTFGGSPGFGGVPAFGSAPAFTSPLGSTGGK_	T(0.225)GGFGAAPVFGS(0.355)PPT(0.355)FGGS(0.009)PGFGGVPAFGS(0.055)APAFTSPLGSTGGK		T	OGlcNAc_NL_Std	NaN	0	0	0	0	0	0	FTMS				Nuclear pore complex protein Nup214		Pro/Ser/Thr-rich												11 X 3 AA approximate repeats;11 X 5 AA approximate repeats;18 X 4 AA approximate repeats
P35658	1929	P35658	Nuclear pore complex protein Nup214	NUP214	1929	0.996609	ETD	T	TFGGFASSSFGEQKPTGTFSSGGGSVASQGFGFSSPNK	_T(OGlcNAc_NL_Std)FGGFASSSFGEQKPTGTFSSGGGSVASQGFGFSSPNK_	T(0.997)FGGFAS(0.003)SSFGEQKPTGTFSSGGGSVASQGFGFSSPNK	1	T	OGlcNAc_NL_Std	NaN	0	0	0	0	0	0	FTMS				Nuclear pore complex protein Nup214		Pro/Ser/Thr-rich												11 X 3 AA approximate repeats;11 X 5 AA approximate repeats;18 X 4 AA approximate repeats
P35658	1333	P35658	Nuclear pore complex protein Nup214	NUP214	1333	0.23968	CID	S	LGELLFPSSLAGETLGSFSGLR	_LGELLFPS(OGlcNAc_NL_Std)SLAGETLGSFSGLR_	LGELLFPS(0.24)S(0.24)LAGET(0.041)LGS(0.24)FS(0.24)GLR		S	OGlcNAc_NL_Std	NaN	0	0	13696	18785	27304	0	FTMS	+	CST;HTP		Nuclear pore complex protein Nup214		Pro/Ser/Thr-rich												11 X 5 AA approximate repeats
P35658	1335	P35658	Nuclear pore complex protein Nup214	NUP214	1335	0.23968	CID	S	LGELLFPSSLAGETLGSFSGLR	_LGELLFPS(OGlcNAc_NL_Std)SLAGETLGSFSGLR_	LGELLFPS(0.24)S(0.24)LAGET(0.041)LGS(0.24)FS(0.24)GLR		S	OGlcNAc_NL_Std	NaN	0	0	13696	18785	27304	0	FTMS	+	CST		Nuclear pore complex protein Nup214		Pro/Ser/Thr-rich												11 X 5 AA approximate repeats
P35658	1985	P35658	Nuclear pore complex protein Nup214	NUP214	1985	0.50085	CID	S	TGGFGAAPVFGSPPTFGGSPGFGGVPAFGSAPAFTSPLGSTGGK	_T(OGlcNAc_NL_Std)GGFGAAPVFGS(OGlcNAc_NL_Std)PPTFGGSPGFGGVPAFGSAPAFTSPLGSTGGK_	T(0.37)GGFGAAPVFGS(0.491)PPT(0.364)FGGS(0.501)PGFGGVPAFGS(0.122)APAFT(0.035)S(0.047)PLGS(0.042)T(0.029)GGK	2	S	2 OGlcNAc_NL_Std	NaN	0	0	9884.4	11307	24551	0	FTMS	+	HTP		Nuclear pore complex protein Nup214		Pro/Ser/Thr-rich							Phosphoserine					11 X 3 AA approximate repeats;11 X 5 AA approximate repeats;18 X 4 AA approximate repeats
P35658	1978	P35658	Nuclear pore complex protein Nup214	NUP214	1978	0.490903	CID	S	TGGFGAAPVFGSPPTFGGSPGFGGVPAFGSAPAFTSPLGSTGGK	_T(OGlcNAc_NL_Std)GGFGAAPVFGS(OGlcNAc_NL_Std)PPTFGGSPGFGGVPAFGSAPAFTSPLGSTGGK_	T(0.37)GGFGAAPVFGS(0.491)PPT(0.364)FGGS(0.501)PGFGGVPAFGS(0.122)APAFT(0.035)S(0.047)PLGS(0.042)T(0.029)GGK		S	2 OGlcNAc_NL_Std	NaN	0	0	9884.4	11307	24551	0	FTMS				Nuclear pore complex protein Nup214		Pro/Ser/Thr-rich												11 X 3 AA approximate repeats;11 X 5 AA approximate repeats;18 X 4 AA approximate repeats
P35658	462	P35658	Nuclear pore complex protein Nup214	NUP214	462	0.34813	CID	S	LDASAAAAPASLPPSSPAAPIATFSLLPAGGAPTVFSFGSSSLK	_LDASAAAAPASLPPSS(OGlcNAc_NL_Std)PAAPIATFSLLPAGGAPTVFSFGSSSLK_	LDAS(0.017)AAAAPAS(0.017)LPPS(0.12)S(0.348)PAAPIAT(0.12)FS(0.348)LLPAGGAPT(0.003)VFS(0.007)FGS(0.007)S(0.007)S(0.007)LK		S	OGlcNAc_NL_Std	NaN	0	0	19711	20422	64488	0	FTMS				Nuclear pore complex protein Nup214
P35658	471	P35658	Nuclear pore complex protein Nup214	NUP214	471	0.34813	CID	S	LDASAAAAPASLPPSSPAAPIATFSLLPAGGAPTVFSFGSSSLK	_LDASAAAAPASLPPSS(OGlcNAc_NL_Std)PAAPIATFSLLPAGGAPTVFSFGSSSLK_	LDAS(0.017)AAAAPAS(0.017)LPPS(0.12)S(0.348)PAAPIAT(0.12)FS(0.348)LLPAGGAPT(0.003)VFS(0.007)FGS(0.007)S(0.007)S(0.007)LK		S	OGlcNAc_NL_Std	NaN	0	0	19711	20422	64488	0	FTMS				Nuclear pore complex protein Nup214
P35658	461	P35658	Nuclear pore complex protein Nup214	NUP214	461	0.296546	CID	S	LDASAAAAPASLPPSSPAAPIATFSLLPAGGAPTVFSFGSSSLK	_LDASAAAAPASLPPS(OGlcNAc_NL_Std)SPAAPIATFSLLPAGGAPTVFSFGSSSLK_	LDAS(0.019)AAAAPAS(0.033)LPPS(0.297)S(0.272)PAAPIAT(0.09)FS(0.272)LLPAGGAPT(0.002)VFS(0.004)FGS(0.004)S(0.004)S(0.004)LK		S	OGlcNAc_NL_Std	NaN	0	0	19604	20594	47530	0	FTMS				Nuclear pore complex protein Nup214
P35658	450	P35658	Nuclear pore complex protein Nup214	NUP214	450	0.207913	CID	S	LDASAAAAPASLPPSSPAAPIATFSLLPAGGAPTVFSFGSSSLK	_LDAS(OGlcNAc_NL_Std)AAAAPASLPPSSPAAPIATFSLLPAGGAPTVFSFGSSSLK_	LDAS(0.208)AAAAPAS(0.182)LPPS(0.182)S(0.182)PAAPIAT(0.034)FS(0.182)LLPAGGAPT(0.002)VFS(0.007)FGS(0.007)S(0.007)S(0.007)LK		S	OGlcNAc_NL_Std	NaN	0	0	10971	10801	20086	0	FTMS				Nuclear pore complex protein Nup214
P35658	1467	P35658	Nuclear pore complex protein Nup214	NUP214	1467	0.294102	CID	S	TSFSFGSQQTNSTVPPSAPPPTTAATPLPTSFPTLSFGSLLSSATTPSLPMSAGR	_TSFSFGSQQTNSTVPPS(OGlcNAc_NL_Std)APPPT(OGlcNAc_NL_Std)TAATPLPTSFPTLSFGSLLSSATTPSLPMSAGR_	T(0.028)S(0.044)FS(0.044)FGS(0.044)QQT(0.036)NS(0.124)T(0.077)VPPS(0.292)APPPT(0.172)T(0.172)AAT(0.172)PLPT(0.173)S(0.294)FPT(0.174)LS(0.116)FGS(0.011)LLS(0.006)S(0.006)AT(0.003)T(0.003)PS(0.005)LPMS(0.003)AGR		S	2 OGlcNAc_NL_Std	NaN	0	0	167130	207020	388140	0	FTMS				Nuclear pore complex protein Nup214		Pro/Ser/Thr-rich												11 X 3 AA approximate repeats;11 X 5 AA approximate repeats;18 X 4 AA approximate repeats
P35658	1453	P35658	Nuclear pore complex protein Nup214	NUP214	1453	0.29216	CID	S	TSFSFGSQQTNSTVPPSAPPPTTAATPLPTSFPTLSFGSLLSSATTPSLPMSAGR	_TSFSFGSQQTNSTVPPS(OGlcNAc_NL_Std)APPPT(OGlcNAc_NL_Std)TAATPLPTSFPTLSFGSLLSSATTPSLPMSAGR_	T(0.028)S(0.044)FS(0.044)FGS(0.044)QQT(0.036)NS(0.124)T(0.077)VPPS(0.292)APPPT(0.172)T(0.172)AAT(0.172)PLPT(0.173)S(0.294)FPT(0.174)LS(0.116)FGS(0.011)LLS(0.006)S(0.006)AT(0.003)T(0.003)PS(0.005)LPMS(0.003)AGR		S	2 OGlcNAc_NL_Std	NaN	0	0	167130	207020	388140	0	FTMS				Nuclear pore complex protein Nup214		Pro/Ser/Thr-rich												11 X 3 AA approximate repeats;11 X 5 AA approximate repeats;18 X 4 AA approximate repeats
P35658	457	P35658	Nuclear pore complex protein Nup214	NUP214	457	0.216108	CID	S	LDASAAAAPASLPPSSPAAPIATFSLLPAGGAPTVFSFGSSSLK	_LDASAAAAPAS(OGlcNAc_NL_Std)LPPS(Phospho (STY))SPAAPIATFSLLPAGGAPTVFSFGSSSLK_	LDAS(0.131)AAAAPAS(0.216)LPPS(0.216)S(0.154)PAAPIAT(0.054)FS(0.154)LLPAGGAPT(0.006)VFS(0.018)FGS(0.017)S(0.016)S(0.016)LK		S	Phospho (STY),OGlcNAc_NL_Std	NaN	0	0	27804	29084	85021	0	FTMS				Nuclear pore complex protein Nup214
P35658	1949	P35658	Nuclear pore complex protein Nup214	NUP214	1949	0.353999	CID	S	TFGGFASSSFGEQKPTGTFSSGGGSVASQGFGFSSPNK	_TFGGFAS(OGlcNAc_NL_Std)S(OGlcNAc_NL_Std)S(OGlcNAc_NL_Std)FGEQKPTGTFSSGGGSVASQGFGFSSPNK_	T(0.079)FGGFAS(0.351)S(0.352)S(0.352)FGEQKPT(0.369)GT(0.369)FS(0.354)S(0.354)GGGS(0.354)VAS(0.032)QGFGFS(0.017)S(0.017)PNK		S	3 OGlcNAc_NL_Std	NaN	0	0	37206	42906	48300	0	FTMS	+	CST		Nuclear pore complex protein Nup214		Pro/Ser/Thr-rich												11 X 3 AA approximate repeats;11 X 5 AA approximate repeats;18 X 4 AA approximate repeats
P35658	1948	P35658	Nuclear pore complex protein Nup214	NUP214	1948	0.35387	CID	S	TFGGFASSSFGEQKPTGTFSSGGGSVASQGFGFSSPNK	_TFGGFAS(OGlcNAc_NL_Std)S(OGlcNAc_NL_Std)S(OGlcNAc_NL_Std)FGEQKPTGTFSSGGGSVASQGFGFSSPNK_	T(0.079)FGGFAS(0.351)S(0.352)S(0.352)FGEQKPT(0.369)GT(0.369)FS(0.354)S(0.354)GGGS(0.354)VAS(0.032)QGFGFS(0.017)S(0.017)PNK		S	3 OGlcNAc_NL_Std	NaN	0	0	37206	42906	48300	0	FTMS				Nuclear pore complex protein Nup214		Pro/Ser/Thr-rich												11 X 3 AA approximate repeats;11 X 5 AA approximate repeats;18 X 4 AA approximate repeats
P35658	1953	P35658	Nuclear pore complex protein Nup214	NUP214	1953	0.354026	CID	S	TFGGFASSSFGEQKPTGTFSSGGGSVASQGFGFSSPNK	_TFGGFAS(OGlcNAc_NL_Std)S(OGlcNAc_NL_Std)S(OGlcNAc_NL_Std)FGEQKPTGTFSSGGGSVASQGFGFSSPNK_	T(0.079)FGGFAS(0.351)S(0.352)S(0.352)FGEQKPT(0.369)GT(0.369)FS(0.354)S(0.354)GGGS(0.354)VAS(0.032)QGFGFS(0.017)S(0.017)PNK		S	3 OGlcNAc_NL_Std	NaN	0	0	37206	42906	48300	0	FTMS				Nuclear pore complex protein Nup214		Pro/Ser/Thr-rich												11 X 3 AA approximate repeats;11 X 5 AA approximate repeats;18 X 4 AA approximate repeats
P35658	1936	P35658	Nuclear pore complex protein Nup214	NUP214	1936	0.351567	CID	S	TFGGFASSSFGEQKPTGTFSSGGGSVASQGFGFSSPNK	_TFGGFAS(OGlcNAc_NL_Std)S(OGlcNAc_NL_Std)S(OGlcNAc_NL_Std)FGEQKPTGTFSSGGGSVASQGFGFSSPNK_	T(0.079)FGGFAS(0.351)S(0.352)S(0.352)FGEQKPT(0.369)GT(0.369)FS(0.354)S(0.354)GGGS(0.354)VAS(0.032)QGFGFS(0.017)S(0.017)PNK		S	3 OGlcNAc_NL_Std	NaN	0	0	37206	42906	48300	0	FTMS				Nuclear pore complex protein Nup214		Pro/Ser/Thr-rich												11 X 3 AA approximate repeats;11 X 5 AA approximate repeats;18 X 4 AA approximate repeats
P35658	1935	P35658	Nuclear pore complex protein Nup214	NUP214	1935	0.351347	CID	S	TFGGFASSSFGEQKPTGTFSSGGGSVASQGFGFSSPNK	_TFGGFAS(OGlcNAc_NL_Std)S(OGlcNAc_NL_Std)S(OGlcNAc_NL_Std)FGEQKPTGTFSSGGGSVASQGFGFSSPNK_	T(0.079)FGGFAS(0.351)S(0.352)S(0.352)FGEQKPT(0.369)GT(0.369)FS(0.354)S(0.354)GGGS(0.354)VAS(0.032)QGFGFS(0.017)S(0.017)PNK		S	3 OGlcNAc_NL_Std	NaN	0	0	37206	42906	48300	0	FTMS				Nuclear pore complex protein Nup214		Pro/Ser/Thr-rich												11 X 3 AA approximate repeats;11 X 5 AA approximate repeats;18 X 4 AA approximate repeats
P35658	1219	P35658	Nuclear pore complex protein Nup214	NUP214	1219	0.254583	CID	S	IETAVTSTPSASGQFSKPFSFSPSGTGFNFGIITPTPSSNFTAAQGATPSTK	_IETAVT(OGlcNAc_NL_Std)S(OGlcNAc_NL_Std)TPSASGQFS(OGlcNAc_NL_Std)KPFSFSPSGTGFNFGIITPTPSSNFTAAQGATPSTK_	IET(0.069)AVT(0.238)S(0.25)T(0.239)PS(0.251)AS(0.252)GQFS(0.253)KPFS(0.254)FS(0.254)PS(0.255)GT(0.243)GFNFGIIT(0.243)PT(0.064)PS(0.04)S(0.026)NFT(0.02)AAQGAT(0.017)PS(0.018)T(0.016)K		S	3 OGlcNAc_NL_Std	NaN	0	0	18178	21840	36535	0	FTMS				Nuclear pore complex protein Nup214		Pro/Ser/Thr-rich												11 X 5 AA approximate repeats
P35658	1217	P35658	Nuclear pore complex protein Nup214	NUP214	1217	0.25433	CID	S	IETAVTSTPSASGQFSKPFSFSPSGTGFNFGIITPTPSSNFTAAQGATPSTK	_IETAVT(OGlcNAc_NL_Std)S(OGlcNAc_NL_Std)TPSASGQFS(OGlcNAc_NL_Std)KPFSFSPSGTGFNFGIITPTPSSNFTAAQGATPSTK_	IET(0.069)AVT(0.238)S(0.25)T(0.239)PS(0.251)AS(0.252)GQFS(0.253)KPFS(0.254)FS(0.254)PS(0.255)GT(0.243)GFNFGIIT(0.243)PT(0.064)PS(0.04)S(0.026)NFT(0.02)AAQGAT(0.017)PS(0.018)T(0.016)K		S	3 OGlcNAc_NL_Std	NaN	0	0	18178	21840	36535	0	FTMS				Nuclear pore complex protein Nup214		Pro/Ser/Thr-rich												11 X 5 AA approximate repeats
P35658	1215	P35658	Nuclear pore complex protein Nup214	NUP214	1215	0.253999	CID	S	IETAVTSTPSASGQFSKPFSFSPSGTGFNFGIITPTPSSNFTAAQGATPSTK	_IETAVT(OGlcNAc_NL_Std)S(OGlcNAc_NL_Std)TPSASGQFS(OGlcNAc_NL_Std)KPFSFSPSGTGFNFGIITPTPSSNFTAAQGATPSTK_	IET(0.069)AVT(0.238)S(0.25)T(0.239)PS(0.251)AS(0.252)GQFS(0.253)KPFS(0.254)FS(0.254)PS(0.255)GT(0.243)GFNFGIIT(0.243)PT(0.064)PS(0.04)S(0.026)NFT(0.02)AAQGAT(0.017)PS(0.018)T(0.016)K		S	3 OGlcNAc_NL_Std	NaN	0	0	18178	21840	36535	0	FTMS				Nuclear pore complex protein Nup214		Pro/Ser/Thr-rich												11 X 5 AA approximate repeats
P35658	1211	P35658	Nuclear pore complex protein Nup214	NUP214	1211	0.252829	CID	S	IETAVTSTPSASGQFSKPFSFSPSGTGFNFGIITPTPSSNFTAAQGATPSTK	_IETAVT(OGlcNAc_NL_Std)S(OGlcNAc_NL_Std)TPSASGQFS(OGlcNAc_NL_Std)KPFSFSPSGTGFNFGIITPTPSSNFTAAQGATPSTK_	IET(0.069)AVT(0.238)S(0.25)T(0.239)PS(0.251)AS(0.252)GQFS(0.253)KPFS(0.254)FS(0.254)PS(0.255)GT(0.243)GFNFGIIT(0.243)PT(0.064)PS(0.04)S(0.026)NFT(0.02)AAQGAT(0.017)PS(0.018)T(0.016)K		S	3 OGlcNAc_NL_Std	NaN	0	0	18178	21840	36535	0	FTMS	+	HTP		Nuclear pore complex protein Nup214														11 X 5 AA approximate repeats
P35658	1207	P35658	Nuclear pore complex protein Nup214	NUP214	1207	0.251785	CID	S	IETAVTSTPSASGQFSKPFSFSPSGTGFNFGIITPTPSSNFTAAQGATPSTK	_IETAVT(OGlcNAc_NL_Std)S(OGlcNAc_NL_Std)TPSASGQFS(OGlcNAc_NL_Std)KPFSFSPSGTGFNFGIITPTPSSNFTAAQGATPSTK_	IET(0.069)AVT(0.238)S(0.25)T(0.239)PS(0.251)AS(0.252)GQFS(0.253)KPFS(0.254)FS(0.254)PS(0.255)GT(0.243)GFNFGIIT(0.243)PT(0.064)PS(0.04)S(0.026)NFT(0.02)AAQGAT(0.017)PS(0.018)T(0.016)K		S	3 OGlcNAc_NL_Std	NaN	0	0	18178	21840	36535	0	FTMS				Nuclear pore complex protein Nup214	+													11 X 5 AA approximate repeats
P35658	1205	P35658	Nuclear pore complex protein Nup214	NUP214	1205	0.251218	CID	S	IETAVTSTPSASGQFSKPFSFSPSGTGFNFGIITPTPSSNFTAAQGATPSTK	_IETAVT(OGlcNAc_NL_Std)S(OGlcNAc_NL_Std)TPSASGQFS(OGlcNAc_NL_Std)KPFSFSPSGTGFNFGIITPTPSSNFTAAQGATPSTK_	IET(0.069)AVT(0.238)S(0.25)T(0.239)PS(0.251)AS(0.252)GQFS(0.253)KPFS(0.254)FS(0.254)PS(0.255)GT(0.243)GFNFGIIT(0.243)PT(0.064)PS(0.04)S(0.026)NFT(0.02)AAQGAT(0.017)PS(0.018)T(0.016)K		S	3 OGlcNAc_NL_Std	NaN	0	0	18178	21840	36535	0	FTMS				Nuclear pore complex protein Nup214	+													11 X 5 AA approximate repeats
P35658	1202	P35658	Nuclear pore complex protein Nup214	NUP214	1202	0.250263	CID	S	IETAVTSTPSASGQFSKPFSFSPSGTGFNFGIITPTPSSNFTAAQGATPSTK	_IETAVT(OGlcNAc_NL_Std)S(OGlcNAc_NL_Std)TPSASGQFS(OGlcNAc_NL_Std)KPFSFSPSGTGFNFGIITPTPSSNFTAAQGATPSTK_	IET(0.069)AVT(0.238)S(0.25)T(0.239)PS(0.251)AS(0.252)GQFS(0.253)KPFS(0.254)FS(0.254)PS(0.255)GT(0.243)GFNFGIIT(0.243)PT(0.064)PS(0.04)S(0.026)NFT(0.02)AAQGAT(0.017)PS(0.018)T(0.016)K		S	3 OGlcNAc_NL_Std	NaN	0	0	18178	21840	36535	0	FTMS				Nuclear pore complex protein Nup214	+													11 X 5 AA approximate repeats
P35658	1324	P35658	Nuclear pore complex protein Nup214	NUP214	1324	0.875534	ETD	S	LGELLFPSSLAGETLGSFSGLR	_LGELLFPS(OGlcNAc_NL_Std)SLAGETLGSFSGLR_	LGELLFPS(0.876)S(0.124)LAGETLGSFSGLR	1	S	OGlcNAc_NL_Std	NaN	0	0	0	0	0	0	ITMS				Nuclear pore complex protein Nup214		Pro/Ser/Thr-rich												11 X 5 AA approximate repeats
P35658	1325	P35658	Nuclear pore complex protein Nup214	NUP214	1325	0.5	ETD	S	LGELLFPSSLAGETLGSFSGLR	_LGELLFPS(OGlcNAc_NL_Std)SLAGETLGSFSGLR_	LGELLFPS(0.5)S(0.5)LAGETLGSFSGLR	1	S	OGlcNAc_NL_Std	NaN	0	0	0	0	0	0	ITMS				Nuclear pore complex protein Nup214		Pro/Ser/Thr-rich												11 X 5 AA approximate repeats
P35658	1937	P35658	Nuclear pore complex protein Nup214	NUP214	1937	0.668598	ETD	S	TFGGFASSSFGEQKPTGTFSSGGGSVASQGFGFSSPNK	_TFGGFASSS(OGlcNAc_NL_Std)FGEQKPTGTFSSGGGSVASQGFGFSSPNK_	TFGGFASS(0.007)S(0.669)FGEQKPT(0.065)GT(0.065)FS(0.065)S(0.065)GGGS(0.065)VAS(0.001)QGFGFSSPNK	1	S	OGlcNAc_NL_Std	NaN	0	0	0	0	0	0	FTMS	+	HTP		Nuclear pore complex protein Nup214		Pro/Ser/Thr-rich												11 X 3 AA approximate repeats;11 X 5 AA approximate repeats;18 X 4 AA approximate repeats
Q8NFH5	296	Q8NFH5	Nucleoporin NUP53	NUP35	296	0.32222	CID	S	ASTSDYQVISDR	_AS(OGlcNAc_NL_Std)TSDYQVISDR_	AS(0.322)T(0.033)S(0.322)DYQVIS(0.322)DR		S	OGlcNAc_NL_Std	4.75019	73837	15544	21627	19834	26858	0	FTMS				Nucleoporin NUP53
Q8NFH5	298	Q8NFH5	Nucleoporin NUP53	NUP35	298	0.32222	CID	S	ASTSDYQVISDR	_AS(OGlcNAc_NL_Std)TSDYQVISDR_	AS(0.322)T(0.033)S(0.322)DYQVIS(0.322)DR		S	OGlcNAc_NL_Std	4.75019	73837	15544	21627	19834	26858	0	FTMS	+	HTP		Nucleoporin NUP53
Q8NFH5	304	Q8NFH5	Nucleoporin NUP53	NUP35	304	0.32222	CID	S	ASTSDYQVISDR	_AS(OGlcNAc_NL_Std)TSDYQVISDR_	AS(0.322)T(0.033)S(0.322)DYQVIS(0.322)DR		S	OGlcNAc_NL_Std	4.75019	73837	15544	21627	19834	26858	0	FTMS	+	CST;HTP		Nucleoporin NUP53
Q8NFH5	99	Q8NFH5	Nucleoporin NUP53	NUP35	99	0.172884	CID	S	SGAPPVRSIYDDISSPGLGSTPLTSR	_SGAPPVRSIYDDIS(OGlcNAc_NL_Std)SPGLGSTPLTSR_	S(0.113)GAPPVRS(0.113)IY(0.004)DDIS(0.173)S(0.173)PGLGS(0.173)T(0.04)PLT(0.04)S(0.173)R		S	OGlcNAc_NL_Std	NaN	0	0	14998	13832	19767	0	FTMS	+	HTP		Nucleoporin NUP53									Phosphoserine											In isoform 3.
Q8NFH5	100	Q8NFH5	Nucleoporin NUP53	NUP35	100	0.172884	CID	S	SGAPPVRSIYDDISSPGLGSTPLTSR	_SGAPPVRSIYDDIS(OGlcNAc_NL_Std)SPGLGSTPLTSR_	S(0.113)GAPPVRS(0.113)IY(0.004)DDIS(0.173)S(0.173)PGLGS(0.173)T(0.04)PLT(0.04)S(0.173)R		S	OGlcNAc_NL_Std	NaN	0	0	14998	13832	19767	0	FTMS	+	CST;HTP		Nucleoporin NUP53									Phosphoserine											In isoform 3.
Q8NFH5	105	Q8NFH5	Nucleoporin NUP53	NUP35	105	0.172884	CID	S	SGAPPVRSIYDDISSPGLGSTPLTSR	_SGAPPVRSIYDDIS(OGlcNAc_NL_Std)SPGLGSTPLTSR_	S(0.113)GAPPVRS(0.113)IY(0.004)DDIS(0.173)S(0.173)PGLGS(0.173)T(0.04)PLT(0.04)S(0.173)R		S	OGlcNAc_NL_Std	NaN	0	0	14998	13832	19767	0	FTMS	+	CST;HTP		Nucleoporin NUP53																				In isoform 3.
Q8NFH5	110	Q8NFH5	Nucleoporin NUP53	NUP35	110	0.172884	CID	S	SGAPPVRSIYDDISSPGLGSTPLTSR	_SGAPPVRSIYDDIS(OGlcNAc_NL_Std)SPGLGSTPLTSR_	S(0.113)GAPPVRS(0.113)IY(0.004)DDIS(0.173)S(0.173)PGLGS(0.173)T(0.04)PLT(0.04)S(0.173)R		S	OGlcNAc_NL_Std	NaN	0	0	14998	13832	19767	0	FTMS	+	HTP		Nucleoporin NUP53																				In isoform 3.
Q7Z3B4	34	Q7Z3B4	Nucleoporin p54	NUP54	34	0.22285	CID	T	AFNFGAPSGTSGTAAATAAPAGGFGGFGTTSTTAGSAFSFSAPTNTGTTGLFGGTQNK	_(Acetyl (Protein N-term))AFNFGAPS(OGlcNAc_NL_Std)GT(OGlcNAc_NL_Std)S(OGlcNAc_NL_Std)GTAAATAAPAGGFGGFGTTSTTAGSAFSFSAPTNTGTTGLFGGTQNK_	AFNFGAPS(0.266)GT(0.221)S(0.266)GT(0.221)AAAT(0.222)AAPAGGFGGFGT(0.223)T(0.223)S(0.268)T(0.223)T(0.223)AGS(0.268)AFS(0.268)FS(0.085)APT(0.006)NT(0.005)GT(0.005)T(0.005)GLFGGT(0.004)QNK		T	Acetyl (Protein N-term),3 OGlcNAc_NL_Std	NaN	0	0	71453	89685	183150	0	FTMS				Nucleoporin p54		Gly-rich;Thr-rich												9 X 2 AA repeats of F-G						In isoform 2.
Q7Z3B4	33	Q7Z3B4	Nucleoporin p54	NUP54	33	0.222785	CID	T	AFNFGAPSGTSGTAAATAAPAGGFGGFGTTSTTAGSAFSFSAPTNTGTTGLFGGTQNK	_(Acetyl (Protein N-term))AFNFGAPS(OGlcNAc_NL_Std)GT(OGlcNAc_NL_Std)S(OGlcNAc_NL_Std)GTAAATAAPAGGFGGFGTTSTTAGSAFSFSAPTNTGTTGLFGGTQNK_	AFNFGAPS(0.266)GT(0.221)S(0.266)GT(0.221)AAAT(0.222)AAPAGGFGGFGT(0.223)T(0.223)S(0.268)T(0.223)T(0.223)AGS(0.268)AFS(0.268)FS(0.085)APT(0.006)NT(0.005)GT(0.005)T(0.005)GLFGGT(0.004)QNK		T	Acetyl (Protein N-term),3 OGlcNAc_NL_Std	NaN	0	0	71453	89685	183150	0	FTMS				Nucleoporin p54		Gly-rich;Thr-rich												9 X 2 AA repeats of F-G						In isoform 2.
Q7Z3B4	31	Q7Z3B4	Nucleoporin p54	NUP54	31	0.222622	CID	T	AFNFGAPSGTSGTAAATAAPAGGFGGFGTTSTTAGSAFSFSAPTNTGTTGLFGGTQNK	_(Acetyl (Protein N-term))AFNFGAPS(OGlcNAc_NL_Std)GT(OGlcNAc_NL_Std)S(OGlcNAc_NL_Std)GTAAATAAPAGGFGGFGTTSTTAGSAFSFSAPTNTGTTGLFGGTQNK_	AFNFGAPS(0.266)GT(0.221)S(0.266)GT(0.221)AAAT(0.222)AAPAGGFGGFGT(0.223)T(0.223)S(0.268)T(0.223)T(0.223)AGS(0.268)AFS(0.268)FS(0.085)APT(0.006)NT(0.005)GT(0.005)T(0.005)GLFGGT(0.004)QNK		T	Acetyl (Protein N-term),3 OGlcNAc_NL_Std	NaN	0	0	71453	89685	183150	0	FTMS				Nucleoporin p54		Gly-rich;Thr-rich												9 X 2 AA repeats of F-G						In isoform 2.
Q7Z3B4	30	Q7Z3B4	Nucleoporin p54	NUP54	30	0.222526	CID	T	AFNFGAPSGTSGTAAATAAPAGGFGGFGTTSTTAGSAFSFSAPTNTGTTGLFGGTQNK	_(Acetyl (Protein N-term))AFNFGAPS(OGlcNAc_NL_Std)GT(OGlcNAc_NL_Std)S(OGlcNAc_NL_Std)GTAAATAAPAGGFGGFGTTSTTAGSAFSFSAPTNTGTTGLFGGTQNK_	AFNFGAPS(0.266)GT(0.221)S(0.266)GT(0.221)AAAT(0.222)AAPAGGFGGFGT(0.223)T(0.223)S(0.268)T(0.223)T(0.223)AGS(0.268)AFS(0.268)FS(0.085)APT(0.006)NT(0.005)GT(0.005)T(0.005)GLFGGT(0.004)QNK		T	Acetyl (Protein N-term),3 OGlcNAc_NL_Std	NaN	0	0	71453	89685	183150	0	FTMS				Nucleoporin p54		Gly-rich;Thr-rich												9 X 2 AA repeats of F-G						In isoform 2.
Q7Z3B4	18	Q7Z3B4	Nucleoporin p54	NUP54	18	0.221579	CID	T	AFNFGAPSGTSGTAAATAAPAGGFGGFGTTSTTAGSAFSFSAPTNTGTTGLFGGTQNK	_(Acetyl (Protein N-term))AFNFGAPS(OGlcNAc_NL_Std)GT(OGlcNAc_NL_Std)S(OGlcNAc_NL_Std)GTAAATAAPAGGFGGFGTTSTTAGSAFSFSAPTNTGTTGLFGGTQNK_	AFNFGAPS(0.266)GT(0.221)S(0.266)GT(0.221)AAAT(0.222)AAPAGGFGGFGT(0.223)T(0.223)S(0.268)T(0.223)T(0.223)AGS(0.268)AFS(0.268)FS(0.085)APT(0.006)NT(0.005)GT(0.005)T(0.005)GLFGGT(0.004)QNK		T	Acetyl (Protein N-term),3 OGlcNAc_NL_Std	NaN	0	0	71453	89685	183150	0	FTMS				Nucleoporin p54		Gly-rich												9 X 2 AA repeats of F-G						In isoform 2.
Q7Z3B4	14	Q7Z3B4	Nucleoporin p54	NUP54	14	0.221342	CID	T	AFNFGAPSGTSGTAAATAAPAGGFGGFGTTSTTAGSAFSFSAPTNTGTTGLFGGTQNK	_(Acetyl (Protein N-term))AFNFGAPS(OGlcNAc_NL_Std)GT(OGlcNAc_NL_Std)S(OGlcNAc_NL_Std)GTAAATAAPAGGFGGFGTTSTTAGSAFSFSAPTNTGTTGLFGGTQNK_	AFNFGAPS(0.266)GT(0.221)S(0.266)GT(0.221)AAAT(0.222)AAPAGGFGGFGT(0.223)T(0.223)S(0.268)T(0.223)T(0.223)AGS(0.268)AFS(0.268)FS(0.085)APT(0.006)NT(0.005)GT(0.005)T(0.005)GLFGGT(0.004)QNK		T	Acetyl (Protein N-term),3 OGlcNAc_NL_Std	NaN	0	0	71453	89685	183150	0	FTMS				Nucleoporin p54		Gly-rich												9 X 2 AA repeats of F-G						In isoform 2.
Q7Z3B4	11	Q7Z3B4	Nucleoporin p54	NUP54	11	0.221167	CID	T	AFNFGAPSGTSGTAAATAAPAGGFGGFGTTSTTAGSAFSFSAPTNTGTTGLFGGTQNK	_(Acetyl (Protein N-term))AFNFGAPS(OGlcNAc_NL_Std)GT(OGlcNAc_NL_Std)S(OGlcNAc_NL_Std)GTAAATAAPAGGFGGFGTTSTTAGSAFSFSAPTNTGTTGLFGGTQNK_	AFNFGAPS(0.266)GT(0.221)S(0.266)GT(0.221)AAAT(0.222)AAPAGGFGGFGT(0.223)T(0.223)S(0.268)T(0.223)T(0.223)AGS(0.268)AFS(0.268)FS(0.085)APT(0.006)NT(0.005)GT(0.005)T(0.005)GLFGGT(0.004)QNK		T	Acetyl (Protein N-term),3 OGlcNAc_NL_Std	NaN	0	0	71453	89685	183150	0	FTMS				Nucleoporin p54		Gly-rich												9 X 2 AA repeats of F-G						In isoform 2.
Q7Z3B4	42	Q7Z3B4	Nucleoporin p54	NUP54	42	0.259446	CID	S	AFNFGAPSGTSGTAAATAAPAGGFGGFGTTSTTAGSAFSFSAPTNTGTTGLFGGTQNK	_(Acetyl (Protein N-term))AFNFGAPS(OGlcNAc_NL_Std)GTS(OGlcNAc_NL_Std)GTAAATAAPAGGFGGFGTTSTTAGSAFSFS(OGlcNAc_NL_Std)APTNTGTTGLFGGTQNK_	AFNFGAPS(0.24)GT(0.198)S(0.24)GT(0.199)AAAT(0.199)AAPAGGFGGFGT(0.201)T(0.201)S(0.244)T(0.201)T(0.201)AGS(0.245)AFS(0.245)FS(0.259)APT(0.054)NT(0.02)GT(0.019)T(0.018)GLFGGT(0.016)QNK		S	Acetyl (Protein N-term),3 OGlcNAc_NL_Std	NaN	0	0	43851	52162	134320	0	FTMS				Nucleoporin p54		Gly-rich;Thr-rich												9 X 2 AA repeats of F-G						In isoform 2.
Q7Z3B4	40	Q7Z3B4	Nucleoporin p54	NUP54	40	0.268307	CID	S	AFNFGAPSGTSGTAAATAAPAGGFGGFGTTSTTAGSAFSFSAPTNTGTTGLFGGTQNK	_(Acetyl (Protein N-term))AFNFGAPS(OGlcNAc_NL_Std)GT(OGlcNAc_NL_Std)S(OGlcNAc_NL_Std)GTAAATAAPAGGFGGFGTTSTTAGSAFSFSAPTNTGTTGLFGGTQNK_	AFNFGAPS(0.266)GT(0.221)S(0.266)GT(0.221)AAAT(0.222)AAPAGGFGGFGT(0.223)T(0.223)S(0.268)T(0.223)T(0.223)AGS(0.268)AFS(0.268)FS(0.085)APT(0.006)NT(0.005)GT(0.005)T(0.005)GLFGGT(0.004)QNK		S	Acetyl (Protein N-term),3 OGlcNAc_NL_Std	NaN	0	0	71453	89685	183150	0	FTMS				Nucleoporin p54		Gly-rich;Thr-rich												9 X 2 AA repeats of F-G						In isoform 2.
Q7Z3B4	37	Q7Z3B4	Nucleoporin p54	NUP54	37	0.268273	CID	S	AFNFGAPSGTSGTAAATAAPAGGFGGFGTTSTTAGSAFSFSAPTNTGTTGLFGGTQNK	_(Acetyl (Protein N-term))AFNFGAPS(OGlcNAc_NL_Std)GT(OGlcNAc_NL_Std)S(OGlcNAc_NL_Std)GTAAATAAPAGGFGGFGTTSTTAGSAFSFSAPTNTGTTGLFGGTQNK_	AFNFGAPS(0.266)GT(0.221)S(0.266)GT(0.221)AAAT(0.222)AAPAGGFGGFGT(0.223)T(0.223)S(0.268)T(0.223)T(0.223)AGS(0.268)AFS(0.268)FS(0.085)APT(0.006)NT(0.005)GT(0.005)T(0.005)GLFGGT(0.004)QNK		S	Acetyl (Protein N-term),3 OGlcNAc_NL_Std	NaN	0	0	71453	89685	183150	0	FTMS				Nucleoporin p54		Gly-rich;Thr-rich												9 X 2 AA repeats of F-G						In isoform 2.
Q7Z3B4	32	Q7Z3B4	Nucleoporin p54	NUP54	32	0.268005	CID	S	AFNFGAPSGTSGTAAATAAPAGGFGGFGTTSTTAGSAFSFSAPTNTGTTGLFGGTQNK	_(Acetyl (Protein N-term))AFNFGAPS(OGlcNAc_NL_Std)GT(OGlcNAc_NL_Std)S(OGlcNAc_NL_Std)GTAAATAAPAGGFGGFGTTSTTAGSAFSFSAPTNTGTTGLFGGTQNK_	AFNFGAPS(0.266)GT(0.221)S(0.266)GT(0.221)AAAT(0.222)AAPAGGFGGFGT(0.223)T(0.223)S(0.268)T(0.223)T(0.223)AGS(0.268)AFS(0.268)FS(0.085)APT(0.006)NT(0.005)GT(0.005)T(0.005)GLFGGT(0.004)QNK		S	Acetyl (Protein N-term),3 OGlcNAc_NL_Std	NaN	0	0	71453	89685	183150	0	FTMS				Nucleoporin p54		Gly-rich;Thr-rich												9 X 2 AA repeats of F-G						In isoform 2.
Q7Z3B4	12	Q7Z3B4	Nucleoporin p54	NUP54	12	0.265832	CID	S	AFNFGAPSGTSGTAAATAAPAGGFGGFGTTSTTAGSAFSFSAPTNTGTTGLFGGTQNK	_(Acetyl (Protein N-term))AFNFGAPS(OGlcNAc_NL_Std)GT(OGlcNAc_NL_Std)S(OGlcNAc_NL_Std)GTAAATAAPAGGFGGFGTTSTTAGSAFSFSAPTNTGTTGLFGGTQNK_	AFNFGAPS(0.266)GT(0.221)S(0.266)GT(0.221)AAAT(0.222)AAPAGGFGGFGT(0.223)T(0.223)S(0.268)T(0.223)T(0.223)AGS(0.268)AFS(0.268)FS(0.085)APT(0.006)NT(0.005)GT(0.005)T(0.005)GLFGGT(0.004)QNK		S	Acetyl (Protein N-term),3 OGlcNAc_NL_Std	NaN	0	0	71453	89685	183150	0	FTMS				Nucleoporin p54		Gly-rich												9 X 2 AA repeats of F-G						In isoform 2.
Q7Z3B4	9	Q7Z3B4	Nucleoporin p54	NUP54	9	0.26553	CID	S	AFNFGAPSGTSGTAAATAAPAGGFGGFGTTSTTAGSAFSFSAPTNTGTTGLFGGTQNK	_(Acetyl (Protein N-term))AFNFGAPS(OGlcNAc_NL_Std)GT(OGlcNAc_NL_Std)S(OGlcNAc_NL_Std)GTAAATAAPAGGFGGFGTTSTTAGSAFSFSAPTNTGTTGLFGGTQNK_	AFNFGAPS(0.266)GT(0.221)S(0.266)GT(0.221)AAAT(0.222)AAPAGGFGGFGT(0.223)T(0.223)S(0.268)T(0.223)T(0.223)AGS(0.268)AFS(0.268)FS(0.085)APT(0.006)NT(0.005)GT(0.005)T(0.005)GLFGGT(0.004)QNK		S	Acetyl (Protein N-term),3 OGlcNAc_NL_Std	NaN	0	0	71453	89685	183150	0	FTMS				Nucleoporin p54		Gly-rich												9 X 2 AA repeats of F-G						In isoform 2.
P37198	9	P37198	Nuclear pore glycoprotein p62	NUP62	9	0.886805	CID	T	SGFNFGGTGAPTGGFTFGTAK	_(Acetyl (Protein N-term))SGFNFGGT(OGlcNAc_NL_Std)GAPTGGFTFGTAK_	S(0.072)GFNFGGT(0.887)GAPT(0.014)GGFT(0.014)FGT(0.014)AK	1	T	Acetyl (Protein N-term),OGlcNAc_NL_Std	NaN	0	0	456270	407840	858950	0	FTMS				Nuclear pore glycoprotein p62		Thr-rich												15 X 9 AA approximate repeats	1
P37198	17	P37198	Nuclear pore glycoprotein p62	NUP62	17	1	ETD	T	SGFNFGGTGAPTGGFTFGTAK	_(Acetyl (Protein N-term))SGFNFGGTGAPTGGFT(OGlcNAc_NL_Std)FGTAK_	SGFNFGGTGAPTGGFT(1)FGTAK	1	T	Acetyl (Protein N-term),OGlcNAc_NL_Std	NaN	0	0	0	0	0	0	ITMS				Nuclear pore glycoprotein p62		Thr-rich												15 X 9 AA approximate repeats	2
P37198	2	P37198	Nuclear pore glycoprotein p62	NUP62	2	0.56249	CID	S	SGFNFGGTGAPTGGFTFGTAK	_(Acetyl (Protein N-term))S(OGlcNAc_NL_Std)GFNFGGTGAPTGGFTFGTAK_	S(0.562)GFNFGGT(0.174)GAPT(0.088)GGFT(0.088)FGT(0.088)AK	1	S	Acetyl (Protein N-term),OGlcNAc_NL_Std	5.30788	206280	38863	42935	46582	97115	0	FTMS	+	HTP		Nuclear pore glycoprotein p62									N-acetylserine					15 X 9 AA approximate repeats	1
P52948	245	P52948	Nuclear pore complex protein Nup98-Nup96;Nuclear pore complex protein Nup98;Nuclear pore complex protein Nup96	NUP98	245	0.380793	CID	T	KGPQNQVGAGTTTGLFGSSPATSSATGLFSSSTTNSGFAYGQNK	_KGPQNQVGAGTTTGLFGSSPATSSATGLFS(OGlcNAc_NL_Std)S(OGlcNAc_NL_Std)S(OGlcNAc_NL_Std)TTNSGFAYGQNK_	KGPQNQVGAGT(0.004)T(0.018)T(0.034)GLFGS(0.157)S(0.157)PAT(0.218)S(0.21)S(0.21)AT(0.302)GLFS(0.383)S(0.367)S(0.367)T(0.381)T(0.184)NS(0.008)GFAYGQNK		T	3 OGlcNAc_NL_Std	NaN	0	0	61015	80076	190670	0	FTMS				Nuclear pore complex protein Nup98		Gly/Thr-rich												FG repeats 2
P52948	225	P52948	Nuclear pore complex protein Nup98-Nup96;Nuclear pore complex protein Nup98;Nuclear pore complex protein Nup96	NUP98	225	0.180297	CID	T	KGPQNQVGAGTTTGLFGSSPATSSATGLFSSSTTNSGFAYGQNK	_KGPQNQVGAGTTT(OGlcNAc_NL_Std)GLFGS(OGlcNAc_NL_Std)SPATSSATGLFSSSTTNSGFAYGQNK_	KGPQNQVGAGT(0.011)T(0.044)T(0.18)GLFGS(0.219)S(0.22)PAT(0.181)S(0.22)S(0.22)AT(0.181)GLFS(0.221)S(0.221)S(0.057)T(0.012)T(0.007)NS(0.008)GFAYGQNK		T	2 OGlcNAc_NL_Std	NaN	0	0	28114	36443	94614	0	FTMS				Nuclear pore complex protein Nup98		Gly/Thr-rich												FG repeats 2
P52948	244	P52948	Nuclear pore complex protein Nup98-Nup96;Nuclear pore complex protein Nup98;Nuclear pore complex protein Nup96	NUP98	244	0.366996	CID	S	KGPQNQVGAGTTTGLFGSSPATSSATGLFSSSTTNSGFAYGQNK	_KGPQNQVGAGTTTGLFGSSPATSSATGLFS(OGlcNAc_NL_Std)S(OGlcNAc_NL_Std)S(OGlcNAc_NL_Std)TTNSGFAYGQNK_	KGPQNQVGAGT(0.004)T(0.018)T(0.034)GLFGS(0.157)S(0.157)PAT(0.218)S(0.21)S(0.21)AT(0.302)GLFS(0.383)S(0.367)S(0.367)T(0.381)T(0.184)NS(0.008)GFAYGQNK		S	3 OGlcNAc_NL_Std	NaN	0	0	61015	80076	190670	0	FTMS				Nuclear pore complex protein Nup98		Gly/Thr-rich												FG repeats 2
O15294	393	O15294	UDP-N-acetylglucosamine--peptide N-acetylglucosaminyltransferase 110 kDa subunit	OGT	393	0.935845	CID	T	ISPTFADAYSNMGNTLK	_IS(OGlcNAc_NL_Std)PT(OGlcNAc_NL_Std)FADAYSNMGNTLK_	IS(0.944)PT(0.936)FADAY(0.004)S(0.086)NMGNT(0.03)LK	2	T	2 OGlcNAc_NL_Std	NaN	0	0	12203	9403	14406	0	FTMS			TPR_12	UDP-N-acetylglucosamine--peptide N-acetylglucosaminyltransferase 110 kDa subunit															TPR 10
O15294	391	O15294	UDP-N-acetylglucosamine--peptide N-acetylglucosaminyltransferase 110 kDa subunit	OGT	391	0.944392	CID	S	ISPTFADAYSNMGNTLK	_IS(OGlcNAc_NL_Std)PT(OGlcNAc_NL_Std)FADAYSNMGNTLK_	IS(0.944)PT(0.936)FADAY(0.004)S(0.086)NMGNT(0.03)LK	2	S	2 OGlcNAc_NL_Std	NaN	0	0	12203	9403	14406	0	FTMS			TPR_11;TPR_12	UDP-N-acetylglucosamine--peptide N-acetylglucosaminyltransferase 110 kDa subunit															TPR 10
Q9Y6V0	2960	Q9Y6V0	Protein piccolo	PCLO	2960	0.499572	CID	T	SCTAQQPATTLPEDR	_SCTAQQPAT(OGlcNAc_NL_Std)TLPEDR_	S(0.001)CTAQQPAT(0.5)T(0.5)LPEDR		T	OGlcNAc_NL_Std	NaN	0	0	21540	23468	30197	0	FTMS				Protein piccolo																				In isoform 3.;In isoform 4.
Q9Y6V0	2961	Q9Y6V0	Protein piccolo	PCLO	2961	0.499572	CID	T	SCTAQQPATTLPEDR	_SCTAQQPAT(OGlcNAc_NL_Std)TLPEDR_	S(0.001)CTAQQPAT(0.5)T(0.5)LPEDR		T	OGlcNAc_NL_Std	NaN	0	0	21540	23468	30197	0	FTMS				Protein piccolo																				In isoform 3.;In isoform 4.
Q9Y6V0	2952	Q9Y6V0	Protein piccolo	PCLO	2952	0.765974	CID	S	SCTAQQPATTLPEDR	_S(OGlcNAc_NL_Std)CTAQQPATTLPEDR_	S(0.766)CT(0.078)AQQPAT(0.078)T(0.078)LPEDR	1	S	OGlcNAc_NL_Std	NaN	0	0	10389	10721	32488	0	FTMS				Protein piccolo																				In isoform 3.;In isoform 4.
Q9NR12	109	Q9NR12	PDZ and LIM domain protein 7	PDLIM7	109	0.496813	CID	S	YTFAPSVSLNK	_YTFAPS(OGlcNAc_NL_Std)VSLNK_	YT(0.006)FAPS(0.497)VS(0.497)LNK		S	OGlcNAc_NL_Std	5.08427	134850	26523	41380	39612	96163	0	FTMS				PDZ and LIM domain protein 7																				In isoform 2.
Q9NR12	111	Q9NR12	PDZ and LIM domain protein 7	PDLIM7	111	0.496813	CID	S	YTFAPSVSLNK	_YTFAPS(OGlcNAc_NL_Std)VSLNK_	YT(0.006)FAPS(0.497)VS(0.497)LNK		S	OGlcNAc_NL_Std	5.08427	134850	26523	41380	39612	96163	0	FTMS	+	HTP		PDZ and LIM domain protein 7																				In isoform 2.
Q9NR12	95	Q9NR12	PDZ and LIM domain protein 7	PDLIM7	95	0.810281	CID	S	ASAPAADPPRYTFAPSVSLNK	_AS(OGlcNAc_NL_Std)APAADPPRYTFAPSVSLNK_	AS(0.81)APAADPPRY(0.003)T(0.028)FAPS(0.08)VS(0.08)LNK	1	S	OGlcNAc_NL_Std	NaN	0	0	42952	43408	91856	0	FTMS	+	HTP		PDZ and LIM domain protein 7																				In isoform 2.
O15018	408	O15018	PDZ domain-containing protein 2;Processed PDZ domain-containing protein 2	PDZD2	408	0.666412	ETD	T	SATGMVQLVVASKENSAEDLLR	_S(OGlcNAc_NL_Std)AT(OGlcNAc_NL_Std)GM(Oxidation (M))VQLVVASKENSAEDLLR_	S(0.666)AT(0.666)GMVQLVVAS(0.667)KENS(0.001)AEDLLR	2	T	Oxidation (M),2 OGlcNAc_NL_Std	NaN	0	0	0	0	0	0	FTMS			PDZ	PDZ domain-containing protein 2					PDZ 2															In isoform 2.
O15018	417	O15018	PDZ domain-containing protein 2;Processed PDZ domain-containing protein 2	PDZD2	417	0.666624	ETD	S	SATGMVQLVVASKENSAEDLLR	_S(OGlcNAc_NL_Std)AT(OGlcNAc_NL_Std)GM(Oxidation (M))VQLVVASKENSAEDLLR_	S(0.666)AT(0.666)GMVQLVVAS(0.667)KENS(0.001)AEDLLR	2	S	Oxidation (M),2 OGlcNAc_NL_Std	NaN	0	0	0	0	0	0	FTMS				PDZ domain-containing protein 2					PDZ 2															In isoform 2.
O15018	406	O15018	PDZ domain-containing protein 2;Processed PDZ domain-containing protein 2	PDZD2	406	0.66639	ETD	S	SATGMVQLVVASKENSAEDLLR	_S(OGlcNAc_NL_Std)AT(OGlcNAc_NL_Std)GM(Oxidation (M))VQLVVASKENSAEDLLR_	S(0.666)AT(0.666)GMVQLVVAS(0.667)KENS(0.001)AEDLLR	2	S	Oxidation (M),2 OGlcNAc_NL_Std	NaN	0	0	0	0	0	0	FTMS			PDZ	PDZ domain-containing protein 2					PDZ 2															In isoform 2.
Q8IZ21	205	Q8IZ21	Phosphatase and actin regulator 4	PHACTR4	205	0.90352	CID	T	FIISTSITTAPAATTAATSLAK	_FIIS(OGlcNAc_NL_Std)T(OGlcNAc_NL_Std)S(OGlcNAc_NL_Std)IT(OGlcNAc_NL_Std)T(OGlcNAc_NL_Std)APAATTAATSLAK_	FIIS(0.885)T(0.899)S(0.894)IT(0.904)T(0.593)APAAT(0.27)T(0.249)AAT(0.164)S(0.143)LAK	3;4;5	T	5 OGlcNAc_NL_Std	NaN	0	0	25161	32958	65405	0	FTMS				Phosphatase and actin regulator 4																				In isoform 4.
Q8IZ21	211	Q8IZ21	Phosphatase and actin regulator 4	PHACTR4	211	0.310767	CID	T	FIISTSITTAPAATTAATSLAK	_FIIS(OGlcNAc_NL_Std)T(OGlcNAc_NL_Std)S(OGlcNAc_NL_Std)IT(OGlcNAc_NL_Std)TAPAAT(OGlcNAc_NL_Std)TAATSLAK_	FIIS(0.853)T(0.866)S(0.863)IT(0.881)T(0.521)APAAT(0.311)T(0.287)AAT(0.222)S(0.197)LAK		T	5 OGlcNAc_NL_Std	NaN	0	0	77278	100520	220570	0	FTMS				Phosphatase and actin regulator 4																				In isoform 4.
Q8IZ21	216	Q8IZ21	Phosphatase and actin regulator 4	PHACTR4	216	0.94711	ETD	S	FIISTSITTAPAATTAATSLAK	_FIIS(OGlcNAc_NL_Std)TSITTAPAATTAATS(OGlcNAc_NL_Std)LAK_	FIIS(0.25)T(0.25)S(0.25)IT(0.25)T(0.001)APAATT(0.002)AAT(0.051)S(0.947)LAK	2	S	2 OGlcNAc_NL_Std	NaN	0	0	0	0	0	0	FTMS	+	CST		Phosphatase and actin regulator 4																				In isoform 4.
Q9H814	55	Q9H814	Phosphorylated adapter RNA export protein	PHAX	55	0.670192	CID	S	AFQNTATACAPVSHYR	_AFQNTATACAPVS(OGlcNAc_NL_Std)HYR_	AFQNT(0.197)AT(0.133)ACAPVS(0.67)HYR	1	S	OGlcNAc_NL_Std	NaN	0	0	4730.1	0	6638.4	0	FTMS				Phosphorylated adapter RNA export protein														Necessary for interaction with CBP80
Q8NDX5	156	Q8NDX5	Polyhomeotic-like protein 3	PHC3	156	0.355116	CID	T	SQASSSTSGSITQQTMLLGSTSPTLTASQAQMYLR	_SQAS(OGlcNAc_NL_Std)S(OGlcNAc_NL_Std)STS(OGlcNAc_NL_Std)GSITQQTMLLGSTSPTLTASQAQMYLR_	S(0.113)QAS(0.346)S(0.347)S(0.347)T(0.354)S(0.348)GS(0.349)IT(0.355)QQT(0.355)MLLGS(0.024)T(0.015)S(0.014)PT(0.011)LT(0.01)AS(0.009)QAQMYLR		T	3 OGlcNAc_NL_Std	NaN	0	0	23740	28712	75419	0	FTMS				Polyhomeotic-like protein 3		Ser-rich																		In isoform 5| isoform 6.
Q8NDX5	153	Q8NDX5	Polyhomeotic-like protein 3	PHC3	153	0.355091	CID	T	SQASSSTSGSITQQTMLLGSTSPTLTASQAQMYLR	_SQAS(OGlcNAc_NL_Std)S(OGlcNAc_NL_Std)STS(OGlcNAc_NL_Std)GSITQQTMLLGSTSPTLTASQAQMYLR_	S(0.113)QAS(0.346)S(0.347)S(0.347)T(0.354)S(0.348)GS(0.349)IT(0.355)QQT(0.355)MLLGS(0.024)T(0.015)S(0.014)PT(0.011)LT(0.01)AS(0.009)QAQMYLR		T	3 OGlcNAc_NL_Std	NaN	0	0	23740	28712	75419	0	FTMS				Polyhomeotic-like protein 3		Ser-rich																		In isoform 5| isoform 6.
Q8NDX5	148	Q8NDX5	Polyhomeotic-like protein 3	PHC3	148	0.354215	CID	T	SQASSSTSGSITQQTMLLGSTSPTLTASQAQMYLR	_SQAS(OGlcNAc_NL_Std)S(OGlcNAc_NL_Std)STS(OGlcNAc_NL_Std)GSITQQTMLLGSTSPTLTASQAQMYLR_	S(0.113)QAS(0.346)S(0.347)S(0.347)T(0.354)S(0.348)GS(0.349)IT(0.355)QQT(0.355)MLLGS(0.024)T(0.015)S(0.014)PT(0.011)LT(0.01)AS(0.009)QAQMYLR		T	3 OGlcNAc_NL_Std	NaN	0	0	23740	28712	75419	0	FTMS				Polyhomeotic-like protein 3		Ser-rich																		In isoform 5| isoform 6.
Q8NDX5	40	Q8NDX5	Polyhomeotic-like protein 3	PHC3	40	0.333333	CID	S	MQQPQISVYSGSDR	_MQQPQIS(OGlcNAc_NL_Std)VYSGSDR_	MQQPQIS(0.333)VYS(0.333)GS(0.333)DR		S	OGlcNAc_NL_Std	NaN	0	0	39622	36449	42728	0	FTMS				Polyhomeotic-like protein 3
Q8NDX5	42	Q8NDX5	Polyhomeotic-like protein 3	PHC3	42	0.333333	CID	S	MQQPQISVYSGSDR	_MQQPQIS(OGlcNAc_NL_Std)VYSGSDR_	MQQPQIS(0.333)VYS(0.333)GS(0.333)DR		S	OGlcNAc_NL_Std	NaN	0	0	39622	36449	42728	0	FTMS				Polyhomeotic-like protein 3
Q8NDX5	151	Q8NDX5	Polyhomeotic-like protein 3	PHC3	151	0.348725	CID	S	SQASSSTSGSITQQTMLLGSTSPTLTASQAQMYLR	_SQAS(OGlcNAc_NL_Std)S(OGlcNAc_NL_Std)STS(OGlcNAc_NL_Std)GSITQQTMLLGSTSPTLTASQAQMYLR_	S(0.113)QAS(0.346)S(0.347)S(0.347)T(0.354)S(0.348)GS(0.349)IT(0.355)QQT(0.355)MLLGS(0.024)T(0.015)S(0.014)PT(0.011)LT(0.01)AS(0.009)QAQMYLR		S	3 OGlcNAc_NL_Std	NaN	0	0	23740	28712	75419	0	FTMS				Polyhomeotic-like protein 3		Ser-rich																		In isoform 5| isoform 6.
Q8NDX5	149	Q8NDX5	Polyhomeotic-like protein 3	PHC3	149	0.348201	CID	S	SQASSSTSGSITQQTMLLGSTSPTLTASQAQMYLR	_SQAS(OGlcNAc_NL_Std)S(OGlcNAc_NL_Std)STS(OGlcNAc_NL_Std)GSITQQTMLLGSTSPTLTASQAQMYLR_	S(0.113)QAS(0.346)S(0.347)S(0.347)T(0.354)S(0.348)GS(0.349)IT(0.355)QQT(0.355)MLLGS(0.024)T(0.015)S(0.014)PT(0.011)LT(0.01)AS(0.009)QAQMYLR		S	3 OGlcNAc_NL_Std	NaN	0	0	23740	28712	75419	0	FTMS				Polyhomeotic-like protein 3		Ser-rich																		In isoform 5| isoform 6.
Q8NDX5	147	Q8NDX5	Polyhomeotic-like protein 3	PHC3	147	0.347428	CID	S	SQASSSTSGSITQQTMLLGSTSPTLTASQAQMYLR	_SQAS(OGlcNAc_NL_Std)S(OGlcNAc_NL_Std)STS(OGlcNAc_NL_Std)GSITQQTMLLGSTSPTLTASQAQMYLR_	S(0.113)QAS(0.346)S(0.347)S(0.347)T(0.354)S(0.348)GS(0.349)IT(0.355)QQT(0.355)MLLGS(0.024)T(0.015)S(0.014)PT(0.011)LT(0.01)AS(0.009)QAQMYLR		S	3 OGlcNAc_NL_Std	NaN	0	0	23740	28712	75419	0	FTMS				Polyhomeotic-like protein 3		Ser-rich																		In isoform 5| isoform 6.
Q8NDX5	146	Q8NDX5	Polyhomeotic-like protein 3	PHC3	146	0.346933	CID	S	SQASSSTSGSITQQTMLLGSTSPTLTASQAQMYLR	_SQAS(OGlcNAc_NL_Std)S(OGlcNAc_NL_Std)STS(OGlcNAc_NL_Std)GSITQQTMLLGSTSPTLTASQAQMYLR_	S(0.113)QAS(0.346)S(0.347)S(0.347)T(0.354)S(0.348)GS(0.349)IT(0.355)QQT(0.355)MLLGS(0.024)T(0.015)S(0.014)PT(0.011)LT(0.01)AS(0.009)QAQMYLR		S	3 OGlcNAc_NL_Std	NaN	0	0	23740	28712	75419	0	FTMS				Polyhomeotic-like protein 3		Ser-rich																		In isoform 5| isoform 6.
Q8NDX5	145	Q8NDX5	Polyhomeotic-like protein 3	PHC3	145	0.350686	CID	S	SQASSSTSGSITQQTMLLGSTSPTLTASQAQMYLR	_SQAS(OGlcNAc_NL_Std)S(OGlcNAc_NL_Std)STS(OGlcNAc_NL_Std)GSITQQTMLLGSTSPTLTASQAQMYLR_	S(0.087)QAS(0.351)S(0.33)S(0.311)T(0.311)S(0.311)GS(0.312)IT(0.312)QQT(0.312)MLLGS(0.099)T(0.098)S(0.092)PT(0.029)LT(0.023)AS(0.023)QAQMYLR		S	3 OGlcNAc_NL_Std	NaN	0	0	28205	32934	63237	0	FTMS				Polyhomeotic-like protein 3		Ser-rich																		In isoform 5| isoform 6.
Q8NDX5	37	Q8NDX5	Polyhomeotic-like protein 3	PHC3	37	0.959907	ETD	S	MQQPQISVYSGSDR	_MQQPQIS(OGlcNAc_NL_Std)VYSGSDR_	MQQPQIS(0.96)VY(0.04)SGSDR	1	S	OGlcNAc_NL_Std	NaN	0	0	0	0	0	0	FTMS	+	CST		Polyhomeotic-like protein 3
Q96BD5	270	Q96BD5	PHD finger protein 21A	PHF21A	270	0.987663	CID	T	FTPTTLPTSQNSIHPVR	_FT(OGlcNAc_NL_Std)PTTLPTS(OGlcNAc_NL_Std)QNSIHPVR_	FT(0.988)PT(0.026)T(0.013)LPT(0.119)S(0.566)QNS(0.288)IHPVR	2	T	2 OGlcNAc_NL_Std	NaN	0	0	83588	91033	161540	0	FTMS				PHD finger protein 21A
Q96BD5	277	Q96BD5	PHD finger protein 21A	PHF21A	277	0.566142	CID	S	FTPTTLPTSQNSIHPVR	_FT(OGlcNAc_NL_Std)PTTLPTS(OGlcNAc_NL_Std)QNSIHPVR_	FT(0.988)PT(0.026)T(0.013)LPT(0.119)S(0.566)QNS(0.288)IHPVR	2	S	2 OGlcNAc_NL_Std	NaN	0	0	83588	91033	161540	0	FTMS	+	CST		PHD finger protein 21A
Q92576	1319	Q92576	PHD finger protein 3	PHF3	1319	0.99999	ETD	T	QVKDMYLIPLGATDK	_QVKDMYLIPLGAT(OGlcNAc_NL_Std)DK_	QVKDMYLIPLGAT(1)DK	1	T	OGlcNAc_NL_Std	NaN	0	0	0	0	0	0	FTMS	+	CST		PHD finger protein 3
Q13492	379	Q13492	Phosphatidylinositol-binding clathrin assembly protein	PICALM	379	0.633932	CID	T	KPHTSLTTAASPVSTSAGGIMTAPAIDIFSTPSSSNSTSK	_KPHTSLTTAASPVSTSAGGIM(Oxidation (M))T(OGlcNAc_NL_Std)APAIDIFS(OGlcNAc_NL_Std)T(OGlcNAc_NL_Std)PSSSNSTS(OGlcNAc_NL_Std)K_	KPHT(0.093)S(0.095)LT(0.104)T(0.109)AAS(0.125)PVS(0.211)T(0.27)S(0.369)AGGIMT(0.483)APAIDIFS(0.662)T(0.634)PS(0.178)S(0.162)S(0.147)NS(0.125)T(0.122)S(0.108)K	4	T	Oxidation (M),4 OGlcNAc_NL_Std	NaN	0	0	200320	247310	433500	0	FTMS	+	CST		Phosphatidylinositol-binding clathrin assembly protein
Q13492	370	Q13492	Phosphatidylinositol-binding clathrin assembly protein	PICALM	370	0.932601	CID	T	KPHTSLTTAASPVSTSAGGIMTAPAIDIFSTPSSSNSTSK	_KPHTSLTTAASPVSTS(OGlcNAc_NL_Std)AGGIMT(OGlcNAc_NL_Std)APAIDIFS(OGlcNAc_NL_Std)TPSSSNSTSK_	KPHT(0.068)S(0.084)LT(0.083)T(0.089)AAS(0.126)PVS(0.188)T(0.199)S(0.268)AGGIMT(0.933)APAIDIFS(0.182)T(0.12)PS(0.14)S(0.13)S(0.122)NS(0.106)T(0.07)S(0.093)K	2;3;4	T	3 OGlcNAc_NL_Std	NaN	0	0	171440	189890	365010	0	FTMS				Phosphatidylinositol-binding clathrin assembly protein
Q13492	378	Q13492	Phosphatidylinositol-binding clathrin assembly protein	PICALM	378	0.662248	CID	S	KPHTSLTTAASPVSTSAGGIMTAPAIDIFSTPSSSNSTSK	_KPHTSLTTAASPVSTSAGGIM(Oxidation (M))T(OGlcNAc_NL_Std)APAIDIFS(OGlcNAc_NL_Std)T(OGlcNAc_NL_Std)PSSSNSTS(OGlcNAc_NL_Std)K_	KPHT(0.093)S(0.095)LT(0.104)T(0.109)AAS(0.125)PVS(0.211)T(0.27)S(0.369)AGGIMT(0.483)APAIDIFS(0.662)T(0.634)PS(0.178)S(0.162)S(0.147)NS(0.125)T(0.122)S(0.108)K	4	S	Oxidation (M),4 OGlcNAc_NL_Std	NaN	0	0	200320	247310	433500	0	FTMS				Phosphatidylinositol-binding clathrin assembly protein
Q13492	381	Q13492	Phosphatidylinositol-binding clathrin assembly protein	PICALM	381	0.178257	CID	S	KPHTSLTTAASPVSTSAGGIMTAPAIDIFSTPSSSNSTSK	_KPHTSLTTAASPVSTSAGGIM(Oxidation (M))T(OGlcNAc_NL_Std)APAIDIFS(OGlcNAc_NL_Std)T(OGlcNAc_NL_Std)PSSSNSTS(OGlcNAc_NL_Std)K_	KPHT(0.093)S(0.095)LT(0.104)T(0.109)AAS(0.125)PVS(0.211)T(0.27)S(0.369)AGGIMT(0.483)APAIDIFS(0.662)T(0.634)PS(0.178)S(0.162)S(0.147)NS(0.125)T(0.122)S(0.108)K		S	Oxidation (M),4 OGlcNAc_NL_Std	NaN	0	0	200320	247310	433500	0	FTMS	+	HTP		Phosphatidylinositol-binding clathrin assembly protein
Q13492	362	Q13492	Phosphatidylinositol-binding clathrin assembly protein	PICALM	362	0.60522	CID	S	KPHTSLTTAASPVSTSAGGIMTAPAIDIFSTPSSSNSTSK	_KPHTSLTTAASPVS(OGlcNAc_NL_Std)T(OGlcNAc_NL_Std)SAGGIM(Oxidation (M))T(OGlcNAc_NL_Std)APAIDIFSTPSSSNSTSK_	KPHT(0.056)S(0.063)LT(0.063)T(0.067)AAS(0.084)PVS(0.605)T(0.615)S(0.607)AGGIMT(0.604)APAIDIFS(0.041)T(0.033)PS(0.033)S(0.031)S(0.029)NS(0.026)T(0.021)S(0.023)K	3;4	S	Oxidation (M),3 OGlcNAc_NL_Std	NaN	0	0	23534	32391	64220	0	FTMS				Phosphatidylinositol-binding clathrin assembly protein
Q13492	383	Q13492	Phosphatidylinositol-binding clathrin assembly protein	PICALM	383	0.175402	CID	S	KPHTSLTTAASPVSTSAGGIMTAPAIDIFSTPSSSNSTSK	_KPHTSLTTAASPVSTSAGGIM(Oxidation (M))T(OGlcNAc_NL_Std)APAIDIFSTPSSS(OGlcNAc_NL_Std)NSTSK_	KPHT(0.046)S(0.061)LT(0.06)T(0.065)AAS(0.101)PVS(0.135)T(0.131)S(0.203)AGGIMT(0.28)APAIDIFS(0.132)T(0.069)PS(0.103)S(0.096)S(0.175)NS(0.145)T(0.078)S(0.121)K		S	Oxidation (M),2 OGlcNAc_NL_Std	NaN	0	0	34934	43731	102900	0	FTMS				Phosphatidylinositol-binding clathrin assembly protein																	In dbSNP:rs12222608.
Q9Y446	207	Q9Y446	Plakophilin-3	PKP3	207	0.342719	CID	T	YSLVSEQLEPAATSTYR	_YSLVSEQLEPAAT(OGlcNAc_NL_Std)STYR_	Y(0.001)S(0.007)LVS(0.009)EQLEPAAT(0.343)S(0.297)T(0.343)YR		T	OGlcNAc_NL_Std	NaN	0	0	5335.9	4323.9	4979.4	0	FTMS	+	CST		Plakophilin-3
Q9Y446	209	Q9Y446	Plakophilin-3	PKP3	209	0.342719	CID	T	YSLVSEQLEPAATSTYR	_YSLVSEQLEPAAT(OGlcNAc_NL_Std)STYR_	Y(0.001)S(0.007)LVS(0.009)EQLEPAAT(0.343)S(0.297)T(0.343)YR		T	OGlcNAc_NL_Std	NaN	0	0	5335.9	4323.9	4979.4	0	FTMS	+	CST;HTP		Plakophilin-3
Q9Y446	208	Q9Y446	Plakophilin-3	PKP3	208	0.746255	CID	S	YSLVSEQLEPAATSTYR	_YSLVSEQLEPAATS(OGlcNAc_NL_Std)TYR_	YSLVS(0.007)EQLEPAAT(0.123)S(0.746)T(0.123)YR	1	S	OGlcNAc_NL_Std	NaN	0	0	7531.1	7909.1	7566.6	0	FTMS	+	CST		Plakophilin-3
Q7Z3K3	289	Q7Z3K3	Pogo transposable element with ZNF domain	POGZ	289	0.913337	CID	S	LAPSFPSPPAVSIASFVTVK	_LAPS(OGlcNAc_NL_Std)FPS(OGlcNAc_NL_Std)PPAVSIASFVTVK_	LAPS(0.913)FPS(0.417)PPAVS(0.112)IAS(0.313)FVT(0.245)VK	2	S	2 OGlcNAc_NL_Std	NaN	0	0	26257	25356	34452	0	FTMS				Pogo transposable element with ZNF domain																				In isoform 6| isoform 7.
Q7Z3K3	292	Q7Z3K3	Pogo transposable element with ZNF domain	POGZ	292	0.416874	CID	S	LAPSFPSPPAVSIASFVTVK	_LAPS(OGlcNAc_NL_Std)FPS(OGlcNAc_NL_Std)PPAVSIASFVTVK_	LAPS(0.913)FPS(0.417)PPAVS(0.112)IAS(0.313)FVT(0.245)VK		S	2 OGlcNAc_NL_Std	NaN	0	0	26257	25356	34452	0	FTMS	+	HTP		Pogo transposable element with ZNF domain																				In isoform 6| isoform 7.
Q7Z3K3	297	Q7Z3K3	Pogo transposable element with ZNF domain	POGZ	297	0.999002	ETD	S	LAPSFPSPPAVSIASFVTVK	_LAPS(OGlcNAc_NL_Std)FPSPPAVS(OGlcNAc_NL_Std)IASFVTVK_	LAPS(0.589)FPS(0.412)PPAVS(0.999)IASFVTVK	2	S	2 OGlcNAc_NL_Std	NaN	0	0	0	0	0	0	FTMS				Pogo transposable element with ZNF domain
P28069	282	P28069	Pituitary-specific positive transcription factor 1	POU1F1	282	0.441978	CID	S	TSLNQSLFSISK	_TSLNQSLFS(OGlcNAc_NL_Std)ISK_	T(0.009)S(0.053)LNQS(0.053)LFS(0.442)IS(0.442)K		S	OGlcNAc_NL_Std	6.23209	39418	6325	10918	7762.3	15846	0	FTMS				Pituitary-specific positive transcription factor 1
P28069	284	P28069	Pituitary-specific positive transcription factor 1	POU1F1	284	0.441978	CID	S	TSLNQSLFSISK	_TSLNQSLFS(OGlcNAc_NL_Std)ISK_	T(0.009)S(0.053)LNQS(0.053)LFS(0.442)IS(0.442)K		S	OGlcNAc_NL_Std	6.23209	39418	6325	10918	7762.3	15846	0	FTMS				Pituitary-specific positive transcription factor 1
O14974	786	O14974	Protein phosphatase 1 regulatory subunit 12A	PPP1R12A	786	0.176422	CID	T	YRPVSTSSSTTPSSSLSTMSSSLYASSQLNRPNSLVGITSAYSR	_YRPVSTSSSTTPS(OGlcNAc_NL_Std)S(OGlcNAc_NL_Std)SLSTM(Oxidation (M))SSSLYASSQLNRPNSLVGITSAYSR_	Y(0.012)RPVS(0.1)T(0.086)S(0.102)S(0.102)S(0.103)T(0.088)T(0.089)PS(0.186)S(0.186)S(0.186)LS(0.187)T(0.176)MS(0.075)S(0.063)S(0.062)LY(0.012)AS(0.04)S(0.039)QLNRPNS(0.032)LVGIT(0.022)S(0.027)AYS(0.025)R		T	Oxidation (M),2 OGlcNAc_NL_Std	NaN	0	0	21076	23647	40186	0	FTMS				Protein phosphatase 1 regulatory subunit 12A		Ser-rich												Interaction with ROCK2
O14974	785	O14974	Protein phosphatase 1 regulatory subunit 12A	PPP1R12A	785	0.187433	CID	S	YRPVSTSSSTTPSSSLSTMSSSLYASSQLNRPNSLVGITSAYSR	_YRPVSTSSSTTPS(OGlcNAc_NL_Std)S(OGlcNAc_NL_Std)SLSTM(Oxidation (M))SSSLYASSQLNRPNSLVGITSAYSR_	Y(0.012)RPVS(0.1)T(0.086)S(0.102)S(0.102)S(0.103)T(0.088)T(0.089)PS(0.186)S(0.186)S(0.186)LS(0.187)T(0.176)MS(0.075)S(0.063)S(0.062)LY(0.012)AS(0.04)S(0.039)QLNRPNS(0.032)LVGIT(0.022)S(0.027)AYS(0.025)R		S	Oxidation (M),2 OGlcNAc_NL_Std	NaN	0	0	21076	23647	40186	0	FTMS				Protein phosphatase 1 regulatory subunit 12A		Ser-rich												Interaction with ROCK2
O14974	783	O14974	Protein phosphatase 1 regulatory subunit 12A	PPP1R12A	783	0.186491	CID	S	YRPVSTSSSTTPSSSLSTMSSSLYASSQLNRPNSLVGITSAYSR	_YRPVSTSSSTTPS(OGlcNAc_NL_Std)S(OGlcNAc_NL_Std)SLSTM(Oxidation (M))SSSLYASSQLNRPNSLVGITSAYSR_	Y(0.012)RPVS(0.1)T(0.086)S(0.102)S(0.102)S(0.103)T(0.088)T(0.089)PS(0.186)S(0.186)S(0.186)LS(0.187)T(0.176)MS(0.075)S(0.063)S(0.062)LY(0.012)AS(0.04)S(0.039)QLNRPNS(0.032)LVGIT(0.022)S(0.027)AYS(0.025)R		S	Oxidation (M),2 OGlcNAc_NL_Std	NaN	0	0	21076	23647	40186	0	FTMS				Protein phosphatase 1 regulatory subunit 12A		Ser-rich												Interaction with ROCK2		(in Ref. 2| AAQ88438)
O14974	782	O14974	Protein phosphatase 1 regulatory subunit 12A	PPP1R12A	782	0.186043	CID	S	YRPVSTSSSTTPSSSLSTMSSSLYASSQLNRPNSLVGITSAYSR	_YRPVSTSSSTTPS(OGlcNAc_NL_Std)S(OGlcNAc_NL_Std)SLSTM(Oxidation (M))SSSLYASSQLNRPNSLVGITSAYSR_	Y(0.012)RPVS(0.1)T(0.086)S(0.102)S(0.102)S(0.103)T(0.088)T(0.089)PS(0.186)S(0.186)S(0.186)LS(0.187)T(0.176)MS(0.075)S(0.063)S(0.062)LY(0.012)AS(0.04)S(0.039)QLNRPNS(0.032)LVGIT(0.022)S(0.027)AYS(0.025)R		S	Oxidation (M),2 OGlcNAc_NL_Std	NaN	0	0	21076	23647	40186	0	FTMS				Protein phosphatase 1 regulatory subunit 12A		Ser-rich												Interaction with ROCK2
O14974	781	O14974	Protein phosphatase 1 regulatory subunit 12A	PPP1R12A	781	0.185611	CID	S	YRPVSTSSSTTPSSSLSTMSSSLYASSQLNRPNSLVGITSAYSR	_YRPVSTSSSTTPS(OGlcNAc_NL_Std)S(OGlcNAc_NL_Std)SLSTM(Oxidation (M))SSSLYASSQLNRPNSLVGITSAYSR_	Y(0.012)RPVS(0.1)T(0.086)S(0.102)S(0.102)S(0.103)T(0.088)T(0.089)PS(0.186)S(0.186)S(0.186)LS(0.187)T(0.176)MS(0.075)S(0.063)S(0.062)LY(0.012)AS(0.04)S(0.039)QLNRPNS(0.032)LVGIT(0.022)S(0.027)AYS(0.025)R		S	Oxidation (M),2 OGlcNAc_NL_Std	NaN	0	0	21076	23647	40186	0	FTMS	+	CST		Protein phosphatase 1 regulatory subunit 12A		Ser-rich												Interaction with ROCK2
Q8WUF5	209	Q8WUF5	RelA-associated inhibitor	PPP1R13L	209	0.940945	ETD	T	GPSPRPPATAYDAPASAFGSSLLGSGGSAFAPPLR	_GPSPRPPAT(OGlcNAc_NL_Std)AYDAPASAFGSSLLGSGGSAFAPPLR_	GPS(0.056)PRPPAT(0.941)AY(0.004)DAPASAFGSSLLGSGGSAFAPPLR	1	T	OGlcNAc_NL_Std	NaN	0	0	0	0	0	0	FTMS	+	CST		RelA-associated inhibitor		Pro-rich
Q8WUF5	220	Q8WUF5	RelA-associated inhibitor	PPP1R13L	220	0.604973	CID	S	GPSPRPPATAYDAPASAFGSSLLGSGGSAFAPPLR	_GPSPRPPATAYDAPASAFGS(OGlcNAc_NL_Std)SLLGSGGSAFAPPLR_	GPS(0.017)PRPPAT(0.019)AYDAPAS(0.15)AFGS(0.605)S(0.15)LLGS(0.03)GGS(0.03)AFAPPLR	1	S	OGlcNAc_NL_Std	NaN	0	0	78577	75177	134800	0	FTMS				RelA-associated inhibitor		Pro-rich
Q96BP3	79	Q96BP3	Peptidylprolyl isomerase domain and WD repeat-containing protein 1	PPWD1	79	0.499851	CID	S	VYLDNLPSASMYER	_VYLDNLPS(OGlcNAc_NL_Std)ASMYER_	VYLDNLPS(0.5)AS(0.5)MYER		S	OGlcNAc_NL_Std	NaN	0	0	7650.3	8979.4	10907	0	FTMS				Peptidylprolyl isomerase domain and WD repeat-containing protein 1																				In isoform 2.
Q96BP3	81	Q96BP3	Peptidylprolyl isomerase domain and WD repeat-containing protein 1	PPWD1	81	0.499851	CID	S	VYLDNLPSASMYER	_VYLDNLPS(OGlcNAc_NL_Std)ASMYER_	VYLDNLPS(0.5)AS(0.5)MYER		S	OGlcNAc_NL_Std	NaN	0	0	7650.3	8979.4	10907	0	FTMS				Peptidylprolyl isomerase domain and WD repeat-containing protein 1															WD 1					In isoform 2.
Q9NR22	386	Q9NR22	Protein arginine N-methyltransferase 8	PRMT8	386	0.780371	ETD	S	GQLCETSVSNDYKMR	_GQLCET(Phospho (STY))S(OGlcNAc_NL_Std)VS(Phospho (STY))NDY(OGlcNAc_NL_Std)KMR_	GQLCET(0.045)S(0.78)VS(0.192)NDY(0.983)KMR	2	S	2 Phospho (STY),2 OGlcNAc_NL_Std	NaN	0	0	0	0	0	0	ITMS				Protein arginine N-methyltransferase 8					SAM-dependent MTase PRMT-type
Q86XN7	354	Q86XN7	Proline and serine-rich protein 1	PROSER1	354	0.413303	CID	T	TPSLPTAPVTSIHSTTTTPVPSIFSGLVSLPGPSATPTAATPTPGPTPR	_T(OGlcNAc_NL_Std)PSLPTAPVTSIHSTTTTPVPS(OGlcNAc_NL_Std)IFS(OGlcNAc_NL_Std)GLVS(OGlcNAc_NL_Std)LPGPSATPTAATPTPGPT(OGlcNAc_NL_Std)PR_	T(0.083)PS(0.091)LPT(0.428)APVT(0.41)S(0.412)IHS(0.413)T(0.413)T(0.413)T(0.411)T(0.411)PVPS(0.424)IFS(0.423)GLVS(0.421)LPGPS(0.054)AT(0.045)PT(0.042)AAT(0.038)PT(0.036)PGPT(0.032)PR		T	5 OGlcNAc_NL_Std	NaN	0	0	24240	36013	55488	0	FTMS				Proline and serine-rich protein 1		Pro-rich
Q86XN7	353	Q86XN7	Proline and serine-rich protein 1	PROSER1	353	0.41311	CID	T	TPSLPTAPVTSIHSTTTTPVPSIFSGLVSLPGPSATPTAATPTPGPTPR	_T(OGlcNAc_NL_Std)PSLPTAPVTSIHSTTTTPVPS(OGlcNAc_NL_Std)IFS(OGlcNAc_NL_Std)GLVS(OGlcNAc_NL_Std)LPGPSATPTAATPTPGPT(OGlcNAc_NL_Std)PR_	T(0.083)PS(0.091)LPT(0.428)APVT(0.41)S(0.412)IHS(0.413)T(0.413)T(0.413)T(0.411)T(0.411)PVPS(0.424)IFS(0.423)GLVS(0.421)LPGPS(0.054)AT(0.045)PT(0.042)AAT(0.038)PT(0.036)PGPT(0.032)PR		T	5 OGlcNAc_NL_Std	NaN	0	0	24240	36013	55488	0	FTMS				Proline and serine-rich protein 1		Pro-rich
Q86XN7	348	Q86XN7	Proline and serine-rich protein 1	PROSER1	348	0.410339	CID	T	TPSLPTAPVTSIHSTTTTPVPSIFSGLVSLPGPSATPTAATPTPGPTPR	_T(OGlcNAc_NL_Std)PSLPTAPVTSIHSTTTTPVPS(OGlcNAc_NL_Std)IFS(OGlcNAc_NL_Std)GLVS(OGlcNAc_NL_Std)LPGPSATPTAATPTPGPT(OGlcNAc_NL_Std)PR_	T(0.083)PS(0.091)LPT(0.428)APVT(0.41)S(0.412)IHS(0.413)T(0.413)T(0.413)T(0.411)T(0.411)PVPS(0.424)IFS(0.423)GLVS(0.421)LPGPS(0.054)AT(0.045)PT(0.042)AAT(0.038)PT(0.036)PGPT(0.032)PR		T	5 OGlcNAc_NL_Std	NaN	0	0	24240	36013	55488	0	FTMS				Proline and serine-rich protein 1		Pro-rich
Q86XN7	356	Q86XN7	Proline and serine-rich protein 1	PROSER1	356	0.478052	CID	T	TPSLPTAPVTSIHSTTTTPVPSIFSGLVSLPGPSATPTAATPTPGPTPR	_T(OGlcNAc_NL_Std)PSLPTAPVTSIHSTTTTPVPS(OGlcNAc_NL_Std)IFS(OGlcNAc_NL_Std)GLVS(OGlcNAc_NL_Std)LPGPSATPTAATPTPGPT(OGlcNAc_NL_Std)PR_	T(0.069)PS(0.076)LPT(0.215)APVT(0.387)S(0.386)IHS(0.39)T(0.395)T(0.462)T(0.478)T(0.478)PVPS(0.501)IFS(0.5)GLVS(0.306)LPGPS(0.058)AT(0.048)PT(0.044)AAT(0.076)PT(0.07)PGPT(0.058)PR		T	5 OGlcNAc_NL_Std	NaN	0	0	65159	80279	154600	0	FTMS				Proline and serine-rich protein 1		Pro-rich
Q86XN7	355	Q86XN7	Proline and serine-rich protein 1	PROSER1	355	0.47795	CID	T	TPSLPTAPVTSIHSTTTTPVPSIFSGLVSLPGPSATPTAATPTPGPTPR	_T(OGlcNAc_NL_Std)PSLPTAPVTSIHSTTTTPVPS(OGlcNAc_NL_Std)IFS(OGlcNAc_NL_Std)GLVS(OGlcNAc_NL_Std)LPGPSATPTAATPTPGPT(OGlcNAc_NL_Std)PR_	T(0.069)PS(0.076)LPT(0.215)APVT(0.387)S(0.386)IHS(0.39)T(0.395)T(0.462)T(0.478)T(0.478)PVPS(0.501)IFS(0.5)GLVS(0.306)LPGPS(0.058)AT(0.048)PT(0.044)AAT(0.076)PT(0.07)PGPT(0.058)PR		T	5 OGlcNAc_NL_Std	NaN	0	0	65159	80279	154600	0	FTMS				Proline and serine-rich protein 1		Pro-rich
Q86XN7	597	Q86XN7	Proline and serine-rich protein 1	PROSER1	597	0.530549	CID	T	GPHPGTSDLHISSTPAATTLPVMIK	_GPHPGTSDLHISS(OGlcNAc_NL_Std)T(OGlcNAc_NL_Std)PAATTLPVMIK_	GPHPGT(0.059)S(0.113)DLHIS(0.368)S(0.648)T(0.531)PAAT(0.142)T(0.14)LPVMIK	2	T	2 OGlcNAc_NL_Std	NaN	0	0	10282	8362.7	30422	0	FTMS				Proline and serine-rich protein 1		Ser-rich
Q86XN7	344	Q86XN7	Proline and serine-rich protein 1	PROSER1	344	0.427636	CID	T	TPSLPTAPVTSIHSTTTTPVPSIFSGLVSLPGPSATPTAATPTPGPTPR	_T(OGlcNAc_NL_Std)PSLPTAPVTSIHSTTTTPVPS(OGlcNAc_NL_Std)IFS(OGlcNAc_NL_Std)GLVS(OGlcNAc_NL_Std)LPGPSATPTAATPTPGPT(OGlcNAc_NL_Std)PR_	T(0.083)PS(0.091)LPT(0.428)APVT(0.41)S(0.412)IHS(0.413)T(0.413)T(0.413)T(0.411)T(0.411)PVPS(0.424)IFS(0.423)GLVS(0.421)LPGPS(0.054)AT(0.045)PT(0.042)AAT(0.038)PT(0.036)PGPT(0.032)PR		T	5 OGlcNAc_NL_Std	NaN	0	0	24240	36013	55488	0	FTMS				Proline and serine-rich protein 1		Pro-rich
Q86XN7	601	Q86XN7	Proline and serine-rich protein 1	PROSER1	601	0.499998	ETD	T	GPHPGTSDLHISSTPAATTLPVMIK	_GPHPGTSDLHISSTPAAT(OGlcNAc_NL_Std)TLPVM(Oxidation (M))IK_	GPHPGTSDLHISSTPAAT(0.5)T(0.5)LPVMIK	1	T	Oxidation (M),OGlcNAc_NL_Std	NaN	0	0	0	0	0	0	FTMS				Proline and serine-rich protein 1		Ser-rich
Q86XN7	632	Q86XN7	Proline and serine-rich protein 1	PROSER1	632	0.33333	ETD	T	GPSHSGNPSHGTLGLSGTLGR	_GPSHS(OGlcNAc_NL_Std)GNPSHGTLGLSGTLGR_	GPSHS(0.333)GNPS(0.333)HGT(0.333)LGLSGTLGR		T	OGlcNAc_NL_Std	NaN	0	0	0	0	0	0	FTMS				Proline and serine-rich protein 1		Ser-rich
Q86XN7	589	Q86XN7	Proline and serine-rich protein 1	PROSER1	589	0.633071	ETD	T	GPHPGTSDLHISSTPAATTLPVMIK	_GPHPGT(OGlcNAc_NL_Std)SDLHISSTPAATT(OGlcNAc_NL_Std)LPVM(Oxidation (M))IK_	GPHPGT(0.633)S(0.214)DLHIS(0.054)S(0.054)T(0.054)PAAT(0.268)T(0.723)LPVMIK	2	T	Oxidation (M),2 OGlcNAc_NL_Std	NaN	0	0	0	0	0	0	FTMS				Proline and serine-rich protein 1		Ser-rich
Q86XN7	602	Q86XN7	Proline and serine-rich protein 1	PROSER1	602	0.999826	ETD	T	GPHPGTSDLHISSTPAATTLPVMIK	_GPHPGTSDLHIS(OGlcNAc_NL_Std)STPAATT(OGlcNAc_NL_Std)LPVMIK_	GPHPGTSDLHIS(0.487)S(0.487)T(0.026)PAATT(1)LPVMIK	1;2	T	2 OGlcNAc_NL_Std	NaN	0	0	0	0	0	0	FTMS				Proline and serine-rich protein 1		Ser-rich
Q86XN7	352	Q86XN7	Proline and serine-rich protein 1	PROSER1	352	0.413448	CID	S	TPSLPTAPVTSIHSTTTTPVPSIFSGLVSLPGPSATPTAATPTPGPTPR	_T(OGlcNAc_NL_Std)PSLPTAPVTSIHSTTTTPVPS(OGlcNAc_NL_Std)IFS(OGlcNAc_NL_Std)GLVS(OGlcNAc_NL_Std)LPGPSATPTAATPTPGPT(OGlcNAc_NL_Std)PR_	T(0.083)PS(0.091)LPT(0.428)APVT(0.41)S(0.412)IHS(0.413)T(0.413)T(0.413)T(0.411)T(0.411)PVPS(0.424)IFS(0.423)GLVS(0.421)LPGPS(0.054)AT(0.045)PT(0.042)AAT(0.038)PT(0.036)PGPT(0.032)PR		S	5 OGlcNAc_NL_Std	NaN	0	0	24240	36013	55488	0	FTMS				Proline and serine-rich protein 1		Pro-rich
Q86XN7	349	Q86XN7	Proline and serine-rich protein 1	PROSER1	349	0.41182	CID	S	TPSLPTAPVTSIHSTTTTPVPSIFSGLVSLPGPSATPTAATPTPGPTPR	_T(OGlcNAc_NL_Std)PSLPTAPVTSIHSTTTTPVPS(OGlcNAc_NL_Std)IFS(OGlcNAc_NL_Std)GLVS(OGlcNAc_NL_Std)LPGPSATPTAATPTPGPT(OGlcNAc_NL_Std)PR_	T(0.083)PS(0.091)LPT(0.428)APVT(0.41)S(0.412)IHS(0.413)T(0.413)T(0.413)T(0.411)T(0.411)PVPS(0.424)IFS(0.423)GLVS(0.421)LPGPS(0.054)AT(0.045)PT(0.042)AAT(0.038)PT(0.036)PGPT(0.032)PR		S	5 OGlcNAc_NL_Std	NaN	0	0	24240	36013	55488	0	FTMS				Proline and serine-rich protein 1		Pro-rich
Q86XN7	363	Q86XN7	Proline and serine-rich protein 1	PROSER1	363	0.640303	CID	S	TPSLPTAPVTSIHSTTTTPVPSIFSGLVSLPGPSATPTAATPTPGPTPR	_TPSLPTAPVTSIHSTTTTPVPS(OGlcNAc_NL_Std)IFS(OGlcNAc_NL_Std)GLVS(OGlcNAc_NL_Std)LPGPSATPTAATPTPGPTPR_	T(0.015)PS(0.017)LPT(0.026)APVT(0.044)S(0.046)IHS(0.065)T(0.065)T(0.072)T(0.362)T(0.366)PVPS(0.64)IFS(0.64)GLVS(0.377)LPGPS(0.039)AT(0.028)PT(0.024)AAT(0.1)PT(0.041)PGPT(0.032)PR	3;5	S	3 OGlcNAc_NL_Std	NaN	0	0	77136	91411	159270	0	FTMS				Proline and serine-rich protein 1		Pro-rich
Q86XN7	360	Q86XN7	Proline and serine-rich protein 1	PROSER1	360	0.639736	CID	S	TPSLPTAPVTSIHSTTTTPVPSIFSGLVSLPGPSATPTAATPTPGPTPR	_TPSLPTAPVTSIHSTTTTPVPS(OGlcNAc_NL_Std)IFS(OGlcNAc_NL_Std)GLVS(OGlcNAc_NL_Std)LPGPSATPTAATPTPGPTPR_	T(0.015)PS(0.017)LPT(0.026)APVT(0.044)S(0.046)IHS(0.065)T(0.065)T(0.072)T(0.362)T(0.366)PVPS(0.64)IFS(0.64)GLVS(0.377)LPGPS(0.039)AT(0.028)PT(0.024)AAT(0.1)PT(0.041)PGPT(0.032)PR	3;5	S	3 OGlcNAc_NL_Std	NaN	0	0	77136	91411	159270	0	FTMS				Proline and serine-rich protein 1		Pro-rich
Q86XN7	596	Q86XN7	Proline and serine-rich protein 1	PROSER1	596	0.674676	CID	S	GPHPGTSDLHISSTPAATTLPVMIK	_GPHPGTSDLHISS(OGlcNAc_NL_Std)TPAATTLPVM(Oxidation (M))IK_	GPHPGT(0.002)S(0.03)DLHIS(0.228)S(0.675)T(0.036)PAAT(0.015)T(0.015)LPVMIK	1;2	S	Oxidation (M),OGlcNAc_NL_Std	6.68399	21217	3174.3	2922	7729.3	23869	0	FTMS				Proline and serine-rich protein 1		Ser-rich
Q86XN7	367	Q86XN7	Proline and serine-rich protein 1	PROSER1	367	0.999577	ETD	S	TPSLPTAPVTSIHSTTTTPVPSIFSGLVSLPGPSATPTAATPTPGPTPR	_TPSLPTAPVT(OGlcNAc_NL_Std)SIHSTT(OGlcNAc_NL_Std)TTPVPSIFSGLVS(OGlcNAc_NL_Std)LPGPSATPTAATPTPGPTPR_	T(0.009)PS(0.009)LPT(0.007)APVT(0.219)S(0.219)IHS(0.219)T(0.219)T(0.219)T(0.219)T(0.219)PVPS(0.219)IFS(0.219)GLVS(1)LPGPSATPTAATPTPGPTPR	3	S	3 OGlcNAc_NL_Std	NaN	0	0	0	0	0	0	FTMS				Proline and serine-rich protein 1		Pro-rich
Q86XN7	625	Q86XN7	Proline and serine-rich protein 1	PROSER1	625	0.33333	ETD	S	GPSHSGNPSHGTLGLSGTLGR	_GPSHS(OGlcNAc_NL_Std)GNPSHGTLGLSGTLGR_	GPSHS(0.333)GNPS(0.333)HGT(0.333)LGLSGTLGR		S	OGlcNAc_NL_Std	NaN	0	0	0	0	0	0	FTMS				Proline and serine-rich protein 1		Ser-rich
Q86XN7	629	Q86XN7	Proline and serine-rich protein 1	PROSER1	629	0.33333	ETD	S	GPSHSGNPSHGTLGLSGTLGR	_GPSHS(OGlcNAc_NL_Std)GNPSHGTLGLSGTLGR_	GPSHS(0.333)GNPS(0.333)HGT(0.333)LGLSGTLGR		S	OGlcNAc_NL_Std	NaN	0	0	0	0	0	0	FTMS				Proline and serine-rich protein 1		Ser-rich
Q86XN7	595	Q86XN7	Proline and serine-rich protein 1	PROSER1	595	0.487204	ETD	S	GPHPGTSDLHISSTPAATTLPVMIK	_GPHPGTSDLHIS(OGlcNAc_NL_Std)STPAATT(OGlcNAc_NL_Std)LPVMIK_	GPHPGTSDLHIS(0.487)S(0.487)T(0.026)PAATT(1)LPVMIK		S	2 OGlcNAc_NL_Std	NaN	0	0	0	0	0	0	FTMS				Proline and serine-rich protein 1		Ser-rich
P48634	2096	P48634	Protein PRRC2A	PRRC2A	2096	0.499924	ETD	T	LKATPSTYSGVFR	_LKATPS(OGlcNAc_NL_Std)TYSGVFR_	LKATPS(0.5)T(0.5)YSGVFR	1	T	OGlcNAc_NL_Std	NaN	0	0	0	0	0	0	FTMS				Protein PRRC2A														3 X 50 AA type C repeats	2025-03-03
P48634	2095	P48634	Protein PRRC2A	PRRC2A	2095	0.499924	ETD	S	LKATPSTYSGVFR	_LKATPS(OGlcNAc_NL_Std)TYSGVFR_	LKATPS(0.5)T(0.5)YSGVFR	1	S	OGlcNAc_NL_Std	NaN	0	0	0	0	0	0	FTMS				Protein PRRC2A														3 X 50 AA type C repeats	2025-03-03
Q9Y520	2237	Q9Y520	Protein PRRC2C	PRRC2C	2237	0.548015	CID	T	ETIQQSSSLTSVPPTTFSLTFK	_ETIQQSS(OGlcNAc_NL_Std)S(OGlcNAc_NL_Std)LTSVPPTTFSLTFK_	ET(0.037)IQQS(0.13)S(0.421)S(0.424)LT(0.548)S(0.313)VPPT(0.037)T(0.033)FS(0.034)LT(0.023)FK	2	T	2 OGlcNAc_NL_Std	NaN	0	0	32246	37638	67158	0	FTMS				Protein PRRC2C																				In isoform 6.
Q9Y520	2242	Q9Y520	Protein PRRC2C	PRRC2C	2242	0.677694	CID	T	RETIQQSSSLTSVPPTTFSLTFK	_RETIQQSSSLTS(OGlcNAc_NL_Std)VPPT(OGlcNAc_NL_Std)TFSLTFK_	RET(0.029)IQQS(0.151)S(0.176)S(0.206)LT(0.104)S(0.343)VPPT(0.678)T(0.13)FS(0.111)LT(0.071)FK	2	T	2 OGlcNAc_NL_Std	NaN	0	0	81368	91156	156090	0	FTMS				Protein PRRC2C																				In isoform 6.
Q9Y520	2644	Q9Y520	Protein PRRC2C	PRRC2C	2644	1	ETD	T	GLIPAGTQHSMIATTGK	_GLIPAGT(OGlcNAc_NL_Std)QHSM(Oxidation (M))IATTGK_	GLIPAGT(1)QHSMIATTGK	1	T	Oxidation (M),OGlcNAc_NL_Std	NaN	0	0	0	0	0	0	ITMS				Protein PRRC2C
Q9Y520	2243	Q9Y520	Protein PRRC2C	PRRC2C	2243	0.499957	ETD	T	RETIQQSSSLTSVPPTTFSLTFK	_RETIQQSSS(OGlcNAc_NL_Std)LTSVPPT(OGlcNAc_NL_Std)TFSLTFK_	RETIQQS(0.001)S(0.018)S(0.327)LT(0.327)S(0.327)VPPT(0.5)T(0.5)FSLTFK	2	T	2 OGlcNAc_NL_Std	NaN	0	0	0	0	0	0	FTMS				Protein PRRC2C																				In isoform 6.
Q9Y520	2194	Q9Y520	Protein PRRC2C	PRRC2C	2194	0.263222	CID	S	ESVTDYTTPSSSLPNTVATNNTK	_ESVTDYTTPS(OGlcNAc_NL_Std)SSLPNTVATNNTK_	ES(0.081)VT(0.019)DY(0.017)T(0.019)T(0.019)PS(0.263)S(0.263)S(0.263)LPNT(0.019)VAT(0.019)NNT(0.019)K		S	OGlcNAc_NL_Std	NaN	0	0	21772	25039	55771	0	FTMS				Protein PRRC2C																				In isoform 6.
Q9Y520	2195	Q9Y520	Protein PRRC2C	PRRC2C	2195	0.263222	CID	S	ESVTDYTTPSSSLPNTVATNNTK	_ESVTDYTTPS(OGlcNAc_NL_Std)SSLPNTVATNNTK_	ES(0.081)VT(0.019)DY(0.017)T(0.019)T(0.019)PS(0.263)S(0.263)S(0.263)LPNT(0.019)VAT(0.019)NNT(0.019)K		S	OGlcNAc_NL_Std	NaN	0	0	21772	25039	55771	0	FTMS				Protein PRRC2C																				In isoform 6.
Q9Y520	2196	Q9Y520	Protein PRRC2C	PRRC2C	2196	0.263222	CID	S	ESVTDYTTPSSSLPNTVATNNTK	_ESVTDYTTPS(OGlcNAc_NL_Std)SSLPNTVATNNTK_	ES(0.081)VT(0.019)DY(0.017)T(0.019)T(0.019)PS(0.263)S(0.263)S(0.263)LPNT(0.019)VAT(0.019)NNT(0.019)K		S	OGlcNAc_NL_Std	NaN	0	0	21772	25039	55771	0	FTMS				Protein PRRC2C																				In isoform 6.
Q9Y520	2238	Q9Y520	Protein PRRC2C	PRRC2C	2238	0.643397	CID	S	RETIQQSSSLTSVPPTTFSLTFK	_RETIQQSSSLTS(OGlcNAc_NL_Std)VPPT(OGlcNAc_NL_Std)TFSLTFK_	RET(0.02)IQQS(0.075)S(0.088)S(0.103)LT(0.07)S(0.643)VPPT(0.352)T(0.295)FS(0.205)LT(0.149)FK	1;2	S	2 OGlcNAc_NL_Std	NaN	0	0	50464	58322	98773	0	FTMS				Protein PRRC2C																				In isoform 6.
Q9Y520	2235	Q9Y520	Protein PRRC2C	PRRC2C	2235	0.566406	CID	S	ETIQQSSSLTSVPPTTFSLTFK	_ETIQQSS(OGlcNAc_NL_Std)S(OGlcNAc_NL_Std)LTSVPPTTFSLTFK_	ET(0.042)IQQS(0.279)S(0.565)S(0.566)LT(0.326)S(0.141)VPPT(0.024)T(0.022)FS(0.02)LT(0.015)FK	2	S	2 OGlcNAc_NL_Std	NaN	0	0	31783	39606	63086	0	FTMS				Protein PRRC2C																				In isoform 6.
Q9Y520	2234	Q9Y520	Protein PRRC2C	PRRC2C	2234	0.565379	CID	S	ETIQQSSSLTSVPPTTFSLTFK	_ETIQQSS(OGlcNAc_NL_Std)S(OGlcNAc_NL_Std)LTSVPPTTFSLTFK_	ET(0.042)IQQS(0.279)S(0.565)S(0.566)LT(0.326)S(0.141)VPPT(0.024)T(0.022)FS(0.02)LT(0.015)FK	2	S	2 OGlcNAc_NL_Std	NaN	0	0	31783	39606	63086	0	FTMS				Protein PRRC2C																				In isoform 6.
Q9Y520	2233	Q9Y520	Protein PRRC2C	PRRC2C	2233	0.467714	CID	S	ETIQQSSSLTSVPPTTFSLTFK	_ETIQQS(OGlcNAc_NL_Std)S(OGlcNAc_NL_Std)SLTSVPPTTFSLTFK_	ET(0.1)IQQS(0.468)S(0.469)S(0.471)LT(0.149)S(0.16)VPPT(0.05)T(0.047)FS(0.048)LT(0.037)FK		S	2 OGlcNAc_NL_Std	4.70566	72246	15353	19753	23263	40614	0	FTMS				Protein PRRC2C																				In isoform 6.
Q9Y520	2245	Q9Y520	Protein PRRC2C	PRRC2C	2245	0.522974	CID	S	ETIQQSSSLTSVPPTTFSLTFK	_ETIQQSSSLTSVPPTTFS(OGlcNAc_NL_Std)LTFK_	ET(0.003)IQQS(0.033)S(0.033)S(0.033)LT(0.006)S(0.026)VPPT(0.115)T(0.115)FS(0.523)LT(0.115)FK	1	S	OGlcNAc_NL_Std	5.7068	22321	3911.3	4782.6	6471.5	19478	0	FTMS				Protein PRRC2C																				In isoform 6.
P28066	6	P28066	Proteasome subunit alpha type-5	PSMA5	6	0.829501	CID	S	SEYDRGVNTFSPEGR	_S(OGlcNAc_NL_Std)EYDRGVNTFSPEGR_	S(0.83)EY(0.016)DRGVNT(0.022)FS(0.132)PEGR	1	S	OGlcNAc_NL_Std	NaN	0	0	3746.2	3808.7	6686.3	0	FTMS	+	CST;HTP		Proteasome subunit alpha type-5																				In isoform 2.
Q2KHR3	61	Q2KHR3	Glutamine and serine-rich protein 1	QSER1	61	0.121896	ETD	Y	APSWQTGMHSSAATELFATGPLPSTGTLPPSLSAYQHPTTFSNR	_APSWQTGMHS(OGlcNAc_NL_Std)SAATELFATGPLPS(OGlcNAc_NL_Std)TGTLPPSLSAYQHPTTFSNR_	APSWQT(0.023)GMHS(0.809)S(0.053)AAT(0.065)ELFAT(0.065)GPLPS(0.122)T(0.122)GT(0.122)LPPS(0.122)LS(0.122)AY(0.122)QHPT(0.122)T(0.065)FS(0.065)NR		Y	2 OGlcNAc_NL_Std	NaN	0	0	0	0	0	0	FTMS				Glutamine and serine-rich protein 1
Q2KHR3	133	Q2KHR3	Glutamine and serine-rich protein 1	QSER1	133	0.388493	CID	T	LGSSVLSNSIPPQSSTYR	_LGSSVLSNSIPPQSST(OGlcNAc_NL_Std)YR_	LGSSVLSNS(0.001)IPPQS(0.305)S(0.305)T(0.388)YR		T	OGlcNAc_NL_Std	NaN	0	0	6047.8	4586.2	3323.5	0	FTMS				Glutamine and serine-rich protein 1		Ser-rich
Q2KHR3	528	Q2KHR3	Glutamine and serine-rich protein 1	QSER1	528	0.161327	CID	T	FLPAVQSSSFASSTHCQTLQNNITSPDPK	_FLPAVQSSSFASST(OGlcNAc_NL_Std)HCQTLQNNITSPDPK_	FLPAVQS(0.151)S(0.151)S(0.151)FAS(0.151)S(0.151)T(0.161)HCQT(0.029)LQNNIT(0.029)S(0.028)PDPK		T	OGlcNAc_NL_Std	NaN	0	0	93768	99835	150960	0	FTMS				Glutamine and serine-rich protein 1
Q2KHR3	65	Q2KHR3	Glutamine and serine-rich protein 1	QSER1	65	0.206892	CID	T	APSWQTGMHSSAATELFATGPLPSTGTLPPSLSAYQHPTTFSNR	_APSWQTGM(Oxidation (M))HSSAATELFATGPLPS(OGlcNAc_NL_Std)TGTLPPSLSAYQHPT(OGlcNAc_NL_Std)TFSNR_	APS(0.071)WQT(0.048)GMHS(0.101)S(0.105)AAT(0.071)ELFAT(0.146)GPLPS(0.269)T(0.164)GT(0.172)LPPS(0.08)LS(0.061)AY(0.007)QHPT(0.207)T(0.199)FS(0.301)NR		T	Oxidation (M),2 OGlcNAc_NL_Std	NaN	0	0	15160	20482	29631	0	FTMS				Glutamine and serine-rich protein 1
Q2KHR3	51	Q2KHR3	Glutamine and serine-rich protein 1	QSER1	51	0.659108	CID	T	APSWQTGMHSSAATELFATGPLPSTGTLPPSLSAYQHPTTFSNR	_APSWQTGMHSSAATELFAT(OGlcNAc_NL_Std)GPLPS(OGlcNAc_NL_Std)T(OGlcNAc_NL_Std)GTLPPSLSAYQHPTTFSNR_	APS(0.006)WQT(0.005)GMHS(0.007)S(0.007)AAT(0.009)ELFAT(0.653)GPLPS(0.85)T(0.659)GT(0.659)LPPS(0.037)LS(0.036)AY(0.005)QHPT(0.022)T(0.02)FS(0.023)NR	3	T	3 OGlcNAc_NL_Std	NaN	0	0	20935	24251	41450	0	FTMS				Glutamine and serine-rich protein 1
Q2KHR3	53	Q2KHR3	Glutamine and serine-rich protein 1	QSER1	53	0.659051	CID	T	APSWQTGMHSSAATELFATGPLPSTGTLPPSLSAYQHPTTFSNR	_APSWQTGMHSSAATELFAT(OGlcNAc_NL_Std)GPLPS(OGlcNAc_NL_Std)T(OGlcNAc_NL_Std)GTLPPSLSAYQHPTTFSNR_	APS(0.006)WQT(0.005)GMHS(0.007)S(0.007)AAT(0.009)ELFAT(0.653)GPLPS(0.85)T(0.659)GT(0.659)LPPS(0.037)LS(0.036)AY(0.005)QHPT(0.022)T(0.02)FS(0.023)NR	3	T	3 OGlcNAc_NL_Std	NaN	0	0	20935	24251	41450	0	FTMS				Glutamine and serine-rich protein 1
Q2KHR3	45	Q2KHR3	Glutamine and serine-rich protein 1	QSER1	45	0.653225	CID	T	APSWQTGMHSSAATELFATGPLPSTGTLPPSLSAYQHPTTFSNR	_APSWQTGMHSSAATELFAT(OGlcNAc_NL_Std)GPLPS(OGlcNAc_NL_Std)T(OGlcNAc_NL_Std)GTLPPSLSAYQHPTTFSNR_	APS(0.006)WQT(0.005)GMHS(0.007)S(0.007)AAT(0.009)ELFAT(0.653)GPLPS(0.85)T(0.659)GT(0.659)LPPS(0.037)LS(0.036)AY(0.005)QHPT(0.022)T(0.02)FS(0.023)NR	3	T	3 OGlcNAc_NL_Std	NaN	0	0	20935	24251	41450	0	FTMS				Glutamine and serine-rich protein 1
Q2KHR3	120	Q2KHR3	Glutamine and serine-rich protein 1	QSER1	120	0.408211	CID	S	LGSSVLSNSIPPQSSTYR	_LGS(OGlcNAc_NL_Std)SVLSNSIPPQSSTYR_	LGS(0.408)S(0.408)VLS(0.072)NS(0.087)IPPQS(0.011)S(0.011)T(0.002)YR		S	OGlcNAc_NL_Std	NaN	0	0	2956.9	4395	7015.4	0	FTMS				Glutamine and serine-rich protein 1		Ser-rich
Q2KHR3	121	Q2KHR3	Glutamine and serine-rich protein 1	QSER1	121	0.408211	CID	S	LGSSVLSNSIPPQSSTYR	_LGS(OGlcNAc_NL_Std)SVLSNSIPPQSSTYR_	LGS(0.408)S(0.408)VLS(0.072)NS(0.087)IPPQS(0.011)S(0.011)T(0.002)YR		S	OGlcNAc_NL_Std	NaN	0	0	2956.9	4395	7015.4	0	FTMS				Glutamine and serine-rich protein 1		Ser-rich
Q2KHR3	131	Q2KHR3	Glutamine and serine-rich protein 1	QSER1	131	0.464044	CID	S	LGSSVLSNSIPPQSSTYR	_LGSSVLSNSIPPQS(OGlcNAc_NL_Std)STYR_	LGSSVLSNSIPPQS(0.464)S(0.464)T(0.071)YR		S	OGlcNAc_NL_Std	NaN	0	0	5785	5651.2	5631.6	0	FTMS				Glutamine and serine-rich protein 1		Ser-rich
Q2KHR3	68	Q2KHR3	Glutamine and serine-rich protein 1	QSER1	68	0.435827	CID	S	APSWQTGMHSSAATELFATGPLPSTGTLPPSLSAYQHPTTFSNR	_APSWQTGM(Oxidation (M))HSSAATELFATGPLPSTGTLPPSLSAYQHPTTFS(OGlcNAc_NL_Std)NR_	APS(0.006)WQT(0.002)GMHS(0.006)S(0.006)AAT(0.011)ELFAT(0.033)GPLPS(0.111)T(0.033)GT(0.033)LPPS(0.016)LS(0.045)AY(0.001)QHPT(0.131)T(0.131)FS(0.436)NR		S	Oxidation (M),OGlcNAc_NL_Std	NaN	0	0	6749.2	8317.7	13108	0	FTMS				Glutamine and serine-rich protein 1
Q2KHR3	50	Q2KHR3	Glutamine and serine-rich protein 1	QSER1	50	0.849939	CID	S	APSWQTGMHSSAATELFATGPLPSTGTLPPSLSAYQHPTTFSNR	_APSWQTGMHSSAATELFAT(OGlcNAc_NL_Std)GPLPS(OGlcNAc_NL_Std)T(OGlcNAc_NL_Std)GTLPPSLSAYQHPTTFSNR_	APS(0.006)WQT(0.005)GMHS(0.007)S(0.007)AAT(0.009)ELFAT(0.653)GPLPS(0.85)T(0.659)GT(0.659)LPPS(0.037)LS(0.036)AY(0.005)QHPT(0.022)T(0.02)FS(0.023)NR	1;2;3	S	3 OGlcNAc_NL_Std	NaN	0	0	20935	24251	41450	0	FTMS				Glutamine and serine-rich protein 1
Q2KHR3	132	Q2KHR3	Glutamine and serine-rich protein 1	QSER1	132	0.993098	ETD	S	LGSSVLSNSIPPQSSTYR	_LGSSVLSNSIPPQSS(OGlcNAc_NL_Std)TYR_	LGSSVLSNSIPPQS(0.003)S(0.993)T(0.003)YR	1	S	OGlcNAc_NL_Std	NaN	0	0	0	0	0	0	FTMS				Glutamine and serine-rich protein 1		Ser-rich
Q2KHR3	523	Q2KHR3	Glutamine and serine-rich protein 1	QSER1	523	0.997303	ETD	S	FLPAVQSSSFASSTHCQTLQNNITSPDPK	_FLPAVQSSS(OGlcNAc_NL_Std)FASSTHCQTLQNNITSPDPK_	FLPAVQSS(0.001)S(0.997)FAS(0.001)STHCQTLQNNITSPDPK	1	S	OGlcNAc_NL_Std	NaN	0	0	0	0	0	0	FTMS				Glutamine and serine-rich protein 1		Ser-rich
Q2KHR3	36	Q2KHR3	Glutamine and serine-rich protein 1	QSER1	36	0.809275	ETD	S	APSWQTGMHSSAATELFATGPLPSTGTLPPSLSAYQHPTTFSNR	_APSWQTGMHS(OGlcNAc_NL_Std)SAATELFATGPLPS(OGlcNAc_NL_Std)TGTLPPSLSAYQHPTTFSNR_	APSWQT(0.023)GMHS(0.809)S(0.053)AAT(0.065)ELFAT(0.065)GPLPS(0.122)T(0.122)GT(0.122)LPPS(0.122)LS(0.122)AY(0.122)QHPT(0.122)T(0.065)FS(0.065)NR	2	S	2 OGlcNAc_NL_Std	NaN	0	0	0	0	0	0	FTMS				Glutamine and serine-rich protein 1
Q2KHR3	57	Q2KHR3	Glutamine and serine-rich protein 1	QSER1	57	0.121896	ETD	S	APSWQTGMHSSAATELFATGPLPSTGTLPPSLSAYQHPTTFSNR	_APSWQTGMHS(OGlcNAc_NL_Std)SAATELFATGPLPS(OGlcNAc_NL_Std)TGTLPPSLSAYQHPTTFSNR_	APSWQT(0.023)GMHS(0.809)S(0.053)AAT(0.065)ELFAT(0.065)GPLPS(0.122)T(0.122)GT(0.122)LPPS(0.122)LS(0.122)AY(0.122)QHPT(0.122)T(0.065)FS(0.065)NR		S	2 OGlcNAc_NL_Std	NaN	0	0	0	0	0	0	FTMS				Glutamine and serine-rich protein 1
Q2KHR3	59	Q2KHR3	Glutamine and serine-rich protein 1	QSER1	59	0.121896	ETD	S	APSWQTGMHSSAATELFATGPLPSTGTLPPSLSAYQHPTTFSNR	_APSWQTGMHS(OGlcNAc_NL_Std)SAATELFATGPLPS(OGlcNAc_NL_Std)TGTLPPSLSAYQHPTTFSNR_	APSWQT(0.023)GMHS(0.809)S(0.053)AAT(0.065)ELFAT(0.065)GPLPS(0.122)T(0.122)GT(0.122)LPPS(0.122)LS(0.122)AY(0.122)QHPT(0.122)T(0.065)FS(0.065)NR		S	2 OGlcNAc_NL_Std	NaN	0	0	0	0	0	0	FTMS				Glutamine and serine-rich protein 1
P04049	10	P04049	RAF proto-oncogene serine/threonine-protein kinase	RAF1	10	0.5	ETD	T	MEHIQGAWKTISNGFGFK	_(Acetyl (Protein N-term))M(Oxidation (M))EHIQGAWKT(OGlcNAc_NL_Std)ISNGFGFK_	MEHIQGAWKT(0.5)IS(0.5)NGFGFK	1	T	Acetyl (Protein N-term),Oxidation (M),OGlcNAc_NL_Std	NaN	0	0	0	0	0	0	ITMS				RAF proto-oncogene serine/threonine-protein kinase
P04049	12	P04049	RAF proto-oncogene serine/threonine-protein kinase	RAF1	12	0.5	ETD	S	MEHIQGAWKTISNGFGFK	_(Acetyl (Protein N-term))M(Oxidation (M))EHIQGAWKT(OGlcNAc_NL_Std)ISNGFGFK_	MEHIQGAWKT(0.5)IS(0.5)NGFGFK	1	S	Acetyl (Protein N-term),Oxidation (M),OGlcNAc_NL_Std	NaN	0	0	0	0	0	0	ITMS	+	HTP		RAF proto-oncogene serine/threonine-protein kinase
Q7Z5J4	222	Q7Z5J4	Retinoic acid-induced protein 1	RAI1	222	0.333701	CID	Y	LQNDIASPLPFPQGTHFPQHSQSFPTSSTYSSSVQGGGQGAHSYK	_LQNDIASPLPFPQGT(OGlcNAc_NL_Std)HFPQHS(OGlcNAc_NL_Std)QS(OGlcNAc_NL_Std)FPTSSTYSSSVQGGGQGAHSYK_	LQNDIAS(0.059)PLPFPQGT(0.333)HFPQHS(0.343)QS(0.344)FPT(0.333)S(0.344)S(0.344)T(0.334)Y(0.334)S(0.152)S(0.065)S(0.011)VQGGGQGAHS(0.005)YK		Y	3 OGlcNAc_NL_Std	NaN	0	0	36764	36363	53718	0	FTMS				Retinoic acid-induced protein 1		Gln-rich																		In isoform 2.
Q7Z5J4	221	Q7Z5J4	Retinoic acid-induced protein 1	RAI1	221	0.333684	CID	T	LQNDIASPLPFPQGTHFPQHSQSFPTSSTYSSSVQGGGQGAHSYK	_LQNDIASPLPFPQGT(OGlcNAc_NL_Std)HFPQHS(OGlcNAc_NL_Std)QS(OGlcNAc_NL_Std)FPTSSTYSSSVQGGGQGAHSYK_	LQNDIAS(0.059)PLPFPQGT(0.333)HFPQHS(0.343)QS(0.344)FPT(0.333)S(0.344)S(0.344)T(0.334)Y(0.334)S(0.152)S(0.065)S(0.011)VQGGGQGAHS(0.005)YK		T	3 OGlcNAc_NL_Std	NaN	0	0	36764	36363	53718	0	FTMS				Retinoic acid-induced protein 1		Gln-rich																		In isoform 2.
Q7Z5J4	218	Q7Z5J4	Retinoic acid-induced protein 1	RAI1	218	0.333484	CID	T	LQNDIASPLPFPQGTHFPQHSQSFPTSSTYSSSVQGGGQGAHSYK	_LQNDIASPLPFPQGT(OGlcNAc_NL_Std)HFPQHS(OGlcNAc_NL_Std)QS(OGlcNAc_NL_Std)FPTSSTYSSSVQGGGQGAHSYK_	LQNDIAS(0.059)PLPFPQGT(0.333)HFPQHS(0.343)QS(0.344)FPT(0.333)S(0.344)S(0.344)T(0.334)Y(0.334)S(0.152)S(0.065)S(0.011)VQGGGQGAHS(0.005)YK		T	3 OGlcNAc_NL_Std	NaN	0	0	36764	36363	53718	0	FTMS				Retinoic acid-induced protein 1		Gln-rich																		In isoform 2.
Q7Z5J4	207	Q7Z5J4	Retinoic acid-induced protein 1	RAI1	207	0.33275	CID	T	LQNDIASPLPFPQGTHFPQHSQSFPTSSTYSSSVQGGGQGAHSYK	_LQNDIASPLPFPQGT(OGlcNAc_NL_Std)HFPQHS(OGlcNAc_NL_Std)QS(OGlcNAc_NL_Std)FPTSSTYSSSVQGGGQGAHSYK_	LQNDIAS(0.059)PLPFPQGT(0.333)HFPQHS(0.343)QS(0.344)FPT(0.333)S(0.344)S(0.344)T(0.334)Y(0.334)S(0.152)S(0.065)S(0.011)VQGGGQGAHS(0.005)YK		T	3 OGlcNAc_NL_Std	NaN	0	0	36764	36363	53718	0	FTMS				Retinoic acid-induced protein 1		Gln-rich																		In isoform 2.
Q7Z5J4	219	Q7Z5J4	Retinoic acid-induced protein 1	RAI1	219	0.344007	CID	S	LQNDIASPLPFPQGTHFPQHSQSFPTSSTYSSSVQGGGQGAHSYK	_LQNDIASPLPFPQGT(OGlcNAc_NL_Std)HFPQHS(OGlcNAc_NL_Std)QS(OGlcNAc_NL_Std)FPTSSTYSSSVQGGGQGAHSYK_	LQNDIAS(0.059)PLPFPQGT(0.333)HFPQHS(0.343)QS(0.344)FPT(0.333)S(0.344)S(0.344)T(0.334)Y(0.334)S(0.152)S(0.065)S(0.011)VQGGGQGAHS(0.005)YK		S	3 OGlcNAc_NL_Std	NaN	0	0	36764	36363	53718	0	FTMS				Retinoic acid-induced protein 1		Gln-rich																		In isoform 2.
Q7Z5J4	199	Q7Z5J4	Retinoic acid-induced protein 1	RAI1	199	0.315444	CID	S	LQNDIASPLPFPQGTHFPQHSQSFPTSSTYSSSVQGGGQGAHSYK	_LQNDIAS(OGlcNAc_NL_Std)PLPFPQGT(OGlcNAc_NL_Std)HFPQHSQSFPTSSTYSSSVQGGGQGAHSYK_	LQNDIAS(0.315)PLPFPQGT(0.232)HFPQHS(0.289)QS(0.291)FPT(0.09)S(0.15)S(0.15)T(0.32)Y(0.075)S(0.026)S(0.025)S(0.023)VQGGGQGAHS(0.014)YK		S	2 OGlcNAc_NL_Std	NaN	0	0	64908	71749	106500	0	FTMS				Retinoic acid-induced protein 1		Gln-rich
Q7Z5J4	220	Q7Z5J4	Retinoic acid-induced protein 1	RAI1	220	0.929561	ETD	S	QKLQNDIASPLPFPQGTHFPQHSQSFPTSSTYSSSVQGGGQGAHSYK	_QKLQNDIASPLPFPQGTHFPQHS(OGlcNAc_NL_Std)QSFPTSS(OGlcNAc_NL_Std)TYSSSVQGGGQGAHSYK_	QKLQNDIAS(0.006)PLPFPQGT(0.006)HFPQHS(0.49)QS(0.49)FPT(0.007)S(0.012)S(0.93)T(0.011)Y(0.011)S(0.011)S(0.011)S(0.011)VQGGGQGAHSYK	2	S	2 OGlcNAc_NL_Std	NaN	0	0	0	0	0	0	FTMS				Retinoic acid-induced protein 1		Gln-rich																		In isoform 2.
Q7Z5J4	213	Q7Z5J4	Retinoic acid-induced protein 1	RAI1	213	0.490441	ETD	S	QKLQNDIASPLPFPQGTHFPQHSQSFPTSSTYSSSVQGGGQGAHSYK	_QKLQNDIASPLPFPQGTHFPQHS(OGlcNAc_NL_Std)QSFPTSS(OGlcNAc_NL_Std)TYSSSVQGGGQGAHSYK_	QKLQNDIAS(0.006)PLPFPQGT(0.006)HFPQHS(0.49)QS(0.49)FPT(0.007)S(0.012)S(0.93)T(0.011)Y(0.011)S(0.011)S(0.011)S(0.011)VQGGGQGAHSYK		S	2 OGlcNAc_NL_Std	NaN	0	0	0	0	0	0	FTMS				Retinoic acid-induced protein 1		Gln-rich																		In isoform 2.
Q7Z5J4	215	Q7Z5J4	Retinoic acid-induced protein 1	RAI1	215	0.490441	ETD	S	QKLQNDIASPLPFPQGTHFPQHSQSFPTSSTYSSSVQGGGQGAHSYK	_QKLQNDIASPLPFPQGTHFPQHS(OGlcNAc_NL_Std)QSFPTSS(OGlcNAc_NL_Std)TYSSSVQGGGQGAHSYK_	QKLQNDIAS(0.006)PLPFPQGT(0.006)HFPQHS(0.49)QS(0.49)FPT(0.007)S(0.012)S(0.93)T(0.011)Y(0.011)S(0.011)S(0.011)S(0.011)VQGGGQGAHSYK		S	2 OGlcNAc_NL_Std	NaN	0	0	0	0	0	0	FTMS				Retinoic acid-induced protein 1		Gln-rich																		In isoform 2.
Q70E73	762	Q70E73	Ras-associated and pleckstrin homology domains-containing protein 1	RAPH1	762	0.81868	CID	T	IHQVQHITQVAPPTPPPPPPIPAPLPPQAPPKPLVTIPAPTSTK	_IHQVQHITQVAPPT(OGlcNAc_NL_Std)PPPPPPIPAPLPPQAPPKPLVTIPAPTSTK_	IHQVQHIT(0.05)QVAPPT(0.819)PPPPPPIPAPLPPQAPPKPLVT(0.021)IPAPT(0.021)S(0.069)T(0.021)K	1	T	OGlcNAc_NL_Std	NaN	0	0	5580.9	7592	18544	0	FTMS	+	HTP		Ras-associated and pleckstrin homology domains-containing protein 1																				In isoform RMO1| isoform RMO1a| isoform RMO1b| isoform RMO1ab.;In isoform RMO1c| isoform RMO1ac| isoform RMO1bc| isoform RMO1abc.
Q70E73	784	Q70E73	Ras-associated and pleckstrin homology domains-containing protein 1	RAPH1	784	0.999998	ETD	T	IHQVQHITQVAPPTPPPPPPIPAPLPPQAPPKPLVTIPAPTSTK	_IHQVQHITQVAPPTPPPPPPIPAPLPPQAPPKPLVT(OGlcNAc_NL_Std)IPAPTSTK_	IHQVQHITQVAPPTPPPPPPIPAPLPPQAPPKPLVT(1)IPAPTSTK	1	T	OGlcNAc_NL_Std	NaN	0	0	0	0	0	0	FTMS				Ras-associated and pleckstrin homology domains-containing protein 1																				In isoform RMO1| isoform RMO1a| isoform RMO1b| isoform RMO1ab.;In isoform RMO1c| isoform RMO1ac| isoform RMO1bc| isoform RMO1abc.
Q9NTZ6	135	Q9NTZ6	RNA-binding protein 12	RBM12	135	0.391387	ETD	T	VNLPTTVSNFNNPSPSVVTATTSVHESNK	_VNLPTT(OGlcNAc_NL_Std)VSNFNNPS(OGlcNAc_NL_Std)PS(OGlcNAc_NL_Std)VVTATTSVHESNK_	VNLPT(0.078)T(0.915)VS(0.007)NFNNPS(0.391)PS(0.391)VVT(0.391)AT(0.391)T(0.391)S(0.043)VHESNK		T	3 OGlcNAc_NL_Std	NaN	0	0	0	0	0	0	FTMS				RNA-binding protein 12
Q9NTZ6	137	Q9NTZ6	RNA-binding protein 12	RBM12	137	0.391387	ETD	T	VNLPTTVSNFNNPSPSVVTATTSVHESNK	_VNLPTT(OGlcNAc_NL_Std)VSNFNNPS(OGlcNAc_NL_Std)PS(OGlcNAc_NL_Std)VVTATTSVHESNK_	VNLPT(0.078)T(0.915)VS(0.007)NFNNPS(0.391)PS(0.391)VVT(0.391)AT(0.391)T(0.391)S(0.043)VHESNK		T	3 OGlcNAc_NL_Std	NaN	0	0	0	0	0	0	FTMS				RNA-binding protein 12
Q9NTZ6	138	Q9NTZ6	RNA-binding protein 12	RBM12	138	0.391387	ETD	T	VNLPTTVSNFNNPSPSVVTATTSVHESNK	_VNLPTT(OGlcNAc_NL_Std)VSNFNNPS(OGlcNAc_NL_Std)PS(OGlcNAc_NL_Std)VVTATTSVHESNK_	VNLPT(0.078)T(0.915)VS(0.007)NFNNPS(0.391)PS(0.391)VVT(0.391)AT(0.391)T(0.391)S(0.043)VHESNK		T	3 OGlcNAc_NL_Std	NaN	0	0	0	0	0	0	FTMS				RNA-binding protein 12
Q9NTZ6	132	Q9NTZ6	RNA-binding protein 12	RBM12	132	0.585817	CID	S	VNLPTTVSNFNNPSPSVVTATTSVHESNK	_VNLPT(OGlcNAc_NL_Std)T(OGlcNAc_NL_Std)VS(OGlcNAc_NL_Std)NFNNPS(OGlcNAc_NL_Std)PS(OGlcNAc_NL_Std)VVTATTSVHESNK_	VNLPT(0.8)T(0.811)VS(0.867)NFNNPS(0.868)PS(0.586)VVT(0.308)AT(0.222)T(0.208)S(0.183)VHES(0.147)NK	4;5	S	5 OGlcNAc_NL_Std	NaN	0	0	30983	41598	68385	0	FTMS				RNA-binding protein 12
Q9NTZ6	130	Q9NTZ6	RNA-binding protein 12	RBM12	130	0.883962	CID	S	VNLPTTVSNFNNPSPSVVTATTSVHESNK	_VNLPT(OGlcNAc_NL_Std)T(OGlcNAc_NL_Std)VS(OGlcNAc_NL_Std)NFNNPS(OGlcNAc_NL_Std)PSVVT(OGlcNAc_NL_Std)ATTSVHESNK_	VNLPT(0.892)T(0.897)VS(0.884)NFNNPS(0.884)PS(0.435)VVT(0.252)AT(0.215)T(0.202)S(0.184)VHES(0.154)NK	2;3;4;5	S	5 OGlcNAc_NL_Std	NaN	0	0	52756	61249	135340	0	FTMS				RNA-binding protein 12
Q96PK6	643	Q96PK6	RNA-binding protein 14	RBM14	643	1	ETD	S	RLPDAHSDYAR	_RLPDAHS(OGlcNAc_NL_Std)DYAR_	RLPDAHS(1)DYAR	1	S	OGlcNAc_NL_Std	NaN	0	0	0	0	0	0	ITMS	+	CST;HTP		RNA-binding protein 14																				In isoform 2.;In isoform 3.;In isoform 4.;In isoform 5.
Q9P2N5	546	Q9P2N5	RNA-binding protein 27	RBM27	546	0.462261	CID	S	AANIVIQTEPPVPVSINSNITR	_AANIVIQTEPPVPVS(OGlcNAc_NL_Std)INSNITR_	AANIVIQT(0.011)EPPVPVS(0.462)INS(0.462)NIT(0.065)R		S	OGlcNAc_NL_Std	NaN	0	0	17484	18193	36961	0	FTMS				RNA-binding protein 27
Q9P2N5	549	Q9P2N5	RNA-binding protein 27	RBM27	549	0.462261	CID	S	AANIVIQTEPPVPVSINSNITR	_AANIVIQTEPPVPVS(OGlcNAc_NL_Std)INSNITR_	AANIVIQT(0.011)EPPVPVS(0.462)INS(0.462)NIT(0.065)R		S	OGlcNAc_NL_Std	NaN	0	0	17484	18193	36961	0	FTMS				RNA-binding protein 27
Q9BWF3	208	Q9BWF3	RNA-binding protein 4	RBM4	208	0.769084	CID	S	TPYTMSYGDSLYYNNAYGALDAYYKR	_TPYTMSYGDS(OGlcNAc_NL_Std)LYYNNAYGALDAYYKR_	T(0.007)PYT(0.007)MS(0.046)Y(0.016)GDS(0.769)LY(0.132)Y(0.023)NNAYGALDAYYKR	1	S	OGlcNAc_NL_Std	NaN	0	0	13176	14486	28294	0	FTMS	+	CST		RNA-binding protein 4														Interaction with TNPO3						In isoform 2.;In isoform 3.;In isoform 4.
Q15434	289	Q15434	RNA-binding motif, single-stranded-interacting protein 2	RBMS2	289	0.715174	CID	S	MLAQSALSPYLSSPVSSYQR	_M(Oxidation (M))LAQSALSPYLSSPVSS(OGlcNAc_NL_Std)YQR_	MLAQSALSPYLS(0.002)S(0.01)PVS(0.272)S(0.715)YQR	1	S	Oxidation (M),OGlcNAc_NL_Std	NaN	0	0	13475	20621	17466	0	FTMS	+	CST		RNA-binding motif| single-stranded-interacting protein 2
Q15434	288	Q15434	RNA-binding motif, single-stranded-interacting protein 2	RBMS2	288	0.496336	CID	S	MLAQSALSPYLSSPVSSYQR	_M(Oxidation (M))LAQSALSPYLSSPVS(OGlcNAc_NL_Std)SYQR_	MLAQSALSPYLS(0.001)S(0.006)PVS(0.496)S(0.496)YQR		S	Oxidation (M),OGlcNAc_NL_Std	NaN	0	0	21089	25144	28456	0	FTMS				RNA-binding motif| single-stranded-interacting protein 2
Q15434	284	Q15434	RNA-binding motif, single-stranded-interacting protein 2	RBMS2	284	0.203624	CID	S	MLAQSALSPYLSSPVSSYQR	_MLAQSALSPYLS(OGlcNAc_NL_Std)SPVSSYQR_	MLAQS(0.149)ALS(0.022)PY(0.015)LS(0.204)S(0.204)PVS(0.204)S(0.204)YQR		S	OGlcNAc_NL_Std	NaN	0	0	0	1653.9	2374.6	0	FTMS	+	CST		RNA-binding motif| single-stranded-interacting protein 2
Q15434	285	Q15434	RNA-binding motif, single-stranded-interacting protein 2	RBMS2	285	0.203624	CID	S	MLAQSALSPYLSSPVSSYQR	_MLAQSALSPYLS(OGlcNAc_NL_Std)SPVSSYQR_	MLAQS(0.149)ALS(0.022)PY(0.015)LS(0.204)S(0.204)PVS(0.204)S(0.204)YQR		S	OGlcNAc_NL_Std	NaN	0	0	0	1653.9	2374.6	0	FTMS	+	CST;HTP		RNA-binding motif| single-stranded-interacting protein 2									Phosphoserine
[truncated: 222 more rows]
[truncated: 45 more columns]

## Sheet: GATAD2B Peptide
	GATAD2B residues 250-264
	None of the fragment ions (HCD or ETD MS2) retained the GlcNAc moiety. Site is ambiguous.

## Sheet: MQ Parameters
Column1	Column2
Parameter	Value
Version	2.4.2.0
User name	comtewal
Machine name	TITAN1
Date of writing	11/23/2024 22:38:42
Include contaminants	True
PSM FDR	0.01
PSM FDR Crosslink	0.01
Protein FDR	0.01
Site FDR	0.01
Use Normalized Ratios For Occupancy	True
[truncated: 104 more rows]
