# Supplementary material for: GATAD2B O-GlcNAcylation Regulates Breast Cancer Stem-like Potential and Drug Resistance
Source: Cells. 2025 Mar 8;14(6):398. doi: 10.3390/cells14060398 (PMC11941746; doi:10.3390/cells14060398)
Supplement: Supplementary file 1 [file cells-14-00398-s001.zip › Table S3.xlsx]

## Sheet: GATAD2B_NS vs_IgG
GATAD2B was immunoprecipitated from MDA-MB-231 cells that were unstimulated (NS). T: ProteinGroups	T: Genes	T: ProteinDescriptions	T: UniProtIds	T: ProteinNames	Log2 Fold Change GATAD2B IP_NS vs IgG Control	Paired t test p value	q-value	01272023_DIA_Ball_NS3_GATA_T.raw.PG.Log2Quantity	02092023_Ball_NS4_GATA_T_S5.raw.PG.Log2Quantity	10212022_Ball_DIA_A2_NS_GAD2B.raw.PG.Log2Quantity	01272023_DIA_Ball_NS3_IgG_T.raw.PG.Log2Quantity	02092023_Ball_NS4_IgG_T_S2.raw.PG.Log2Quantity	10212022_Ball_DIA_A1_NS_IgG.raw.PG.Log2Quantity	Corum Database downloaded February 2023 (Peach columns) ComplexName	Organism	Synonyms	Cell line	subunits(UniProt IDs)	subunits(Entrez IDs)	Protein complex purification method	GO ID	GO description	FunCat ID	FunCat description	PubMed ID	Complex comment	Disease comment	Subunits comment	SWISSPROT organism	subunits(Protein name)	subunits(Gene name)	subunits(Gene name syn)	Reactome code	Reactome link to pathway	Reactome Pathway	C: Student's T-test Significant GATAD2B IP_NS_IgG Control	C: Student's T-test significant	N: MolecularWeight	N: NrOfStrippedSequencesIdentified (Experiment-wide)	N: NrOfPrecursorsIdentified (Experiment-wide)	N: CV	N: [1] 01272023_DIA_Ball_NS3_GATA_B.raw.PG.NrOfStrippedSequencesUsedForQuantification	N: [2] 01272023_DIA_Ball_NS3_GATA_T.raw.PG.NrOfStrippedSequencesUsedForQuantification	N: [3] 02092023_Ball_NS4_GATA_B_S17.raw.PG.NrOfStrippedSequencesUsedForQuantification	N: [4] 02092023_Ball_NS4_GATA_T_S5.raw.PG.NrOfStrippedSequencesUsedForQuantification	N: [5] 02092023_Ball_NS5_GATA_B_S18.raw.PG.NrOfStrippedSequencesUsedForQuantification	N: [6] 02092023_Ball_NS5_GATA_T_S6.raw.PG.NrOfStrippedSequencesUsedForQuantification	N: [7] 10212022_Ball_DIA_A2_NS_GAD2B.raw.PG.NrOfStrippedSequencesUsedForQuantification	N: [8] 01272023_DIA_Ball_NS3_IgG_B.raw.PG.NrOfStrippedSequencesUsedForQuantification
Q6NUN9	ZNF746	Zinc finger protein 746	Q6NUN9	ZN746_HUMAN	3.51787	0.189315	0.64032	14.8924	14.2024	16.3011	14.7806	9.97192	10.0897																				R-HSA-975040	https://reactome.org/PathwayBrowser/#/R-HSA-975040	KRAB-ZNF / KAP Interaction			69135.7	6	6	0.836683	0	2	0	2	0	4	1	0
Q96D09	GPRASP2	G-protein coupled receptor-associated sorting protein 2	Q96D09	GASP2_HUMAN	3.42334	0.326169	0.73574	10.8326	11.3843	11.995	10.5628	2.68574	10.6934																									93773.3	8	10	0.66734	0	2	0	5	0	6	1	0
Q969Q0	RPL36AL	60S ribosomal protein L36a-like	Q969Q0	RL36L_HUMAN	3.04892	0.353022	0.735807	14.805	13.3075	20.2833	11.306	14.8673	13.0757																				R-HSA-141671	https://reactome.org/PathwayBrowser/#/R-HSA-141671	Polypeptide release from the eRF3-GDP:eRF1:mRNA:80S Ribosome complex			12468.8	2	2	1.87872	1	1	2	1	2	1	1	1
Q13563	PKD2	Polycystin-2	Q13563	PKD2_HUMAN	2.97987	0.190941	0.630552	14.1494	11.1027	16.2967	10.8606	10.915	10.8337	PKD2-FPC complex	Human	None	epithelium, kidney, heart muscle	P08F94;Q13563	5311;5314	MI:0019-coimmunoprecipitation;MI:0096-pull down	GO:0005216;GO:0005929;GO:0006812;GO:0006875	cation transport;cellular metal ion homeostasis;cilium;ion channel activity	20.01.01.01;20.03.01.01;34.01.01.01	cation transport (H+, Na+, K+, Ca2+ , NH4+, etc.);homeostasis of metal ions (Na, K, Ca etc.);ion channels	17008358	The study shows that fibrocystin is another partner of PC2, which functionally up-regulates its channel function through KIF3B. Interestingly, although KIF3B directly binds PC2, it has no significant effect on PC2 channel function, indicating that it primarily serves as a linker protein.	PKD2-FPC complex is involved in polycystic kidney disease (PKD).	None	Homo sapiens (Human)	Fibrocystin;Polycystin-2	PKD2;PKHD1	FCYT TIGM1;TRPP2	R-HSA-5620914	https://reactome.org/PathwayBrowser/#/R-HSA-5620914	ARF4:GTP binds VxPx-motifs of membrane proteins			109691	7	9	1.12867	0	3	0	3	0	0	7	0
Q9H9F9	ACTR5	Actin-related protein 5	Q9H9F9	ARP5_HUMAN	2.81314	0.129581	0.675529	16.3225	17.3567	14.3238	14.7117	12.2951	12.5568	INO80 chromatin remodeling complex	Human	INO80 complex	None	O96019;P15923;Q53TQ3;Q6P4R8;Q6PI98;Q8NBZ0;Q96EZ8;Q9C086;Q9H981;Q9H9F9;Q9ULG1;Q9Y230;Q9Y265	10445;10856;125476;283899;4798;54617;54891;6929;79913;83444;86;8607;93973	MI:0007-anti tag coimmunoprecipitation	GO:0003677;GO:0005524;GO:0005694;GO:0006265;GO:0051276	ATP binding;chromosome;chromosome organization;DNA binding;DNA topological change	10.01.09.05;16.03.01;16.19.03;42.10.03;70.10.03	ATP binding;chromosome;DNA binding;DNA conformation modification (e.g. chromatin);organization of chromosome structure	16230350	INO80 complex exhibits DNA- and nucleosome-activated ATPase activity and catalyzes ATP-dependent nucleosome sliding.	None	None	Homo sapiens (Human)	Actin-like protein 6A;Actin-related protein 5;Actin-related protein 8;Chromatin-remodeling ATPase INO80;INO80 complex subunit B;INO80 complex subunit C;INO80 complex subunit D;INO80 complex subunit E;Microspherule protein 1;Nuclear factor related to kappa-B-binding protein;RuvB-like 1;RuvB-like 2;Transcription factor E2-alpha	ACTL6A;ACTR5;ACTR8;INO80;INO80B;INO80C;INO80D;INO80E;MCRS1;NFRKB;RUVBL1;RUVBL2;TCF3	ARP5;ARP8 INO80N;BAF53 BAF53A INO80K;BHLHB21 E2A ITF1;C18orf37;CCDC95;HMGA1L4 PAPA1 ZNHIT4;INO80A INOC1 KIAA1259;INO80G;INO80H NMP238 TIP49 TIP49A;INO80J TIP48 TIP49B;INO80Q MSP58	R-HSA-5689544	https://reactome.org/PathwayBrowser/#/R-HSA-5689544	UCHL5 binds INO80 complex			68297.5	9	9	1.28667	0	1	1	1	0	8	1	0
O43865	AHCYL1	S-adenosylhomocysteine hydrolase-like protein 1	O43865	SAHH2_HUMAN	2.44763	0.300598	0.719285	16.1941	13.6012	10.2879	10.3889	11.8685	10.4829	AHCYL1-CPSF complex	Human	AHCYL1-CPSF1-CPSF2-CPSF3-CPSF4-FIP1L1 complex	293EBNA cells;COS-7 cells	O43865;O95639;Q10570;Q6UN15;Q9P2I0;Q9UKF6	10768;10898;29894;51692;53981;None	MI:0007-anti tag coimmunoprecipitation	None	None	None	None	19224921	IRBIT (AHCYL1) interactes with CPSF and is recruited to an exogenous polyadenylation signal-containing RNA. The main target for IRBIT in CPSF is Fip1 (FIP1L1) subunit, and the phosphorylation of the serine-rich region of IRBIT was required both for direct association with Fip1 in vitro and for redistribution of Fip1 into the cytoplasm of intact cells.	None	None	Homo sapiens (Human)	Cleavage and polyadenylation specificity factor subunit 1;Cleavage and polyadenylation specificity factor subunit 2;Cleavage and polyadenylation specificity factor subunit 3;Cleavage and polyadenylation specificity factor subunit 4;Pre-mRNA 3'-end-processing factor FIP1;S-adenosylhomocysteine hydrolase-like protein 1	AHCYL1;CPSF1;CPSF2;CPSF3;CPSF4;FIP1L1	CPSF100, KIAA1367;CPSF160;CPSF30, NAR, NEB1;CPSF73;DCAL IRBIT XPVKONA;FIP1, RHE	R-HSA-169683	https://reactome.org/PathwayBrowser/#/R-HSA-169683	IP3R:I(1,4,5)P3 tetramer transports Ca2+ from ER lumen to cytosol			58951.4	22	47	1.38083	16	19	15	19	16	13	2	0
O14964	HGS	Hepatocyte growth factor-regulated tyrosine kinase substrate	O14964	HGS_HUMAN	2.1778	0.0610703	0.675527	13.2574	12.9392	12.862	10.8503	9.9189	11.756	Protein-sorting ternary complex (EPS15, HGS, STAM2)	Human	None	HEp-2 cells	O14964;O75886;P42566	10254;2060;9146	MI:0019-coimmunoprecipitation;MI:0047-far western blotting	GO:0006605;GO:0006886;GO:0015031	intracellular protein transport;protein targeting;protein transport	14.04;20.01.10	protein targeting, sorting and translocation;protein transport	12551915	Hrs, Eps15, and STAM proteins function in a multivalent complex that sorts ubiquitinated proteins into the multivesicular body pathway.	None	None	Homo sapiens (Human)	Epidermal growth factor receptor substrate 15;Hepatocyte growth factor-regulated tyrosine kinase substrate;Signal transducing adapter molecule 2	EPS15;HGS;STAM2	AF1P;HBP;HRS	R-HSA-182986	https://reactome.org/PathwayBrowser/#/R-HSA-182986	CBL-mediated ubiquitination of CIN85			86192	3	3	0.557392	0	3	0	3	0	2	1	0
Q86V81	ALYREF	THO complex subunit 4	Q86V81	THOC4_HUMAN	2.06276	0.224968	0.624793	13.705	11.3647	19.4677	11.0067	7.63475	19.7077	TREX complex	Human	None	HeLa cells	Q13769;Q13838;Q6I9Y2;Q86V81;Q86W42;Q8NI27;Q96FV9;Q96J01	10189;57187;7919;79228;80145;84321;8563;9984	MI:0007-anti tag coimmunoprecipitation	GO:0006405;GO:0016363;GO:0016607	nuclear matrix;nuclear speck;RNA export from nucleus	70.10.06;70.10.09	nuclear matrix;nuclear speckles	15998806	The TREX complex is recruited by the CBC complex to the 5-prime end of spliced RNAs and is involved in RNA export from the nucleus into the cytoplasm. The TREX complex contains the THO transcription elongation complex.	None	None	Homo sapiens (Human)	Spliceosome RNA helicase DDX39B;THO complex subunit 1;THO complex subunit 2;THO complex subunit 3;THO complex subunit 4;THO complex subunit 5 homolog;THO complex subunit 6 homolog;THO complex subunit 7 homolog	ALYREF;DDX39B;THOC1;THOC2;THOC3;THOC5;THOC6;THOC7	ALY BEF THOC4;BAT1 UAP56;C22orf19, KIAA0983;CXorf3;HPR1;NIF3L1BP1;None;WDR58	R-HSA-111439	https://reactome.org/PathwayBrowser/#/R-HSA-111439	Docking of Mature Histone mRNA complex:TAP at the NPC			26887.9	32	65	1.0696	19	2	14	6	14	2	21	14
Q8WXI9	GATAD2B	Transcriptional repressor p66-beta	Q8WXI9	P66B_HUMAN	1.99086	0.104465	0.6872	17.2111	16.1581	17.3758	15.391	15.2844	14.0971	MeCP1 complex	Human	Mi2/NuRD-MBD2 complex	HEK293T cells	O94776;O95983;Q09028;Q13547;Q14839;Q16576;Q8WXI9;Q92769;Q9UBB5	1108;3065;3066;53615;57459;5928;5931;8932;9219	MI:0006-anti bait coimmunoprecipitation;MI:0029-cosedimentation through density gradient	GO:0003677;GO:0005634;GO:0006265;GO:0016575;GO:0045892;GO:0051276	chromosome organization;DNA binding;DNA topological change;histone deacetylation;negative regulation of DNA-templated transcription;nucleus	10.01.09.05;11.02.03.04.03;16.03.01;42.10.03;70.10	DNA binding;DNA conformation modification (e.g. chromatin);nucleus;organization of chromosome structure;transcription repression	11756549	MeCP1 protein complex represses transcription through preferential binding, remodeling, and deacetylation of methylated nucleosomes.	None	The uncharacterized subunits of the MeCP1 complex (CORUM-ID 659, published in PMID: 11297506) are two different forms of the same zinc finger-containing protein GATAD2B.	Homo sapiens (Human)	Chromodomain-helicase-DNA-binding protein 4;Histone deacetylase 1;Histone deacetylase 2;Histone-binding protein RBBP4;Histone-binding protein RBBP7;Metastasis-associated protein MTA2;Methyl-CpG-binding domain protein 2;Methyl-CpG-binding domain protein 3;Transcriptional repressor p66-beta	CHD4;GATAD2B;HDAC1;HDAC2;MBD2;MBD3;MTA2;RBBP4;RBBP7	KIAA1150;MTA1L1 PID;None;RBAP46;RBAP48;RPD3L1	R-HSA-3769447	https://reactome.org/PathwayBrowser/#/R-HSA-3769447	HDAC1:2-containing complex deacetylate histones			65260.7	46	76	0.863792	15	30	16	28	15	30	22	1
P61619	SEC61A1	Protein transport protein Sec61 subunit alpha isoform 1	P61619	S61A1_HUMAN	1.91601	0.302395	0.723689	14.6237	14.6277	14.8533	13.9909	14.2088	10.1571																				R-HSA-1236947	https://reactome.org/PathwayBrowser/#/R-HSA-1236947	Egress of internalized antigen to the cytosol via sec61			52264.7	9	13	1.29403	2	1	4	1	3	1	1	1
Q969S3	ZNF622	Zinc finger protein 622	Q969S3	ZN622_HUMAN	1.83728	0.129525	0.6786	15.33	13.3739	15.2344	12.7194	13.0051	12.7019																									54272	26	37	1.18124	9	3	16	15	19	10	8	7
Q9UJX3	ANAPC7	Anaphase-promoting complex subunit 7	Q9UJX3	APC7_HUMAN	1.81093	0.113606	0.699716	12.7006	12.3279	12.474	11.2911	9.21134	11.5674	Anaphase-promoting complex	Human	APC;cyclosome	None	P30260;Q13042;Q9H1A4;Q9UJX2;Q9UJX3;Q9UJX4;Q9UJX5;Q9UJX6	29882;29945;51433;51434;64682;8697;8881;996	MI:0019-coimmunoprecipitation	GO:0000278;GO:0005515;GO:0005634;GO:0016567;GO:0051726	mitotic cell cycle;nucleus;protein binding;protein ubiquitination;regulation of cell cycle	10.03.01;10.03.01.01;14.07.05;16.01;70.10	mitotic cell cycle;mitotic cell cycle and cell cycle control;modification by ubiquitination, deubiquitination;nucleus;protein binding	9469815	The initiation of anaphase and exit from mitosis depend on a multi-subunit ubiquitination complex called the anaphase-promoting complex (APC)1 or cyclosome. The APC ubiquitinates proteins such as Pds1 in budding yeast and Cut2 in fission yeast whose subsequent degradation by the 26 S proteasome is essential for the initiation of sister chromatid separation at the metaphase-anaphase transition. La…	None	None	Homo sapiens (Human)	Anaphase-promoting complex subunit 1;Anaphase-promoting complex subunit 2;Anaphase-promoting complex subunit 4;Anaphase-promoting complex subunit 5;Anaphase-promoting complex subunit 7;Cell division cycle protein 16 homolog;Cell division cycle protein 23 homolog;Cell division cycle protein 27 homolog	ANAPC1;ANAPC2;ANAPC4;ANAPC5;ANAPC7;CDC16;CDC23;CDC27	ANAPC3 D0S1430E D17S978E;ANAPC6;ANAPC8;APC2 KIAA1406;APC4;APC5;APC7;TSG24	R-HSA-141423	https://reactome.org/PathwayBrowser/#/R-HSA-141423	Binding of the MCC complex to the APC/C complex			63133.1	17	20	0.730004	0	8	1	14	0	14	3	0
O43818	RRP9	U3 small nucleolar RNA-interacting protein 2	O43818	U3IP2_HUMAN	1.77587	0.0459611	0.820702	13.8043	12.9552	13.8119	12.0518	11.8506	11.3414																				R-HSA-6790906	https://reactome.org/PathwayBrowser/#/R-HSA-6790906	EMG1 of the SSU processome methylates pseudouridine-1248 of 18S rRNA yielding N(1)-methylpseudouridine-1248			51840.6	24	29	1.24666	8	1	17	6	18	5	1	5
Q9H2W6	MRPL46	39S ribosomal protein L46, mitochondrial	Q9H2W6	RM46_HUMAN	1.75974	0.553388	0.847696	17.5012	9.39661	17.087	10.8186	10.7815	17.1055	55S ribosome, mitochondrial	Human	None	None	O15235;O60783;O75394;P09001;P49406;P51398;P52815;P82650;P82663;P82664;P82673;P82675;P82909;P82912;P82914;P82921;P82930;P82932;P82933;P83111;Q13084;Q13405;Q16540;Q4U2R6;Q5T653;Q6P161;Q6P1L8;Q7Z2W9;Q7Z7F7;Q7Z7H8;Q86TS9;Q8IXM3;Q8N5N7;Q8N983;Q8TCC3;Q92552;Q92665;Q96A35;Q96DV4;Q96EL2;Q96EL3;Q96GC5;Q9BQ48;Q9BRJ2;Q9BYC8;Q9BYC9;Q9BYD1;Q9BYD2;Q9BYD3;Q9BYD6;Q9BYN8;Q9BZE1;Q9H0U6;Q9H2W6;Q9H9J2;Q9HD33;Q9NP92;…	10240;10573;10884;11222;114294;116540;116541;122704;124995;128308;219927;23107;26589;28957;28973;28977;28998;29074;29088;29093;51021;51023;51069;51073;51081;51116;51253;51258;51263;51264;51318;51373;51642;51649;51650;54148;54460;54534;54948;55052;55168;55173;56945;57129;6150;6182;6183;63875;63931;64432;64928;64949;64951;64960;64963;64965;64968;64969;64975;64976;64978;64979;64981;64983;65003;65005…	MI:0363-inferred by author	GO:0005759;GO:0006412	mitochondrial matrix;translation	12.04;70.16.07	mitochondrial matrix;translation	14681386	None	None	None	Homo sapiens (Human)	28S ribosomal protein S10, mitochondrial;28S ribosomal protein S11, mitochondrial;28S ribosomal protein S12, mitochondrial;28S ribosomal protein S14, mitochondrial;28S ribosomal protein S15, mitochondrial;28S ribosomal protein S16, mitochondrial;28S ribosomal protein S17, mitochondrial;28S ribosomal protein S18b, mitochondrial;28S ribosomal protein S18c, mitochondrial;28S ribosomal protein S2, mi…	DAP3;LACTB;MRPL1;MRPL10;MRPL11;MRPL12;MRPL13;MRPL14;MRPL15;MRPL16;MRPL17;MRPL18;MRPL19;MRPL2;MRPL20;MRPL21;MRPL22;MRPL23;MRPL24;MRPL27;MRPL28;MRPL3;MRPL30;MRPL32;MRPL33;MRPL34;MRPL35;MRPL36;MRPL37;MRPL38;MRPL39;MRPL4;MRPL40;MRPL41;MRPL42;MRPL43;MRPL44;MRPL45;MRPL46;MRPL47;MRPL48;MRPL49;MRPL50;MRPL51;MRPL52;MRPL53;MRPL54;MRPL55;MRPL9;MRPS10;MRPS11;MRPS12;MRPS14;MRPS15;MRPS16;MRPS17;MRPS18A;MRPS18B…	BMRP MRPL27 RPML27;BRIP1;C11orf4 NOF1;C15orf4 LIECG2;C20orf193 RPMS13;C21orf101 RPMS6;C21orf92 MRPL5 RPML5;C2orf1;C3orf5 RPMS22;C6orf14;IMOGN38;KGD4;KIAA0104 MRPL15;KIAA0264;L23MRP RPL23L;LIP2;MAAT1;MRL3 RPML3;MRP64;MRPL2 RPML2;MRPL25 RPML25;MRPL28 RPML28;MRPL31 MRPS32 RPML31;MRPL32 RPML32;MRPL56;MRPL7 RPML12;MRPL8 RPML8;MRPS28;MRPS29;MRPS35;NCM1;NLVCF URIM;None;PDCD9;RPMS11;RPMS12 RPSM12;RPMS15;…	R-HSA-5389839	https://reactome.org/PathwayBrowser/#/R-HSA-5389839	39S subunit binds 28S subunit:mRNA:fMet-tRNA			31705.1	23	36	3.56875	4	1	14	2	18	2	18	5
Q14697	GANAB	Neutral alpha-glucosidase AB	Q14697	GANAB_HUMAN	1.57732	0.0644154	0.65204	14.1311	12.6352	13.2858	11.8998	10.9256	12.4947																				R-HSA-532667	https://reactome.org/PathwayBrowser/#/R-HSA-532667	Removal of the second glucose by glucosidase II			106874	17	21	1.12318	1	5	0	12	2	13	9	0
Q9NVH2	INTS7	Integrator complex subunit 7	Q9NVH2	INT7_HUMAN	1.57068	0.205689	0.620406	13.1246	12.5295	13.7497	13.1041	10.7857	10.802	Integrator complex	Human	None	None	Q5TA45;Q68E01;Q6P9B9;Q75QN2;Q8N201;Q96CB8;Q96HW7;Q9H0H0;Q9NV88;Q9NVH2;Q9NVR2;Q9UL03	25896;26173;26512;54973;55174;55656;55756;57117;57508;65123;80789;92105	MI:0019-coimmunoprecipitation;MI:0071-molecular sieving	GO:0005634;GO:0006396	nucleus;RNA processing	11.04;70.10	nucleus;RNA processing	16239144	The Intergrator complex is involved in the small nuclear RNAs (snRNA) U1 and U2 transcription and in their 3' box-dependent processing. The Integrator complex is recruited to the U1 and U2 snRNA genes and mediates the snRNAs 3' cleavage.	None	None	Homo sapiens (Human)	Integrator complex subunit 1;Integrator complex subunit 10;Integrator complex subunit 11;Integrator complex subunit 12;Integrator complex subunit 2;Integrator complex subunit 3;Integrator complex subunit 4;Integrator complex subunit 5;Integrator complex subunit 6;Integrator complex subunit 7;Integrator complex subunit 8;Integrator complex subunit 9	INTS1;INTS10;INTS11;INTS12;INTS2;INTS3;INTS4;INTS5;INTS6;INTS7;INTS8;INTS9	C1orf193 C1orf60;C1orf73;C8orf35;C8orf52;CPSF3L RC68;DBI1 DDX26 DDX26A;KIAA1287;KIAA1440;KIAA1698;None;PHF22;RC74	R-HSA-6814549	https://reactome.org/PathwayBrowser/#/R-HSA-6814549	Pre-snRNA transcript initiation, Integrator binding, LEC binding			106834	5	5	0.551316	0	2	0	5	0	4	1	0
Q9Y3I0	RTCB	RNA-splicing ligase RtcB homolog	Q9Y3I0	RTCB_HUMAN	1.54356	0.627963	0.872348	11.1651	10.9676	11.8267	11.7253	4.02161	13.5819	tRNA Splicing Ligase Complex	Human	None	HeLa cells	Q52LJ0;Q92499;Q9BVC5;Q9Y224;Q9Y3I0	1653;283742;51493;51637;79074	MI:0019-coimmunoprecipitation;MI:0071-molecular sieving	GO:0000394;GO:0072669	RNA splicing, via endonucleolytic cleavage and ligation;tRNA-splicing ligase complex	None	None	21311021	None	None	None	Homo sapiens (Human)	Ashwin;ATP-dependent RNA helicase DDX1;Protein FAM98B;RNA transcription, translation and transport factor protein;RNA-splicing ligase RtcB homolog	C2orf49;DDX1;FAM98B;RTCB;RTRAF	C14orf166;C22orf28;None	R-HSA-5696816	https://reactome.org/PathwayBrowser/#/R-HSA-5696816	tRNA ligase complex ligates tRNA exons			55210.3	31	58	1.42639	24	3	25	6	24	9	7	19
Q92769	HDAC2	Histone deacetylase 2	Q92769	HDAC2_HUMAN	1.53785	0.208924	0.620995	16.1309	14.3022	14.2936	14.6939	14.1678	11.2515	Mi2/NuRD complex	Human	Mi2-beta-histone deacetylase complex	HeLa cells	O94776;O95983;Q09028;Q13547;Q14839;Q16576;Q92769	1108;3065;3066;53615;5928;5931;9219	MI:0004-affinity chromatography technology	GO:0005634;GO:0006265;GO:0006357;GO:0051276	chromosome organization;DNA topological change;nucleus;regulation of transcription by RNA polymerase II	10.01.09.05;42.10.03;70.10	DNA conformation modification (e.g. chromatin);nucleus;organization of chromosome structure	9790534	None	Dermatomyositis, cancer (PMID:9790534)	None	Homo sapiens (Human)	Chromodomain-helicase-DNA-binding protein 4;Histone deacetylase 1;Histone deacetylase 2;Histone-binding protein RBBP4;Histone-binding protein RBBP7;Metastasis-associated protein MTA2;Methyl-CpG-binding domain protein 3	CHD4;HDAC1;HDAC2;MBD3;MTA2;RBBP4;RBBP7	MTA1L1 PID;None;RBAP46;RBAP48;RPD3L1	R-HSA-1912388	https://reactome.org/PathwayBrowser/#/R-HSA-1912388	NICD1 displaces co-repressor complex from RBPJ (CSL)			55364.2	15	24	0.964138	9	9	10	11	11	6	8	0
Q9UQ88	CDK11A	Cyclin-dependent kinase 11A	Q9UQ88	CD11A_HUMAN	1.49564	0.175503	0.627249	15.3625	13.1473	11.9397	14.8382	10.2318	10.8927	Spliceosome, A complex	Human	Prespliceosomal A complex	HeLa nuclear extract	A0A024RDW4;O14776;O15042;O43143;O43290;O43390;O43395;O43660;O43670;O43684;O43719;O60506;O60828;O75400;O75533;O75643;O75934;O75937;O75940;O94906;O95400;P07910;P08579;P08621;P09012;P09234;P09651;P09661;P11142;P14678;P17844;P22626;P26368;P35637;P38159;P49756;P51991;P52298;P52756;P61978;P62136;P62304;P62306;P62308;P62314;P62316;P62318;P62995;P67809;P84103;P98175;Q00839;Q01081;Q01130;Q07955;Q08170;Q08…	10084;10181;10236;10250;10262;10285;10286;10291;10421;10492;10521;10523;10594;10915;10921;10946;10992;11100;11325;11338;1153;124245;1655;1660;1665;1994;220988;22826;22827;22916;22985;23020;23350;23450;23451;23524;24148;2521;25956;27316;27336;27339;29105;29115;3178;3181;3182;3183;3190;3192;3312;3608;3609;4686;4904;5093;51503;51593;51639;51729;5356;5411;5499;55082;55109;5511;5546;55660;56259;57794;…	MI:0004-affinity chromatography technology;MI:0029-cosedimentation through density gradient;MI:0040-electron microscopy	GO:0000398;GO:0005681	mRNA splicing, via spliceosome;spliceosomal complex	11.04.03	mRNA processing (splicing, 5'-, 3'-end processing)	17332742	Spliceosomes assemble in a series of consecutive steps that produce complexes E, A, B and C.	None	None	Homo sapiens (Human)	116 kDa U5 small nuclear ribonucleoprotein component;Angiogenic factor with G patch and FHA domains 1;Apoptotic chromatin condensation inducer in the nucleus;ARGL1 protein;ATP-dependent RNA helicase A;ATP-dependent RNA helicase DDX42;ATP-dependent RNA helicase DHX15;Beta-catenin-like protein 1;BUB3-interacting and GLEBS motif-containing protein ZNF207;Calcium homeostasis endoplasmic reticulum pro…	ACIN1;AGGF1;BCAS2;BUB3;CCAR1;CCAR2;CD2BP2;CDC5L;CDK11A;CFAP20;CHERP;CIRBP;CTNNBL1;CWC15;DDX17;DDX23;DDX42;DDX46;DDX5;DHX15;DHX9;DNAJC8;EFTUD2;ELAVL1;FLJ10154;FUS;HNRNPA1;HNRNPA2B1;HNRNPA3;HNRNPAB;HNRNPC;HNRNPK;HNRNPR;HNRNPU;HNRNPUL1;HSPA8;HTATSF1;ILF2;ILF3;NCBP1;NCBP2;NRIP2;PCBP1;PHF5A;PLRG1;PNN;PPP1CA;PPP1R8;PQBP1;PRCC;PRPF19;PRPF3;PRPF40A;PRPF6;PRPF8;PUF60;RBM10;RBM17;RBM25;RBM39;RBM5;RBMX;RNPS…	A18HNRNP CIRP;ABBP1,HNRPAB;ACINUS KIAA0670;ARD1 NIPP1;ARS2 ASR2;ASCC3L1 HELIC2 KIAA0788;ASF SF2 SF2P33 SFRS1;BUG22 C16orf80 GTL3;BUGZ;C11orf5;C19orf43;C1orf199 HNRPU SAFA U21.1;C20orf14;C20orf33;CA150 TAF2S;CARP1 DIS;CBP20;CBP80 NCBP;CDC2L2 CDC2L3 PITSLREB;COD SNRPB1;DAM1;DAN26 SCAF6;DBC1 KIAA1967;DBP1 DDX15;DDX9 LKP NDH2;DRBF MPHOSPH4 NF90;DRS MEMA;DXS8237E GPATC9 GPATCH9 KIAA0122;E1BAP5 HNRPUL1…	R-HSA-380311	https://reactome.org/PathwayBrowser/#/R-HSA-380311	Recruitment of Plk1 to centrosomes			91361.6	4	4	0.915162	1	3	0	4	0	4	1	0
P35269	GTF2F1	General transcription factor IIF subunit 1	P35269	T2FA_HUMAN	1.48822	0.244653	0.664621	12.9849	12.3483	12.3284	10.9773	9.60375	12.6159	RNA polymerase II holoenzyme complex	Human	None	HeLa cells	O15514;P13984;P18074;P19387;P19388;P19447;P20226;P24928;P29083;P29084;P30876;P32780;P35269;P36954;P52434;P52435;P53803;P61218;P62487;P62875;Q00403;Q13888;Q13889;Q92759	2068;2071;2959;2960;2961;2962;2963;2965;2966;2967;2968;5430;5431;5432;5433;5434;5435;5436;5437;5438;5439;5440;5441;6908	MI:0004-affinity chromatography technology	GO:0003677;GO:0005634;GO:0006351	DNA binding;DNA-templated transcription;nucleus	11;16.03.01;70.10	DNA binding;nucleus;TRANSCRIPTION	9305922	None	None	None	Homo sapiens (Human)	DNA-directed RNA polymerase II subunit RPB1;DNA-directed RNA polymerase II subunit RPB11-a;DNA-directed RNA polymerase II subunit RPB2;DNA-directed RNA polymerase II subunit RPB3;DNA-directed RNA polymerase II subunit RPB4;DNA-directed RNA polymerase II subunit RPB7;DNA-directed RNA polymerase II subunit RPB9;DNA-directed RNA polymerases I, II, and III subunit RPABC1;DNA-directed RNA polymerases …	ERCC2;ERCC3;GTF2B;GTF2E1;GTF2E2;GTF2F1;GTF2F2;GTF2H1;GTF2H2;GTF2H3;GTF2H4;POLR2A;POLR2B;POLR2C;POLR2D;POLR2E;POLR2F;POLR2G;POLR2H;POLR2I;POLR2J;POLR2K;POLR2L;TBP	BTF2;BTF2P44;GTF2D1 TF2D TFIID;None;POLR2;POLR2J1;POLRF;RAP30;RAP74;RPB7;TF2B TFIIB;TF2E1;TF2E2;XPB XPBC;XPD XPDC	R-HSA-109638	https://reactome.org/PathwayBrowser/#/R-HSA-109638	Recruitment of RNA Polymerase II Holoenzyme by TFIIF to the pol II promoter:TFIID:TFIIA:TFIIB complex			58240.4	3	3	0.52829	0	1	1	3	1	3	1	0
O60518	RANBP6	Ran-binding protein 6	O60518	RNBP6_HUMAN	1.48322	0.474446	0.808308	12.6782	11.9315	11.2505	7.8337	11.7124	11.8645																									124714	4	4	1.09995	0	2	0	4	1	4	2	0
Q9NXE4	SMPD4	Sphingomyelin phosphodiesterase 4	Q9NXE4	NSMA3_HUMAN	1.4129	0.151714	0.6357	12.3233	11.2756	10.7956	10.9976	8.74151	10.4166																				R-HSA-1606288	https://reactome.org/PathwayBrowser/#/R-HSA-1606288	Sphingomyelin phosphodiesterase 4 (SMPD4) hydrolyses sphingomyelin to ceramide (ER membrane)			97809.9	6	6	0.490662	0	2	0	5	0	6	1	0
Q13330	MTA1	Metastasis-associated protein MTA1	Q13330	MTA1_HUMAN	1.40087	0.341976	0.735016	14.7301	12.2942	11.9643	11.2734	12.7489	10.7637	SNF2h-cohesin-NuRD complex	Human	ISWI (SNF2h)-containing chromatin remodeling complex	None	O60216;O60264;O94776;O95983;Q09028;Q12873;Q13330;Q13547;Q14683;Q16576;Q8N3U4;Q8WVM7;Q92769;Q9NRL2;Q9UBB5;Q9UQE7	10274;10735;1107;11177;3065;3066;53615;5885;5928;5931;8243;8467;8932;9112;9126;9219	MI:0071-molecular sieving;MI:0226-ion exchange chromatography	GO:0003677;GO:0005694;GO:0006265;GO:0051276	chromosome;chromosome organization;DNA binding;DNA topological change	10.01.09.05;16.03.01;42.10.03;70.10.03	chromosome;DNA binding;DNA conformation modification (e.g. chromatin);organization of chromosome structure	12198550	The association of the complex with chromatin can be regulated by the state of DNA methylation.	None	None	Homo sapiens (Human)	Bromodomain adjacent to zinc finger domain protein 1A;Chromodomain-helicase-DNA-binding protein 3;Cohesin subunit SA-1;Cohesin subunit SA-2;Double-strand-break repair protein rad21 homolog;Histone deacetylase 1;Histone deacetylase 2;Histone-binding protein RBBP4;Histone-binding protein RBBP7;Metastasis-associated protein MTA1;Metastasis-associated protein MTA2;Methyl-CpG-binding domain protein 2;…	BAZ1A;CHD3;HDAC1;HDAC2;MBD2;MBD3;MTA1;MTA2;RAD21;RBBP4;RBBP7;SMARCA5;SMC1A;SMC3;STAG1;STAG2	ACF1, WCRF180;BAM BMH CSPG6 SMC3L1;DXS423E KIAA0178 SB1.8 SMC1 SMC1L1;HR21 KIAA0078 NXP1 SCC1;MTA1L1 PID;None;RBAP46;RBAP48;RPD3L1;SA1 SCC3;SA2;SNF2H, WCRF135	R-HSA-3465545	https://reactome.org/PathwayBrowser/#/R-HSA-3465545	PIAS1,3,4 SUMOylate MTA1 with SUMO2,3			80786.2	33	39	0.99557	0	18	1	21	1	22	11	0
Q9NW75	GPATCH2	G patch domain-containing protein 2	Q9NW75	GPTC2_HUMAN	1.39637	0.199841	0.627864	14.187	12.3675	14.2363	11.4289	11.1493	14.0234																									58943.5	10	12	0.587702	3	6	1	7	4	8	5	0
P61254	RPL26	60S ribosomal protein L26	P61254	RL26_HUMAN	1.37773	0.463219	0.800035	13.396	12.4287	18.4359	9.91801	14.0314	16.178	Ribosome, cytoplasmic	Human	None	None	P05386;P05387;P05388;P08708;P08865;P15880;P18077;P18124;P18621;P22090;P23396;P25398;P26373;P27635;P30050;P32969;P35268;P36578;P39019;P39023;P40429;P42677;P42766;P46776;P46777;P46778;P46779;P46781;P46782;P46783;P47914;P49207;P50914;P60866;P61247;P61254;P61313;P61353;P61513;P61927;P62081;P62241;P62244;P62249;P62263;P62266;P62269;P62273;P62277;P62280;P62424;P62701;P62750;P62753;P62829;P62841;P62847;…	11224;2197;23521;25873;3921;4736;6122;6124;6125;6128;6129;6130;6132;6133;6134;6135;6136;6137;6138;6139;6141;6142;6143;6144;6146;6147;6152;6154;6155;6156;6157;6158;6159;6160;6161;6164;6165;6167;6168;6169;6170;6171;6173;6175;6176;6181;6187;6188;6189;6191;6192;6193;6194;6201;6202;6203;6204;6205;6206;6207;6208;6209;6210;6217;6218;6222;6223;6224;6227;6228;6229;6230;6231;6232;6233;6234;6235;7311;9045;9…	MI:0363-inferred by author	GO:0005737;GO:0006412	cytoplasm;translation	12.04;70.03	cytoplasm;translation	14681386	None	None	Since the authors did not specify RPS4Y, we used isoform RPS4Y1	Homo sapiens (Human)	40S ribosomal protein S10;40S ribosomal protein S11;40S ribosomal protein S12;40S ribosomal protein S13;40S ribosomal protein S14;40S ribosomal protein S15;40S ribosomal protein S15a;40S ribosomal protein S16;40S ribosomal protein S17;40S ribosomal protein S18;40S ribosomal protein S19;40S ribosomal protein S2;40S ribosomal protein S20;40S ribosomal protein S21;40S ribosomal protein S23;40S ribos…	FAU;RPL10;RPL10A;RPL11;RPL12;RPL13;RPL13A;RPL14;RPL15;RPL17;RPL18;RPL18A;RPL19;RPL21;RPL22;RPL23;RPL23A;RPL24;RPL26;RPL27;RPL27A;RPL28;RPL29;RPL3;RPL30;RPL31;RPL32;RPL34;RPL35;RPL35A;RPL36;RPL36A;RPL37;RPL37A;RPL38;RPL39;RPL4;RPL41;RPL5;RPL6;RPL7;RPL7A;RPL8;RPL9;RPLP0;RPLP1;RPLP2;RPS10;RPS11;RPS12;RPS13;RPS14;RPS15;RPS15A;RPS16;RPS17;RPS18;RPS19;RPS2;RPS20;RPS21;RPS23;RPS24;RPS25;RPS26;RPS27;RPS2…	BBC1;CCG2 RPS4 SCAR;D11S2243E RPP2;D6S218E;DXS648E QM;EC45;FTE1 MFTL;LAMBR LAMR1;MPS1;NEDD6;None;RIG;RPL1;RPL44;RPS17L;RPS4;RPS4Y;RRP1;SURF-3 SURF3;TXREB1;UBA80 UBCEP1;UBCEP2	R-HSA-141671	https://reactome.org/PathwayBrowser/#/R-HSA-141671	Polypeptide release from the eRF3-GDP:eRF1:mRNA:80S Ribosome complex			17258.2	6	10	1.13157	0	1	1	2	1	1	5	1
P18074	ERCC2	General transcription and DNA repair factor IIH helicase subunit XPD	P18074	ERCC2_HUMAN	1.37019	0.153324	0.637225	13.9555	12.4017	11.4911	12.0105	10.3891	11.3381	RNA polymerase II holoenzyme complex	Human	None	HeLa cells	O15514;P13984;P18074;P19387;P19388;P19447;P20226;P24928;P29083;P29084;P30876;P32780;P35269;P36954;P52434;P52435;P53803;P61218;P62487;P62875;Q00403;Q13888;Q13889;Q92759	2068;2071;2959;2960;2961;2962;2963;2965;2966;2967;2968;5430;5431;5432;5433;5434;5435;5436;5437;5438;5439;5440;5441;6908	MI:0004-affinity chromatography technology	GO:0003677;GO:0005634;GO:0006351	DNA binding;DNA-templated transcription;nucleus	11;16.03.01;70.10	DNA binding;nucleus;TRANSCRIPTION	9305922	None	None	None	Homo sapiens (Human)	DNA-directed RNA polymerase II subunit RPB1;DNA-directed RNA polymerase II subunit RPB11-a;DNA-directed RNA polymerase II subunit RPB2;DNA-directed RNA polymerase II subunit RPB3;DNA-directed RNA polymerase II subunit RPB4;DNA-directed RNA polymerase II subunit RPB7;DNA-directed RNA polymerase II subunit RPB9;DNA-directed RNA polymerases I, II, and III subunit RPABC1;DNA-directed RNA polymerases …	ERCC2;ERCC3;GTF2B;GTF2E1;GTF2E2;GTF2F1;GTF2F2;GTF2H1;GTF2H2;GTF2H3;GTF2H4;POLR2A;POLR2B;POLR2C;POLR2D;POLR2E;POLR2F;POLR2G;POLR2H;POLR2I;POLR2J;POLR2K;POLR2L;TBP	BTF2;BTF2P44;GTF2D1 TF2D TFIID;None;POLR2;POLR2J1;POLRF;RAP30;RAP74;RPB7;TF2B TFIIB;TF2E1;TF2E2;XPB XPBC;XPD XPDC	R-HSA-109639	https://reactome.org/PathwayBrowser/#/R-HSA-109639	Formation of the closed pre-initiation complex			86909.2	17	18	0.687435	0	5	0	14	0	10	3	0
O75820	ZNF189	Zinc finger protein 189	O75820	ZN189_HUMAN	1.36345	0.223397	0.626622	12.6335	13.2685	13.0387	12.0871	10.3414	12.4218																				R-HSA-975040	https://reactome.org/PathwayBrowser/#/R-HSA-975040	KRAB-ZNF / KAP Interaction			72975.6	6	6	0.37499	0	3	2	5	1	6	2	0
Q96J84	KIRREL1	Kin of IRRE-like protein 1	Q96J84	KIRR1_HUMAN	1.35581	0.162631	0.633415	12.8478	12.7661	14.4532	12.5442	10.2971	13.1583																				R-HSA-373714	https://reactome.org/PathwayBrowser/#/R-HSA-373714	Cis-Heterodimerization of nephrin and KIRREL			83535.8	10	10	1.01319	0	5	0	10	3	7	2	0
Q9P2E3	ZNFX1	NFX1-type zinc finger-containing protein 1	Q9P2E3	ZNFX1_HUMAN	1.3364	0.53923	0.848684	15.3131	14.3173	17.5432	15.5336	15.0523	12.5786																									220227	58	72	1.48077	1	19	1	44	1	37	2	0
Q7L8L6	FASTKD5	FAST kinase domain-containing protein 5, mitochondrial	Q7L8L6	FAKD5_HUMAN	1.31098	0.18872	0.642946	13.8039	13.3753	13.7367	13.8212	11.2754	11.8863	DHX30;FASTKD2;FASTKD5);GRSF1;protein complex (DDX28	Human	None	143B cells	Q12849;Q7L2E3;Q7L8L6;Q9NUL7;Q9NYY8	22868;22907;2926;55794;60493	MI:0019-coimmunoprecipitation	GO:0061668	mitochondrial ribosome assembly	None	None	25683715	None	None	None	Homo sapiens (Human)	ATP-dependent RNA helicase DHX30;FAST kinase domain-containing protein 2, mitochondrial;FAST kinase domain-containing protein 5, mitochondrial;G-rich sequence factor 1;Probable ATP-dependent RNA helicase DDX28	DDX28;DHX30;FASTKD2;FASTKD5;GRSF1	DDX30 KIAA0890;KIAA0971;KIAA1792;MDDX28;None						86574.3	9	9	0.446888	0	3	0	8	0	7	2	0
O95104	SCAF4	SR-related and CTD-associated factor 4	O95104	SCAF4_HUMAN	1.25514	0.210393	0.618771	14.3795	12.7922	16.4909	14.4107	10.4625	15.024	Spliceosome, E complex	Human	None	HeLa cells	O00148;O14497;O14893;O15042;O43143;O43172;O43290;O43390;O43395;O43447;O43719;O43809;O60506;O75400;O75526;O75533;O75643;O75934;O75937;O94906;O95104;O95232;O96019;P07910;P08579;P08621;P09012;P09234;P09651;P09661;P14678;P14866;P17844;P22626;P26368;P28370;P31943;P35637;P42285;P49756;P51531;P51532;P52272;P52298;P52597;P57678;P61978;P62304;P62306;P62308;P62314;P62316;P62318;P67809;P84103;P98175;Q00839;…	10179;10189;10212;10236;10262;10286;10291;10465;10492;10521;10523;10594;10713;10856;10929;10946;10949;10992;11051;11052;1108;11171;11218;11338;140890;1655;1660;1665;196528;22826;22827;22916;23020;23350;23450;23451;23517;23524;24148;2521;25804;25929;26121;27288;27336;27339;29894;3178;3181;3183;3184;3185;3187;3190;3191;3192;345651;4670;4686;4904;50628;5093;5094;51593;51631;51639;51747;54960;55193;5…	MI:0029-cosedimentation through density gradient;MI:0096-pull down	GO:0000398;GO:0005681	mRNA splicing, via spliceosome;spliceosomal complex	11.04.03	mRNA processing (splicing, 5'-, 3'-end processing)	22110043	Spliceosomes assemble in a series of consecutive steps that produce complexes E, A, B and C. First, in the E complex, the 5' - and 3' -splice sites of an intron are recognized by the specific binding of the U1 snRNP and the proteins U2 auxiliary factor (U2AF), respectively.	None	None	Homo sapiens (Human)	116 kDa U5 small nuclear ribonucleoprotein component;Actin-like protein 6A;ATP-dependent RNA helicase A;ATP-dependent RNA helicase DDX39A;ATP-dependent RNA helicase DHX15;AT-rich interactive domain-containing protein 1A;AT-rich interactive domain-containing protein 1B;AT-rich interactive domain-containing protein 2;Beta-actin-like protein 2;Calcium homeostasis endoplasmic reticulum protein;Chromo…	ACTBL2;ACTL6A;ALYREF;ARID1A;ARID1B;ARID2;BCAS2;CHD4;CHD8;CHERP;CPSF1;CPSF6;CPSF7;DDX17;DDX20;DDX23;DDX39A;DDX39B;DDX46;DDX5;DHX15;DHX9;DNAJC8;EFTUD2;FUS;GEMIN2;GEMIN4;GEMIN5;GEMIN6;GEMIN8;HNRNPA0;HNRNPA1;HNRNPA2B1;HNRNPC;HNRNPD;HNRNPF;HNRNPH1;HNRNPK;HNRNPL;HNRNPM;HNRNPR;HNRNPU;HTATSF1;KHSRP;LSM4;LUC7L2;LUC7L3;MTREX;NCBP1;NCBP2;NUDT21;PBRM1;PCBP1;PCBP2;PHF5A;PPIH;PRPF19;PRPF3;PRPF31;PRPF4;PRPF40A;…	ALY BEF THOC4;ARS2 ASR2;ASCC3L1 HELIC2 KIAA0788;ASF SF2 SF2P33 SFRS1;AUF1 HNRPD;BAF155;BAF170;BAF180 PB1;BAF190A BRG1 SNF2B SNF2L4;BAF190B BRM SNF2A SNF2L2;BAF200 KIAA1557;BAF250 BAF250A C1orf4 OSA1 SMARCF1;BAF250B DAN15 KIAA1235 OSA2;BAF47, INI1, SNF5L1;BAF53 BAF53A INO80K;BAF57;BAF60A;BAT1 UAP56;C1orf199 HNRPU SAFA U21.1;C20orf14;CBP20;CBP80 NCBP;CFIM25 CPSF25 CPSF5;CFIM68;COD SNRPB1;CPSF160;CR…						125869	11	14	1.37428	0	6	0	4	0	6	1	0
P35869	AHR	Aryl hydrocarbon receptor	P35869	AHR_HUMAN	1.24124	0.0450568	0.823929	14.355	13.1304	12.4736	13.137	12.3496	10.7487	Ubiquitin E3 ligase (AHR, ARNT, DDB1, TBL3, CUL4B, RBX1)	Human	CUL4AhR complex	MCF-7 cells	P27540;P35869;P62877;Q12788;Q13620;Q16531	10607;1642;196;405;8450;9978	MI:0007-anti tag coimmunoprecipitation	GO:0005634;GO:0006511;GO:0016567;GO:0023052;GO:0043161	nucleus;proteasome-mediated ubiquitin-dependent protein catabolic process;protein ubiquitination;signaling;ubiquitin-dependent protein catabolic process	14.07.05;14.13.01.01;30.01;70.10	cellular signalling;modification by ubiquitination, deubiquitination;nucleus;proteasomal degradation (ubiquitin/proteasomal pathway)	17392787	AHR has dual functions. Besides being a transcription factor as subunit of the AHR-ARNT complex (CORUM-ID:8842), it also possesses an intrinsic E3 ubiquitin ligase function that targets, e.g., the steroid receptors for proteasomal degradation ( PMID: 30718831). . In the CUL4B(AhR) ubiquitin E3 ligase complex, ligand-activated dioxin receptor AHR acts as a substrate-specific adaptor component that…	None	None	Homo sapiens (Human)	Aryl hydrocarbon receptor;Aryl hydrocarbon receptor nuclear translocator;Cullin-4B;DNA damage-binding protein 1;E3 ubiquitin-protein ligase RBX1;Transducin beta-like protein 3	AHR;ARNT;CUL4B;DDB1;RBX1;TBL3	BHLHE2;BHLHE76;KIAA0695;RNF75 ROC1;SAZD;XAP1	R-HSA-1989764	https://reactome.org/PathwayBrowser/#/R-HSA-1989764	Expression of CYP1A1			96147.4	12	14	0.760979	0	6	1	11	2	10	3	0
Q9Y6K0	CEPT1	Choline/ethanolaminephosphotransferase 1	Q9Y6K0	CEPT1_HUMAN	1.23496	0.546263	0.846361	17.0089	14.5098	14.3838	12.3476	15.1281	14.7218																				R-HSA-1482961	https://reactome.org/PathwayBrowser/#/R-HSA-1482961	CDP-Cho and DAG are converted to PC by CEPT1 at the ER membrane			46553.6	2	2	0.807195	2	1	2	1	1	2	2	1
Q96PQ6	ZNF317	Zinc finger protein 317	Q96PQ6	ZN317_HUMAN	1.20587	0.168829	0.624634	12.5378	12.2877	10.9667	10.5223	10.7906	10.8617																				R-HSA-975040	https://reactome.org/PathwayBrowser/#/R-HSA-975040	KRAB-ZNF / KAP Interaction			67959	2	2	0.995105	1	1	1	1	1	1	1	0
O94776	MTA2	Metastasis-associated protein MTA2	O94776	MTA2_HUMAN	1.19845	0.188121	0.644692	18.1824	17.3438	17.7118	16.9967	17.1944	15.4515	Mi2/NuRD complex	Human	Mi2-beta-histone deacetylase complex	HeLa cells	O94776;O95983;Q09028;Q13547;Q14839;Q16576;Q92769	1108;3065;3066;53615;5928;5931;9219	MI:0004-affinity chromatography technology	GO:0005634;GO:0006265;GO:0006357;GO:0051276	chromosome organization;DNA topological change;nucleus;regulation of transcription by RNA polymerase II	10.01.09.05;42.10.03;70.10	DNA conformation modification (e.g. chromatin);nucleus;organization of chromosome structure	9790534	None	Dermatomyositis, cancer (PMID:9790534)	None	Homo sapiens (Human)	Chromodomain-helicase-DNA-binding protein 4;Histone deacetylase 1;Histone deacetylase 2;Histone-binding protein RBBP4;Histone-binding protein RBBP7;Metastasis-associated protein MTA2;Methyl-CpG-binding domain protein 3	CHD4;HDAC1;HDAC2;MBD3;MTA2;RBBP4;RBBP7	MTA1L1 PID;None;RBAP46;RBAP48;RPD3L1	R-HSA-3769447	https://reactome.org/PathwayBrowser/#/R-HSA-3769447	HDAC1:2-containing complex deacetylate histones			75023.1	65	97	0.671801	13	34	13	41	16	39	38	0
Q5H9F3	BCORL1	BCL-6 corepressor-like protein 1	Q5H9F3	BCORL_HUMAN	1.18395	0.0848614	0.642161	12.2279	12.018	13.6017	10.3077	11.2416	12.7464	PRC1.1c complex	Human	None	293T-REx cells	P63208;Q06587;Q5H9F3;Q6W2J9;Q8N488;Q8NHM5;Q93009;Q99496;Q9BSM1	23429;54880;6015;6045;63035;6500;7874;84678;84759	MI:0029-cosedimentation through density gradient;MI:0676-tandem affinity purification	GO:0006355;GO:0035102	PRC1 complex;regulation of DNA-templated transcription	11.02.03.04	transcriptional control	22325352	PCGF1 target genes were enriched for gene ontology (GO) terms including cell junction organization and striated muscle-cell differentiation.	None	None	Homo sapiens (Human)	BCL-6 corepressor;BCL-6 corepressor-like protein 1;E3 ubiquitin-protein ligase RING1;E3 ubiquitin-protein ligase RING2;Lysine-specific demethylase 2B;Polycomb group RING finger protein 1;RING1 and YY1-binding protein;S-phase kinase-associated protein 1;Ubiquitin carboxyl-terminal hydrolase 7	BCOR;BCORL1;KDM2B;PCGF1;RING1;RNF2;RYBP;SKP1;USP7	BAP1 DING HIPI3 RING1B;CXXC2 FBL10 FBXL10 JHDM1B NDY1 PCCX2;DEDAF YEAF1;EMC19 OCP2 SKP1A TCEB1L;HAUSP;KIAA1575;None;NSPC1 RNF68;RNF1						190561	13	14	0.72165	0	3	0	9	0	12	2	0
P27824	CANX	Calnexin	P27824	CALX_HUMAN	1.16915	0.414798	0.766522	12.6815	11.781	12.2243	12.4197	8.3363	12.4235																				R-HSA-169921	https://reactome.org/PathwayBrowser/#/R-HSA-169921	Glycosylation and Folding of HA			67568.3	16	20	0.701347	0	5	2	12	1	13	7	0
Q13427	PPIG	Peptidyl-prolyl cis-trans isomerase G	Q13427	PPIG_HUMAN	1.14453	0.507081	0.828325	13.0457	13.0485	13.5969	13.9282	9.14679	13.1825																				R-HSA-9728804	https://reactome.org/PathwayBrowser/#/R-HSA-9728804	SARS-CoV-1 nsp1 binds to PPIase			88617.2	13	15	0.720147	1	4	3	8	8	10	5	1
Q9BV36	MLPH	Melanophilin	Q9BV36	MELPH_HUMAN	1.13773	0.0553707	0.698843	12.4011	11.2233	12.1805	10.9031	10.6357	10.8529																									65949.2	3	3	0.550997	0	1	0	3	0	2	1	0
O60566	BUB1B	Mitotic checkpoint serine/threonine-protein kinase BUB1 beta	O60566	BUB1B_HUMAN	1.10631	0.349109	0.739552	13.5443	12.8947	14.3137	11.8785	10.5639	14.9914	Mitotic checkpoint complex	Human	APC/C inhibitory factor;MCC complex	None	O43684;O60566;Q12834;Q13257	4085;701;9184;991	MI:0006-anti bait coimmunoprecipitation;MI:0071-molecular sieving;MI:0096-pull down	GO:0000075	cell cycle checkpoint signaling	10.03.01.03	cell cycle checkpoints (checkpoints of morphogenesis, DNA-damage,-replication, mitotic phase and spindle)	11535616	MCC inhibitory activity is 3,000-fold greater than that of recombinant MAD2,MCC is not generated from kinetochores, as it is also present and active in interphase cells.	None	None	Homo sapiens (Human)	Cell division cycle protein 20 homolog;Mitotic checkpoint protein BUB3;Mitotic checkpoint serine/threonine-protein kinase BUB1 beta;Mitotic spindle assembly checkpoint protein MAD2A	BUB1B;BUB3;CDC20;MAD2L1	BUBR1 MAD3L SSK1;MAD2;None	R-HSA-141409	https://reactome.org/PathwayBrowser/#/R-HSA-141409	Mad1 binds kinetochore			119545	10	10	1.07814	0	4	0	6	1	7	2	0
O15015	ZNF646	Zinc finger protein 646	O15015	ZN646_HUMAN	1.09534	0.55279	0.848578	13.6718	12.5657	12.7514	9.71217	13.9249	12.0658																									200825	14	16	0.608711	0	2	0	10	0	14	1	0
Q08170	SRSF4	Serine/arginine-rich splicing factor 4	Q08170	SRSF4_HUMAN	1.09123	0.0436737	0.833057	12.5053	11.4357	13.756	10.9539	10.4848	12.9847	PGC-1-SRp40-SRp55-SRp75 complex	Human	None	None	Q08170;Q13243;Q13247;Q9UBK2	10891;6429;6430;6431	MI:0007-anti tag coimmunoprecipitation	GO:0000398;GO:0003676;GO:0005634;GO:0006355;GO:0006397;GO:2001141	mRNA processing;mRNA splicing, via spliceosome;nucleic acid binding;nucleus;regulation of DNA-templated transcription;regulation of RNA biosynthetic process	11.02.03.04;11.04.03;16.03;70.10	mRNA processing (splicing, 5'-, 3'-end processing);nucleic acid binding;nucleus;transcriptional control	10983978	PGC-1 is part of both the preinitiation and elongation Pol II complexes, and association with the elongation form of Pol II depends on the C-terminal domain of PGC-1.	None	None	Homo sapiens (Human)	Peroxisome proliferator-activated receptor gamma coactivator 1-alpha;Serine/arginine-rich splicing factor 4;Serine/arginine-rich splicing factor 5;Serine/arginine-rich splicing factor 6	PPARGC1A;SRSF4;SRSF5;SRSF6	HRS SFRS5 SRP40;LEM6 PGC1 PGC1A PPARGC1;SFRS4 SRP75;SFRS6, SRP55	R-HSA-159101	https://reactome.org/PathwayBrowser/#/R-HSA-159101	NXF1:NXT1 (TAP:p15) binds capped mRNA:CBC:EJC:TREX (minus DDX39B)			56678.4	17	18	0.770946	2	5	3	8	2	9	7	2
Q5TAQ9	DCAF8	DDB1- and CUL4-associated factor 8	Q5TAQ9	DCAF8_HUMAN	1.09073	0.445905	0.784596	12.5695	12.4512	13.4733	13.685	10.8716	10.6652																				R-HSA-8952638	https://reactome.org/PathwayBrowser/#/R-HSA-8952638	AcM-UBE2M transfers NEDD8 to CRL4 E3 ubiquitin ligase complex			66852.2	8	8	0.580336	0	4	0	7	0	7	1	0
Q9H0S4	DDX47	Probable ATP-dependent RNA helicase DDX47	Q9H0S4	DDX47_HUMAN	1.08923	0.264604	0.681388	13.859	11.8388	15.2286	11.3582	11.3256	14.9748																				R-HSA-6790906	https://reactome.org/PathwayBrowser/#/R-HSA-6790906	EMG1 of the SSU processome methylates pseudouridine-1248 of 18S rRNA yielding N(1)-methylpseudouridine-1248			50646.5	30	49	1.24216	18	3	23	8	23	8	10	13
Q66K64	DCAF15	DDB1- and CUL4-associated factor 15	Q66K64	DCA15_HUMAN	1.08652	0.391465	0.749557	11.4431	10.5818	13.1146	11.3367	10.5186	10.0246																									66463.5	2	2	0.774789	0	1	0	2	0	2	1	0
Q9Y6R0	NUMBL	Numb-like protein	Q9Y6R0	NUMBL_HUMAN	1.08233	0.484335	0.812581	13.1616	13.4359	14.351	12.7166	9.90274	15.0822																									64891.4	6	6	0.714964	0	1	0	1	0	2	2	0
Q9NSI6	BRWD1	Bromodomain and WD repeat-containing protein 1	Q9NSI6	BRWD1_HUMAN	1.05719	0.392778	0.749243	12.4934	11.4744	12.6016	9.85585	10.2089	13.3332																				R-HSA-8865605	https://reactome.org/PathwayBrowser/#/R-HSA-8865605	BRWD1 binds SMARCA4			262936	10	10	2.25704	0	2	0	6	0	9	3	0
Q86WJ1	CHD1L	Chromodomain-helicase-DNA-binding protein 1-like	Q86WJ1	CHD1L_HUMAN	1.05399	0.0913692	0.614184	13.8589	13.0666	13.464	13.061	12.4348	11.7317																				R-HSA-5689317	https://reactome.org/PathwayBrowser/#/R-HSA-5689317	Formation of the pre-incision complex in GG-NER			101000	19	19	0.69532	2	9	2	12	0	12	6	0
P38435	GGCX	Vitamin K-dependent gamma-carboxylase	P38435	VKGC_HUMAN	1.02253	0.506052	0.829008	13.4537	12.2544	12.405	11.0481	13.7741	10.2234																				R-HSA-159752	https://reactome.org/PathwayBrowser/#/R-HSA-159752	GGCX gamma-carboxylates PROS1(25-676) (pro-protein S)			87560.9	5	5	0.741088	0	3	0	4	0	4	1	0
Q9HCI7	MSL2	E3 ubiquitin-protein ligase MSL2	Q9HCI7	MSL2_HUMAN	1.02239	0.61258	0.865875	12.913	12.6368	15.1052	12.8347	14.0076	10.7455	MSL complex	Human	None	K562 cells	Q7Z3B3;Q8N5Y2;Q9H7Z6;Q9HCI7	10943;284058;55167;84148	MI:0019-coimmunoprecipitation	GO:0005634;GO:0006265;GO:0006473;GO:0006476	DNA topological change;nucleus;protein acetylation;protein deacetylation	10.01.09.05;14.07.04;70.10	DNA conformation modification (e.g. chromatin);modification by acetylation, deacetylation;nucleus	16227571	The authors found that reduction in the levels of hMSLs and acetylation of H4 at lysine 16 are correlated with reduced transcription of some genes and with a G2/M cell cycle arrest.	None	None	Homo sapiens (Human)	E3 ubiquitin-protein ligase MSL2;Histone acetyltransferase KAT8;KAT8 regulatory NSL complex subunit 1;Male-specific lethal 3 homolog	KANSL1;KAT8;MSL2;MSL3	CENP-36 KIAA1267 MSL1V1 NSL1;KIAA1585 MSL2L1 RNF184;MOF MYST1;MSL3L1	R-HSA-3321883	https://reactome.org/PathwayBrowser/#/R-HSA-3321883	MSL acetylates histone H4			62540.5	7	7	0.996255	0	2	0	7	0	7	1	0
Q01081	U2AF1	Splicing factor U2AF 35 kDa subunit	Q01081	U2AF1_HUMAN	1.01372	0.533165	0.841215	14.8139	11.9813	14.4785	11.6289	10.6406	15.963	CF IIAm complex (Cleavage factor IIAm complex)	Human	None	None	O43809;O60231;O94913;P19447;P23246;P26368;P26599;P49959;Q01081;Q07157;Q14444;Q16630;Q8N684;Q92759;Q92989;Q9UKF6	10978;11051;11052;11338;2071;2968;4076;4361;51585;51692;5725;6421;7082;7307;79869;8449	MI:0226-ion exchange chromatography	GO:0005634;GO:0031123;GO:0031124	mRNA 3'-end processing;nucleus;RNA 3'-end processing	11.04.03.05;70.10	3'-end processing;nucleus	11060040	Eukaryotic mRNA precursors (pre-mRNAs) undergo a number of processing steps before they are exported to the cytoplasm. Six different protein factors are required in vitro for 3' end formation of mammalian pre-mRNAs by endonucleolytic cleavage and polyadenylation. One of these factors is cleavage factor IIm (CF IIm). During purification of CF IIm, the activity separated into an essential fraction …	None	None	Homo sapiens (Human)	Caprin-1;Cleavage and polyadenylation specificity factor subunit 3;Cleavage and polyadenylation specificity factor subunit 5;Cleavage and polyadenylation specificity factor subunit 6;Cleavage and polyadenylation specificity factor subunit 7;Double-strand break repair protein MRE11;General transcription and DNA repair factor IIH helicase subunit XPB;General transcription factor IIH subunit 4;Polyp…	CAPRIN1;CLP1;CPSF3;CPSF6;CPSF7;DHX16;ERCC3;GTF2H4;MRE11;NUDT21;PCF11;PTBP1;SFPQ;TJP1;U2AF1;U2AF2	CFIM25 CPSF25 CPSF5;CFIM68;CPSF73;DBP2 DDX16 KIAA0577 PRP2;GPIAP1 GPIP137 M11S1 RNG105;HEAB;HNGS1 MRE11A;KIAA0824;None;PSF;PTB;U2AF35 U2AFBP;U2AF65;XPB XPBC;ZO1	R-HSA-159101	https://reactome.org/PathwayBrowser/#/R-HSA-159101	NXF1:NXT1 (TAP:p15) binds capped mRNA:CBC:EJC:TREX (minus DDX39B)			27872	15	25	1.25114	4	2	6	3	7	2	4	6
Q9Y3X0	CCDC9	Coiled-coil domain-containing protein 9	Q9Y3X0	CCDC9_HUMAN	1.00434	0.637507	0.875883	15.3505	14.9831	15.5966	16.1464	15.8302	10.9406																									59703	25	32	2.88661	3	6	8	16	6	14	4	2
Q53HL2	CDCA8	Borealin	Q53HL2	BOREA_HUMAN	1.00376	0.0524011	0.691231	12.2931	11.8286	15.13	11.2768	10.4169	14.5468	Chromosomal passenger complex CPC (INCENP, CDCA8, BIRC5, AURKB)	Human	None	HeLa cells	O15392;Q53HL2;Q96GD4;Q9NQS7	332;3619;55143;9212	MI:0007-anti tag coimmunoprecipitation	GO:0000278;GO:0000775;GO:0007059	chromosome segregation;chromosome, centromeric region;mitotic cell cycle	10.03.01.01;10.03.04.05;70.10.04	centromere / kinetochore;chromosome segregation/division;mitotic cell cycle	17099693	Borealin forms a complex with Survivin, which can bind to Aurora-B kinase and is incorporated into the CP-holocomplex by interacting with INCENP (PMID:16571674). The NES in Survivin mediates the recruitment of Crm1-Ran-GTP, which seems to be involved in guiding the CPC to the centromeres in early prophase by an unknown mechanism.	None	None	Homo sapiens (Human)	Aurora kinase B;Baculoviral IAP repeat-containing protein 5;Borealin;Inner centromere protein	AURKB;BIRC5;CDCA8;INCENP	AIK2 AIM1 AIRK2 ARK2 STK1 STK12 STK5;API4 IAP4;None;PESCRG3	R-HSA-141409	https://reactome.org/PathwayBrowser/#/R-HSA-141409	Mad1 binds kinetochore			31323	24	42	1.43376	9	1	19	5	19	6	13	11
Q9BTC8	MTA3	Metastasis-associated protein MTA3	Q9BTC8	MTA3_HUMAN	0.995025	0.514888	0.829693	15.5265	12.3201	12.3132	12.2085	13.3689	11.5972	Mi2/NuRD-BCL6-MTA3 complex	Human	None	None	O95983;P41182;Q13547;Q14839;Q9BTC8	1108;3065;53615;57504;604	MI:0006-anti bait coimmunoprecipitation	GO:0005634;GO:0006265;GO:0006476;GO:0030183;GO:0045892;GO:0051276	B cell differentiation;chromosome organization;DNA topological change;negative regulation of DNA-templated transcription;nucleus;protein deacetylation	10.01.09.05;11.02.03.04.03;14.07.04;42.10.03;43.03.07.02.01.01;70.10	B-cell;DNA conformation modification (e.g. chromatin);modification by acetylation, deacetylation;nucleus;organization of chromosome structure;transcription repression	15454082	None	None	None	Homo sapiens (Human)	B-cell lymphoma 6 protein;Chromodomain-helicase-DNA-binding protein 4;Histone deacetylase 1;Metastasis-associated protein MTA3;Methyl-CpG-binding domain protein 3	BCL6;CHD4;HDAC1;MBD3;MTA3	BCL5 LAZ3 ZBTB27 ZNF51;KIAA1266;None;RPD3L1	R-HSA-3769447	https://reactome.org/PathwayBrowser/#/R-HSA-3769447	HDAC1:2-containing complex deacetylate histones			67503.7	14	18	1.36654	1	8	0	14	1	13	6	0
O60216	RAD21	Double-strand-break repair protein rad21 homolog	O60216	RAD21_HUMAN	0.993147	0.567426	0.849645	12.9941	12.9663	10.9371	10.2828	10.7797	12.8557	Cohesin-SA1 complex	Human	None	HeLa cells	O60216;Q14683;Q8WVM7;Q9UQE7	10274;5885;8243;9126	MI:0004-affinity chromatography technology;MI:0006-anti bait coimmunoprecipitation	GO:0000278;GO:0000279;GO:0003677;GO:0005694;GO:0007059;GO:0051276	chromosome;chromosome organization;chromosome segregation;DNA binding;M phase;mitotic cell cycle	10.03.01.01;10.03.01.01.11;10.03.04.05;16.03.01;42.10.03;70.10.03	chromosome;chromosome segregation/division;DNA binding;M phase;mitotic cell cycle;organization of chromosome structure	10931856	The cohesin complex binds directly to double-stranded DNA and induces the formation of large protein-DNA aggregates. (PMID: 11250156)	None	In HeLa cell extracts, the ratio between the hSA1-containing complex (h-cohesin SA1) and the hSA2-containing complex (h-cohesin SA2) is about 1:3. (PMID: 10931856)	Homo sapiens (Human)	Cohesin subunit SA-1;Double-strand-break repair protein rad21 homolog;Structural maintenance of chromosomes protein 1A;Structural maintenance of chromosomes protein 3	RAD21;SMC1A;SMC3;STAG1	BAM BMH CSPG6 SMC3L1;DXS423E KIAA0178 SB1.8 SMC1 SMC1L1;HR21 KIAA0078 NXP1 SCC1;SA1 SCC3	R-HSA-1638803	https://reactome.org/PathwayBrowser/#/R-HSA-1638803	Phosphorylation of cohesin by PLK1 at centromeres			71689.5	15	17	0.651236	0	4	1	12	0	10	2	0
Q13547	HDAC1	Histone deacetylase 1	Q13547	HDAC1_HUMAN	0.985038	0.455346	0.790778	15.3831	13.952	14.1729	15.4221	14.0872	11.0435	DNMT3B complex	Human	None	HeLa cells	O60264;O95239;O95347;Q13547;Q96ST3;Q9NTJ3;Q9UBC3	10051;10592;1789;24137;25942;3065;8467	MI:0019-coimmunoprecipitation	GO:0000278;GO:0000279;GO:0005694;GO:0006265;GO:0006306;GO:0007059;GO:0051276	chromosome;chromosome organization;chromosome segregation;DNA methylation;DNA topological change;M phase;mitotic cell cycle	10.01.09.01;10.01.09.05;10.03.01.01;10.03.01.01.11;10.03.04.05;42.10.03;70.10.03	chromosome;chromosome segregation/division;DNA conformation modification (e.g. chromatin);DNA methylation;M phase;mitotic cell cycle;organization of chromosome structure	15148359	None	The DNA methyltransferase DNMT3B is frequently overexpressed in tumor cells and is mutated in immunodeficiency, centromere instability and facial anomalies (ICF) syndrome.	None	Homo sapiens (Human)	Chromosome-associated kinesin KIF4A;DNA;Histone deacetylase 1;Paired amphipathic helix protein Sin3a;Structural maintenance of chromosomes protein 2;Structural maintenance of chromosomes protein 4;SWI/SNF-related matrix-associated actin-dependent regulator of chromatin subfamily A member 5	DNMT3B;HDAC1;KIF4A;SIN3A;SMARCA5;SMC2;SMC4	CAPC SMC4L1;CAPE SMC2L1;KIF4;None;RPD3L1;SNF2H, WCRF135	R-HSA-1227670	https://reactome.org/PathwayBrowser/#/R-HSA-1227670	Recruitment of HDAC1 by p130 (RBL2)			55103	28	52	0.6233	2	7	2	11	1	12	11	0
P19338	NCL	Nucleolin	P19338	NUCL_HUMAN	0.979144	0.00855973	0.695667	23.1644	21.7545	19.0964	22.0603	20.9529	18.0648	CD28-transactivation complex	Human	None	None	P10747;P19338	4691;940	MI:0004-affinity chromatography technology	GO:0005634;GO:0006352;GO:0006355;GO:2001141	DNA-templated transcription initiation;nucleus;regulation of DNA-templated transcription;regulation of RNA biosynthetic process	11.02.03.01.01;11.02.03.04;70.10	nucleus;transcription initiation;transcriptional control	12324461	None	None	None	Homo sapiens (Human)	Nucleolin;T-cell-specific surface glycoprotein CD28	CD28;NCL	None	R-HSA-6791227	https://reactome.org/PathwayBrowser/#/R-HSA-6791227	47S pre-rRNA is nucleolytically processed at A' (01,A1), site A0, and site 02 (site 6) to yield 45S pre-rRNA			76614.4	101	155	0.991381	45	65	37	51	31	45	79	32
P43250	GRK6	G protein-coupled receptor kinase 6	P43250	GRK6_HUMAN	0.972321	0.501375	0.824679	15.3978	10.0028	12.9317	12.3315	11.076	12.0078																				R-HSA-8851797	https://reactome.org/PathwayBrowser/#/R-HSA-8851797	ADRB2 in ADRB2:GRK complex is phosphorylated			65991	8	9	0.874822	2	1	2	4	2	1	1	1
Q96J02	ITCH	E3 ubiquitin-protein ligase Itchy homolog	Q96J02	ITCH_HUMAN	0.965708	0.211764	0.61834	13.5001	12.2563	12.8536	11.956	12.3555	11.4014	ITCH-USP9X complex	Human	None	None	Q93008;Q96J02	8239;83737	MI:0004-affinity chromatography technology;MI:0019-coimmunoprecipitation;MI:0069-mass spectrometry studies of complexes	GO:0005515;GO:0016579	protein binding;protein deubiquitination	14.07.05;16.01	modification by ubiquitination, deubiquitination;protein binding	17038327	Interaction between Itch and FAM (USP9X) reverses Itch auto-ubiquitylation and protects the ligase from proteasomal degradation.	None	None	Homo sapiens (Human)	E3 ubiquitin-protein ligase Itchy homolog;Probable ubiquitin carboxyl-terminal hydrolase FAF-X	ITCH;USP9X	DFFRX FAM USP9;None	R-HSA-1253282	https://reactome.org/PathwayBrowser/#/R-HSA-1253282	ERBB4 ubiquitination by WWP1/ITCH			102803	17	21	0.834315	0	7	0	15	0	14	6	0
Q9H1A4	ANAPC1	Anaphase-promoting complex subunit 1	Q9H1A4	APC1_HUMAN	0.960705	0.210718	0.619467	14.2792	11.0887	13.2003	12.876	11.1806	11.6295	Anaphase-promoting complex	Human	APC;cyclosome	None	P30260;Q13042;Q9H1A4;Q9UJX2;Q9UJX3;Q9UJX4;Q9UJX5;Q9UJX6	29882;29945;51433;51434;64682;8697;8881;996	MI:0019-coimmunoprecipitation	GO:0000278;GO:0005515;GO:0005634;GO:0016567;GO:0051726	mitotic cell cycle;nucleus;protein binding;protein ubiquitination;regulation of cell cycle	10.03.01;10.03.01.01;14.07.05;16.01;70.10	mitotic cell cycle;mitotic cell cycle and cell cycle control;modification by ubiquitination, deubiquitination;nucleus;protein binding	9469815	The initiation of anaphase and exit from mitosis depend on a multi-subunit ubiquitination complex called the anaphase-promoting complex (APC)1 or cyclosome. The APC ubiquitinates proteins such as Pds1 in budding yeast and Cut2 in fission yeast whose subsequent degradation by the 26 S proteasome is essential for the initiation of sister chromatid separation at the metaphase-anaphase transition. La…	None	None	Homo sapiens (Human)	Anaphase-promoting complex subunit 1;Anaphase-promoting complex subunit 2;Anaphase-promoting complex subunit 4;Anaphase-promoting complex subunit 5;Anaphase-promoting complex subunit 7;Cell division cycle protein 16 homolog;Cell division cycle protein 23 homolog;Cell division cycle protein 27 homolog	ANAPC1;ANAPC2;ANAPC4;ANAPC5;ANAPC7;CDC16;CDC23;CDC27	ANAPC3 D0S1430E D17S978E;ANAPC6;ANAPC8;APC2 KIAA1406;APC4;APC5;APC7;TSG24	R-HSA-141423	https://reactome.org/PathwayBrowser/#/R-HSA-141423	Binding of the MCC complex to the APC/C complex			216500	13	13	1.25996	1	4	1	10	1	7	1	0
P09651	HNRNPA1	Heterogeneous nuclear ribonucleoprotein A1	P09651	ROA1_HUMAN	0.958187	0.328268	0.738327	13.007	11.9306	20.3581	10.5545	11.7128	20.1539	C complex spliceosome	Human	None	None	O43290;O43390;O43660;O60306;O60506;O60508;O75533;O75643;O94906;O95391;O95926;P07910;P08579;P09651;P09661;P11940;P14678;P17844;P22626;P31943;P38159;P38919;P42285;P51991;P52272;P52597;P61326;P61978;P62304;P62306;P62308;P62310;P62314;P62316;P62318;Q00839;Q01081;Q07955;Q12874;Q13435;Q13523;Q13573;Q14331;Q14562;Q15029;Q15393;Q15428;Q15459;Q6NZY4;Q6P2Q9;Q6UX04;Q86V81;Q8IYB3;Q8WUQ7;Q92620;Q96BP3;Q96DF8;…	10189;10236;10250;10283;10291;10450;10492;10569;10594;10946;10992;1655;1659;220988;22913;22938;23020;23398;23450;23451;23517;23524;24148;2483;25949;26986;27258;27316;27339;3178;3181;3183;3185;3187;3190;3192;4116;4670;51340;51362;51428;51503;51645;5356;53938;5411;55094;55596;55696;56949;57461;57703;57819;58509;60625;6426;6627;6628;6629;6632;6633;6634;6635;6636;6637;7307;8175;8220;84292;8899;9092;9…	MI:0028-cosedimentation in solution;MI:0096-pull down	GO:0000398;GO:0005681	mRNA splicing, via spliceosome;spliceosomal complex	11.04.03	mRNA processing (splicing, 5'-, 3'-end processing)	11991638	In eukaryotes, the removal of introns from nascent transcripts is mediated by a highly dynamic, macromolecular machine called the spliceosome.	None	None	Homo sapiens (Human)	116 kDa U5 small nuclear ribonucleoprotein component;ATP-dependent RNA helicase DHX8;Cactin;Cell division cycle 5-like protein;Crooked neck-like protein 1;Eukaryotic initiation factor 4A-III;Exosome RNA helicase MTR4;G patch domain-containing protein 1;Heterogeneous nuclear ribonucleoprotein A1;Heterogeneous nuclear ribonucleoprotein A3;Heterogeneous nuclear ribonucleoprotein F;Heterogeneous nucl…	ALYREF;AQR;CACTIN;CDC40;CDC5L;CRNKL1;CWC15;CWC22;CWC27;DDX23;DDX41;DDX5;DHX35;DHX38;DHX8;EFTUD2;EIF4A3;ESS2;FRG1;GPATCH1;HNRNPA1;HNRNPA2B1;HNRNPA3;HNRNPC;HNRNPF;HNRNPH1;HNRNPK;HNRNPM;HNRNPR;HNRNPU;ISY1;LSM2;LSM3;MAGOH;MTREX;PABPC1;PLRG1;PNN;PPIE;PPIL1;PPIL3;PPWD1;PRPF19;PRPF4B;PRPF6;PRPF8;RALY;RBM22;RBM8A;RBMX;SART1;SF3A1;SF3A2;SF3A3;SF3B1;SF3B2;SF3B3;SLU7;SNRNP200;SNRNP40;SNRPA1;SNRPB;SNRPB2;SNR…	ABS;ALY BEF THOC4;ASCC3L1 HELIC2 KIAA0788;ASF SF2 SF2P33 SFRS1;C11orf5;C19orf29;C1orf199 HNRPU SAFA U21.1;C20orf14;C20orf15 DDX35;C6orf28 G7B;CBPIN GCIPIP;COD SNRPB1;CRN;CYP33;CYPL1;DDX38 KIAA0224 PRP16;DDX48, KIAA0111;DDX8;DGCR13 DGCR14 DGSH DGSI ES2;DOB1 KIAA0052 MTR4 SKIV2L2;DRS MEMA;ECGP GPATC1;EHB3 PRP17 PRPF17;G17P1 HELR HLR1;HCNP KIAA1177 SYF1;HNRPA1;HNRPA2B1;HNRPA3;HNRPC;HNRPCL2 P542;HNRP…	R-HSA-6803523	https://reactome.org/PathwayBrowser/#/R-HSA-6803523	PTB and hnRNPA1 bind FGFR2 pre-mRNA to repress IIIb splicing and promote formation of FGFR2c mRNA			38746.6	52	110	1.29386	3	1	4	2	5	2	6	2
P61513	RPL37A	60S ribosomal protein L37a	P61513	RL37A_HUMAN	0.954812	0.408839	0.761628	13.0117	12.4509	13.3592	10.3046	11.8797	13.7731	Ribosome, cytoplasmic	Human	None	None	P05386;P05387;P05388;P08708;P08865;P15880;P18077;P18124;P18621;P22090;P23396;P25398;P26373;P27635;P30050;P32969;P35268;P36578;P39019;P39023;P40429;P42677;P42766;P46776;P46777;P46778;P46779;P46781;P46782;P46783;P47914;P49207;P50914;P60866;P61247;P61254;P61313;P61353;P61513;P61927;P62081;P62241;P62244;P62249;P62263;P62266;P62269;P62273;P62277;P62280;P62424;P62701;P62750;P62753;P62829;P62841;P62847;…	11224;2197;23521;25873;3921;4736;6122;6124;6125;6128;6129;6130;6132;6133;6134;6135;6136;6137;6138;6139;6141;6142;6143;6144;6146;6147;6152;6154;6155;6156;6157;6158;6159;6160;6161;6164;6165;6167;6168;6169;6170;6171;6173;6175;6176;6181;6187;6188;6189;6191;6192;6193;6194;6201;6202;6203;6204;6205;6206;6207;6208;6209;6210;6217;6218;6222;6223;6224;6227;6228;6229;6230;6231;6232;6233;6234;6235;7311;9045;9…	MI:0363-inferred by author	GO:0005737;GO:0006412	cytoplasm;translation	12.04;70.03	cytoplasm;translation	14681386	None	None	Since the authors did not specify RPS4Y, we used isoform RPS4Y1	Homo sapiens (Human)	40S ribosomal protein S10;40S ribosomal protein S11;40S ribosomal protein S12;40S ribosomal protein S13;40S ribosomal protein S14;40S ribosomal protein S15;40S ribosomal protein S15a;40S ribosomal protein S16;40S ribosomal protein S17;40S ribosomal protein S18;40S ribosomal protein S19;40S ribosomal protein S2;40S ribosomal protein S20;40S ribosomal protein S21;40S ribosomal protein S23;40S ribos…	FAU;RPL10;RPL10A;RPL11;RPL12;RPL13;RPL13A;RPL14;RPL15;RPL17;RPL18;RPL18A;RPL19;RPL21;RPL22;RPL23;RPL23A;RPL24;RPL26;RPL27;RPL27A;RPL28;RPL29;RPL3;RPL30;RPL31;RPL32;RPL34;RPL35;RPL35A;RPL36;RPL36A;RPL37;RPL37A;RPL38;RPL39;RPL4;RPL41;RPL5;RPL6;RPL7;RPL7A;RPL8;RPL9;RPLP0;RPLP1;RPLP2;RPS10;RPS11;RPS12;RPS13;RPS14;RPS15;RPS15A;RPS16;RPS17;RPS18;RPS19;RPS2;RPS20;RPS21;RPS23;RPS24;RPS25;RPS26;RPS27;RPS2…	BBC1;CCG2 RPS4 SCAR;D11S2243E RPP2;D6S218E;DXS648E QM;EC45;FTE1 MFTL;LAMBR LAMR1;MPS1;NEDD6;None;RIG;RPL1;RPL44;RPS17L;RPS4;RPS4Y;RRP1;SURF-3 SURF3;TXREB1;UBA80 UBCEP1;UBCEP2	R-HSA-141671	https://reactome.org/PathwayBrowser/#/R-HSA-141671	Polypeptide release from the eRF3-GDP:eRF1:mRNA:80S Ribosome complex			10275.2	6	6	1.15348	3	1	2	2	2	2	2	1
P62879	GNB2	Guanine nucleotide-binding protein G(I)/G(S)/G(T) subunit beta-2	P62879	GBB2_HUMAN	0.944032	0.543961	0.847473	13.4801	10.0632	13.436	10.791	11.6671	11.6891																				R-HSA-1013012	https://reactome.org/PathwayBrowser/#/R-HSA-1013012	Binding of Gbeta/gamma to GIRK/Kir3 channels			37331	19	32	1.35778	4	1	5	2	4	1	3	4
Q8IWZ3	ANKHD1	Ankyrin repeat and KH domain-containing protein 1	Q8IWZ3	ANKH1_HUMAN	0.941792	0.55267	0.848991	14.5035	14.1248	14.161	14.7258	14.675	10.563																									269458	29	34	2.04054	1	8	1	12	1	12	3	1
O43847	NRDC	Nardilysin	O43847	NRDC_HUMAN	0.932412	0.0470847	0.782065	14.1483	11.9205	12.1606	13.403	10.5693	11.4599																									131701	11	11	0.852688	0	7	0	9	0	4	4	0
Q93008	USP9X	Probable ubiquitin carboxyl-terminal hydrolase FAF-X	Q93008	USP9X_HUMAN	0.931434	0.552957	0.848165	13.1321	12.6826	13.4844	14.7897	10.8845	10.8305	ITCH-USP9X complex	Human	None	None	Q93008;Q96J02	8239;83737	MI:0004-affinity chromatography technology;MI:0019-coimmunoprecipitation;MI:0069-mass spectrometry studies of complexes	GO:0005515;GO:0016579	protein binding;protein deubiquitination	14.07.05;16.01	modification by ubiquitination, deubiquitination;protein binding	17038327	Interaction between Itch and FAM (USP9X) reverses Itch auto-ubiquitylation and protects the ligase from proteasomal degradation.	None	None	Homo sapiens (Human)	E3 ubiquitin-protein ligase Itchy homolog;Probable ubiquitin carboxyl-terminal hydrolase FAF-X	ITCH;USP9X	DFFRX FAM USP9;None	R-HSA-5660752	https://reactome.org/PathwayBrowser/#/R-HSA-5660752	USP9X deubiquitinates Ub-SNCA			290463	14	14	1.0739	0	3	0	7	0	6	1	0
Q9Y2W1	THRAP3	Thyroid hormone receptor-associated protein 3	Q9Y2W1	TR150_HUMAN	0.928219	0.530403	0.840776	15.7339	13.5114	15.0807	15.4179	10.2066	15.9169	TRAP complex	Human	thyroid hormone receptor-associated protein complex	HeLa cells	O60244;O75448;P10827;Q15648;Q93074;Q9NVC6;Q9Y2W1;Q9Y2X0	10025;5469;7067;9282;9440;9862;9967;9968	MI:0004-affinity chromatography technology;MI:0019-coimmunoprecipitation;MI:0276-blue native page	GO:0005634;GO:0009755;GO:0023052;GO:0030545;GO:0045893	hormone-mediated signaling pathway;nucleus;positive regulation of DNA-templated transcription;signaling;signaling receptor regulator activity	11.02.03.04.01;18.02.07;30.01;30.01.09.08;70.10	cellular signalling;hormone mediated signal transduction;nucleus;regulator of receptor activity;transcription activation	8710870	The human thyroid hormone receptor-associated protein (TRAP) complex is a coactivator for nuclear receptors. Several identical subunits appear in protein complexes like DRIP/ARC, CRSP, NAT, PC2, SMCC and Mediator, indicating that unique classes of transcription activators may share common sets or subsets of cofactors.	None	TRAP97 and 93 could not be found in the Uniprot database.	Homo sapiens (Human)	Mediator of RNA polymerase II transcription subunit 1;Mediator of RNA polymerase II transcription subunit 12;Mediator of RNA polymerase II transcription subunit 14;Mediator of RNA polymerase II transcription subunit 16;Mediator of RNA polymerase II transcription subunit 17;Mediator of RNA polymerase II transcription subunit 24;Thyroid hormone receptor alpha;Thyroid hormone receptor-associated pro…	MED1;MED12;MED14;MED16;MED17;MED24;THRA;THRAP3	ARC100 CRSP4 DRIP100 KIAA0130 THRAP4 TRAP100;ARC150 CRSP2 CXorf4 DRIP150 EXLM1 RGR1 TRAP170;ARC205 CRSP1 CRSP200 DRIP205 DRIP230 PBP PPARBP PPARGBP RB18A TRAP220 TRIP2;ARC240 CAGH45 HOPA KIAA0192 TNRC11 TRAP230;ARC77 CRSP6 DRIP77 DRIP80 TRAP80;BCLAF2 TRAP150;DRIP92 THRAP5;EAR7 ERBA1 NR1A1 THRA1 THRA2	R-HSA-1183003	https://reactome.org/PathwayBrowser/#/R-HSA-1183003	Expression of Leptin			108666	25	29	0.730404	9	13	11	16	15	15	8	7
P46100	ATRX	Transcriptional regulator ATRX	P46100	ATRX_HUMAN	0.920023	0.370056	0.740081	16.145	13.7371	14.3882	14.1298	12.3498	15.0308	ATRX-DAXX complex	Human	ATRX chromatin-remodeling complex	HeLa nuclear extracts	P46100;Q9UER7	1616;546	MI:0006-anti bait coimmunoprecipitation;MI:0071-molecular sieving	GO:0005634;GO:0006265;GO:0006355;GO:0051276	chromosome organization;DNA topological change;nucleus;regulation of DNA-templated transcription	10.01.09.05;11.02.03.04;42.10.03;70.10	DNA conformation modification (e.g. chromatin);nucleus;organization of chromosome structure;transcriptional control	12953102	ATRX and DAXX colocalize in promyelocytic leukemia nuclear bodies.	The level of this complex is significantly decreased in an ATRX patient cell line.	Two other subunits of the complex were found in the analysis, which have not been further characterized: DAP50 and DAP60.	Homo sapiens (Human)	Death domain-associated protein 6;Transcriptional regulator ATRX	ATRX;DAXX	BING2 DAP6;RAD54L XH2	R-HSA-9007926	https://reactome.org/PathwayBrowser/#/R-HSA-9007926	ATRX binds DAXX			282587	55	72	2.46751	0	45	1	47	0	25	2	0
P84103	SRSF3	Serine/arginine-rich splicing factor 3	P84103	SRSF3_HUMAN	0.914971	0.217778	0.628883	15.4875	12.6664	20.2732	14.2277	11.0827	20.3717																				R-HSA-159101	https://reactome.org/PathwayBrowser/#/R-HSA-159101	NXF1:NXT1 (TAP:p15) binds capped mRNA:CBC:EJC:TREX (minus DDX39B)			19329.6	17	20	1.98516	2	1	2	3	3	4	13	7
P12755	SKI	Ski oncogene	P12755	SKI_HUMAN	0.893055	0.134882	0.666068	13.2822	12.6493	13.1517	12.0545	12.4876	11.862	SKI-NCOR1-SIN3A-HDAC1 complex	Human	None	None	O75376;P12755;Q13547;Q96ST3	25942;3065;6497;9611	MI:0006-anti bait coimmunoprecipitation	GO:0003677;GO:0005634;GO:0006265;GO:0006476;GO:0045892;GO:0051276	chromosome organization;DNA binding;DNA topological change;negative regulation of DNA-templated transcription;nucleus;protein deacetylation	10.01.09.05;11.02.03.04.03;14.07.04;16.03.01;42.10.03;70.10	DNA binding;DNA conformation modification (e.g. chromatin);modification by acetylation, deacetylation;nucleus;organization of chromosome structure;transcription repression	10049357	The oncogenic form of Ski, v-Ski, which lacks the mSin3A binding domain, abrogates transcriptional repression.	None	None	Homo sapiens (Human)	Histone deacetylase 1;Nuclear receptor corepressor 1;Paired amphipathic helix protein Sin3a;Ski oncogene	HDAC1;NCOR1;SIN3A;SKI	KIAA1047;None;RPD3L1	R-HSA-173481	https://reactome.org/PathwayBrowser/#/R-HSA-173481	SKI/SKIL binds SMAD complex, suppressing TGF-beta signaling			80005.1	15	16	0.463976	0	4	1	13	1	15	4	0
Q969R5	L3MBTL2	Lethal(3)malignant brain tumor-like protein 2	Q969R5	LMBL2_HUMAN	0.888337	0.563866	0.848731	9.94133	12.5758	13.816	11.4805	11.2611	10.9266	E2F-6 complex	Human	E2F6.com-1 complex	None	O75461;O75712;P61244;Q06587;Q14186;Q8IWI9;Q8IY57;Q969R5;Q96KQ7;Q99496;Q9BYE7;Q9H9B1	10138;10919;1876;23269;2707;4149;6015;6045;7027;79813;83746;84108	MI:0007-anti tag coimmunoprecipitation;MI:0069-mass spectrometry studies of complexes	GO:0003677;GO:0005634;GO:0045892;GO:0051567	DNA binding;histone H3-K9 methylation;negative regulation of DNA-templated transcription;nucleus	11.02.03.04.03;16.03.01;70.10	DNA binding;nucleus;transcription repression	12004135	The E2F-6 complex occupies target promoters like E2F binding elements and contains chromatin modifiers such as histone methyltransferases. Data suggest that these chromatin modifiers contribute to silencing of E2F- and Myc-responsive genes in quiescent cells.	None	None	Homo sapiens (Human)	E3 ubiquitin-protein ligase RING1;E3 ubiquitin-protein ligase RING2;Gap junction beta-3 protein;Histone-lysine N-methyltransferase EHMT1;Histone-lysine N-methyltransferase EHMT2;Lethal(3)malignant brain tumor-like protein 2;MAX gene-associated protein;Polycomb group RING finger protein 6;Protein max;Transcription factor Dp-1;Transcription factor E2F6;YY1-associated factor 2	E2F6;EHMT1;EHMT2;GJB3;L3MBTL2;MAX;MGA;PCGF6;RING1;RNF2;TFDP1;YAF2	BAP1 DING HIPI3 RING1B;BAT8 C6orf30 G9A KMT1C NG36;BHLHD4;CX31;DP1;EUHMTASE1 GLP KIAA1876 KMT1D;KIAA0518 MAD5;MBLR RNF134;None;RNF1	R-HSA-6804485	https://reactome.org/PathwayBrowser/#/R-HSA-6804485	PIAS1 SUMOylates L3MBTL2 with SUMO2			79110.2	9	10	0.885607	0	1	0	6	0	5	2	0
Q15233	NONO	Non-POU domain-containing octamer-binding protein	Q15233	NONO_HUMAN	0.875518	0.566323	0.848972	17.1055	12.1423	16.8028	13.6833	12.8556	16.8852	p54(nrb)-PSF-matrin3 complex	Human	None	None	P23246;P43243;Q15233	4841;6421;9782	MI:0030-cross-linking study	GO:0003723;GO:0005634;GO:0050658;GO:0051033	nucleus;RNA binding;RNA transmembrane transporter activity;RNA transport	16.03.03;20.01.21;70.10	nucleus;RNA binding;RNA transport	11525732	This complex binds specifically to inosine-containing RNAs and anchors hyperedited RNAs to the nuclear matrix.	None	None	Homo sapiens (Human)	Matrin-3;Non-POU domain-containing octamer-binding protein;Splicing factor, proline- and glutamine-rich	MATR3;NONO;SFPQ	KIAA0723;NRB54;PSF						54231.5	66	156	1.86252	19	5	32	9	45	28	26	15
Q7Z4V5	HDGFL2	Hepatoma-derived growth factor-related protein 2	Q7Z4V5	HDGR2_HUMAN	0.854895	0.575319	0.849382	17.3186	17.596	15.4164	18.0552	14.1897	15.5214																									74316.8	32	45	2.16168	5	27	2	23	0	11	4	1
P26599	PTBP1	Polypyrimidine tract-binding protein 1	P26599	PTBP1_HUMAN	0.834849	0.514702	0.830173	15.5981	11.4109	14.2151	12.6497	11.8404	14.2296	CF IIAm complex (Cleavage factor IIAm complex)	Human	None	None	O43809;O60231;O94913;P19447;P23246;P26368;P26599;P49959;Q01081;Q07157;Q14444;Q16630;Q8N684;Q92759;Q92989;Q9UKF6	10978;11051;11052;11338;2071;2968;4076;4361;51585;51692;5725;6421;7082;7307;79869;8449	MI:0226-ion exchange chromatography	GO:0005634;GO:0031123;GO:0031124	mRNA 3'-end processing;nucleus;RNA 3'-end processing	11.04.03.05;70.10	3'-end processing;nucleus	11060040	Eukaryotic mRNA precursors (pre-mRNAs) undergo a number of processing steps before they are exported to the cytoplasm. Six different protein factors are required in vitro for 3' end formation of mammalian pre-mRNAs by endonucleolytic cleavage and polyadenylation. One of these factors is cleavage factor IIm (CF IIm). During purification of CF IIm, the activity separated into an essential fraction …	None	None	Homo sapiens (Human)	Caprin-1;Cleavage and polyadenylation specificity factor subunit 3;Cleavage and polyadenylation specificity factor subunit 5;Cleavage and polyadenylation specificity factor subunit 6;Cleavage and polyadenylation specificity factor subunit 7;Double-strand break repair protein MRE11;General transcription and DNA repair factor IIH helicase subunit XPB;General transcription factor IIH subunit 4;Polyp…	CAPRIN1;CLP1;CPSF3;CPSF6;CPSF7;DHX16;ERCC3;GTF2H4;MRE11;NUDT21;PCF11;PTBP1;SFPQ;TJP1;U2AF1;U2AF2	CFIM25 CPSF25 CPSF5;CFIM68;CPSF73;DBP2 DDX16 KIAA0577 PRP2;GPIAP1 GPIP137 M11S1 RNG105;HEAB;HNGS1 MRE11A;KIAA0824;None;PSF;PTB;U2AF35 U2AFBP;U2AF65;XPB XPBC;ZO1	R-HSA-6803523	https://reactome.org/PathwayBrowser/#/R-HSA-6803523	PTB and hnRNPA1 bind FGFR2 pre-mRNA to repress IIIb splicing and promote formation of FGFR2c mRNA			57221.3	19	30	1.95307	7	1	13	9	15	9	6	5
Q9H0B6	KLC2	Kinesin light chain 2	Q9H0B6	KLC2_HUMAN	0.830326	0.356997	0.74265	15.5053	13.359	13.1311	14.5889	13.7806	11.1348																				R-HSA-2213248	https://reactome.org/PathwayBrowser/#/R-HSA-2213248	Transport of antigen loaded MHC II molecules to surface			68934.6	16	18	0.830151	1	6	1	8	0	8	1	0
Q05655	PRKCD	Protein kinase C delta type	Q05655	KPCD_HUMAN	0.821627	0.725693	0.930261	14.3715	14.0963	14.5489	15.1482	15.7204	9.68321																				R-HSA-111966	https://reactome.org/PathwayBrowser/#/R-HSA-111966	GRK2 binds CALM1:4Ca2+			77505	26	35	1.17312	1	20	2	24	1	11	1	0
O15234	CASC3	Protein CASC3	O15234	CASC3_HUMAN	0.817406	0.26672	0.684503	10.9174	11.0279	14.1205	9.03129	10.6731	13.9093	Exon junction complex (EIF4A3, MLN51, MAGOH, Y14)	Human	None	None	O15234;P38919;P61326;Q9Y5S9	22794;4116;9775;9939	MI:0004-affinity chromatography technology;MI:0040-electron microscopy;MI:0071-molecular sieving;MI:0114-x-ray crystallography	GO:0003723;GO:0005634;GO:0005737;GO:0006417;GO:0043488;GO:0050658;GO:0051033;GO:0051169	cytoplasm;nuclear transport;nucleus;regulation of mRNA stability;regulation of translation;RNA binding;RNA transmembrane transporter activity;RNA transport	11.04.03.11;12.07;16.03.03;20.01.21;20.09.01;70.03;70.10	control of mRNA stability;cytoplasm;nuclear transport;nucleus;RNA binding;RNA transport;translational control	16797590	This protein complex remains stably bound to the mRNA through different cellular environments. Magoh and Y14 form a tight heterodimer. The authors propose a that eIF4AIII interacts with Y14:Magoh to enforce a compact arrangement of eIF4AIII's two domains and allow MLN51 to interact with both eIF4AIII and the RNA.	None	None	Homo sapiens (Human)	Eukaryotic initiation factor 4A-III;Protein CASC3;Protein mago nashi homolog;RNA-binding protein 8A	CASC3;EIF4A3;MAGOH;RBM8A	DDX48, KIAA0111;MAGOHA;MLN51;RBM8	R-HSA-159101	https://reactome.org/PathwayBrowser/#/R-HSA-159101	NXF1:NXT1 (TAP:p15) binds capped mRNA:CBC:EJC:TREX (minus DDX39B)			76278	11	12	0.772686	0	2	3	6	2	8	5	0
Q9UPU7	TBC1D2B	TBC1 domain family member 2B	Q9UPU7	TBD2B_HUMAN	0.809267	0.5308	0.83931	14.4462	12.4134	13.3692	15.7898	10.5872	11.4239																									109880	6	6	1.18704	0	2	0	6	0	4	2	0
Q9Y2T2	AP3M1	AP-3 complex subunit mu-1	Q9Y2T2	AP3M1_HUMAN	0.809255	0.365421	0.741327	13.2114	11.6273	14.043	11.0158	11.6359	13.8023	AP3 adaptor complex	Human	None	in vitro	O00203;O14617;P53677;P59780;Q13367;Q92572;Q9Y2T2	10239;10947;1176;26985;8120;8546;8943	MI:0019-coimmunoprecipitation;MI:0051-fluorescence technology	GO:0005764;GO:0005773;GO:0006605;GO:0006886;GO:0006892;GO:0006897;GO:0015031;GO:0016192	endocytosis;intracellular protein transport;lysosome;post-Golgi vesicle-mediated transport;protein targeting;protein transport;vacuole;vesicle-mediated transport	14.04;20.01.10;20.09.07;20.09.07.06;20.09.18.09.01;70.25	endocytosis;post Golgi transport;protein targeting, sorting and translocation;protein transport;vacuole or lysosome;vesicular transport (Golgi network, etc.)	9151686	None	None	None	Homo sapiens (Human)	AP-3 complex subunit beta-1;AP-3 complex subunit beta-2;AP-3 complex subunit delta-1;AP-3 complex subunit mu-1;AP-3 complex subunit mu-2;AP-3 complex subunit sigma-1;AP-3 complex subunit sigma-2	AP3B1;AP3B2;AP3D1;AP3M1;AP3M2;AP3S1;AP3S2	ADTB3A;CLAPS3;None	R-HSA-390470	https://reactome.org/PathwayBrowser/#/R-HSA-390470	Association of CCT/TriC with other substrates during biosynthesis (unknown chaperone)			46939.2	20	35	1.18665	8	3	13	3	13	3	13	7
Q7Z406	MYH14	Myosin-14	Q7Z406	MYH14_HUMAN	0.802569	0.544934	0.847426	16.8522	15.1764	15.0986	16.4399	16.0721	12.2074																				R-HSA-3928616	https://reactome.org/PathwayBrowser/#/R-HSA-3928616	Activated ROCK phosphorylates MRLCs			227871	10	11	1.81911	1	4	1	5	0	4	1	0
Q13033	STRN3	Striatin-3	Q13033	STRN3_HUMAN	0.801152	0.0429022	0.846353	12.7302	11.7161	12.8243	12.2282	10.6199	12.019																									87209.3	7	7	0.631758	0	3	0	6	1	0	1	0
Q14839	CHD4	Chromodomain-helicase-DNA-binding protein 4	Q14839	CHD4_HUMAN	0.793667	0.320622	0.737963	17.4978	17.4023	16.6719	16.6429	17.6878	14.8603	Mi2/NuRD complex	Human	Mi2-beta-histone deacetylase complex	HeLa cells	O94776;O95983;Q09028;Q13547;Q14839;Q16576;Q92769	1108;3065;3066;53615;5928;5931;9219	MI:0004-affinity chromatography technology	GO:0005634;GO:0006265;GO:0006357;GO:0051276	chromosome organization;DNA topological change;nucleus;regulation of transcription by RNA polymerase II	10.01.09.05;42.10.03;70.10	DNA conformation modification (e.g. chromatin);nucleus;organization of chromosome structure	9790534	None	Dermatomyositis, cancer (PMID:9790534)	None	Homo sapiens (Human)	Chromodomain-helicase-DNA-binding protein 4;Histone deacetylase 1;Histone deacetylase 2;Histone-binding protein RBBP4;Histone-binding protein RBBP7;Metastasis-associated protein MTA2;Methyl-CpG-binding domain protein 3	CHD4;HDAC1;HDAC2;MBD3;MTA2;RBBP4;RBBP7	MTA1L1 PID;None;RBAP46;RBAP48;RPD3L1	R-HSA-3769447	https://reactome.org/PathwayBrowser/#/R-HSA-3769447	HDAC1:2-containing complex deacetylate histones			218005	105	211	0.901088	6	72	10	83	7	73	43	0
Q8NC42	RNF149	E3 ubiquitin-protein ligase RNF149	Q8NC42	RN149_HUMAN	0.791526	0.225902	0.625554	14.0272	11.4063	12.2669	12.3204	11.0547	11.9507																									43164.5	3	3	0.770524	0	2	1	3	1	3	1	0
Q96KA5	CLPTM1L	Cleft lip and palate transmembrane protein 1-like protein	Q96KA5	CLP1L_HUMAN	0.786154	0.554457	0.84827	13.7542	12.2545	12.4176	11.1822	13.5236	11.362																									62229.2	6	6	0.768037	0	2	0	5	0	3	1	0
Q9BR76	CORO1B	Coronin-1B	Q9BR76	COR1B_HUMAN	0.777008	0.372492	0.737817	15.6644	13.9389	14.2695	13.7257	14.3609	13.4551																									54234.6	15	20	0.738073	3	11	3	11	0	7	5	1
P36542	ATP5F1C	ATP synthase subunit gamma, mitochondrial	P36542	ATPG_HUMAN	0.770213	0.28412	0.714315	14.2067	12.3027	17.9102	12.5315	11.503	18.0744	F1F0-ATPase, mitochondrial	Human	Complex V;F1F0 ATPase;F1F0-ATP synthase (EC 3.6.3.14), mitochondrial	heart muscle	O75947;O75964;P00846;P03928;P05496;P06576;P18859;P24539;P25705;P30049;P36542;P48047;P56134;P56381;P56385;Q9UII2	10476;10632;4508;4509;498;506;509;513;514;515;516;521;522;539;93974;9551	MI:0019-coimmunoprecipitation;MI:0069-mass spectrometry studies of complexes	GO:0005743;GO:0006754;GO:0009060;GO:0022904;GO:0042776;GO:1904949	aerobic respiration;ATP biosynthetic process;ATPase complex;mitochondrial inner membrane;proton motive force-driven mitochondrial ATP synthesis;respiratory electron transport chain	02.11.07;02.13.03;20.01.15;70.16.05	aerobic respiration;electron transport;mitochondrial inner membrane;regulation of electron transport and membrane-associated energy conservation	12110673	F1F0 ATPase is the fifth complex in the respiratory chain. The mammalian complex V consists of 16 different subunits with alpha(3), beta(3), gamma, delta and epsilon comprising the F1 part and a, b, c, d, e, f, g, A6L,OSCP, and coupling factor 6 providing the F0 and stator. Also associated in the complex under some conditions is an intrinsic inhibitor protein IF1.	None	None	Homo sapiens (Human)	ATP synthase F(0) complex subunit B1, mitochondrial;ATP synthase F(0) complex subunit C1, mitochondrial;ATP synthase protein 8;ATP synthase subunit a;ATP synthase subunit alpha, mitochondrial;ATP synthase subunit beta, mitochondrial;ATP synthase subunit d, mitochondrial;ATP synthase subunit delta, mitochondrial;ATP synthase subunit e, mitochondrial;ATP synthase subunit epsilon, mitochondrial;ATP …	ATP5F1A;ATP5F1B;ATP5F1C;ATP5F1D;ATP5F1E;ATP5IF1;ATP5MC1;ATP5ME;ATP5MF;ATP5MG;ATP5PB;ATP5PD;ATP5PF;ATP5PO;MT-ATP6;MT-ATP8	ATP5A ATP5A1 ATP5AL2 ATPM;ATP5A ATP5J ATPM;ATP5B ATPMB ATPSB;ATP5C ATP5C1 ATP5CL1;ATP5D;ATP5E;ATP5F1;ATP5G1;ATP5H;ATP5I ATP5K;ATP5J2 ATP5JL;ATP5L;ATP5O ATPO;ATP6 ATPASE6 MTATP6;ATP8, ATPASE8, MTATP8;ATPI ATPIF1	R-HSA-164832	https://reactome.org/PathwayBrowser/#/R-HSA-164832	ATPase synthesizes ATP			32996	28	53	1.24723	16	5	15	5	12	5	16	14
Q9UHB7	AFF4	AF4/FMR2 family member 4	Q9UHB7	AFF4_HUMAN	0.761642	0.483789	0.814595	15.3975	13.2166	14.0222	13.7007	14.2414	12.4092	AFF4 super elongation complex (SEC)	Human	None	293 Flp-in-TRex cells	O00472;O60563;O60583;P42568;P50750;P51825;P55199;Q03111;Q96JC9;Q9HB65;Q9UHB7	1025;22936;27125;4298;4299;4300;80237;8178;85403;904;905	MI:0004-affinity chromatography technology;MI:0019-coimmunoprecipitation;MI:0071-molecular sieving	GO:0006354	DNA-templated transcription elongation	11.02.03.01.04	transcription elongation	20159561	AFF4 is a central factor required for the assembly and integrity of the ELL/P-TEFb (consisting of Cdk9 with cyclin T1, T2a orT2b)/MLL partner elongation complex.	The authors propose that the AFF4 super elongation complex (SEC) could be a key regulator in the pathogenesis of leukemia through many of the MLL (Mixed Lineage Leukemia) partners are found in hematological malignancies.	Complex subunit Cyclin-T2 is described as isoform Cyclin-T2a or Cyclin-T2b.	Homo sapiens (Human)	AF4/FMR2 family member 1;AF4/FMR2 family member 4;Cyclin-dependent kinase 9;Cyclin-T1;Cyclin-T2;ELL-associated factor 1;Protein AF-9;Protein ENL;RNA polymerase II elongation factor ELL;RNA polymerase II elongation factor ELL2;RNA polymerase II elongation factor ELL3	AFF1;AFF4;CCNT1;CCNT2;CDK9;EAF1;ELL;ELL2;ELL3;MLLT1;MLLT3	AF4 FEL MLLT2 PBM1;AF5Q31 MCEF;AF9 YEATS3;C19orf17;CDC2L4 TAK;ENL LTG19 YEATS1;None	R-HSA-112379	https://reactome.org/PathwayBrowser/#/R-HSA-112379	Recruitment of elongation factors to form elongation complex			127459	27	35	0.865431	2	23	2	21	1	20	1	0
Q9NVU0	POLR3E	DNA-directed RNA polymerase III subunit RPC5	Q9NVU0	RPC5_HUMAN	0.758696	0.688668	0.904881	13.3319	13.1024	14.1835	14.9917	13.047	10.3031	RNA polymerase III complex	Human	DNA-directed RNA polymerase III complex	HeLa cells	O14802;O15160;O15318;O75575;P05423;P0DPB6;P52434;P53803;P62875;Q9BUI4;Q9H1D9;Q9NVU0;Q9NW08;Q9Y2Y1;Q9Y535	10621;10622;10623;11128;171568;27297;51082;51728;5437;5440;5441;55703;55718;661;9533	MI:0040-electron microscopy;MI:0114-x-ray crystallography	GO:0006383;GO:0006384;GO:0006386	termination of RNA polymerase III transcription;transcription by RNA polymerase III;transcription initiation at RNA polymerase III promoter	None	None	33335104	RNA Polymerase (Pol) III is specialized for the transcription of tRNAs and other short, untranslated RNAs. Pol III is a determinant of cellular growth and lifespan across eukaryotes. Upregulation of Pol III transcription is observed in cancer and causative Pol III mutations have been described in neurodevelopmental disorders and hypersensitivity to viral infection. It was reported that a cryo-EM …	None	None	Homo sapiens (Human)	DNA-directed RNA polymerase III subunit RPC1;DNA-directed RNA polymerase III subunit RPC10;DNA-directed RNA polymerase III subunit RPC2;DNA-directed RNA polymerase III subunit RPC3;DNA-directed RNA polymerase III subunit RPC4;DNA-directed RNA polymerase III subunit RPC5;DNA-directed RNA polymerase III subunit RPC6;DNA-directed RNA polymerase III subunit RPC7;DNA-directed RNA polymerase III subuni…	CRCP;POLR1C;POLR1D;POLR2H;POLR2K;POLR2L;POLR3A;POLR3B;POLR3C;POLR3D;POLR3E;POLR3F;POLR3G;POLR3H;POLR3K	BN51 BN51T;KIAA1452;KIAA1665 RPC8;None;POLR1E;RPC11	R-HSA-112054	https://reactome.org/PathwayBrowser/#/R-HSA-112054	RNA Polymerase III Abortive Initiation At Type 3 Open Promoters			79898	21	24	0.654643	0	6	0	15	0	16	1	0
Q96II8	LRCH3	DISP complex protein LRCH3	Q96II8	LRCH3_HUMAN	0.747607	0.492851	0.816214	13.4746	11.6845	13.4613	11.4579	12.673	12.2467																									86083.4	13	15	0.85777	0	10	0	10	0	9	1	0
Q9H0U3	MAGT1	Magnesium transporter protein 1	Q9H0U3	MAGT1_HUMAN	0.744677	0.436206	0.777959	13.9016	13.7422	15.9832	14.215	11.4961	15.6817	Oligosaccharyltransferase complex (Stt3A variant)	Human	OST complex	None	P04843;P04844;P39656;P46977;P61803;Q9H0U3	1603;1650;3703;6184;6185;84061	MI:0028-cosedimentation in solution;MI:0226-ion exchange chromatography	GO:0005783;GO:0006487	endoplasmic reticulum;protein N-linked glycosylation	14.07.02.02;70.07	endoplasmic reticulum;N-directed glycosylation, deglycosylation	12887896	Oligosaccharyltransferase (OST) is an integral membrane protein that catalyzes N-linked glycosylation of nascent proteins in the lumen of the endoplasmic reticulum. Genomes of most multicellular eukaryotes encode two homologs of Stt3p and mammals express two homologs of Ost3p. Tissue and cell type-specific differences in expression of the Stt3p homologs suggest that the enzymatic properties of ol…	None	None	Homo sapiens (Human)	Dolichyl-diphosphooligosaccharide--protein glycosyltransferase 48 kDa subunit;Dolichyl-diphosphooligosaccharide--protein glycosyltransferase subunit 1;Dolichyl-diphosphooligosaccharide--protein glycosyltransferase subunit 2;Dolichyl-diphosphooligosaccharide--protein glycosyltransferase subunit DAD1;Dolichyl-diphosphooligosaccharide--protein glycosyltransferase subunit STT3A;Magnesium transporter …	DAD1;DDOST;MAGT1;RPN1;RPN2;STT3A	IAG2;ITM1 TMC;KIAA0115 OST48;None	R-HSA-446209	https://reactome.org/PathwayBrowser/#/R-HSA-446209	Transfer of N-glycan to the protein			38036.6	10	20	2.80194	7	2	9	6	9	5	4	6
Q9NPG3	UBN1	Ubinuclein-1	Q9NPG3	UBN1_HUMAN	0.744176	0.506736	0.828098	13.0942	12.8156	13.5294	10.5471	12.5913	14.0683	Prohibitin-HIRA complex	Human	PHB-HIRA complex	HEK293T cells;hESC cell line SHhES8 (human foreskin fibroblast cells)	P35232;P54198;Q9NPG3;Q9Y6J0	23523;29855;5245;7290	MI:0019-coimmunoprecipitation;MI:0096-pull down	GO:0006334	nucleosome assembly	None	None	27939217	PHB interacts with the HIRA complex (a histone H3.3 chaperone) and stabilizes the protein levels of HIRA complex components.	None	None	Homo sapiens (Human)	Calcineurin-binding protein cabin-1;Prohibitin 1;Protein HIRA;Ubinuclein-1	CABIN1;HIRA;PHB1;UBN1	DGCR1 HIR TUPLE1;KIAA0330;None;PHB	R-HSA-3878123	https://reactome.org/PathwayBrowser/#/R-HSA-3878123	Initiation of SAHF formation			121520	16	21	0.45564	0	2	0	11	0	15	3	1
Q9Y2U8	LEMD3	Inner nuclear membrane protein Man1	Q9Y2U8	MAN1_HUMAN	0.740953	0.596273	0.856606	13.2753	11.6301	12.0727	10.191	11.7287	12.8356	Emerin complex 52	Human	None	None	O00148;O95777;P10827;P12277;P14866;P20700;P27348;P46940;P50402;P51858;P60709;P61978;P62258;P62314;Q00839;Q02539;Q07021;Q08999;Q12906;Q13287;Q53EL6;Q9BZZ5;Q9Y2U8	10212;10971;1152;2010;23592;27250;3024;3068;3190;3191;3192;3609;4001;51691;5934;60;6632;7067;708;7531;8539;8826;9111	MI:0004-affinity chromatography technology;MI:0071-molecular sieving;MI:0226-ion exchange chromatography	GO:0005634;GO:0006396;GO:0035556	intracellular signal transduction;nucleus;RNA processing	11.04;30.01;70.10	cellular signalling;nucleus;RNA processing	17620012	Complexes are named on the basis of their S300 elution fraction number. Subunits 8-23 were identified via LCMS/MS analysis.	Emerin is involved in Emery-Dreifuss muscular dystrophy (EDMD).	None	Homo sapiens (Human)	14-3-3 protein epsilon;14-3-3 protein theta;Actin, cytoplasmic 1;Apoptosis inhibitor 5;ATP-dependent RNA helicase DDX39A;Complement component 1 Q subcomponent-binding protein, mitochondrial;Creatine kinase B-type;Emerin;Hepatoma-derived growth factor;Heterogeneous nuclear ribonucleoprotein K;Heterogeneous nuclear ribonucleoprotein L;Heterogeneous nuclear ribonucleoprotein U;Histone H1.1;Inner nuc…	ACTB;API5;C1QBP;CKB;DDX39A;EMD;H1-1;HDGF;HNRNPK;HNRNPL;HNRNPU;ILF3;IQGAP1;LEMD3;LMNB1;LSM8;NMI;PDCD4;RBL2;SNRPD1;THRA;YWHAE;YWHAQ	C1orf199 HNRPU SAFA U21.1;CKBB;DDX39;DRBF MPHOSPH4 NF90;EAR7 ERBA1 NR1A1 THRA1 THRA2;EDMD STA;GC1QBP HABP1 SF2P32;H1F1 HIST1H1A;H731;HMG1L2;HNRPK;HNRPL;KIAA0051;LMN2 LMNB;MAN1;None;RB2	R-HSA-2993898	https://reactome.org/PathwayBrowser/#/R-HSA-2993898	VRK1/VRK2 phosphorylate BANF1			99997.5	8	9	0.561288	0	4	0	6	0	7	3	0
Q14978	NOLC1	Nucleolar and coiled-body phosphoprotein 1	Q14978	NOLC1_HUMAN	0.738717	0.623662	0.872813	18.0968	19.5053	17.776	18.9294	16.2177	18.0149	Nop56p-associated pre-rRNA complex	Human	Nop56p-associated pre-ribosomal ribonucleoprotein complex	None	O00567;O76021;P05141;P05386;P05387;P05388;P06748;P08708;P09651;P11387;P13639;P15880;P16402;P18077;P18124;P18621;P19338;P22087;P25398;P26368;P26373;P27635;P30050;P32969;P35268;P36578;P37108;P39023;P40429;P42766;P46776;P46777;P46778;P46779;P46781;P47914;P49411;P50914;P52272;P55209;P55769;P61247;P61254;P61313;P61353;P61513;P62081;P62241;P62244;P62249;P62263;P62266;P62269;P62273;P62277;P62280;P62424;…	10514;10528;10642;10969;11137;11224;11338;1660;1915;1938;2091;23521;25873;26156;26354;292;3007;3178;3192;3608;3609;4670;4673;4691;4736;4809;4869;4904;51602;51631;55131;55299;55646;55681;59;6122;6124;6125;6128;6129;6130;6132;6133;6134;6135;6136;6137;6138;6139;6141;6142;6143;6144;6146;6147;6152;6154;6155;6156;6157;6158;6159;6160;6161;6165;6168;6170;6173;6175;6176;6181;6187;6189;6194;6201;6202;6203;…	MI:0007-anti tag coimmunoprecipitation;MI:0069-mass spectrometry studies of complexes	GO:0005634;GO:0042254	nucleus;ribosome biogenesis	12.01;70.10	nucleus;ribosome biogenesis	12777385	Identification of pre-rRNA species within hNop56p-associated pre-ribosomal ribonucleoprotein complexes, coupled with the known functions of yeast orthologs of the probable trans-acting factors identified in man, demonstrated that hNop56p functions in the early to middle stages of 60 S subunit synthesis.	None	None	Homo sapiens (Human)	40S ribosomal protein S11;40S ribosomal protein S12;40S ribosomal protein S13;40S ribosomal protein S14;40S ribosomal protein S15;40S ribosomal protein S15a;40S ribosomal protein S16;40S ribosomal protein S17;40S ribosomal protein S18;40S ribosomal protein S2;40S ribosomal protein S23;40S ribosomal protein S24;40S ribosomal protein S29;40S ribosomal protein S3a;40S ribosomal protein S6;40S riboso…	ACTA2;ACTG2;BRIX1;DDX21;DHX9;EBNA1BP2;EEF1A1;EEF2;FBL;GNL3;H1-10;H1-3;H2BC14;HNRNPA1;HNRNPM;HNRNPU;IGF2BP1;ILF2;ILF3;LUC7L2;LYAR;MYBBP1A;NAP1L1;NCL;NOLC1;NOP56;NOP58;NPM1;PWP1;RBM28;RPL10;RPL10A;RPL11;RPL12;RPL13;RPL13A;RPL14;RPL15;RPL17;RPL18;RPL18A;RPL19;RPL21;RPL22;RPL23;RPL23A;RPL24;RPL26;RPL27;RPL27A;RPL28;RPL29;RPL3;RPL30;RPL31;RPL32;RPL35;RPL35A;RPL36;RPL36A;RPL37A;RPL39;RPL4;RPL5;RPL6;RPL…	AAC2 ANT2;ACTA3 ACTL3 ACTSG;ACTSA ACTVS;BBC1;BRIX BXDC2;C1orf199 HNRPU SAFA U21.1;CATX11 CSIG PBK1;CRDBP VICKZ1 ZBP1;CVAK104 KIAA1360;D11S2243E RPP2;D6S218E;DDX9 LKP NDH2;DRBF MPHOSPH4 NF90;DXS648E QM;E2IG3 NS;EBP2;EC45;EEF1A EF1A LENG7;EF2;FIB1 FLRN;FTE1 MFTL;H1F3 HIST1H1D;H1FX;H2BFE HIST1H2BM;HNRPA1;HNRPM NAGR1;KIAA0035 NS5ATP13;NEDD6;NF45;NHP2L1;NOL5 NOP5;NOL5A;None;NPM;NRP;NSEP1 YB1;P160;RIG;…						73603.2	46	71	2.07121	10	33	16	25	5	22	26	10
Q70UQ0	IKBIP	Inhibitor of nuclear factor kappa-B kinase-interacting protein	Q70UQ0	IKIP_HUMAN	0.738683	0.590262	0.854102	13.1732	11.0354	13.4891	10.28	12.1325	13.0692																				R-HSA-9749487	https://reactome.org/PathwayBrowser/#/R-HSA-9749487	TP53 stimulates IKBIP gene expression			39309	25	30	1.26624	11	1	19	3	13	5	7	7
Q92522	H1-10	Histone H1.10	Q92522	H1X_HUMAN	0.733553	0.474629	0.80754	12.5585	10.4141	18.6506	10.2472	9.96916	19.2062	Nop56p-associated pre-rRNA complex	Human	Nop56p-associated pre-ribosomal ribonucleoprotein complex	None	O00567;O76021;P05141;P05386;P05387;P05388;P06748;P08708;P09651;P11387;P13639;P15880;P16402;P18077;P18124;P18621;P19338;P22087;P25398;P26368;P26373;P27635;P30050;P32969;P35268;P36578;P37108;P39023;P40429;P42766;P46776;P46777;P46778;P46779;P46781;P47914;P49411;P50914;P52272;P55209;P55769;P61247;P61254;P61313;P61353;P61513;P62081;P62241;P62244;P62249;P62263;P62266;P62269;P62273;P62277;P62280;P62424;…	10514;10528;10642;10969;11137;11224;11338;1660;1915;1938;2091;23521;25873;26156;26354;292;3007;3178;3192;3608;3609;4670;4673;4691;4736;4809;4869;4904;51602;51631;55131;55299;55646;55681;59;6122;6124;6125;6128;6129;6130;6132;6133;6134;6135;6136;6137;6138;6139;6141;6142;6143;6144;6146;6147;6152;6154;6155;6156;6157;6158;6159;6160;6161;6165;6168;6170;6173;6175;6176;6181;6187;6189;6194;6201;6202;6203;…	MI:0007-anti tag coimmunoprecipitation;MI:0069-mass spectrometry studies of complexes	GO:0005634;GO:0042254	nucleus;ribosome biogenesis	12.01;70.10	nucleus;ribosome biogenesis	12777385	Identification of pre-rRNA species within hNop56p-associated pre-ribosomal ribonucleoprotein complexes, coupled with the known functions of yeast orthologs of the probable trans-acting factors identified in man, demonstrated that hNop56p functions in the early to middle stages of 60 S subunit synthesis.	None	None	Homo sapiens (Human)	40S ribosomal protein S11;40S ribosomal protein S12;40S ribosomal protein S13;40S ribosomal protein S14;40S ribosomal protein S15;40S ribosomal protein S15a;40S ribosomal protein S16;40S ribosomal protein S17;40S ribosomal protein S18;40S ribosomal protein S2;40S ribosomal protein S23;40S ribosomal protein S24;40S ribosomal protein S29;40S ribosomal protein S3a;40S ribosomal protein S6;40S riboso…	ACTA2;ACTG2;BRIX1;DDX21;DHX9;EBNA1BP2;EEF1A1;EEF2;FBL;GNL3;H1-10;H1-3;H2BC14;HNRNPA1;HNRNPM;HNRNPU;IGF2BP1;ILF2;ILF3;LUC7L2;LYAR;MYBBP1A;NAP1L1;NCL;NOLC1;NOP56;NOP58;NPM1;PWP1;RBM28;RPL10;RPL10A;RPL11;RPL12;RPL13;RPL13A;RPL14;RPL15;RPL17;RPL18;RPL18A;RPL19;RPL21;RPL22;RPL23;RPL23A;RPL24;RPL26;RPL27;RPL27A;RPL28;RPL29;RPL3;RPL30;RPL31;RPL32;RPL35;RPL35A;RPL36;RPL36A;RPL37A;RPL39;RPL4;RPL5;RPL6;RPL…	AAC2 ANT2;ACTA3 ACTL3 ACTSG;ACTSA ACTVS;BBC1;BRIX BXDC2;C1orf199 HNRPU SAFA U21.1;CATX11 CSIG PBK1;CRDBP VICKZ1 ZBP1;CVAK104 KIAA1360;D11S2243E RPP2;D6S218E;DDX9 LKP NDH2;DRBF MPHOSPH4 NF90;DXS648E QM;E2IG3 NS;EBP2;EC45;EEF1A EF1A LENG7;EF2;FIB1 FLRN;FTE1 MFTL;H1F3 HIST1H1D;H1FX;H2BFE HIST1H2BM;HNRPA1;HNRPM NAGR1;KIAA0035 NS5ATP13;NEDD6;NF45;NHP2L1;NOL5 NOP5;NOL5A;None;NPM;NRP;NSEP1 YB1;P160;RIG;…						22487.1	26	44	1.43608	11	2	10	4	10	1	20	12
O15084	ANKRD28	Serine/threonine-protein phosphatase 6 regulatory ankyrin repeat subunit A	O15084	ANR28_HUMAN	0.733257	0.223329	0.627933	13.9229	11.7278	12.0778	13.9737	10.3391	11.2159	TNF-alpha/NF-kappa B signaling complex (CHUK, BTRC, NFKB2, PPP6C, REL, CUL1, IKBKE, SAPS2, SAPS1, ANKRD28, RELA, SKP1)	Human	None	None	O00743;O15084;O15111;O75170;P63208;Q00653;Q04206;Q04864;Q13616;Q14164;Q9UPN7;Q9Y297	1147;22870;23243;4791;5537;5966;5970;6500;8454;8945;9641;9701	MI:0676-tandem affinity purification	GO:0005125;GO:0007249	cytokine activity;I-kappaB kinase/NF-kappaB signaling	30.01.05.01.04;40.02.03.01	cytokines (interleukines, colony stimulating factors, etc.);NIK-I-kappaB/NF-kappaB cascade	14743216	None	None	None	Homo sapiens (Human)	Cullin-1;F-box/WD repeat-containing protein 1A;Inhibitor of nuclear factor kappa-B kinase subunit alpha;Inhibitor of nuclear factor kappa-B kinase subunit epsilon;Nuclear factor NF-kappa-B p100 subunit;Proto-oncogene c-Rel;Serine/threonine-protein phosphatase 6 catalytic subunit;Serine/threonine-protein phosphatase 6 regulatory ankyrin repeat subunit A;Serine/threonine-protein phosphatase 6 regul…	ANKRD28;BTRC;CHUK;CUL1;IKBKE;NFKB2;PPP6C;PPP6R1;PPP6R2;REL;RELA;SKP1	BTRCP FBW1A FBXW1A;EMC19 OCP2 SKP1A TCEB1L;IKKA TCF16;IKKE IKKI KIAA0151;KIAA0379;KIAA0685 PP6R2 SAPS2;KIAA1115 PP6R1 SAPS1;LYT10;NFKB3;None;PPP6	R-HSA-163096	https://reactome.org/PathwayBrowser/#/R-HSA-163096	Recruitment of Telomerase RNP to the Telomeric Chromosome End			112966	17	21	0.887685	0	7	0	12	0	8	1	0
Q05513	PRKCZ	Protein kinase C zeta type	Q05513	KPCZ_HUMAN	0.72944	0.685821	0.903888	13.5674	11.1639	10.4683	9.72873	11.7962	11.4863																				R-HSA-2134506	https://reactome.org/PathwayBrowser/#/R-HSA-2134506	TGFBR1 is recruited to tight junctions by PARD6A			67660	7	7	0.917292	0	3	0	4	0	4	3	0
Q68CQ4	UTP25	U3 small nucleolar RNA-associated protein 25 homolog	Q68CQ4	UTP25_HUMAN	0.724723	0.435583	0.777445	14.9432	13.8255	12.9352	14.8165	13.9922	10.7211																				R-HSA-6790906	https://reactome.org/PathwayBrowser/#/R-HSA-6790906	EMG1 of the SSU processome methylates pseudouridine-1248 of 18S rRNA yielding N(1)-methylpseudouridine-1248			87055	23	27	0.697612	0	14	0	22	0	20	7	0
Q9Y5B6	PAXBP1	PAX3- and PAX7-binding protein 1	Q9Y5B6	PAXB1_HUMAN	0.710006	0.568351	0.849115	13.5065	12.1724	12.4209	13.2448	9.46295	13.262																									104804	19	23	0.526243	1	8	0	14	1	17	7	0
Q15345	LRRC41	Leucine-rich repeat-containing protein 41	Q15345	LRC41_HUMAN	0.696045	0.42732	0.7805	12.0514	11.5888	12.1496	12.062	11.5951	10.0445																				R-HSA-8952039	https://reactome.org/PathwayBrowser/#/R-HSA-8952039	NEDD8:AcM-UBE2F binds CRL5 E3 ubiquitin ligase complex			88649.5	11	13	1.04502	0	4	1	6	1	2	3	0
Q96FS4	SIPA1	Signal-induced proliferation-associated protein 1	Q96FS4	SIPA1_HUMAN	0.674345	0.630138	0.872639	17.7782	20.3603	12.9833	19.4871	18.2838	11.3279																				R-HSA-392513	https://reactome.org/PathwayBrowser/#/R-HSA-392513	Rap1 signal termination by Rap1GAPs			112149	5	5	1.12163	0	1	0	1	0	1	5	0
P61960	UFM1	Ubiquitin-fold modifier 1	P61960	UFM1_HUMAN	0.673852	0.420392	0.770002	13.7925	12.2608	14.1354	11.8466	11.8586	14.4619																									9117.58	4	4	1.59365	1	1	2	1	3	1	1	0
Q99988	GDF15	Growth/differentiation factor 15	Q99988	GDF15_HUMAN	0.673611	0.37434	0.73467	13.4358	12.1133	14.731	13.1857	10.2669	14.8066	GDF15-ERBB2 complex	Human	None	cervical cancer cells	P04626;Q99988	2064;9518	MI:0019-coimmunoprecipitation	GO:0008283;GO:0043408;GO:0070372	cell population proliferation;regulation of ERK1 and ERK2 cascade;regulation of MAPK cascade	None	None	29636108	GDF15 promoted the proliferation of cervical cancer cells via the up-regulation of CyclinD1 and CyclinE1 and the down-regulation of p21 through both the PI3K/AKT and MAPK/ERK signaling pathways in a complex with ErbB2 (PMID:29636108).	OMIM:603956 Cervical cancer(PMID:29636108)	None	Homo sapiens (Human)	Growth/differentiation factor 15;Receptor tyrosine-protein kinase erbB-2	ERBB2;GDF15	HER2 MLN19 NEU NGL;MIC1 PDF PLAB PTGFB						34140.2	8	9	1.14455	0	1	3	2	3	0	5	0
Q16512	PKN1	Serine/threonine-protein kinase N1	Q16512	PKN1_HUMAN	0.667116	0.344798	0.73279	12.4685	10.999	11.6376	10.7993	10.4664	11.8381	AKAP13-MAP2K3-MAP3K20-MAPK14-PKN1 complex	Human	None	HEK293 cells	P46734;Q12802;Q16512;Q16539;Q9NYL2	11214;1432;51776;5585;5606	MI:0019-coimmunoprecipitation	GO:0000165	MAPK cascade	30.01.05.01.03	MAPKKK cascade	21224381	Silencing of AKAP13 expression specifically reduces alpha1-adrenergic-receptor-mediated MAPK14 (p38alpha) activation without affecting receptor-mediated activation of other MAPK pathways.	None	None	Homo sapiens (Human)	A-kinase anchor protein 13;Dual specificity mitogen-activated protein kinase kinase 3;Mitogen-activated protein kinase 14;Mitogen-activated protein kinase kinase kinase 20;Serine/threonine-protein kinase N1	AKAP13;MAP2K3;MAP3K20;MAPK14;PKN1	BRX HT31 LBC;CSBP CSBP1 CSBP2 CSPB1 MXI2 SAPK2A;MEK3 MKK3 PRKMK3 SKK2;MLTK ZAK;PAK1 PKN PRK1 PRKCL1	R-HSA-5623622	https://reactome.org/PathwayBrowser/#/R-HSA-5623622	RHOA, RHOB, RHOC and RAC1 bind PKN1, PKN2 or PKN3			103932	5	5	0.685593	0	2	0	4	0	4	2	0
Q8IVL5	P3H2	Prolyl 3-hydroxylase 2	Q8IVL5	P3H2_HUMAN	0.65516	0.53207	0.840508	12.8673	12.0518	10.944	13.3962	9.68871	10.8127																				R-HSA-1980233	https://reactome.org/PathwayBrowser/#/R-HSA-1980233	Collagen prolyl 3-hydroxylase converts 4-Hyp collagen to 3,4-Hyp collagen			80984.5	7	7	0.914751	0	2	0	5	0	5	1	0
Q96MU7	YTHDC1	YTH domain-containing protein 1	Q96MU7	YTDC1_HUMAN	0.654545	0.132751	0.662147	17.2175	16.5716	15.0305	17.091	15.7049	14.0601																									84700.3	35	47	3.35126	4	25	7	23	5	21	17	4
Q9BVV6	KIAA0586	Protein TALPID3	Q9BVV6	TALD3_HUMAN	0.644593	0.514599	0.830916	12.2897	12.4367	12.1929	12.829	10.2149	11.9415																									169307	9	9	0.515099	0	3	0	8	0	7	2	0
Q9Y2L9	LRCH1	Leucine-rich repeat and calponin homology domain-containing protein 1	Q9Y2L9	LRCH1_HUMAN	0.642946	0.369961	0.740619	11.5366	11.3326	11.9925	9.79893	11.4449	11.6889																									80875.2	3	3	0.475427	0	2	0	3	0	3	1	0
Q9NQC1	JADE2	E3 ubiquitin-protein ligase Jade-2	Q9NQC1	JADE2_HUMAN	0.633323	0.394371	0.747368	16.5035	13.7161	13.6081	14.7367	13.3755	13.8155	ING4 complex (ING4, JADE2, KAT7, MEAF6)	Human	ING4 complex (ING4, PHF15, HBO1, C1orf149)	HeLa S3 cells	O95251;Q9HAF1;Q9NQC1;Q9UNL4	11143;23338;51147;64769	MI:0004-affinity chromatography technology;MI:0069-mass spectrometry studies of complexes	GO:0000278;GO:0001525;GO:0051726	angiogenesis;mitotic cell cycle;regulation of cell cycle	10.03.01;10.03.01.01;41.05.16	angiogenesis;mitotic cell cycle;mitotic cell cycle and cell cycle control	16387653	ING4 associates with the HBO1 HAT required for normal progression through S phase and the majority of histone H4 acetylation in vivo. ING subunits are probably crucial for acetylation of chromatin substrates.	None	None	Homo sapiens (Human)	Chromatin modification-related protein MEAF6;E3 ubiquitin-protein ligase Jade-2;Histone acetyltransferase KAT7;Inhibitor of growth protein 4	ING4;JADE2;KAT7;MEAF6	C1orf149 CENP-28 EAF6;HBO1 HBOa MYST2;KIAA0239 PHF15;None	R-HSA-3318413	https://reactome.org/PathwayBrowser/#/R-HSA-3318413	KAT7-containing ING4/5 complexes acetylate Me3K-histone H3			87465.7	9	11	0.972403	0	8	0	9	1	7	2	0
P39748	FEN1	Flap endonuclease 1	P39748	FEN1_HUMAN	0.626234	0.543428	0.848329	11.8855	11.1607	14.7167	12.4302	8.85108	14.6029	9-1-1-FEN1 complex	Human	FEN1-9-1-1 complex	HeLa cells	O60671;O60921;P39748;Q99638	2237;3364;5810;5883	MI:0006-anti bait coimmunoprecipitation	GO:0000077;GO:0005634;GO:0006281;GO:0006308;GO:0006974;GO:0140612	cellular response to DNA damage stimulus;DNA catabolic process;DNA damage checkpoint signaling;DNA damage sensor activity;DNA repair;nucleus	01.03.16.03;10.01.05.01;32.01.09;70.10	DNA damage response;DNA degradation;DNA repair;nucleus	15556996	The 9-1-1 complex is a damage-specific activator of FEN1 activity. (PMID:15556996)	None	None	Homo sapiens (Human)	Cell cycle checkpoint control protein RAD9A;Cell cycle checkpoint protein RAD1;Checkpoint protein HUS1;Flap endonuclease 1	FEN1;HUS1;RAD1;RAD9A	None;RAD2;REC1	R-HSA-110363	https://reactome.org/PathwayBrowser/#/R-HSA-110363	FEN1 bound to PCNA and APEX1 cleaves flap ssDNA			42593	27	40	1.43192	13	5	21	7	12	5	12	14
Q8WYA6	CTNNBL1	Beta-catenin-like protein 1	Q8WYA6	CTBL1_HUMAN	0.624783	0.320469	0.739014	14.1392	11.9908	12.5831	13.2284	10.7209	12.8895	CDC5L-PRP19 complex	Human	Prp19-CDC5L complex	HeLa cell	O43660;O75934;P11142;Q8WYA6;Q99459;Q9P013;Q9UMS4	10286;27339;3312;51503;5356;56259;988	MI:0091-chromatography technology	GO:0000398;GO:0005634	mRNA splicing, via spliceosome;nucleus	11.04.03;70.10	mRNA processing (splicing, 5'-, 3'-end processing);nucleus	20176811	None	None	None	Homo sapiens (Human)	Beta-catenin-like protein 1;Cell division cycle 5-like protein;Heat shock cognate 71 kDa protein;Pleiotropic regulator 1;Pre-mRNA-processing factor 19;Pre-mRNA-splicing factor SPF27;Spliceosome-associated protein CWC15 homolog	BCAS2;CDC5L;CTNNBL1;CWC15;HSPA8;PLRG1;PRPF19	C11orf5;C20orf33;DAM1;HSC70 HSP73 HSPA10;KIAA0432 PCDC5RP;NMP200 PRP19 SNEV;None	R-HSA-9770131	https://reactome.org/PathwayBrowser/#/R-HSA-9770131	Formation of the Spliceosomal B* complex (new)			65173.4	13	14	0.864431	0	5	0	11	0	10	4	0
Q7KZ85	SUPT6H	Transcription elongation factor SPT6	Q7KZ85	SPT6H_HUMAN	0.621819	0.218929	0.629129	15.4143	12.0448	12.5954	14.4019	11.112	12.6751	HES1 promoter corepressor complex	Human	None	None	P24928;P50613;Q06330;Q09472;Q7KZ85;Q92793	1022;1387;2033;3516;5430;6830	MI:0402-chromatin immunoprecipitation assay	GO:0003677;GO:0005634;GO:0045892	DNA binding;negative regulation of DNA-templated transcription;nucleus	11.02.03.04.03;16.03.01;70.10	DNA binding;nucleus;transcription repression	15546612	This complex has been studied on the HES1 promoter (a Notch target gene) in cells without Notch signaling.	None	None	Homo sapiens (Human)	CREB-binding protein;Cyclin-dependent kinase 7;DNA-directed RNA polymerase II subunit RPB1;Histone acetyltransferase p300;Recombining binding protein suppressor of hairless;Transcription elongation factor SPT6	CDK7;CREBBP;EP300;POLR2A;RBPJ;SUPT6H	CAK CAK1 CDKN7 MO15 STK1;CBP;IGKJRB IGKJRB1 RBPJK RBPSUH;KIAA0162 SPT6H;P300;POLR2	R-HSA-112379	https://reactome.org/PathwayBrowser/#/R-HSA-112379	Recruitment of elongation factors to form elongation complex			199073	50	63	1.1652	0	43	1	35	0	26	2	0
Q9UER7	DAXX	Death domain-associated protein 6	Q9UER7	DAXX_HUMAN	0.620657	0.638449	0.876391	14.6482	13.4384	13.9956	16.0197	10.891	13.3096	Ubiquitin E3 ligase (SPOP, DAXX, CUL3)	Human	None	None	O43791;Q13618;Q9UER7	1616;8405;8452	MI:0007-anti tag coimmunoprecipitation	GO:0005634;GO:0006355;GO:0006511;GO:0016567;GO:0043067;GO:0043161;GO:2001141	nucleus;proteasome-mediated ubiquitin-dependent protein catabolic process;protein ubiquitination;regulation of DNA-templated transcription;regulation of programmed cell death;regulation of RNA biosynthetic process;ubiquitin-dependent protein catabolic process	11.02.03.04;14.07.05;14.13.01.01;40.10.02.04;70.10	modification by ubiquitination, deubiquitination;nucleus;proteasomal degradation (ubiquitin/proteasomal pathway);regulation of apoptosis;transcriptional control	16524876	Ubiquitin E3 ligases covalently attach ubiquitin to a lysine residue on a target protein. Polyubiquitination marks proteins for degradation by the proteasome. SPOP serves as an adaptor of Daxx for the ubiquitination by Cul3-based ubiquitin ligase and subsequent degradation by the proteasome. Experiments suggest that SPOP/Cul3-ubiquitin ligase plays an essential role in the control of Daxx level a…	None	None	Homo sapiens (Human)	Cullin-3;Death domain-associated protein 6;Speckle-type POZ protein	CUL3;DAXX;SPOP	BING2 DAP6;KIAA0617;None	R-HSA-3215295	https://reactome.org/PathwayBrowser/#/R-HSA-3215295	USP7 deubiquitinates MDM2			81372.6	15	17	0.828824	0	7	1	8	2	10	6	0
Q96EK7	FAM120B	Constitutive coactivator of peroxisome proliferator-activated receptor gamma	Q96EK7	F120B_HUMAN	0.604608	0.688085	0.905243	14.7107	12.7683	13.8689	16.0725	9.70147	13.7601																				R-HSA-1183003	https://reactome.org/PathwayBrowser/#/R-HSA-1183003	Expression of Leptin			103783	13	16	1.08043	0	4	1	12	2	12	4	0
O96013	PAK4	Serine/threonine-protein kinase PAK 4	O96013	PAK4_HUMAN	0.604069	0.272163	0.695317	13.9255	11.5635	13.242	12.8338	10.6487	13.4363																				R-HSA-428531	https://reactome.org/PathwayBrowser/#/R-HSA-428531	Recruitment of PAK to NCK			64072	9	9	0.571767	0	2	2	6	1	6	3	0
P46199	MTIF2	Translation initiation factor IF-2, mitochondrial	P46199	IF2M_HUMAN	0.603466	0.394077	0.749685	13.3371	12.2685	12.4222	13.5561	10.5948	12.0665	TNF-alpha/NF-kappa B signaling complex 5	Human	None	None	O14920;O15111;O15446;O95602;P0DPB5;P19838;P23508;P42704;P46199;P52292;P52434;P62875;P63208;Q00653;Q04206;Q04864;Q13576;Q13616;Q15653;Q16342;Q9GZS1;Q9H9Y6;Q9UJF2;Q9UKB1;Q9Y6K9	10128;10788;10849;1147;23291;25885;3551;3838;4163;4528;4790;4791;4793;51082;5134;5437;5441;5966;5970;64425;6500;84172;8454;8517;9462	MI:0676-tandem affinity purification	GO:0005125;GO:0007249	cytokine activity;I-kappaB kinase/NF-kappaB signaling	30.01.05.01.04;40.02.03.01	cytokines (interleukines, colony stimulating factors, etc.);NIK-I-kappaB/NF-kappaB cascade	14743216	None	None	Q9Y2S0 is obsolete. On November 22, 2017 this entry became obsolete. It can now be found as secondary accession in P0DPB5 and P0DPB6.	Homo sapiens (Human)	Colorectal mutant cancer protein;Cullin-1;DNA-directed RNA polymerase I subunit RPA1;DNA-directed RNA polymerase I subunit RPA2;DNA-directed RNA polymerase I subunit RPA34;DNA-directed RNA polymerase I subunit RPA49;DNA-directed RNA polymerases I, II, and III subunit RPABC3;DNA-directed RNA polymerases I, II, and III subunit RPABC5;F-box/WD repeat-containing protein 11;Importin subunit alpha-1;In…	CHUK;CUL1;FBXW11;IKBKB;IKBKG;IQGAP2;KPNA2;LRPPRC;MCC;MTIF2;NFKB1;NFKB2;NFKBIB;PDCD2;POLR1A;POLR1B;POLR1D;POLR1E;POLR1G;POLR2H;POLR2L;RASAL2;REL;RELA;SKP1	ASE1 CAST CD3EAP PAF49;BTRCP2 FBW1B FBXW1B KIAA0696;EMC19 OCP2 SKP1A TCEB1L;FIP3, NEMO;IKBB TRIP9;IKKA TCF16;IKKB;LRP130;LYT10;NFKB3;NGAP;None;PAF53 PRAF1;RCH1, SRP1;RP8 ZMYND7	R-HSA-5389839	https://reactome.org/PathwayBrowser/#/R-HSA-5389839	39S subunit binds 28S subunit:mRNA:fMet-tRNA			81317.4	6	7	0.579783	0	4	0	5	0	5	2	0
P26006	ITGA3	Integrin alpha-3	P26006	ITA3_HUMAN	0.59676	0.202007	0.627838	13.0644	12.0387	14.2132	12.2673	11.018	14.2406	ITGA3-ITGB1-BSG complex	Human	integrin complex	None	P05556;P26006;P35613	3675;3688;682	MI:0019-coimmunoprecipitation	GO:0007160;GO:1904464	cell-matrix adhesion;regulation of matrix metallopeptidase secretion	34.07.02	cell-matrix adhesion	9360995	The physical association between EMMPRIN (Basigin) and alpha3-beta1 may play a role in adhesion-induced matrix metalloproteinase production.	None	None	Homo sapiens (Human)	Basigin;Integrin alpha-3;Integrin beta-1	BSG;ITGA3;ITGB1	FNRB, MDF2, MSK12;MSK18;None	R-HSA-204434	https://reactome.org/PathwayBrowser/#/R-HSA-204434	BSG (basigin) binds Integrin alpha3beta1, alpha6beta1			116612	2	2	0.902993	0	1	0	1	0	1	1	0
Q8IZP0	ABI1	Abl interactor 1	Q8IZP0	ABI1_HUMAN	0.593347	0.591598	0.853834	13.994	11.4718	12.9026	14.3426	11.812	10.4338	Wave-2 complex	Human	WAVE complex;WAVE regulatory complex (WRC)	None	Q7L576;Q8IZP0;Q8WUW1;Q9Y2A7;Q9Y6W5	10006;10163;10787;23191;55845	MI:0029-cosedimentation through density gradient;MI:0091-chromatography technology	GO:0007264;GO:0015629;GO:0016477;GO:0030036	actin cytoskeleton;actin cytoskeleton organization;cell migration;small GTPase mediated signal transduction	30.01.05.05.01;34.05.01;42.04.03;70.04.03	actin cytoskeleton;cell migration;small GTPase mediated signal transduction	15070726	Proteins are only present in the complexed form, with the exception of Hspc (C3orf10). The complex is organized around a core of Nap and Abi. Sra is a peripheral subunit recruited on the Nap side, whereas the Wave and Hspc subunits are recruited on the Abi side of the core.	None	None	Homo sapiens (Human)	Abl interactor 1;Actin-binding protein WASF2;Cytoplasmic FMR1-interacting protein 1;Nck-associated protein 1;Protein BRICK1	ABI1;BRK1;CYFIP1;NCKAP1;WASF2	C3orf10;HEM2 KIAA0587 NAP1;KIAA0068;SSH3BP1;WAVE2	R-HSA-2029465	https://reactome.org/PathwayBrowser/#/R-HSA-2029465	RAC1:GTP and PIP3 bind WAVE Regulatory Complex (WRC)			55080.8	9	11	0.87645	2	4	3	4	3	4	2	0
P55209	NAP1L1	Nucleosome assembly protein 1-like 1	P55209	NP1L1_HUMAN	0.586031	0.542613	0.847949	17.2799	13.3179	14.7768	16.8041	11.2846	15.5278	Nop56p-associated pre-rRNA complex	Human	Nop56p-associated pre-ribosomal ribonucleoprotein complex	None	O00567;O76021;P05141;P05386;P05387;P05388;P06748;P08708;P09651;P11387;P13639;P15880;P16402;P18077;P18124;P18621;P19338;P22087;P25398;P26368;P26373;P27635;P30050;P32969;P35268;P36578;P37108;P39023;P40429;P42766;P46776;P46777;P46778;P46779;P46781;P47914;P49411;P50914;P52272;P55209;P55769;P61247;P61254;P61313;P61353;P61513;P62081;P62241;P62244;P62249;P62263;P62266;P62269;P62273;P62277;P62280;P62424;…	10514;10528;10642;10969;11137;11224;11338;1660;1915;1938;2091;23521;25873;26156;26354;292;3007;3178;3192;3608;3609;4670;4673;4691;4736;4809;4869;4904;51602;51631;55131;55299;55646;55681;59;6122;6124;6125;6128;6129;6130;6132;6133;6134;6135;6136;6137;6138;6139;6141;6142;6143;6144;6146;6147;6152;6154;6155;6156;6157;6158;6159;6160;6161;6165;6168;6170;6173;6175;6176;6181;6187;6189;6194;6201;6202;6203;…	MI:0007-anti tag coimmunoprecipitation;MI:0069-mass spectrometry studies of complexes	GO:0005634;GO:0042254	nucleus;ribosome biogenesis	12.01;70.10	nucleus;ribosome biogenesis	12777385	Identification of pre-rRNA species within hNop56p-associated pre-ribosomal ribonucleoprotein complexes, coupled with the known functions of yeast orthologs of the probable trans-acting factors identified in man, demonstrated that hNop56p functions in the early to middle stages of 60 S subunit synthesis.	None	None	Homo sapiens (Human)	40S ribosomal protein S11;40S ribosomal protein S12;40S ribosomal protein S13;40S ribosomal protein S14;40S ribosomal protein S15;40S ribosomal protein S15a;40S ribosomal protein S16;40S ribosomal protein S17;40S ribosomal protein S18;40S ribosomal protein S2;40S ribosomal protein S23;40S ribosomal protein S24;40S ribosomal protein S29;40S ribosomal protein S3a;40S ribosomal protein S6;40S riboso…	ACTA2;ACTG2;BRIX1;DDX21;DHX9;EBNA1BP2;EEF1A1;EEF2;FBL;GNL3;H1-10;H1-3;H2BC14;HNRNPA1;HNRNPM;HNRNPU;IGF2BP1;ILF2;ILF3;LUC7L2;LYAR;MYBBP1A;NAP1L1;NCL;NOLC1;NOP56;NOP58;NPM1;PWP1;RBM28;RPL10;RPL10A;RPL11;RPL12;RPL13;RPL13A;RPL14;RPL15;RPL17;RPL18;RPL18A;RPL19;RPL21;RPL22;RPL23;RPL23A;RPL24;RPL26;RPL27;RPL27A;RPL28;RPL29;RPL3;RPL30;RPL31;RPL32;RPL35;RPL35A;RPL36;RPL36A;RPL37A;RPL39;RPL4;RPL5;RPL6;RPL…	AAC2 ANT2;ACTA3 ACTL3 ACTSG;ACTSA ACTVS;BBC1;BRIX BXDC2;C1orf199 HNRPU SAFA U21.1;CATX11 CSIG PBK1;CRDBP VICKZ1 ZBP1;CVAK104 KIAA1360;D11S2243E RPP2;D6S218E;DDX9 LKP NDH2;DRBF MPHOSPH4 NF90;DXS648E QM;E2IG3 NS;EBP2;EC45;EEF1A EF1A LENG7;EF2;FIB1 FLRN;FTE1 MFTL;H1F3 HIST1H1D;H1FX;H2BFE HIST1H2BM;HNRPA1;HNRPM NAGR1;KIAA0035 NS5ATP13;NEDD6;NF45;NHP2L1;NOL5 NOP5;NOL5A;None;NPM;NRP;NSEP1 YB1;P160;RIG;…						45374.2	14	25	1.12451	7	3	10	8	10	6	10	8
Q9H0D6	XRN2	5'-3' exoribonuclease 2	Q9H0D6	XRN2_HUMAN	0.581025	0.591066	0.853601	17.8911	15.9568	17.4846	16.557	17.2002	15.8322	mRNA decay complex (UPF1, UPF2, UPF3B, DCP2, XRN1, XRN2, EXOSC2, EXOSC4, EXOSC10, PARN)	Human	None	None	O95453;Q01780;Q13868;Q8IU60;Q8IZH2;Q92900;Q9BZI7;Q9H0D6;Q9HAU5;Q9NPD3	167227;22803;23404;26019;5073;5394;54464;54512;5976;65109	MI:0019-coimmunoprecipitation	GO:0003723;GO:0005634;GO:0005737;GO:0006401	cytoplasm;nucleus;RNA binding;RNA catabolic process	01.03.16.01;16.03.03;70.03;70.10	cytoplasm;nucleus;RNA binding;RNA degradation	14527413	From experiments, it is concluded that nonsense-mediated mRNA decay (NMD) in mammalian cells degrades mRNAs from both 5' and 3' ends by recruiting decapping and 5'-->3' exonuclease activities as well as deadenylating and 3'-->5' exonuclease activities. All these activities are present within the mRNA decay complex.	None	None	Homo sapiens (Human)	5'-3' exoribonuclease 1;5'-3' exoribonuclease 2;Exosome complex component RRP4;Exosome complex component RRP41;Exosome component 10;m7GpppN-mRNA hydrolase;Poly(A)-specific ribonuclease PARN;Regulator of nonsense transcripts 1;Regulator of nonsense transcripts 2;Regulator of nonsense transcripts 3B	DCP2;EXOSC10;EXOSC2;EXOSC4;PARN;UPF1;UPF2;UPF3B;XRN1;XRN2	DAN;KIAA0221 RENT1;KIAA1408, RENT2;None;NUDT20;PMSCL PMSCL2 RRP6;RENT3B, UPF3X;RRP4;RRP41 SKI6;SEP1	R-HSA-390470	https://reactome.org/PathwayBrowser/#/R-HSA-390470	Association of CCT/TriC with other substrates during biosynthesis (unknown chaperone)			108582	76	122	0.614936	10	29	21	62	26	63	47	6
Q92545	TMEM131	Transmembrane protein 131	Q92545	TM131_HUMAN	0.580549	0.245502	0.663955	14.7137	13.2657	12.3724	13.7552	12.3494	12.5056																									205138	16	17	0.867408	0	8	1	14	0	14	3	0
P60866	RPS20	40S ribosomal protein S20	P60866	RS20_HUMAN	0.580093	0.144772	0.652794	12.2371	12.0249	14.2632	11.9483	10.9503	13.8864	40S ribosomal subunit, cytoplasmic	Human	small ribosomal subunit, cytoplasmic	None	P08708;P08865;P15880;P22090;P23396;P25398;P39019;P42677;P46781;P46782;P46783;P60866;P61247;P62081;P62241;P62244;P62249;P62263;P62266;P62269;P62273;P62277;P62280;P62701;P62753;P62841;P62847;P62851;P62854;P62857;P62861;P62979;P63220	2197;3921;6187;6188;6189;6191;6192;6193;6194;6201;6202;6203;6204;6205;6206;6207;6208;6209;6210;6217;6218;6222;6223;6224;6227;6228;6229;6230;6231;6232;6233;6234;6235	MI:0363-inferred by author	GO:0005737;GO:0006412	cytoplasm;translation	12.04;70.03	cytoplasm;translation	14681386	None	None	Since the authors did not specify RPS4Y, we used isoform RPS4Y1	Homo sapiens (Human)	40S ribosomal protein S10;40S ribosomal protein S11;40S ribosomal protein S12;40S ribosomal protein S13;40S ribosomal protein S14;40S ribosomal protein S15;40S ribosomal protein S15a;40S ribosomal protein S16;40S ribosomal protein S17;40S ribosomal protein S18;40S ribosomal protein S19;40S ribosomal protein S2;40S ribosomal protein S20;40S ribosomal protein S21;40S ribosomal protein S23;40S ribos…	FAU;RPS10;RPS11;RPS12;RPS13;RPS14;RPS15;RPS15A;RPS16;RPS17;RPS18;RPS19;RPS2;RPS20;RPS21;RPS23;RPS24;RPS25;RPS26;RPS27;RPS27A;RPS28;RPS29;RPS3;RPS3A;RPS4X;RPS4Y1;RPS5;RPS6;RPS7;RPS8;RPS9;RPSA	CCG2 RPS4 SCAR;D6S218E;FTE1 MFTL;LAMBR LAMR1;MPS1;None;RIG;RPS17L;RPS4;RPS4Y;UBA80 UBCEP1	R-HSA-141671	https://reactome.org/PathwayBrowser/#/R-HSA-141671	Polypeptide release from the eRF3-GDP:eRF1:mRNA:80S Ribosome complex			13372.7	8	12	1.22069	3	4	4	3	6	4	3	1
Q14191	WRN	Werner syndrome ATP-dependent helicase	Q14191	WRN_HUMAN	0.57988	0.123381	0.674327	14.2749	12.4715	12.1165	14.0006	12.0252	11.0975	WRN-TRF2 complex	Human	None	HeLa cells	Q14191;Q15554	7014;7486	MI:0006-anti bait coimmunoprecipitation;MI:0096-pull down	GO:0004386;GO:0005634;GO:0032204;GO:0090398	cellular senescence;helicase activity;nucleus;regulation of telomere maintenance	70.1	nucleus	12181313	TRF2 interaction with WRN results in a stimulation of WRN-helicase activity.	None	None	Homo sapiens (Human)	Bifunctional 3'-5' exonuclease/ATP-dependent helicase WRN;Telomeric repeat-binding factor 2	TERF2;WRN	RECQ3 RECQL2;TRBF2, TRF2	R-HSA-174438	https://reactome.org/PathwayBrowser/#/R-HSA-174438	Formation of the Flap Intermediate on the C-strand			162461	10	10	0.903037	1	3	1	9	0	4	2	0
Q6UX04	CWC27	Spliceosome-associated protein CWC27 homolog	Q6UX04	CWC27_HUMAN	0.579544	0.565919	0.84901	14.3735	12.5101	11.5199	12.3436	11.8861	12.4351	C complex spliceosome	Human	None	None	O43290;O43390;O43660;O60306;O60506;O60508;O75533;O75643;O94906;O95391;O95926;P07910;P08579;P09651;P09661;P11940;P14678;P17844;P22626;P31943;P38159;P38919;P42285;P51991;P52272;P52597;P61326;P61978;P62304;P62306;P62308;P62310;P62314;P62316;P62318;Q00839;Q01081;Q07955;Q12874;Q13435;Q13523;Q13573;Q14331;Q14562;Q15029;Q15393;Q15428;Q15459;Q6NZY4;Q6P2Q9;Q6UX04;Q86V81;Q8IYB3;Q8WUQ7;Q92620;Q96BP3;Q96DF8;…	10189;10236;10250;10283;10291;10450;10492;10569;10594;10946;10992;1655;1659;220988;22913;22938;23020;23398;23450;23451;23517;23524;24148;2483;25949;26986;27258;27316;27339;3178;3181;3183;3185;3187;3190;3192;4116;4670;51340;51362;51428;51503;51645;5356;53938;5411;55094;55596;55696;56949;57461;57703;57819;58509;60625;6426;6627;6628;6629;6632;6633;6634;6635;6636;6637;7307;8175;8220;84292;8899;9092;9…	MI:0028-cosedimentation in solution;MI:0096-pull down	GO:0000398;GO:0005681	mRNA splicing, via spliceosome;spliceosomal complex	11.04.03	mRNA processing (splicing, 5'-, 3'-end processing)	11991638	In eukaryotes, the removal of introns from nascent transcripts is mediated by a highly dynamic, macromolecular machine called the spliceosome.	None	None	Homo sapiens (Human)	116 kDa U5 small nuclear ribonucleoprotein component;ATP-dependent RNA helicase DHX8;Cactin;Cell division cycle 5-like protein;Crooked neck-like protein 1;Eukaryotic initiation factor 4A-III;Exosome RNA helicase MTR4;G patch domain-containing protein 1;Heterogeneous nuclear ribonucleoprotein A1;Heterogeneous nuclear ribonucleoprotein A3;Heterogeneous nuclear ribonucleoprotein F;Heterogeneous nucl…	ALYREF;AQR;CACTIN;CDC40;CDC5L;CRNKL1;CWC15;CWC22;CWC27;DDX23;DDX41;DDX5;DHX35;DHX38;DHX8;EFTUD2;EIF4A3;ESS2;FRG1;GPATCH1;HNRNPA1;HNRNPA2B1;HNRNPA3;HNRNPC;HNRNPF;HNRNPH1;HNRNPK;HNRNPM;HNRNPR;HNRNPU;ISY1;LSM2;LSM3;MAGOH;MTREX;PABPC1;PLRG1;PNN;PPIE;PPIL1;PPIL3;PPWD1;PRPF19;PRPF4B;PRPF6;PRPF8;RALY;RBM22;RBM8A;RBMX;SART1;SF3A1;SF3A2;SF3A3;SF3B1;SF3B2;SF3B3;SLU7;SNRNP200;SNRNP40;SNRPA1;SNRPB;SNRPB2;SNR…	ABS;ALY BEF THOC4;ASCC3L1 HELIC2 KIAA0788;ASF SF2 SF2P33 SFRS1;C11orf5;C19orf29;C1orf199 HNRPU SAFA U21.1;C20orf14;C20orf15 DDX35;C6orf28 G7B;CBPIN GCIPIP;COD SNRPB1;CRN;CYP33;CYPL1;DDX38 KIAA0224 PRP16;DDX48, KIAA0111;DDX8;DGCR13 DGCR14 DGSH DGSI ES2;DOB1 KIAA0052 MTR4 SKIV2L2;DRS MEMA;ECGP GPATC1;EHB3 PRP17 PRPF17;G17P1 HELR HLR1;HCNP KIAA1177 SYF1;HNRPA1;HNRPA2B1;HNRPA3;HNRPC;HNRPCL2 P542;HNRP…	R-HSA-9770131	https://reactome.org/PathwayBrowser/#/R-HSA-9770131	Formation of the Spliceosomal B* complex (new)			53847.1	12	15	0.840265	0	4	1	11	0	9	3	0
Q68CZ2	TNS3	Tensin-3	Q68CZ2	TENS3_HUMAN	0.576931	0.477919	0.806625	12.3639	11.9331	11.4581	10.8448	12.6437	10.5357																				R-HSA-8875523	https://reactome.org/PathwayBrowser/#/R-HSA-8875523	MET binds TNS3			155266	8	8	0.463803	0	4	0	6	0	7	1	0
P18887	XRCC1	DNA repair protein XRCC1	P18887	XRCC1_HUMAN	0.563403	0.263858	0.682034	14.3862	12.5827	14.0275	13.4884	11.622	14.1957	Condensin I-PARP-1-XRCC1 complex	Human	None	HeLa cells	O95347;P09874;P18887;Q15003;Q15021;Q9BPX3;Q9NTJ3	10051;10592;142;23397;64151;7515;9918	MI:0006-anti bait coimmunoprecipitation	GO:0005634;GO:0006281;GO:0006974	cellular response to DNA damage stimulus;DNA repair;nucleus	10.01.05.01;32.01.09;70.10	DNA damage response;DNA repair;nucleus	16543152	The association between PARP-1 and XRCC1 was enhanced in response to DNA damage.	None	None	Homo sapiens (Human)	Condensin complex subunit 1;Condensin complex subunit 2;Condensin complex subunit 3;DNA repair protein XRCC1;Poly [ADP-ribose] polymerase 1;Structural maintenance of chromosomes protein 2;Structural maintenance of chromosomes protein 4	NCAPD2;NCAPG;NCAPH;PARP1;SMC2;SMC4;XRCC1	ADPRT PPOL;BRRN BRRN1 CAPH KIAA0074;CAPC SMC4L1;CAPD2 CNAP1 KIAA0159;CAPE SMC2L1;CAPG NYMEL3;None	R-HSA-110376	https://reactome.org/PathwayBrowser/#/R-HSA-110376	Recruitment of LIG3:XRCC1 complex to the site of repair by POLB			69497.5	15	18	3.17569	0	10	1	11	0	11	7	0
Q86VP6	CAND1	Cullin-associated NEDD8-dissociated protein 1	Q86VP6	CAND1_HUMAN	0.561178	0.696335	0.908227	15.1417	13.4231	12.0652	15.9507	10.3762	12.6195	CAND1-CUL1-RBX1 complex	Human	None	None	P62877;Q13616;Q86VP6	55832;8454;9978	MI:0007-anti tag coimmunoprecipitation	GO:0005515;GO:0010265;GO:0051444	negative regulation of ubiquitin-protein transferase activity;protein binding;SCF complex assembly	16.01	protein binding	15537541	Cand1 forms a tight complex with the Cul1-Roc1 SCF catalytic core, inhibiting the assembly of the multisubunit E3 protein-ubiquitin ligase complex.The crystal structure of the Cand1-Cul1-Roc1 ternary complex reveals the detailed mechanisms of how Cand1 participates in regulating the assembly and disassembly of the SCF ubiquitin ligase complex.	None	None	Homo sapiens (Human)	Cullin-1;Cullin-associated NEDD8-dissociated protein 1;E3 ubiquitin-protein ligase RBX1	CAND1;CUL1;RBX1	KIAA0829 TIP120 TIP120A;None;RNF75 ROC1	R-HSA-5691131	https://reactome.org/PathwayBrowser/#/R-HSA-5691131	CANDI binds CUL1			136376	23	25	0.922333	0	16	0	20	3	17	4	1
P06748	NPM1	Nucleophosmin	P06748	NPM_HUMAN	0.559008	0.351354	0.738166	16.3991	15.3197	18.4853	15.662	14.0613	18.8038	ARF-Mule complex	Human	ARF-BP1-ARF-NPM1 complex	None	P06748;Q7Z6Z7;Q8N726	10075;1029;4869	MI:0007-anti tag coimmunoprecipitation	GO:0005515;GO:0005634	nucleus;protein binding	16.01;70.10	nucleus;protein binding	15989956	ARF is an inhibitor of the ARF-BP1 protein-ubiquitin ligase.	None	None	Homo sapiens (Human)	E3 ubiquitin-protein ligase HUWE1;Nucleophosmin;Tumor suppressor ARF	CDKN2A;HUWE1;NPM1	CDKN2 MLM;KIAA0312 KIAA1578 UREB1;NPM	R-HSA-180710	https://reactome.org/PathwayBrowser/#/R-HSA-180710	Rev:importin beta:B23 recruited to the nuclear pore			32575	48	113	1.24451	25	14	22	15	23	16	40	17
Q9P1Y6	PHRF1	PHD and RING finger domain-containing protein 1	Q9P1Y6	PHRF1_HUMAN	0.555171	0.323469	0.734048	12.9351	11.705	13.1354	12.177	10.5323	13.4007																									178666	16	17	0.52347	0	8	1	12	0	12	6	0
Q9UGN5	PARP2	Poly [ADP-ribose] polymerase 2	Q9UGN5	PARP2_HUMAN	0.543637	0.342195	0.734055	15.9529	14.8005	14.0824	15.0571	13.7342	14.4136																				R-HSA-5649873	https://reactome.org/PathwayBrowser/#/R-HSA-5649873	PARP1,PARP2 dimers and FEN1 bind POLB and displace APEX1 from damaged AP site			66205.8	25	41	2.16465	4	16	4	22	6	19	9	0
O60292	SIPA1L3	Signal-induced proliferation-associated 1-like protein 3	O60292	SI1L3_HUMAN	0.542942	0.372139	0.737064	11.0723	10.6231	13.7288	9.61922	10.7765	13.3996																									194610	30	31	3.07929	0	3	0	6	0	20	16	0
Q8WWQ0	PHIP	PH-interacting protein	Q8WWQ0	PHIP_HUMAN	0.542215	0.624787	0.872242	14.892	13.3632	15.2675	12.5176	14.154	15.2244																				R-HSA-9018787	https://reactome.org/PathwayBrowser/#/R-HSA-9018787	RHOBTB2 binds interacting proteins at the endosome membrane			206689	88	127	3.74948	1	15	1	48	10	65	34	0
P69905	HBA1	Hemoglobin subunit alpha	P69905	HBA_HUMAN	0.541695	0.0475883	0.781079	16.3588	15.8977	17.4767	16.0623	15.2355	16.8103																				R-HSA-1237325	https://reactome.org/PathwayBrowser/#/R-HSA-1237325	Hemoglobin A is protonated and carbamated causing release of oxygen			15257.5	2	3	0.535226	1	1	1	1	2	1	1	1
Q8N3X1	FNBP4	Formin-binding protein 4	Q8N3X1	FNBP4_HUMAN	0.533872	0.066179	0.649631	11.6338	10.7856	13.1472	11.3809	10.0518	12.5322																									110266	9	9	0.549925	0	3	0	5	0	9	3	0
Q96T88	UHRF1	E3 ubiquitin-protein ligase UHRF1	Q96T88	UHRF1_HUMAN	0.532841	0.201572	0.62622	14.9799	14.6848	15.1488	13.8937	14.3166	15.0047	DNMT1-associated protein complex	Human	None	HEK 293 cells	P12004;P26358;Q13547;Q92993;Q93009;Q96T88	10524;1786;29128;3065;5111;7874	MI:0019-coimmunoprecipitation	GO:0006306;GO:0006511	DNA methylation;ubiquitin-dependent protein catabolic process	10.01.09.01;14.13.01.01	DNA methylation;proteasomal degradation (ubiquitin/proteasomal pathway)	21045206	This complex regulates DNMT1 protein stability through control of its ubiquitination.	HAUSP knockdown rendered colon cancer cells more sensitive to killing by HDAC inhibitors both in tissue culture and in tumor xenograft models. (PMID: 21045206)	None	Homo sapiens (Human)	DNA;E3 ubiquitin-protein ligase UHRF1;Histone acetyltransferase KAT5;Histone deacetylase 1;Proliferating cell nuclear antigen;Ubiquitin carboxyl-terminal hydrolase 7	DNMT1;HDAC1;KAT5;PCNA;UHRF1;USP7	AIM CXXC9 DNMT;HAUSP;HTATIP, TIP60;ICBP90 NP95 RNF106;None;RPD3L1	R-HSA-5334099	https://reactome.org/PathwayBrowser/#/R-HSA-5334099	UHRF1 binds chromatin with hemimethylated cytosine			89813.9	41	61	1.48467	1	15	14	32	13	33	20	1
Q8TEB1	DCAF11	DDB1- and CUL4-associated factor 11	Q8TEB1	DCA11_HUMAN	0.531882	0.318065	0.738636	12.263	12.0173	11.0808	10.9279	11.8225	11.0152																				R-HSA-8952638	https://reactome.org/PathwayBrowser/#/R-HSA-8952638	AcM-UBE2M transfers NEDD8 to CRL4 E3 ubiquitin ligase complex			61669.6	4	4	0.585372	0	1	0	3	0	1	1	0
P55199	ELL	RNA polymerase II elongation factor ELL	P55199	ELL_HUMAN	0.531661	0.850121	0.972066	15.0063	11.4561	12.5524	9.90572	14.8805	12.6335	AFF4 super elongation complex (SEC)	Human	None	293 Flp-in-TRex cells	O00472;O60563;O60583;P42568;P50750;P51825;P55199;Q03111;Q96JC9;Q9HB65;Q9UHB7	1025;22936;27125;4298;4299;4300;80237;8178;85403;904;905	MI:0004-affinity chromatography technology;MI:0019-coimmunoprecipitation;MI:0071-molecular sieving	GO:0006354	DNA-templated transcription elongation	11.02.03.01.04	transcription elongation	20159561	AFF4 is a central factor required for the assembly and integrity of the ELL/P-TEFb (consisting of Cdk9 with cyclin T1, T2a orT2b)/MLL partner elongation complex.	The authors propose that the AFF4 super elongation complex (SEC) could be a key regulator in the pathogenesis of leukemia through many of the MLL (Mixed Lineage Leukemia) partners are found in hematological malignancies.	Complex subunit Cyclin-T2 is described as isoform Cyclin-T2a or Cyclin-T2b.	Homo sapiens (Human)	AF4/FMR2 family member 1;AF4/FMR2 family member 4;Cyclin-dependent kinase 9;Cyclin-T1;Cyclin-T2;ELL-associated factor 1;Protein AF-9;Protein ENL;RNA polymerase II elongation factor ELL;RNA polymerase II elongation factor ELL2;RNA polymerase II elongation factor ELL3	AFF1;AFF4;CCNT1;CCNT2;CDK9;EAF1;ELL;ELL2;ELL3;MLLT1;MLLT3	AF4 FEL MLLT2 PBM1;AF5Q31 MCEF;AF9 YEATS3;C19orf17;CDC2L4 TAK;ENL LTG19 YEATS1;None	R-HSA-112379	https://reactome.org/PathwayBrowser/#/R-HSA-112379	Recruitment of elongation factors to form elongation complex			68264.7	9	9	1.27805	1	1	0	3	1	6	4	0
O00566	MPHOSPH10	U3 small nucleolar ribonucleoprotein protein MPP10	O00566	MPP10_HUMAN	0.527082	0.411103	0.765569	14.5997	14.065	14.6997	13.9233	14.4891	13.3708	IMP3-IMP4-MPP10 complex	Human	None	Hep-2 cells	O00566;Q96G21;Q9NV31	10199;55272;92856	MI:0019-coimmunoprecipitation;MI:0029-cosedimentation through density gradient;MI:0096-pull down	GO:0003723;GO:0005515;GO:0005634;GO:0065003	nucleus;protein binding;protein-containing complex assembly;RNA binding	16.01;16.03.03;70.10	nucleus;protein binding;RNA binding	12655004	The formation of the hImp3-hMpp10-hImp4 complex correlates with the nucleolar localization of these proteins.	None	None	Homo sapiens (Human)	U3 small nucleolar ribonucleoprotein protein IMP3;U3 small nucleolar ribonucleoprotein protein IMP4;U3 small nucleolar ribonucleoprotein protein MPP10	IMP3;IMP4;MPHOSPH10	BXDC4;C15orf12 MRPS4;MPP10	R-HSA-6790906	https://reactome.org/PathwayBrowser/#/R-HSA-6790906	EMG1 of the SSU processome methylates pseudouridine-1248 of 18S rRNA yielding N(1)-methylpseudouridine-1248			78863.8	38	53	0.498496	1	8	13	22	13	23	22	0
Q7L1W4	LRRC8D	Volume-regulated anion channel subunit LRRC8D	Q7L1W4	LRC8D_HUMAN	0.519881	0.478556	0.806192	11.5474	11.6718	12.5518	12.2192	10.4131	11.5791	SWELL1-containing complex	Human	LRRC8A-containing complex	HeLa cells	Q6NSJ5;Q6P9F7;Q7L1W4;Q8IWT6;Q8TDW0	23507;55144;56262;80131;84230	MI:0004-affinity chromatography technology;MI:0019-coimmunoprecipitation	GO:0005225;GO:0006884	cell volume homeostasis;volume-sensitive anion channel activity	None	None	26824658	For full channel activity LRRC8A plus at least one other family member (LRRC8B, LRRC8C, LRRC8D or LRRC8E) is necessary. LRRC8C-E subunits associated with SWELL1 (LRRC8A) contribute to ion selectivity.	None	None	Homo sapiens (Human)	Volume-regulated anion channel subunit LRRC8A;Volume-regulated anion channel subunit LRRC8B;Volume-regulated anion channel subunit LRRC8C;Volume-regulated anion channel subunit LRRC8D;Volume-regulated anion channel subunit LRRC8E	LRRC8A;LRRC8B;LRRC8C;LRRC8D;LRRC8E	AD158 FAD158;KIAA0231;KIAA1437 LRRC8 SWELL1;LRRC5;None	R-HSA-8941543	https://reactome.org/PathwayBrowser/#/R-HSA-8941543	VRAC heteromer transports I-, Cl- from cytosol to extracellular region			98201.4	25	28	0.733652	0	2	0	14	0	23	2	0
Q6PD62	CTR9	RNA polymerase-associated protein CTR9 homolog	Q6PD62	CTR9_HUMAN	0.515175	0.36996	0.741508	15.9735	13.4319	12.0035	14.5694	13.4716	11.8223	Paf complex	Human	hPAF complex	None	Q6P1J9;Q6PD62;Q8N7H5;Q8WVC0;Q9GZS3	123169;54623;79577;80349;9646	MI:0096-pull down	GO:0005634;GO:0006351	DNA-templated transcription;nucleus	11;70.10	nucleus;TRANSCRIPTION	16307923	hPAF participates in histone H2B monoubiquitiation. In addition, hPAF coordinates events during transcription (initiation, promoter clearance, and elongation) and also events in RNA quality control. The hPAF complex interacts with the hSKI complex.	None	None	Homo sapiens (Human)	Parafibromin;RNA polymerase II-associated factor 1 homolog;RNA polymerase-associated protein CTR9 homolog;RNA polymerase-associated protein LEO1;WD repeat-containing protein 61	CDC73;CTR9;LEO1;PAF1;WDR61	C1orf28 HRPT2;KIAA0155 SH2BP1;None;PD2;RDL	R-HSA-112379	https://reactome.org/PathwayBrowser/#/R-HSA-112379	Recruitment of elongation factors to form elongation complex			133502	58	89	1.55076	2	50	0	45	1	15	3	0
P62888	RPL30	60S ribosomal protein L30	P62888	RL30_HUMAN	0.513237	0.597639	0.85729	13.3989	13.2614	13.6468	13.568	11.1045	14.0948	Ribosome, cytoplasmic	Human	None	None	P05386;P05387;P05388;P08708;P08865;P15880;P18077;P18124;P18621;P22090;P23396;P25398;P26373;P27635;P30050;P32969;P35268;P36578;P39019;P39023;P40429;P42677;P42766;P46776;P46777;P46778;P46779;P46781;P46782;P46783;P47914;P49207;P50914;P60866;P61247;P61254;P61313;P61353;P61513;P61927;P62081;P62241;P62244;P62249;P62263;P62266;P62269;P62273;P62277;P62280;P62424;P62701;P62750;P62753;P62829;P62841;P62847;…	11224;2197;23521;25873;3921;4736;6122;6124;6125;6128;6129;6130;6132;6133;6134;6135;6136;6137;6138;6139;6141;6142;6143;6144;6146;6147;6152;6154;6155;6156;6157;6158;6159;6160;6161;6164;6165;6167;6168;6169;6170;6171;6173;6175;6176;6181;6187;6188;6189;6191;6192;6193;6194;6201;6202;6203;6204;6205;6206;6207;6208;6209;6210;6217;6218;6222;6223;6224;6227;6228;6229;6230;6231;6232;6233;6234;6235;7311;9045;9…	MI:0363-inferred by author	GO:0005737;GO:0006412	cytoplasm;translation	12.04;70.03	cytoplasm;translation	14681386	None	None	Since the authors did not specify RPS4Y, we used isoform RPS4Y1	Homo sapiens (Human)	40S ribosomal protein S10;40S ribosomal protein S11;40S ribosomal protein S12;40S ribosomal protein S13;40S ribosomal protein S14;40S ribosomal protein S15;40S ribosomal protein S15a;40S ribosomal protein S16;40S ribosomal protein S17;40S ribosomal protein S18;40S ribosomal protein S19;40S ribosomal protein S2;40S ribosomal protein S20;40S ribosomal protein S21;40S ribosomal protein S23;40S ribos…	FAU;RPL10;RPL10A;RPL11;RPL12;RPL13;RPL13A;RPL14;RPL15;RPL17;RPL18;RPL18A;RPL19;RPL21;RPL22;RPL23;RPL23A;RPL24;RPL26;RPL27;RPL27A;RPL28;RPL29;RPL3;RPL30;RPL31;RPL32;RPL34;RPL35;RPL35A;RPL36;RPL36A;RPL37;RPL37A;RPL38;RPL39;RPL4;RPL41;RPL5;RPL6;RPL7;RPL7A;RPL8;RPL9;RPLP0;RPLP1;RPLP2;RPS10;RPS11;RPS12;RPS13;RPS14;RPS15;RPS15A;RPS16;RPS17;RPS18;RPS19;RPS2;RPS20;RPS21;RPS23;RPS24;RPS25;RPS26;RPS27;RPS2…	BBC1;CCG2 RPS4 SCAR;D11S2243E RPP2;D6S218E;DXS648E QM;EC45;FTE1 MFTL;LAMBR LAMR1;MPS1;NEDD6;None;RIG;RPL1;RPL44;RPS17L;RPS4;RPS4Y;RRP1;SURF-3 SURF3;TXREB1;UBA80 UBCEP1;UBCEP2	R-HSA-141671	https://reactome.org/PathwayBrowser/#/R-HSA-141671	Polypeptide release from the eRF3-GDP:eRF1:mRNA:80S Ribosome complex			12784	9	14	1.2742	6	4	8	7	8	6	6	5
Q9Y5T5	USP16	Ubiquitin carboxyl-terminal hydrolase 16	Q9Y5T5	UBP16_HUMAN	0.512796	0.660465	0.887393	14.4663	12.9866	14.3608	14.1899	14.0834	12.002																				R-HSA-5690157	https://reactome.org/PathwayBrowser/#/R-HSA-5690157	USP16,USP21 deubiquitinate Histone H2A			93570.1	29	40	0.544968	1	5	2	19	5	23	4	0
Q9NUQ8	ABCF3	ATP-binding cassette sub-family F member 3	Q9NUQ8	ABCF3_HUMAN	0.509882	0.681809	0.904046	14.382	12.5044	13.1007	15.9631	10.5216	11.9727																									79744.7	7	7	1.05047	1	3	0	4	0	4	3	0
P53007	SLC25A1	Tricarboxylate transport protein, mitochondrial	P53007	TXTP_HUMAN	0.501843	0.805106	0.95429	14.3498	10.0802	14.7304	10.3766	12.0422	15.2361																				R-HSA-372449	https://reactome.org/PathwayBrowser/#/R-HSA-372449	SLC25A1 may exchange mitochondrial PEP for cytosolic anion			34012.7	21	29	1.14701	11	1	14	2	14	0	8	7
Q5BJF6	ODF2	Outer dense fiber protein 2	Q5BJF6	ODFP2_HUMAN	0.499757	0.0405602	0.846286	12.3713	12.1633	13.4895	11.8429	11.4998	13.1822	Distal appendage	Human	None	RPE cells (hTERT RPE-1, ATCC-CRL-4000)	O15078;O43303;Q4AC94;Q5BJF6;Q5TB80;Q8IW35;Q8TES7;Q96NL6;Q96ST8;Q9UPV0;Q9Y3M2;Q9Y592	132320;22832;22897;25776;26005;4957;51134;79598;80184;84902;85302;9738	MI:0416-fluorescence microscopy	GO:0060271;GO:0097539	ciliary transition fiber;cilium assembly	None	None	29789620	None	None	None	Homo sapiens (Human)	C2 domain-containing protein 3;Centriolar coiled-coil protein of 110 kDa;Centrosomal protein of 162 kDa;Centrosomal protein of 164 kDa;Centrosomal protein of 290 kDa;Centrosomal protein of 83 kDa;Centrosomal protein of 89 kDa;Centrosomal protein of 97 kDa;Fas-binding factor 1;Outer dense fiber protein 2;Protein chibby homolog 1;Sodium channel and clathrin linker 1	C2CD3;CBY1;CCP110;CEP162;CEP164;CEP290;CEP83;CEP89;CEP97;FBF1;ODF2;SCLT1	ALB KIAA1863;ARB1 C22orf2 CBY PGEA1;BBS14 KIAA0373 NPHP6;C6orf84 KIAA1009 QN1;CCDC123;CCDC41;CEP110 CP110 KIAA0419;KIAA1052 NPHP15;LRRIQ2;None;SAP1	R-HSA-2574840	https://reactome.org/PathwayBrowser/#/R-HSA-2574840	AJUBA facilitates AURKA autophosphorylation			95401.3	13	13	0.484505	0	3	0	8	1	12	2	0
P25490	YY1	Transcriptional repressor protein YY1	P25490	TYY1_HUMAN	0.498676	0.759911	0.937853	15.494	15.7499	10.5248	12.1467	16.786	11.34	Polycomb repressive complex 1 (PRC1, hPRC-H)	Human	None	None	O00257;O60264;P0DMV8;P25490;P35226;P78364;Q06587;Q14781;Q8IXK0;Q8NDX5;Q96GD3;Q99496;Q9HC52	1911;1912;22955;3303;57332;6015;6045;648;7528;80012;8467;84733;8535	MI:0004-affinity chromatography technology	GO:0005634;GO:0006265;GO:0006479;GO:0018126;GO:0032774;GO:0045892;GO:0051276	chromosome organization;DNA topological change;negative regulation of DNA-templated transcription;nucleus;protein hydroxylation;protein methylation;RNA biosynthetic process	10.01.09.05;11.02;11.02.03.04.03;14.07.09;42.10.03;70.10	DNA conformation modification (e.g. chromatin);nucleus;organization of chromosome structure;posttranslational modification of amino acids (e.g. hydroxylation, methylation);RNA synthesis;transcription repression	12167701	Polycomb repressive complexes are required to maintain the transcriptionally repressive state of many genes, including Hox genes, throughout development. PcG PRC1 complex acts via chromatin remodeling and modification of histones. hPRC-H apparently represents not a single complex but rather a mixture of highly related complexes, here exemplified by the Hi-Trap S eluate. The identified beta-tubuli…	None	Since the authors did not specify HSP70, we used isoform HSPA1A	Homo sapiens (Human)	Chromobox protein homolog 2;Chromobox protein homolog 8;E3 SUMO-protein ligase CBX4;E3 ubiquitin-protein ligase RING1;E3 ubiquitin-protein ligase RING2;Heat shock 70 kDa protein 1A;Polycomb complex protein BMI-1;Polycomb protein SCMH1;Polyhomeotic-like protein 1;Polyhomeotic-like protein 2;Polyhomeotic-like protein 3;SWI/SNF-related matrix-associated actin-dependent regulator of chromatin subfami…	BMI1;CBX2;CBX4;CBX8;HSPA1A;PHC1;PHC2;PHC3;RING1;RNF2;SCMH1;SMARCA5;YY1	BAP1 DING HIPI3 RING1B;EDR1 PH1;EDR2 PH2;EDR3 PH3;HSP72 HSPA1 HSX70;INO80S;None;PC3 RC1;PCGF4 RNF51;RNF1;SNF2H, WCRF135	R-HSA-5617874	https://reactome.org/PathwayBrowser/#/R-HSA-5617874	HOXD4 gene is transcribed			44712.6	17	22	0.678532	0	2	2	7	2	4	3	0
Q96S59	RANBP9	Ran-binding protein 9	Q96S59	RANB9_HUMAN	0.489761	0.636571	0.876287	13.767	12.5344	12.4716	13.8678	10.2993	13.1366	HSMpp8-Muskelin-RANBPM-TWA1 complex	Mammalia	GID8-MKLN1-MPHOSPH8-RANBP9 complex	COS-7 cells	Q96S59;Q99549;Q9NWU2;Q9UL63	10048;4289;54737;54994	MI:0019-coimmunoprecipitation;MI:0071-molecular sieving	GO:0000226;GO:0005515;GO:0005737	cytoplasm;microtubule cytoskeleton organization;protein binding	16.01;42.04.05;70.03	cytoplasm;microtubule cytoskeleton;protein binding	12559565	This complex might play a role in RanGTPase cycle.	None	The orthologous human proteins were used (PMID:12559565).	Homo sapiens (Human)	Glucose-induced degradation protein 8 homolog;M-phase phosphoprotein 8;Muskelin;Ran-binding protein 9	GID8;MKLN1;MPHOSPH8;RANBP9	C20orf11 TWA1;MPP8;None;RANBPM	R-HSA-374673	https://reactome.org/PathwayBrowser/#/R-HSA-374673	L1 binds RanBPM			77847.3	7	8	2.68908	1	4	1	4	3	3	3	0
Q9UBF2	COPG2	Coatomer subunit gamma-2	Q9UBF2	COPG2_HUMAN	0.489618	0.755908	0.936892	13.5019	13.0579	13.233	14.5759	13.7466	10.0015																				R-HSA-6807872	https://reactome.org/PathwayBrowser/#/R-HSA-6807872	Active ARF recruits coatomer			97622.3	19	23	0.846267	0	7	0	13	0	12	1	0
P35637	FUS	RNA-binding protein FUS	P35637	FUS_HUMAN	0.488099	0.119347	0.70002	20.6805	19.6132	17.26	20.0939	18.8643	17.1312	Large Drosha complex	Human	None	None	O00571;O14979;O43143;P17844;P31943;P35637;P52272;Q00839;Q01844;Q12905;Q12906;Q13148;Q8WYQ5;Q92499;Q92804;Q92841;Q96SB4;Q9BUJ2;Q9NRR4;Q9UKM9	10521;11100;1653;1654;1655;1665;2130;22913;23435;2521;29102;3187;3192;3608;3609;4670;54487;6732;8148;9987	MI:0007-anti tag coimmunoprecipitation;MI:0071-molecular sieving	GO:0003723;GO:0005634;GO:0006396	nucleus;RNA binding;RNA processing	11.04;16.03.03;70.10	nucleus;RNA binding;RNA processing	15531877	The large Drosha complex shows only weak pri-miRNA processing activity. It might be involved in pri-ribosomal RNA processing.	DGCR8 is deleted in DiGeorge syndrome. EWS is involved in Ewing's sarcoma disease.	None	Homo sapiens (Human)	ATP-dependent RNA helicase DDX1;ATP-dependent RNA helicase DDX3X;ATP-dependent RNA helicase DHX15;Heterogeneous nuclear ribonucleoprotein D-like;Heterogeneous nuclear ribonucleoprotein H;Heterogeneous nuclear ribonucleoprotein M;Heterogeneous nuclear ribonucleoprotein U;Heterogeneous nuclear ribonucleoprotein U-like protein 1;Interleukin enhancer-binding factor 2;Interleukin enhancer-binding fact…	DDX1;DDX17;DDX3X;DDX5;DGCR8;DHX15;DROSHA;EWSR1;FUS;HNRNPDL;HNRNPH1;HNRNPM;HNRNPU;HNRNPUL1;ILF2;ILF3;RALY;SRPK1;TAF15;TARDBP	C1orf199 HNRPU SAFA U21.1;C22orf12 DGCRK6;DBP1 DDX15;DBX DDX3;DRBF MPHOSPH4 NF90;E1BAP5 HNRPUL1;EWS;G17P1 HELR HLR1;HNRPCL2 P542;HNRPDL JKTBP;HNRPH HNRPH1;HNRPM NAGR1;NF45;None;RBP56 TAF2N;RN3 RNASE3L RNASEN;TDP43;TLS	R-HSA-72103	https://reactome.org/PathwayBrowser/#/R-HSA-72103	Formation of pre-mRNPs			53425.8	17	36	1.80661	7	12	8	13	7	12	8	5
Q53TQ3	INO80D	INO80 complex subunit D	Q53TQ3	IN80D_HUMAN	0.480885	0.560697	0.852358	13.0603	11.6889	13.0822	13.9683	10.5755	11.845	INO80 chromatin remodeling complex	Human	INO80 complex	None	O96019;P15923;Q53TQ3;Q6P4R8;Q6PI98;Q8NBZ0;Q96EZ8;Q9C086;Q9H981;Q9H9F9;Q9ULG1;Q9Y230;Q9Y265	10445;10856;125476;283899;4798;54617;54891;6929;79913;83444;86;8607;93973	MI:0007-anti tag coimmunoprecipitation	GO:0003677;GO:0005524;GO:0005694;GO:0006265;GO:0051276	ATP binding;chromosome;chromosome organization;DNA binding;DNA topological change	10.01.09.05;16.03.01;16.19.03;42.10.03;70.10.03	ATP binding;chromosome;DNA binding;DNA conformation modification (e.g. chromatin);organization of chromosome structure	16230350	INO80 complex exhibits DNA- and nucleosome-activated ATPase activity and catalyzes ATP-dependent nucleosome sliding.	None	None	Homo sapiens (Human)	Actin-like protein 6A;Actin-related protein 5;Actin-related protein 8;Chromatin-remodeling ATPase INO80;INO80 complex subunit B;INO80 complex subunit C;INO80 complex subunit D;INO80 complex subunit E;Microspherule protein 1;Nuclear factor related to kappa-B-binding protein;RuvB-like 1;RuvB-like 2;Transcription factor E2-alpha	ACTL6A;ACTR5;ACTR8;INO80;INO80B;INO80C;INO80D;INO80E;MCRS1;NFRKB;RUVBL1;RUVBL2;TCF3	ARP5;ARP8 INO80N;BAF53 BAF53A INO80K;BHLHB21 E2A ITF1;C18orf37;CCDC95;HMGA1L4 PAPA1 ZNHIT4;INO80A INOC1 KIAA1259;INO80G;INO80H NMP238 TIP49 TIP49A;INO80J TIP48 TIP49B;INO80Q MSP58	R-HSA-5689544	https://reactome.org/PathwayBrowser/#/R-HSA-5689544	UCHL5 binds INO80 complex			113202	8	8	0.539178	0	2	0	8	0	8	3	0
Q02218	OGDH	2-oxoglutarate dehydrogenase complex component E1	Q02218	ODO1_HUMAN	0.479885	0.718805	0.92537	13.0697	10.004	10.74	10.2737	10.6857	11.4147	KAT2A-Oxoglutarate dehydrogenase complex	Human	KAT2A-alpha-Ketoglutarate dehydrogenase complex	U251 cells	P09622;P36957;Q02218;Q92830	1738;1743;2648;4967	MI:0019-coimmunoprecipitation	GO:0005634	nucleus	70.1	nucleus	29211711	None	None	None	Homo sapiens (Human)	2-oxoglutarate dehydrogenase complex component E1;Dihydrolipoyl dehydrogenase, mitochondrial;Dihydrolipoyllysine-residue succinyltransferase component of 2-oxoglutarate dehydrogenase complex, mitochondrial;Histone acetyltransferase KAT2A	DLD;DLST;KAT2A;OGDH	DLTS;GCN5 GCN5L2;GCSL LAD PHE3;None	R-HSA-6792572	https://reactome.org/PathwayBrowser/#/R-HSA-6792572	LIPT1 transfers lipoyl group from lipoyl-GCSH to DHs			115935	61	80	1.21317	1	5	0	14	12	46	3	0
Q96CK0	ZNF653	Zinc finger protein 653	Q96CK0	ZN653_HUMAN	0.479669	0.641211	0.877705	11.6925	11.405	12.2047	9.51761	12.1979	12.1478																									67234.7	5	5	0.431472	0	1	0	4	0	4	2	0
Q9HBG6	IFT122	Intraflagellar transport protein 122 homolog	Q9HBG6	IF122_HUMAN	0.479046	0.588731	0.853157	12.8579	11.5596	11.4434	11.1286	10.9857	12.3095	Intraflagellar transport complex A	Human	IFT-A complex	telomerase immortalized hTERT RPE-1 cells	Q7Z4L5;Q8NEZ3;Q96RY7;Q9HBG6;Q9P2L0	55764;57539;57728;79809;9742	MI:0676-tandem affinity purification	GO:0005929;GO:0007224;GO:0035721;GO:0042073;GO:0060271	cilium;cilium assembly;intraciliary retrograde transport;intraciliary transport;smoothened signaling pathway	30.05.02.16	hedgehog-dependent signalling pathway	20889716	Soluble and membrane proteins are transported along the primary cilium by the IFT machinery. IFT is highly conserved and is required for the assembly of cilia. It is formed of two multisubunit complexes: IFT-A and IFT-B (PMID: 28624967).Ciliogenesis and cilia-mediated signaling both require the function of the intraflagellar transport system (PMID: 35740972).	None	None	Homo sapiens (Human)	Intraflagellar transport protein 122 homolog;Intraflagellar transport protein 140 homolog;Tetratricopeptide repeat protein 21B;WD repeat-containing protein 19;WD repeat-containing protein 35	IFT122;IFT140;TTC21B;WDR19;WDR35	IFT121, KIAA1336;IFT139 KIAA1992;IFT144 KIAA1638;KIAA0590 WDTC2;SPG WDR10 WDR140	R-HSA-5610725	https://reactome.org/PathwayBrowser/#/R-HSA-5610725	TULP3 is required for GPR161 localization in the cilium			141825	8	8	0.425429	0	2	0	6	0	6	3	0
Q5JRX3	PITRM1	Presequence protease, mitochondrial	Q5JRX3	PREP_HUMAN	0.473183	0.28972	0.711994	13.7212	11.4945	11.2838	13.8235	11.0191	10.2374																				R-HSA-8986181	https://reactome.org/PathwayBrowser/#/R-HSA-8986181	PITRM1 proteolyzes mitochondrial targeting peptides (presequences)			117413	17	17	0.724163	0	5	2	14	0	1	2	0
P78357	CNTNAP1	Contactin-associated protein 1	P78357	CNTP1_HUMAN	0.465963	0.312696	0.732971	13.1813	12.3527	12.9263	13.1064	11.1922	12.7639	Nogo-potassium channel complex	Human	None	central nervous system	P16389;P78357;Q09470;Q9NQC3	3736;3737;57142;8506	MI:0019-coimmunoprecipitation	GO:0005216;GO:0006812;GO:0007417;GO:0008324;GO:0022008;GO:0048699	cation transmembrane transporter activity;cation transport;central nervous system development;generation of neurons;ion channel activity;neurogenesis	20.01.01.01;20.03.01.01;41.05.13;47.03.01.01	cation transport (H+, Na+, K+, Ca2+ , NH4+, etc.);central nervous system;ion channels;neurogenesis	14592966	Nogo-A is mainly localized at thegaps between Na+ and K+ channels along axons and its immunoreactivity is clearly located at sites where glialloops make contact with the axonal membrane surface inadult CNS. Nogo-A is a paranodal glial component.	None	None	Homo sapiens (Human)	Contactin-associated protein 1;Potassium voltage-gated channel subfamily A member 1;Potassium voltage-gated channel subfamily A member 2;Reticulon-4	CNTNAP1;KCNA1;KCNA2;RTN4	CASPR NRXN4;KIAA0886 NOGO;None	R-HSA-373733	https://reactome.org/PathwayBrowser/#/R-HSA-373733	Neurofascin binds contactin-1:CASPR complex			156267	20	21	0.296569	0	5	0	17	0	15	1	0
P55060	CSE1L	Exportin-2	P55060	XPO2_HUMAN	0.465627	0.508516	0.828971	18.4102	15.8761	14.0409	17.2337	16.5672	13.1294	CSE1L-KPNA2-RAN complex	Human	Importin alpha-CAS-RanGTP complex	HeLa mRNA expressed in E.coli	P52292;P55060;P62826	1434;3838;5901	MI:0051-fluorescence technology;MI:0413-electrophoretic mobility shift assay	GO:0005634;GO:0005737;GO:0006611;GO:0006913;GO:0015031;GO:0055085	cytoplasm;nucleocytoplasmic transport;nucleus;protein export from nucleus;protein transport;transmembrane transport	20.01.10;70.03;70.10	cytoplasm;nucleus;protein transport	9323134	None	None	None	Homo sapiens (Human)	Exportin-2;GTP-binding nuclear protein Ran;Importin subunit alpha-1	CSE1L;KPNA2;RAN	ARA24;CAS XPO2;RCH1, SRP1						110417	25	30	4.84879	1	17	0	22	1	22	7	1
Q9NYF8	BCLAF1	Bcl-2-associated transcription factor 1	Q9NYF8	BCLF1_HUMAN	0.457284	0.186974	0.641745	15.5621	13.9907	15.0358	15.4309	13.0856	14.7003	BCLAF1-TET2 complex	Human	None	SW620 cells	Q6N021;Q9NYF8	54790;9774	MI:0007-anti tag coimmunoprecipitation;MI:0416-fluorescence microscopy;MI:0813-proximity ligation assay	GO:0005634;GO:0006355;GO:0044030	nucleus;regulation of DNA methylation;regulation of DNA-templated transcription	11.02.03.04;70.10	nucleus;transcriptional control	35660018	None	BCLAF1-TET2 transcription repression complex epigenetically regulates the expression of colorectal cancer gene ASCL2 via methylation of its promoter.	None	Homo sapiens (Human)	Bcl-2-associated transcription factor 1;Methylcytosine dioxygenase TET2	BCLAF1;TET2	BTF KIAA0164;KIAA1546						106122	24	30	1.09267	4	13	5	10	6	14	6	0
Q08AF3	SLFN5	Schlafen family member 5	Q08AF3	SLFN5_HUMAN	0.450671	0.161531	0.637316	13.2244	11.9259	10.6387	12.4191	11.4672	10.5507																									101055	13	16	0.677224	0	3	0	11	0	11	1	0
P62277	RPS13	40S ribosomal protein S13	P62277	RS13_HUMAN	0.450207	0.740396	0.930728	15.2043	13.0778	15.1558	13.2405	14.962	13.8848	40S ribosomal subunit, cytoplasmic	Human	small ribosomal subunit, cytoplasmic	None	P08708;P08865;P15880;P22090;P23396;P25398;P39019;P42677;P46781;P46782;P46783;P60866;P61247;P62081;P62241;P62244;P62249;P62263;P62266;P62269;P62273;P62277;P62280;P62701;P62753;P62841;P62847;P62851;P62854;P62857;P62861;P62979;P63220	2197;3921;6187;6188;6189;6191;6192;6193;6194;6201;6202;6203;6204;6205;6206;6207;6208;6209;6210;6217;6218;6222;6223;6224;6227;6228;6229;6230;6231;6232;6233;6234;6235	MI:0363-inferred by author	GO:0005737;GO:0006412	cytoplasm;translation	12.04;70.03	cytoplasm;translation	14681386	None	None	Since the authors did not specify RPS4Y, we used isoform RPS4Y1	Homo sapiens (Human)	40S ribosomal protein S10;40S ribosomal protein S11;40S ribosomal protein S12;40S ribosomal protein S13;40S ribosomal protein S14;40S ribosomal protein S15;40S ribosomal protein S15a;40S ribosomal protein S16;40S ribosomal protein S17;40S ribosomal protein S18;40S ribosomal protein S19;40S ribosomal protein S2;40S ribosomal protein S20;40S ribosomal protein S21;40S ribosomal protein S23;40S ribos…	FAU;RPS10;RPS11;RPS12;RPS13;RPS14;RPS15;RPS15A;RPS16;RPS17;RPS18;RPS19;RPS2;RPS20;RPS21;RPS23;RPS24;RPS25;RPS26;RPS27;RPS27A;RPS28;RPS29;RPS3;RPS3A;RPS4X;RPS4Y1;RPS5;RPS6;RPS7;RPS8;RPS9;RPSA	CCG2 RPS4 SCAR;D6S218E;FTE1 MFTL;LAMBR LAMR1;MPS1;None;RIG;RPS17L;RPS4;RPS4Y;UBA80 UBCEP1	R-HSA-141671	https://reactome.org/PathwayBrowser/#/R-HSA-141671	Polypeptide release from the eRF3-GDP:eRF1:mRNA:80S Ribosome complex			17222.3	11	15	1.11531	6	4	7	6	8	6	7	3
Q53GS7	GLE1	mRNA export factor GLE1	Q53GS7	GLE1_HUMAN	0.445341	0.0308127	0.67161	11.3477	11.7996	12.5745	11.0616	11.2607	12.0634	GLE1-NUPL2-NUP155 complex	Human	None	None	O15504;O75694;Q53GS7	11097;2733;9631	MI:0004-affinity chromatography technology	GO:0006605;GO:0006886;GO:0015031	intracellular protein transport;protein targeting;protein transport	14.04;20.01.10	protein targeting, sorting and translocation;protein transport	16000379	None	None	None	Homo sapiens (Human)	mRNA export factor GLE1;Nuclear pore complex protein Nup155;Nucleoporin NUP42	GLE1;NUP155;NUP42	CG1 NUPL2;GLE1L;KIAA0791	R-HSA-75097	https://reactome.org/PathwayBrowser/#/R-HSA-75097	Transport of the export-competent mRNP complex through the NPC			79836.1	11	11	3.07833	0	3	0	7	0	7	4	1
O75376	NCOR1	Nuclear receptor corepressor 1	O75376	NCOR1_HUMAN	0.444338	0.433241	0.778819	13.8506	13.1785	12.2556	13.6495	13.3751	10.9271	NCOR complex	Human	NCOR1 complex	HeLa cells	O15379;O60907;O75376;Q13227;Q92828;Q9BZK7	2874;6907;7464;79718;8841;9611	MI:0004-affinity chromatography technology;MI:0019-coimmunoprecipitation;MI:0069-mass spectrometry studies of complexes;MI:0096-pull down	GO:0005634;GO:0006265;GO:0006473;GO:0006476;GO:0045892;GO:0051276	chromosome organization;DNA topological change;negative regulation of DNA-templated transcription;nucleus;protein acetylation;protein deacetylation	10.01.09.05;11.02.03.04.03;14.07.04;42.10.03;70.10	DNA conformation modification (e.g. chromatin);modification by acetylation, deacetylation;nucleus;organization of chromosome structure;transcription repression	12628926	Corepressors N-CoR and SMRT participate in diverse repression pathways and exist in large protein complexes including HDAC3, TBL1 and TBLR1. The purified N-CoR complex contains 10-12 associated proteins, including previously identified components and a novel actin-binding protein IR10. It is shown that TBL1/TBLR1 associates with N-CoR through two independent interactions: the N-terminal region an…	None	None	Homo sapiens (Human)	Coronin-2A;F-box-like/WD repeat-containing protein TBL1X;F-box-like/WD repeat-containing protein TBL1XR1;G protein pathway suppressor 2;Histone deacetylase 3;Nuclear receptor corepressor 1	CORO2A;GPS2;HDAC3;NCOR1;TBL1X;TBL1XR1	IR10 WDR2;IRA1 TBLR1;KIAA1047;None;TBL1	R-HSA-1183032	https://reactome.org/PathwayBrowser/#/R-HSA-1183032	Expression of GLUT4			270210	33	38	1.07709	0	16	2	23	0	16	3	1
P83881	RPL36A	60S ribosomal protein L36a	P83881	RL36A_HUMAN	0.44332	0.698554	0.909082	10.3492	11.8511	13.9364	8.01891	11.8233	14.9646	Ribosome, cytoplasmic	Human	None	None	P05386;P05387;P05388;P08708;P08865;P15880;P18077;P18124;P18621;P22090;P23396;P25398;P26373;P27635;P30050;P32969;P35268;P36578;P39019;P39023;P40429;P42677;P42766;P46776;P46777;P46778;P46779;P46781;P46782;P46783;P47914;P49207;P50914;P60866;P61247;P61254;P61313;P61353;P61513;P61927;P62081;P62241;P62244;P62249;P62263;P62266;P62269;P62273;P62277;P62280;P62424;P62701;P62750;P62753;P62829;P62841;P62847;…	11224;2197;23521;25873;3921;4736;6122;6124;6125;6128;6129;6130;6132;6133;6134;6135;6136;6137;6138;6139;6141;6142;6143;6144;6146;6147;6152;6154;6155;6156;6157;6158;6159;6160;6161;6164;6165;6167;6168;6169;6170;6171;6173;6175;6176;6181;6187;6188;6189;6191;6192;6193;6194;6201;6202;6203;6204;6205;6206;6207;6208;6209;6210;6217;6218;6222;6223;6224;6227;6228;6229;6230;6231;6232;6233;6234;6235;7311;9045;9…	MI:0363-inferred by author	GO:0005737;GO:0006412	cytoplasm;translation	12.04;70.03	cytoplasm;translation	14681386	None	None	Since the authors did not specify RPS4Y, we used isoform RPS4Y1	Homo sapiens (Human)	40S ribosomal protein S10;40S ribosomal protein S11;40S ribosomal protein S12;40S ribosomal protein S13;40S ribosomal protein S14;40S ribosomal protein S15;40S ribosomal protein S15a;40S ribosomal protein S16;40S ribosomal protein S17;40S ribosomal protein S18;40S ribosomal protein S19;40S ribosomal protein S2;40S ribosomal protein S20;40S ribosomal protein S21;40S ribosomal protein S23;40S ribos…	FAU;RPL10;RPL10A;RPL11;RPL12;RPL13;RPL13A;RPL14;RPL15;RPL17;RPL18;RPL18A;RPL19;RPL21;RPL22;RPL23;RPL23A;RPL24;RPL26;RPL27;RPL27A;RPL28;RPL29;RPL3;RPL30;RPL31;RPL32;RPL34;RPL35;RPL35A;RPL36;RPL36A;RPL37;RPL37A;RPL38;RPL39;RPL4;RPL41;RPL5;RPL6;RPL7;RPL7A;RPL8;RPL9;RPLP0;RPLP1;RPLP2;RPS10;RPS11;RPS12;RPS13;RPS14;RPS15;RPS15A;RPS16;RPS17;RPS18;RPS19;RPS2;RPS20;RPS21;RPS23;RPS24;RPS25;RPS26;RPS27;RPS2…	BBC1;CCG2 RPS4 SCAR;D11S2243E RPP2;D6S218E;DXS648E QM;EC45;FTE1 MFTL;LAMBR LAMR1;MPS1;NEDD6;None;RIG;RPL1;RPL44;RPS17L;RPS4;RPS4Y;RRP1;SURF-3 SURF3;TXREB1;UBA80 UBCEP1;UBCEP2	R-HSA-141671	https://reactome.org/PathwayBrowser/#/R-HSA-141671	Polypeptide release from the eRF3-GDP:eRF1:mRNA:80S Ribosome complex			12440.8	9	12	0.947843	2	2	2	1	3	1	1	2
P62273	RPS29	40S ribosomal protein S29	P62273	RS29_HUMAN	0.439624	0.60268	0.859179	14.5946	12.5636	13.872	15.3338	10.8245	13.5531	40S ribosomal subunit, cytoplasmic	Human	small ribosomal subunit, cytoplasmic	None	P08708;P08865;P15880;P22090;P23396;P25398;P39019;P42677;P46781;P46782;P46783;P60866;P61247;P62081;P62241;P62244;P62249;P62263;P62266;P62269;P62273;P62277;P62280;P62701;P62753;P62841;P62847;P62851;P62854;P62857;P62861;P62979;P63220	2197;3921;6187;6188;6189;6191;6192;6193;6194;6201;6202;6203;6204;6205;6206;6207;6208;6209;6210;6217;6218;6222;6223;6224;6227;6228;6229;6230;6231;6232;6233;6234;6235	MI:0363-inferred by author	GO:0005737;GO:0006412	cytoplasm;translation	12.04;70.03	cytoplasm;translation	14681386	None	None	Since the authors did not specify RPS4Y, we used isoform RPS4Y1	Homo sapiens (Human)	40S ribosomal protein S10;40S ribosomal protein S11;40S ribosomal protein S12;40S ribosomal protein S13;40S ribosomal protein S14;40S ribosomal protein S15;40S ribosomal protein S15a;40S ribosomal protein S16;40S ribosomal protein S17;40S ribosomal protein S18;40S ribosomal protein S19;40S ribosomal protein S2;40S ribosomal protein S20;40S ribosomal protein S21;40S ribosomal protein S23;40S ribos…	FAU;RPS10;RPS11;RPS12;RPS13;RPS14;RPS15;RPS15A;RPS16;RPS17;RPS18;RPS19;RPS2;RPS20;RPS21;RPS23;RPS24;RPS25;RPS26;RPS27;RPS27A;RPS28;RPS29;RPS3;RPS3A;RPS4X;RPS4Y1;RPS5;RPS6;RPS7;RPS8;RPS9;RPSA	CCG2 RPS4 SCAR;D6S218E;FTE1 MFTL;LAMBR LAMR1;MPS1;None;RIG;RPS17L;RPS4;RPS4Y;UBA80 UBCEP1	R-HSA-141671	https://reactome.org/PathwayBrowser/#/R-HSA-141671	Polypeptide release from the eRF3-GDP:eRF1:mRNA:80S Ribosome complex			6676.76	3	4	1.33429	1	1	3	3	2	3	2	1
O95084	PRSS23	Serine protease 23	O95084	PRS23_HUMAN	0.434544	0.682809	0.904618	12.7601	13.219	15.4688	12.8135	11.0064	16.3244																				R-HSA-8952289	https://reactome.org/PathwayBrowser/#/R-HSA-8952289	FAM20C phosphorylates FAM20C substrates			43001.2	19	21	1.25243	7	4	12	7	14	7	7	3
O75530	EED	Polycomb protein EED	O75530	EED_HUMAN	0.429327	0.554789	0.847556	15.7631	14.5505	13.2475	14.7556	15.3418	12.1757	EED-EZH2 complex	Human	ESC-E(Z) complex;H3-specific methyltransferase complex	None	O75530;Q09028;Q15022;Q15910;Q6ZN18	121536;2146;23512;5928;8726	MI:0006-anti bait coimmunoprecipitation;MI:0071-molecular sieving;MI:0091-chromatography technology	GO:0005634;GO:0006265;GO:0006479;GO:0032774;GO:0051276	chromosome organization;DNA topological change;nucleus;protein methylation;RNA biosynthetic process	10.01.09.05;11.02;14.07.09;42.10.03;70.10	DNA conformation modification (e.g. chromatin);nucleus;organization of chromosome structure;posttranslational modification of amino acids (e.g. hydroxylation, methylation);RNA synthesis	12351676	The results support a model in which ESC-E(Z)-mediated H3-K27 methylation serves as a signal for the recruitment of the PRC1 complex by facilitating PC binding.	None	None	Homo sapiens (Human)	Histone-binding protein RBBP4;Histone-lysine N-methyltransferase EZH2;Polycomb protein EED;Polycomb protein SUZ12;Zinc finger protein AEBP2	AEBP2;EED;EZH2;RBBP4;SUZ12	CHET9 JJAZ1 KIAA0160;KMT6;None;RBAP48	R-HSA-212222	https://reactome.org/PathwayBrowser/#/R-HSA-212222	PRC2 recruits DNA methyltransferases			50197.7	24	33	0.90061	12	8	22	21	20	21	4	8
P09874	PARP1	Poly [ADP-ribose] polymerase 1	P09874	PARP1_HUMAN	0.428908	0.373826	0.735303	19.0504	17.9137	17.3207	18.1552	17.2033	17.6394	Condensin I-PARP-1-XRCC1 complex	Human	None	HeLa cells	O95347;P09874;P18887;Q15003;Q15021;Q9BPX3;Q9NTJ3	10051;10592;142;23397;64151;7515;9918	MI:0006-anti bait coimmunoprecipitation	GO:0005634;GO:0006281;GO:0006974	cellular response to DNA damage stimulus;DNA repair;nucleus	10.01.05.01;32.01.09;70.10	DNA damage response;DNA repair;nucleus	16543152	The association between PARP-1 and XRCC1 was enhanced in response to DNA damage.	None	None	Homo sapiens (Human)	Condensin complex subunit 1;Condensin complex subunit 2;Condensin complex subunit 3;DNA repair protein XRCC1;Poly [ADP-ribose] polymerase 1;Structural maintenance of chromosomes protein 2;Structural maintenance of chromosomes protein 4	NCAPD2;NCAPG;NCAPH;PARP1;SMC2;SMC4;XRCC1	ADPRT PPOL;BRRN BRRN1 CAPH KIAA0074;CAPC SMC4L1;CAPD2 CNAP1 KIAA0159;CAPE SMC2L1;CAPG NYMEL3;None	R-HSA-192916	https://reactome.org/PathwayBrowser/#/R-HSA-192916	Initiation of vRNA Synthesis			113084	99	192	3.68711	17	67	21	65	18	64	59	3
Q9Y2A7	NCKAP1	Nck-associated protein 1	Q9Y2A7	NCKP1_HUMAN	0.42886	0.845509	0.970081	14.2983	13.8133	15.169	15.6308	15.4964	10.8668	Wave-2 complex	Human	WAVE complex;WAVE regulatory complex (WRC)	None	Q7L576;Q8IZP0;Q8WUW1;Q9Y2A7;Q9Y6W5	10006;10163;10787;23191;55845	MI:0029-cosedimentation through density gradient;MI:0091-chromatography technology	GO:0007264;GO:0015629;GO:0016477;GO:0030036	actin cytoskeleton;actin cytoskeleton organization;cell migration;small GTPase mediated signal transduction	30.01.05.05.01;34.05.01;42.04.03;70.04.03	actin cytoskeleton;cell migration;small GTPase mediated signal transduction	15070726	Proteins are only present in the complexed form, with the exception of Hspc (C3orf10). The complex is organized around a core of Nap and Abi. Sra is a peripheral subunit recruited on the Nap side, whereas the Wave and Hspc subunits are recruited on the Abi side of the core.	None	None	Homo sapiens (Human)	Abl interactor 1;Actin-binding protein WASF2;Cytoplasmic FMR1-interacting protein 1;Nck-associated protein 1;Protein BRICK1	ABI1;BRK1;CYFIP1;NCKAP1;WASF2	C3orf10;HEM2 KIAA0587 NAP1;KIAA0068;SSH3BP1;WAVE2	R-HSA-2029465	https://reactome.org/PathwayBrowser/#/R-HSA-2029465	RAC1:GTP and PIP3 bind WAVE Regulatory Complex (WRC)			128790	28	32	0.709854	0	10	0	25	0	16	1	0
O75419	CDC45	Cell division control protein 45 homolog	O75419	CDC45_HUMAN	0.426195	0.599891	0.85915	14.2092	13.307	12.9192	14.4948	13.5494	11.1126																				R-HSA-176298	https://reactome.org/PathwayBrowser/#/R-HSA-176298	Activation of claspin			65568.6	6	7	0.650962	0	3	0	6	0	6	1	0
Q9Y2K7	KDM2A	Lysine-specific demethylase 2A	Q9Y2K7	KDM2A_HUMAN	0.423253	0.632866	0.876926	17.0759	14.8374	15.1087	15.272	15.6478	14.8325																				R-HSA-4722133	https://reactome.org/PathwayBrowser/#/R-HSA-4722133	KDM2A, KDM2B, KDM4A demethylate MeK37-histone H3			132793	26	28	2.0377	2	6	6	19	7	23	7	0
Q8WUF5	PPP1R13L	RelA-associated inhibitor	Q8WUF5	IASPP_HUMAN	0.414555	0.115845	0.682568	14.5268	12.7613	13.6157	13.942	12.2078	13.5104	PPP1R13L-CEP55 complex	Human	None	HeLa cells	Q53EZ4;Q8WUF5	10848;55165	MI:0019-coimmunoprecipitation	GO:0000910	cytokinesis	10.03.03	cytokinesis (cell division) /septum formation and hydrolysis	29743530	None	None	None	Homo sapiens (Human)	Centrosomal protein of 55 kDa;RelA-associated inhibitor	CEP55;PPP1R13L	C10orf3 URCC6;IASPP NKIP1 PPP1R13BL RAI	R-HSA-6799761	https://reactome.org/PathwayBrowser/#/R-HSA-6799761	TP53 binds PPP1R13L			89091.1	9	10	0.674281	3	6	5	7	2	8	5	0
Q9H2G2	SLK	STE20-like serine/threonine-protein kinase	Q9H2G2	SLK_HUMAN	0.413788	0.296285	0.71861	13.4292	12.9221	13.2907	13.1447	12.9429	12.313																				R-HSA-9013009	https://reactome.org/PathwayBrowser/#/R-HSA-9013009	RHOA binds effectors at the plasma membrane			142695	44	59	1.00727	11	19	24	34	23	18	2	0
Q9NS56	TOPORS	E3 ubiquitin-protein ligase Topors	Q9NS56	TOPRS_HUMAN	0.410992	0.58605	0.853126	13.5318	11.8591	12.5791	11.8868	12.3536	12.4967																				R-HSA-4085994	https://reactome.org/PathwayBrowser/#/R-HSA-4085994	TOPORS SUMOylates SIN3A with SUMO1			119198	11	11	0.716199	0	3	0	9	0	8	3	0
Q8IWS0	PHF6	PHD finger protein 6	Q8IWS0	PHF6_HUMAN	0.408924	0.338062	0.730959	13.5717	10.7343	15.2148	12.6731	10.1938	15.4272																									41290.4	39	62	1.26367	17	1	25	7	25	8	23	15
Q709F0	ACAD11	Acyl-CoA dehydrogenase family member 11	Q709F0	ACD11_HUMAN	0.403441	0.470009	0.806859	13.6013	11.0324	13.1815	12.2953	11.1987	13.1109																				R-HSA-5695989	https://reactome.org/PathwayBrowser/#/R-HSA-5695989	ACAD11 dehydrogenates BH-CoA			87264.4	15	15	0.601398	0	3	0	3	0	12	4	0
Q96EV2	RBM33	RNA-binding protein 33	Q96EV2	RBM33_HUMAN	0.401098	0.304909	0.723098	14.7148	12.0913	13.8499	13.8517	11.6081	13.993																									129986	2	2	0.787101	0	1	0	2	0	2	2	0
Q15554	TERF2	Telomeric repeat-binding factor 2	Q15554	TERF2_HUMAN	0.400297	0.729901	0.931922	13.2378	11.1437	12.0649	10.9972	10.9464	13.3018	Telomere-associated protein complex	Human	Shelterin;Telosome complex;TRF1-TIN2 complex	HeLa cells	P54274;Q15554;Q96AP0;Q9BSI4;Q9NUX5;Q9NYB0	25913;26277;54386;65057;7013;7014	MI:0071-molecular sieving	GO:0000723;GO:0003677;GO:0005634;GO:0009615;GO:0019048;GO:0051276	chromosome organization;DNA binding;modulation by virus of host process;nucleus;response to virus;telomere maintenance	16.03.01;42.10.03;70.10	DNA binding;nucleus;organization of chromosome structure	15383534	TIN2 binds TRF2 directly, thereby tethering TRF2 to the TRF1 complex. The Shelterin complex protects telomeres from degradation and is therefore responsible for telomere maintenance (PMID:15383534, 32320442). Human herpesviruses 6A and 6B are able to integrate their genome into host chromosomes within the host telomeres. Components of the host shelterin protein complex, including TERF1 and TERF2 …	This complex gained particular interest in melanoma genetics as germline variants were found in 3 shelterin genes in melanoma prone families: POT1, ACD and TERF2IP (PMID:15181449).	None	Homo sapiens (Human)	Adrenocortical dysplasia protein homolog;Protection of telomeres protein 1;Telomeric repeat-binding factor 1;Telomeric repeat-binding factor 2;Telomeric repeat-binding factor 2-interacting protein 1;TERF1-interacting nuclear factor 2	ACD;POT1;TERF1;TERF2;TERF2IP;TINF2	DRIP5, RAP1;None;PIN2 TRBF1 TRF TRF1;PIP1 PTOP TINT1 TPP1;TIN2;TRBF2, TRF2	R-HSA-163090	https://reactome.org/PathwayBrowser/#/R-HSA-163090	Elongation Of The Telomeric Chromosome End			59593.5	9	9	1.12248	0	1	1	3	1	7	3	0
Q9BXB5	OSBPL10	Oxysterol-binding protein-related protein 10	Q9BXB5	OSB10_HUMAN	0.396067	0.165311	0.628868	12.2482	11.6448	11.5496	11.8093	10.9523	11.4928																				R-HSA-8867876	https://reactome.org/PathwayBrowser/#/R-HSA-8867876	OSBPL5,8,10 exchange PS with PI4P from ER membrane to plasma membrane			83970.1	8	8	0.381884	0	4	0	5	0	5	1	0
Q9UPW5	AGTPBP1	Cytosolic carboxypeptidase 1	Q9UPW5	CBPC1_HUMAN	0.380001	0.329632	0.737992	14.6203	12.0816	10.7707	13.7885	12.2627	10.2814																				R-HSA-8866105	https://reactome.org/PathwayBrowser/#/R-HSA-8866105	CCPs deglutamylate tubulin			138448	15	16	3.64454	1	3	4	15	4	14	1	0
Q8NC56	LEMD2	LEM domain-containing protein 2	Q8NC56	LEMD2_HUMAN	0.371261	0.423109	0.775924	14.5753	12.8125	13.0582	14.2622	11.7703	13.2997																				R-HSA-2993898	https://reactome.org/PathwayBrowser/#/R-HSA-2993898	VRK1/VRK2 phosphorylate BANF1			56975.2	10	10	1.64678	5	1	7	6	7	3	4	0
Q8N1G1	REXO1	RNA exonuclease 1 homolog	Q8N1G1	REXO1_HUMAN	0.367415	0.285785	0.713949	11.7431	11.4565	12.6086	11.3148	11.5573	11.8338																									131510	19	19	0.307357	1	4	0	10	0	13	2	0
Q9ULC5	ACSL5	Long-chain-fatty-acid--CoA ligase 5	Q9ULC5	ACSL5_HUMAN	0.363405	0.828686	0.963661	13.8682	13.7999	13.3239	14.8502	15.0428	10.0088																				R-HSA-201035	https://reactome.org/PathwayBrowser/#/R-HSA-201035	ACSL1,3,5,6 ligate CoA to PALM to form PALM-CoA			75990.8	17	18	0.718882	0	9	0	12	1	11	4	0
Q14563	SEMA3A	Semaphorin-3A	Q14563	SEM3A_HUMAN	0.360577	0.646519	0.880125	14.679	13.3082	13.4744	15.1067	11.6049	13.6683																				R-HSA-399928	https://reactome.org/PathwayBrowser/#/R-HSA-399928	Recruitment of Rnd1 to Plexin A			88889.4	14	17	0.514225	0	3	0	10	0	12	6	0
O60841	EIF5B	Eukaryotic translation initiation factor 5B	O60841	IF2P_HUMAN	0.358014	0.708099	0.913556	18.1454	16.9417	16.9763	16.1873	17.7631	17.039																				R-HSA-72671	https://reactome.org/PathwayBrowser/#/R-HSA-72671	eIF5B:GTP is hydrolyzed and released			138827	67	94	2.38571	1	26	4	54	5	55	13	1
Q8WYB5	KAT6B	Histone acetyltransferase KAT6B	Q8WYB5	KAT6B_HUMAN	0.354763	0.763904	0.936338	11.9136	12.5955	12.8553	13.4867	11.9177	10.8957	ING5 (BRPF1, MOZ, MORF) complex	Human	ING5 (BRPF1, KAT6A, KAT6B) complex	HeLa S3 cells	P55201;Q8WYB5;Q8WYH8;Q92794;Q9HAF1	23522;64769;7862;7994;84289	MI:0047-far western blotting	GO:0000278;GO:0006915;GO:0051726	apoptotic process;mitotic cell cycle;regulation of cell cycle	10.03.01;10.03.01.01;40.10.02	apoptosis (type I programmed cell death);mitotic cell cycle;mitotic cell cycle and cell cycle control	16387653	ING5 HAT complexes interact with the MCM helicase and are essential for DNA replication to occur during S phase.ING subunits are probably crucial for acetylation of chromatin substrates. ING5 fractionates with two distinct complexes containing HBO1 or nucleosomal H3-specific MOZ/MORF HATs. Both MOZ/MORF-ING5 and HBO1-ING5 HAT complexes are important for DNA replication.	None	None	Homo sapiens (Human)	Chromatin modification-related protein MEAF6;Histone acetyltransferase KAT6A;Histone acetyltransferase KAT6B;Inhibitor of growth protein 5;Peregrin	BRPF1;ING5;KAT6A;KAT6B;MEAF6	BR140;C1orf149 CENP-28 EAF6;KIAA0383 MORF MOZ2 MYST4;MOZ MYST3 RUNXBP2 ZNF220;None	R-HSA-3318486	https://reactome.org/PathwayBrowser/#/R-HSA-3318486	KAT6A, KAT6B-containing ING5 complexes acetylate replicative histone H3			231378	19	23	3.5742	0	5	2	10	1	12	1	0
Q96RL1	UIMC1	BRCA1-A complex subunit RAP80	Q96RL1	UIMC1_HUMAN	0.351569	0.620515	0.869698	13.1556	11.7039	12.4011	13.3837	10.1405	12.6816	BRCA1 A complex	Human	None	None	P38398;Q6UWZ7;Q96RL1;Q99728	51720;580;672;84142	MI:0019-coimmunoprecipitation	GO:0000075;GO:0005634;GO:0006281;GO:0009314	cell cycle checkpoint signaling;DNA repair;nucleus;response to radiation	10.01.05.01;10.03.01.03;32.01.13;70.10	cell cycle checkpoints (checkpoints of morphogenesis, DNA-damage,-replication, mitotic phase and spindle);DNA repair;electromagnetic waves stress response (e.g. UV, X-ray);nucleus	17525340	None	BRCA1 is involved in breast cancer.	None	Homo sapiens (Human)	BRCA1-A complex subunit Abraxas 1;BRCA1-A complex subunit RAP80;BRCA1-associated RING domain protein 1;Breast cancer type 1 susceptibility protein	ABRAXAS1;BARD1;BRCA1;UIMC1	ABRA1 CCDC98 FAM175A;None;RAP80 RXRIP110;RNF53	R-HSA-5683384	https://reactome.org/PathwayBrowser/#/R-HSA-5683384	UIMC1 and FAM175A bind DNA DSBs			79727.4	19	23	0.427445	0	7	0	16	1	17	9	0
Q14692	BMS1	Ribosome biogenesis protein BMS1 homolog	Q14692	BMS1_HUMAN	0.350513	0.601796	0.86052	17.738	16.3641	16.8953	16.2502	16.6703	17.0254																				R-HSA-6790906	https://reactome.org/PathwayBrowser/#/R-HSA-6790906	EMG1 of the SSU processome methylates pseudouridine-1248 of 18S rRNA yielding N(1)-methylpseudouridine-1248			145807	74	111	0.560364	9	31	31	53	28	58	39	6
O94955	RHOBTB3	Rho-related BTB domain-containing protein 3	O94955	RHBT3_HUMAN	0.349975	0.679485	0.904455	12.5835	12.7259	13.4278	13.0371	10.9157	13.7345																				R-HSA-6814670	https://reactome.org/PathwayBrowser/#/R-HSA-6814670	ATP hydrolysis by RHOBTB3 promotes PLIN3 dissociation			69413.4	6	7	0.763067	0	2	0	5	1	5	2	0
Q8NG31	KNL1	Kinetochore scaffold 1	Q8NG31	KNL1_HUMAN	0.346239	0.569486	0.849513	14.4547	12.8114	12.928	13.5434	13.4899	12.122	KNL1-MIS12-NDC80-SPC24-ZWINT complex	Human	None	HeLa cells	O14777;O95229;Q8NBT2;Q8NG31;Q9H081	10403;11130;147841;57082;79003	MI:0007-anti tag coimmunoprecipitation;MI:0416-fluorescence microscopy	GO:0007093	mitotic cell cycle checkpoint signaling	None	None	15824131	ZWINT has a crucial role in the recruitment of ZW10 to unattached kinetochores.	None	None	Homo sapiens (Human)	Kinetochore protein NDC80 homolog;Kinetochore protein Spc24;Kinetochore scaffold 1;Protein MIS12 homolog;ZW10 interactor	KNL1;MIS12;NDC80;SPC24;ZWINT	CASC5,KIAA1570;HEC HEC1 KNTC2;None;SPBC24	R-HSA-141409	https://reactome.org/PathwayBrowser/#/R-HSA-141409	Mad1 binds kinetochore			265391	29	32	0.717151	0	14	2	25	2	19	4	0
P57678	GEMIN4	Gem-associated protein 4	P57678	GEMI4_HUMAN	0.343044	0.825454	0.963761	14.4857	14.3735	14.5136	15.2167	15.6734	11.4535	Retrotranslocation complex	Human	None	HEK 293T cells;HeLa cells	P57678;Q86TM6;Q9BUN8	50628;79139;84447	MI:0019-coimmunoprecipitation	GO:0015031;GO:0140318	protein transport;protein transporter activity	20.01.10	protein transport	16186510	None	None	None	Homo sapiens (Human)	Derlin-1;E3 ubiquitin-protein ligase synoviolin;Gem-associated protein 4	DERL1;GEMIN4;SYVN1	DER1;HRD1 KIAA1810;None	R-HSA-191763	https://reactome.org/PathwayBrowser/#/R-HSA-191763	snRNP:Snurportin complex formation			120037	35	46	0.496222	0	12	0	31	1	33	10	0
P23497	SP100	Nuclear autoantigen Sp-100	P23497	SP100_HUMAN	0.338516	0.469177	0.805115	13.6967	13.402	14.083	13.1582	13.8024	13.2057																				R-HSA-1031716	https://reactome.org/PathwayBrowser/#/R-HSA-1031716	Expression of IFNG-stimulated genes			100417	17	21	1.16992	2	10	3	15	3	15	3	1
Q8N531	FBXL6	F-box/LRR-repeat protein 6	Q8N531	FBXL6_HUMAN	0.338093	0.778404	0.943511	15.8749	13.6795	13.66	16.5324	11.2384	14.4294																									58558.1	15	19	1.09719	6	2	8	9	12	3	6	1
P86452	ZBED6	Zinc finger BED domain-containing protein 6	P86452	ZBED6_HUMAN	0.336731	0.54573	0.846288	11.0227	11.952	12.0346	10.3774	11.0063	12.6155																									109973	13	14	0.593332	0	3	0	8	0	8	4	0
O94761	RECQL4	ATP-dependent DNA helicase Q4	O94761	RECQ4_HUMAN	0.333412	0.201272	0.627722	13.442	12.274	13.4892	12.7815	11.9842	13.4393																									133067	15	17	0.497545	0	3	1	12	0	13	7	0
P09884	POLA1	DNA polymerase alpha catalytic subunit	P09884	DPOLA_HUMAN	0.330733	0.844202	0.970264	17.3732	13.6013	13.2704	14.0811	14.8863	14.2853	RC complex (Replication competent complex)	Human	None	HeLa cells	P09884;P20248;P24941;P35249;P35250;P35251;P40937;P40938;Q14181	1017;23649;5422;5981;5982;5983;5984;5985;890	MI:0029-cosedimentation through density gradient;MI:0071-molecular sieving	GO:0000075;GO:0003677;GO:0005634;GO:0005694;GO:0006260	cell cycle checkpoint signaling;chromosome;DNA binding;DNA replication;nucleus	10.01.03;10.03.01.03;16.03.01;70.10;70.10.03	cell cycle checkpoints (checkpoints of morphogenesis, DNA-damage,-replication, mitotic phase and spindle);chromosome;DNA binding;DNA synthesis and replication;nucleus	12006500	RC complex might be regulated by specific cyclin/Cdk complexes (PMID:12006500).	None	None	Homo sapiens (Human)	Cyclin-A2;Cyclin-dependent kinase 2;DNA polymerase alpha catalytic subunit;DNA polymerase alpha subunit B;Replication factor C subunit 1;Replication factor C subunit 2;Replication factor C subunit 3;Replication factor C subunit 4;Replication factor C subunit 5	CCNA2;CDK2;POLA1;POLA2;RFC1;RFC2;RFC3;RFC4;RFC5	CCN1 CCNA;CDKN2;None;POLA;RFC140	R-HSA-113504	https://reactome.org/PathwayBrowser/#/R-HSA-113504	Detection of damage during initiation of DNA synthesis in S-phase			165913	26	27	1.38737	1	15	1	21	1	16	2	1
Q13769	THOC5	THO complex subunit 5 homolog	Q13769	THOC5_HUMAN	0.325046	0.81807	0.962142	12.915	13.3579	12.6674	11.3158	15.5171	11.1323	TREX complex	Human	None	HeLa cells	Q13769;Q13838;Q6I9Y2;Q86V81;Q86W42;Q8NI27;Q96FV9;Q96J01	10189;57187;7919;79228;80145;84321;8563;9984	MI:0007-anti tag coimmunoprecipitation	GO:0006405;GO:0016363;GO:0016607	nuclear matrix;nuclear speck;RNA export from nucleus	70.10.06;70.10.09	nuclear matrix;nuclear speckles	15998806	The TREX complex is recruited by the CBC complex to the 5-prime end of spliced RNAs and is involved in RNA export from the nucleus into the cytoplasm. The TREX complex contains the THO transcription elongation complex.	None	None	Homo sapiens (Human)	Spliceosome RNA helicase DDX39B;THO complex subunit 1;THO complex subunit 2;THO complex subunit 3;THO complex subunit 4;THO complex subunit 5 homolog;THO complex subunit 6 homolog;THO complex subunit 7 homolog	ALYREF;DDX39B;THOC1;THOC2;THOC3;THOC5;THOC6;THOC7	ALY BEF THOC4;BAT1 UAP56;C22orf19, KIAA0983;CXorf3;HPR1;NIF3L1BP1;None;WDR58	R-HSA-159101	https://reactome.org/PathwayBrowser/#/R-HSA-159101	NXF1:NXT1 (TAP:p15) binds capped mRNA:CBC:EJC:TREX (minus DDX39B)			78507.8	11	12	1.09836	0	5	0	8	0	10	1	0
P57740	NUP107	Nuclear pore complex protein Nup107	P57740	NU107_HUMAN	0.323665	0.810792	0.955945	15.0398	14.8741	15.3027	15.2929	16.2577	12.695	Nup 107-160 subcomplex	Human	NPC subcomplex	HeLa cells	P52948;P55735;P57740;Q12769;Q8NFH3;Q8NFH4;Q8WUM0;Q96EE3;Q9BW27	23279;348995;4928;55746;57122;6396;79023;79902;81929	MI:0019-coimmunoprecipitation;MI:0029-cosedimentation through density gradient	GO:0000775;GO:0015031;GO:0051169	chromosome, centromeric region;nuclear transport;protein transport	20.01.10;20.09.01;70.10.04	centromere / kinetochore;nuclear transport;protein transport	15146057	All trafficking of macromolecules between the cytoplasm and the nucleus occurs through nuclear pore complexes (NPCs), which are supramolecular assemblies at points of fusion between the inner and outer nuclear membranes. NPCs are composed of an eightfold symmetric spoke-ring complex, cytoplasmic fibers, and a nuclear basket.	None	None	Homo sapiens (Human)	Nuclear pore complex protein Nup107;Nuclear pore complex protein Nup133;Nuclear pore complex protein Nup160;Nuclear pore complex protein Nup85;Nuclear pore complex protein Nup98-Nup96;Nucleoporin Nup37;Nucleoporin Nup43;Nucleoporin SEH1;Protein SEC13 homolog	NUP107;NUP133;NUP160;NUP37;NUP43;NUP85;NUP98;SEC13;SEH1L	ADAR2;D3S1231E SEC13A SEC13L1 SEC13R;KIAA0197 NUP120;None;NUP75 PCNT1;SEC13L SEH1	R-HSA-111439	https://reactome.org/PathwayBrowser/#/R-HSA-111439	Docking of Mature Histone mRNA complex:TAP at the NPC			106374	33	40	2.08661	1	15	1	25	0	24	11	0
P49750	YLPM1	YLP motif-containing protein 1	P49750	YLPM1_HUMAN	0.323628	0.208005	0.622639	15.2213	14.4745	14.2359	14.9361	14.4353	13.5893																									241645	67	95	2.43808	1	46	2	57	0	55	20	0
P62266	RPS23	40S ribosomal protein S23	P62266	RS23_HUMAN	0.32196	0.425915	0.780835	14.9418	14.764	18.0265	14.8019	14.8909	17.0737	40S ribosomal subunit, cytoplasmic	Human	small ribosomal subunit, cytoplasmic	None	P08708;P08865;P15880;P22090;P23396;P25398;P39019;P42677;P46781;P46782;P46783;P60866;P61247;P62081;P62241;P62244;P62249;P62263;P62266;P62269;P62273;P62277;P62280;P62701;P62753;P62841;P62847;P62851;P62854;P62857;P62861;P62979;P63220	2197;3921;6187;6188;6189;6191;6192;6193;6194;6201;6202;6203;6204;6205;6206;6207;6208;6209;6210;6217;6218;6222;6223;6224;6227;6228;6229;6230;6231;6232;6233;6234;6235	MI:0363-inferred by author	GO:0005737;GO:0006412	cytoplasm;translation	12.04;70.03	cytoplasm;translation	14681386	None	None	Since the authors did not specify RPS4Y, we used isoform RPS4Y1	Homo sapiens (Human)	40S ribosomal protein S10;40S ribosomal protein S11;40S ribosomal protein S12;40S ribosomal protein S13;40S ribosomal protein S14;40S ribosomal protein S15;40S ribosomal protein S15a;40S ribosomal protein S16;40S ribosomal protein S17;40S ribosomal protein S18;40S ribosomal protein S19;40S ribosomal protein S2;40S ribosomal protein S20;40S ribosomal protein S21;40S ribosomal protein S23;40S ribos…	FAU;RPS10;RPS11;RPS12;RPS13;RPS14;RPS15;RPS15A;RPS16;RPS17;RPS18;RPS19;RPS2;RPS20;RPS21;RPS23;RPS24;RPS25;RPS26;RPS27;RPS27A;RPS28;RPS29;RPS3;RPS3A;RPS4X;RPS4Y1;RPS5;RPS6;RPS7;RPS8;RPS9;RPSA	CCG2 RPS4 SCAR;D6S218E;FTE1 MFTL;LAMBR LAMR1;MPS1;None;RIG;RPS17L;RPS4;RPS4Y;UBA80 UBCEP1	R-HSA-141671	https://reactome.org/PathwayBrowser/#/R-HSA-141671	Polypeptide release from the eRF3-GDP:eRF1:mRNA:80S Ribosome complex			15807.6	11	15	1.05011	5	4	5	5	5	5	10	3
O43166	SIPA1L1	Signal-induced proliferation-associated 1-like protein 1	O43166	SI1L1_HUMAN	0.320429	0.736434	0.931137	13.5355	9.65389	13.9288	12.13	10.9623	13.0646																				R-HSA-6794349	https://reactome.org/PathwayBrowser/#/R-HSA-6794349	NMDA receptor complex:DLG2,DLG3,DLG4 binds SPAR			200028	29	35	0.982359	0	1	0	6	0	21	15	0
Q16629	SRSF7	Serine/arginine-rich splicing factor 7	Q16629	SRSF7_HUMAN	0.320222	0.564475	0.848163	13.1453	13.1896	19.4979	13.4437	11.9517	19.4767	12S U11 snRNP	Human	None	None	P14678;P62304;P62306;P62308;P62314;P62316;P62318;P67809;Q16560;Q16629;Q6IEG0;Q8N8D1;Q96GM8;Q9BV90;Q9H875	10081;11066;114034;154007;4904;6432;6628;6632;6633;6634;6635;6636;6637;79622;79706	MI:0029-cosedimentation through density gradient;MI:0069-mass spectrometry studies of complexes	GO:0000398;GO:0005634;GO:0006397	mRNA processing;mRNA splicing, via spliceosome;nucleus	11.04.03;70.10	mRNA processing (splicing, 5'-, 3'-end processing);nucleus	15146077	U12-type spliceosomes excise U12-type introns, which comprise less than 1% of all human introns.	None	None	Homo sapiens (Human)	PRKR-interacting protein 1;Programmed cell death protein 7;Serine/arginine-rich splicing factor 7;Small nuclear ribonucleoprotein E;Small nuclear ribonucleoprotein F;Small nuclear ribonucleoprotein G;Small nuclear ribonucleoprotein Sm D1;Small nuclear ribonucleoprotein Sm D2;Small nuclear ribonucleoprotein Sm D3;Small nuclear ribonucleoprotein-associated proteins B and B';Target of EGR1 protein 1…	PDCD7;PRKRIP1;SNRNP25;SNRNP35;SNRNP48;SNRPB;SNRPD1;SNRPD2;SNRPD3;SNRPE;SNRPF;SNRPG;SRSF7;TOE1;YBX1	C16orf33;C6orf151;COD SNRPB1;HM1 U1SNRNPBP;None;NSEP1 YB1;PBSCF;PBSCG;SFRS7;SNRPD1	R-HSA-159101	https://reactome.org/PathwayBrowser/#/R-HSA-159101	NXF1:NXT1 (TAP:p15) binds capped mRNA:CBC:EJC:TREX (minus DDX39B)			27366.5	19	30	1.20606	12	2	15	4	12	3	12	8
P46777	RPL5	60S ribosomal protein L5	P46777	RL5_HUMAN	0.319459	0.40176	0.748729	14.4804	13.4423	19.3381	14.2786	12.5499	19.4739	Ribosome, cytoplasmic	Human	None	None	P05386;P05387;P05388;P08708;P08865;P15880;P18077;P18124;P18621;P22090;P23396;P25398;P26373;P27635;P30050;P32969;P35268;P36578;P39019;P39023;P40429;P42677;P42766;P46776;P46777;P46778;P46779;P46781;P46782;P46783;P47914;P49207;P50914;P60866;P61247;P61254;P61313;P61353;P61513;P61927;P62081;P62241;P62244;P62249;P62263;P62266;P62269;P62273;P62277;P62280;P62424;P62701;P62750;P62753;P62829;P62841;P62847;…	11224;2197;23521;25873;3921;4736;6122;6124;6125;6128;6129;6130;6132;6133;6134;6135;6136;6137;6138;6139;6141;6142;6143;6144;6146;6147;6152;6154;6155;6156;6157;6158;6159;6160;6161;6164;6165;6167;6168;6169;6170;6171;6173;6175;6176;6181;6187;6188;6189;6191;6192;6193;6194;6201;6202;6203;6204;6205;6206;6207;6208;6209;6210;6217;6218;6222;6223;6224;6227;6228;6229;6230;6231;6232;6233;6234;6235;7311;9045;9…	MI:0363-inferred by author	GO:0005737;GO:0006412	cytoplasm;translation	12.04;70.03	cytoplasm;translation	14681386	None	None	Since the authors did not specify RPS4Y, we used isoform RPS4Y1	Homo sapiens (Human)	40S ribosomal protein S10;40S ribosomal protein S11;40S ribosomal protein S12;40S ribosomal protein S13;40S ribosomal protein S14;40S ribosomal protein S15;40S ribosomal protein S15a;40S ribosomal protein S16;40S ribosomal protein S17;40S ribosomal protein S18;40S ribosomal protein S19;40S ribosomal protein S2;40S ribosomal protein S20;40S ribosomal protein S21;40S ribosomal protein S23;40S ribos…	FAU;RPL10;RPL10A;RPL11;RPL12;RPL13;RPL13A;RPL14;RPL15;RPL17;RPL18;RPL18A;RPL19;RPL21;RPL22;RPL23;RPL23A;RPL24;RPL26;RPL27;RPL27A;RPL28;RPL29;RPL3;RPL30;RPL31;RPL32;RPL34;RPL35;RPL35A;RPL36;RPL36A;RPL37;RPL37A;RPL38;RPL39;RPL4;RPL41;RPL5;RPL6;RPL7;RPL7A;RPL8;RPL9;RPLP0;RPLP1;RPLP2;RPS10;RPS11;RPS12;RPS13;RPS14;RPS15;RPS15A;RPS16;RPS17;RPS18;RPS19;RPS2;RPS20;RPS21;RPS23;RPS24;RPS25;RPS26;RPS27;RPS2…	BBC1;CCG2 RPS4 SCAR;D11S2243E RPP2;D6S218E;DXS648E QM;EC45;FTE1 MFTL;LAMBR LAMR1;MPS1;NEDD6;None;RIG;RPL1;RPL44;RPS17L;RPS4;RPS4Y;RRP1;SURF-3 SURF3;TXREB1;UBA80 UBCEP1;UBCEP2	R-HSA-141671	https://reactome.org/PathwayBrowser/#/R-HSA-141671	Polypeptide release from the eRF3-GDP:eRF1:mRNA:80S Ribosome complex			34362.6	59	151	1.33238	36	14	34	19	30	16	50	32
O75925	PIAS1	E3 SUMO-protein ligase PIAS1	O75925	PIAS1_HUMAN	0.318576	0.850986	0.97169	12.5898	10.7181	13.3872	14.2498	11.3513	10.1383	PIAS1-SUMO1-UBC9 complex	Human	PIAS1-SUMO1-UBE2I ternary complex	HEK293T cells	O75925;P63165;P63279	7329;7341;8554	MI:0012-bioluminescence resonance energy transfer;MI:0065-isothermal titration calorimetry;MI:0077-nuclear magnetic resonance	GO:0003714;GO:0032183;GO:0061665	SUMO binding;SUMO ligase activity;transcription corepressor activity	None	None	24174529	UBC9 and PIAS1 are engaged both in a canonical E2\u00b7E3 interaction as well as assembled into a previously unidentified non-covalent ternary complex with SUMO as evidenced by bioluminescence resonance energy transfer, nuclear magnetic resonance spectroscopy, and isothermal titration calorimetry studies. In this ternary complex, SUMO functions as a bridge by forming non-overlapping interfaces wi…	None	None	Homo sapiens (Human)	E3 SUMO-protein ligase PIAS1;Small ubiquitin-related modifier 1;SUMO-conjugating enzyme UBC9	PIAS1;SUMO1;UBE2I	DDXBP1;SMT3C SMT3H3 UBL1;UBC9 UBCE9	R-HSA-2997616	https://reactome.org/PathwayBrowser/#/R-HSA-2997616	PIAS1,4 SUMOylates BRCA1 with SUMO2,3			71836	5	5	0.890752	0	2	1	4	0	2	1	0
Q14566	MCM6	DNA replication licensing factor MCM6	Q14566	MCM6_HUMAN	0.309062	0.509706	0.829654	15.5065	14.2824	13.1677	14.452	14.1564	13.421	MCM complex	Human	None	None	P25205;P33991;P33992;P33993;P49736;Q14566	4171;4172;4173;4174;4175;4176	MI:0226-ion exchange chromatography	GO:0005524;GO:0005694;GO:0006260;GO:0051276	ATP binding;chromosome;chromosome organization;DNA replication	10.01.03;16.19.03;42.10.03;70.10.03	ATP binding;chromosome;DNA synthesis and replication;organization of chromosome structure	8798650	None	The MCM proteins are highly expressed in malignant human cancer cells and pre-cancerous cells undergoing malignant transformation (PMID:16101384).	None	Homo sapiens (Human)	DNA replication licensing factor MCM2;DNA replication licensing factor MCM3;DNA replication licensing factor MCM4;DNA replication licensing factor MCM5;DNA replication licensing factor MCM6;DNA replication licensing factor MCM7	MCM2;MCM3;MCM4;MCM5;MCM6;MCM7	BM28 CCNL1 CDCL1 KIAA0030;CDC21;CDC46;CDC47 MCM2;None	R-HSA-169468	https://reactome.org/PathwayBrowser/#/R-HSA-169468	MCM2-7 mediated fork unwinding			92889.3	28	33	2.76093	1	18	1	26	0	27	7	0
P78316	NOP14	Nucleolar protein 14	P78316	NOP14_HUMAN	0.302896	0.563177	0.849854	15.3353	15.4385	15.8686	15.4628	15.5872	14.6836																				R-HSA-6790906	https://reactome.org/PathwayBrowser/#/R-HSA-6790906	EMG1 of the SSU processome methylates pseudouridine-1248 of 18S rRNA yielding N(1)-methylpseudouridine-1248			97668.4	58	76	0.577907	1	23	13	39	14	38	31	1
P13797	PLS3	Plastin-3	P13797	PLST_HUMAN	0.301146	0.866732	0.978286	14.7196	10.5666	13.0013	11.3376	11.1698	14.8766																									70811	6	7	1.31245	0	2	1	3	1	4	2	0
O75116	ROCK2	Rho-associated protein kinase 2	O75116	ROCK2_HUMAN	0.298774	0.878117	0.976286	17.5601	15.8275	13.917	17.0031	18.6293	10.7759																				R-HSA-3928576	https://reactome.org/PathwayBrowser/#/R-HSA-3928576	RHOA:GTP binds ROCK, activating it			160900	24	26	3.98436	1	7	1	18	1	15	2	1
P05121	SERPINE1	Plasminogen activator inhibitor 1	P05121	PAI1_HUMAN	0.295785	0.601936	0.859396	13.975	12.6295	13.4654	13.9287	11.4026	13.8513																				R-HSA-158795	https://reactome.org/PathwayBrowser/#/R-HSA-158795	fibrin multimer, crosslinked:tissue plasminogen activator (one-chain) + plasminogen activator inhibitor 1 -> fibrin multimer, crosslinked:tissue plasminogen activator (one-chain):plasminogen activator inhibitor 1			45060	13	14	0.743811	3	7	6	10	7	9	3	4
Q8NHM5	KDM2B	Lysine-specific demethylase 2B	Q8NHM5	KDM2B_HUMAN	0.292509	0.608183	0.864863	13.0185	12.0964	12.967	13.1531	10.8348	13.2164	BCOR complex	Human	Ubiquitin E3 ligase	None	P11142;P63208;Q06587;Q6W2J9;Q8N488;Q8NHM5;Q99496;Q9BSM1	23429;3312;54880;6015;6045;6500;84678;84759	MI:0019-coimmunoprecipitation	GO:0005634;GO:0006351;GO:0006511;GO:0016567;GO:0016577	DNA-templated transcription;histone demethylation;nucleus;protein ubiquitination;ubiquitin-dependent protein catabolic process	11;14.07.05;14.13.01.01;70.10	modification by ubiquitination, deubiquitination;nucleus;proteasomal degradation (ubiquitin/proteasomal pathway);TRANSCRIPTION	16943429	Ubiquitin E3 ligases covalently attach ubiquitin to a lysine residue on a target protein. Polyubiquitination marks proteins for degradation by the proteasome. The BCOR complex contains E3 ligase activity for histone H2A. Monoubiquitylated H2A is present together with the BCOR complex at BCL6 target genes in B cells. This strongly suggests a role of BCOR as regulator of BCL6, a sequence-specific t…	None	None	Homo sapiens (Human)	BCL-6 corepressor;E3 ubiquitin-protein ligase RING1;E3 ubiquitin-protein ligase RING2;Heat shock cognate 71 kDa protein;Lysine-specific demethylase 2B;Polycomb group RING finger protein 1;RING1 and YY1-binding protein;S-phase kinase-associated protein 1	BCOR;HSPA8;KDM2B;PCGF1;RING1;RNF2;RYBP;SKP1	BAP1 DING HIPI3 RING1B;CXXC2 FBL10 FBXL10 JHDM1B NDY1 PCCX2;DEDAF YEAF1;EMC19 OCP2 SKP1A TCEB1L;HSC70 HSP73 HSPA10;KIAA1575;NSPC1 RNF68;RNF1	R-HSA-4722133	https://reactome.org/PathwayBrowser/#/R-HSA-4722133	KDM2A, KDM2B, KDM4A demethylate MeK37-histone H3			152615	14	15	0.230247	0	3	1	10	4	14	4	0
P17844	DDX5	Probable ATP-dependent RNA helicase DDX5	P17844	DDX5_HUMAN	0.287952	0.142962	0.657145	19.2728	18.9442	19.7056	18.752	18.7072	19.5996	snRNP-free U1A (SF-A) complex	Human	None	None	P09012;P17844;P23246;Q15233	1655;4841;6421;6626	MI:0096-pull down	GO:0003723;GO:0005634;GO:0031123;GO:0031124	mRNA 3'-end processing;nucleus;RNA 3'-end processing;RNA binding	11.04.03.05;16.03.03;70.10	3'-end processing;nucleus;RNA binding	16373496	The formation of mRNAs in the nuclei of eukaryotic cells involves several co- and post-transcriptional processing events, including 5' end capping, RNA splicing, and 3' end formation. The SF-A complex was found to be involved in cleavage of the mRNA precursor, an essential step of the 3' end formation process.	None	None	Homo sapiens (Human)	Non-POU domain-containing octamer-binding protein;Probable ATP-dependent RNA helicase DDX5;Splicing factor, proline- and glutamine-rich;U1 small nuclear ribonucleoprotein A	DDX5;NONO;SFPQ;SNRPA	G17P1 HELR HLR1;None;NRB54;PSF	R-HSA-3900177	https://reactome.org/PathwayBrowser/#/R-HSA-3900177	SUMOylation of DDX5 with SUMO1			69148.1	96	184	0.404994	37	47	46	52	44	51	69	35
P19823	ITIH2	Inter-alpha-trypsin inhibitor heavy chain H2	P19823	ITIH2_HUMAN	0.285813	0.745973	0.930536	13.0077	12.2103	12.7593	14.2581	11.2351	11.6265																				R-HSA-8952289	https://reactome.org/PathwayBrowser/#/R-HSA-8952289	FAM20C phosphorylates FAM20C substrates			106463	4	4	0.535917	0	2	0	3	1	3	2	0
P17655	CAPN2	Calpain-2 catalytic subunit	P17655	CAN2_HUMAN	0.284796	0.523873	0.837332	17.5994	16.9471	16.1791	17.0543	17.3959	15.4209																				R-HSA-8848658	https://reactome.org/PathwayBrowser/#/R-HSA-8848658	CAPN:4xCa2+:CAPNS cleave cytoskeletal proteins			79995.4	52	88	1.00259	5	25	17	42	13	40	36	1
Q659C4	LARP1B	La-related protein 1B	Q659C4	LAR1B_HUMAN	0.284636	0.445269	0.783094	11.4456	10.8982	12.7893	11.6571	10.6633	11.9587																									105322	7	8	0.727173	0	1	1	3	2	4	3	0
P07910	HNRNPC	Heterogeneous nuclear ribonucleoproteins C1/C2	P07910	HNRPC_HUMAN	0.283893	0.759135	0.938796	15.3076	13.594	20.8507	13.6614	14.7468	20.4924	LARC complex (LCR-associated remodeling complex)	Human	None	None	O14497;O94776;O95983;O96019;P07910;P51532;P60709;Q09028;Q12824;Q13547;Q14839;Q8TAQ2;Q8WXI9;Q92769;Q92785;Q92922;Q92925;Q969G3;Q9UBB5	1108;3065;3066;3183;53615;57459;5928;5977;60;6597;6598;6599;6601;6603;6605;8289;86;8932;9219	MI:0004-affinity chromatography technology;MI:0091-chromatography technology	GO:0003677;GO:0005634;GO:0006265;GO:0051276	chromosome organization;DNA binding;DNA topological change;nucleus	10.01.09.05;16.03.01;42.10.03;70.10	DNA binding;DNA conformation modification (e.g. chromatin);nucleus;organization of chromosome structure	16217013	LARC binds to the hypersensitive 2 (HS2)-Maf recognition element (MARE) DNA in a sequence-specific manner and remodels nucleosomes.	None	None	Homo sapiens (Human)	Actin, cytoplasmic 1;Actin-like protein 6A;AT-rich interactive domain-containing protein 1A;Chromodomain-helicase-DNA-binding protein 4;Heterogeneous nuclear ribonucleoproteins C1/C2;Histone deacetylase 1;Histone deacetylase 2;Histone-binding protein RBBP4;Metastasis-associated protein MTA2;Methyl-CpG-binding domain protein 2;Methyl-CpG-binding domain protein 3;SWI/SNF complex subunit SMARCC1;SWI…	ACTB;ACTL6A;ARID1A;CHD4;DPF2;GATAD2B;HDAC1;HDAC2;HNRNPC;MBD2;MBD3;MTA2;RBBP4;SMARCA4;SMARCB1;SMARCC1;SMARCC2;SMARCD2;SMARCE1	BAF155;BAF170;BAF190A BRG1 SNF2B SNF2L4;BAF250 BAF250A C1orf4 OSA1 SMARCF1;BAF45D REQ UBID4;BAF47, INI1, SNF5L1;BAF53 BAF53A INO80K;BAF57;BAF60B;HNRPC;KIAA1150;MTA1L1 PID;None;RBAP48;RPD3L1	R-HSA-4570493	https://reactome.org/PathwayBrowser/#/R-HSA-4570493	RANBP2 (NUP358) SUMOylates HNRNPC with SUMO1			33670	42	80	1.22198	15	3	15	6	14	6	18	16
P68371	TUBB4B	Tubulin beta-4B chain	P68371	TBB4B_HUMAN	0.283501	0.746872	0.929084	17.2002	15.1898	13.9176	16.4866	16.3951	12.5753	EFNB1-TUBB4B complex	Human	None	HSC-3 cells, SAS cells	P68371;P98172	10383;1947	MI:0019-coimmunoprecipitation	GO:0072657	protein localization to membrane	None	None	35004310	None	Cancer stem cell (CSC) niche is a crucial factor modulating tumor progression and treatment outcomes. TUBB4B was found to be overexpressed in the membranes of stem cell enriched cultures. TUBB4B and Ephrin-B1 cohabit in the CSC niche. Ephrin-B1 is a signaling protein, the abrogation of which reduces the self-renewal of oral cancer stem cells. TUBB4B regulates the membrane localization of Ephrin-B…	None	Homo sapiens (Human)	Ephrin-B1;Tubulin beta-4B chain	EFNB1;TUBB4B	EFL3 EPLG2 LERK2;TUBB2C	R-HSA-1638803	https://reactome.org/PathwayBrowser/#/R-HSA-1638803	Phosphorylation of cohesin by PLK1 at centromeres			49831	37	90	1.3264	1	1	1	1	1	1	2	2
O15357	INPPL1	Phosphatidylinositol 3,4,5-trisphosphate 5-phosphatase 2	O15357	SHIP2_HUMAN	0.283466	0.763078	0.93822	12.3148	10.2491	12.6282	11.3251	11.6043	11.4124	Egfr-INPPL1-Shc1 complex	Mammalia	None	COS-7 cells	A0A0D9RU37;A0A0D9S5C2;O15357	103223899;103226055;3636	MI:0019-coimmunoprecipitation	GO:0005737;GO:0005886;GO:0043086	cytoplasm;negative regulation of catalytic activity;plasma membrane	70.02;70.03	cytoplasm;eukaryotic plasma membrane / membrane attached	11349134	INPPL1 (SHIP2)-transfected cells showed a cytoplasmic localization of the protein in the absence of EGF. In EGF-stimulated cells, a relocation of SHIP2 and the EGFR in plasma membranes was shown by double staining.	None	None	Chlorocebus sabaeus (Green monkey) (Cercopithecus;Homo sapiens (Human)	Phosphatidylinositol 3,4,5-trisphosphate 5-phosphatase 2;Receptor protein-tyrosine kinase;SHC-transforming protein 1	EGFR;INPPL1;SHC1	None;SHIP2	R-HSA-1675949	https://reactome.org/PathwayBrowser/#/R-HSA-1675949	PI(3,4,5)P3 is dephosphorylated to PI(3,4)P2 by INPP5[2] at the plasma membrane			138599	5	5	0.916465	0	2	0	4	0	1	1	0
P04049	RAF1	RAF proto-oncogene serine/threonine-protein kinase	P04049	RAF1_HUMAN	0.282222	0.641	0.878144	13.8972	13.0861	13.999	12.5773	13.3268	14.2315	G protein complex (GNG2, GNB2L1, RAF1)	Human	None	293-T cells	P04049;P59768;P63244	10399;54331;5894	MI:0007-anti tag coimmunoprecipitation;MI:0018-two hybrid	GO:0004674;GO:0007186	G protein-coupled receptor signaling pathway;protein serine/threonine kinase activity	30.05.02.24	G-protein coupled receptor signalling pathway	7782277	Raf-1 is a serine-threonine protein kinase critically positioned in a cascade linking activated growth factor receptors with the nucleus and ultimatively regulating the mitogenic response.	None	None	Homo sapiens (Human)	Guanine nucleotide-binding protein G(I)/G(S)/G(O) subunit gamma-2;RAF proto-oncogene serine/threonine-protein kinase;Receptor of activated protein C kinase 1	GNG2;RACK1;RAF1	GNB2L1;None;RAF	R-HSA-2682349	https://reactome.org/PathwayBrowser/#/R-HSA-2682349	RAF1:SGK:TSC22D3:WPP ubiquitinates SCNN channels			73051.6	12	13	0.358295	0	5	0	9	1	8	2	0
Q13490	BIRC2	Baculoviral IAP repeat-containing protein 2	Q13490	BIRC2_HUMAN	0.280328	0.574013	0.848787	13.0101	11.6482	11.383	13.5278	11.2016	10.471																				R-HSA-168915	https://reactome.org/PathwayBrowser/#/R-HSA-168915	K63-linked ubiquitination of RIP1 bound to the activated TLR complex			69899.7	4	4	0.904477	0	1	0	3	0	3	1	0
Q9Y483	MTF2	Metal-response element-binding transcription factor 2	Q9Y483	MTF2_HUMAN	0.279911	0.677777	0.901085	15.5175	14.2566	14.628	14.2381	14.9914	14.3329																				R-HSA-212252	https://reactome.org/PathwayBrowser/#/R-HSA-212252	Polycomb Repressive Complex 2 (PRC2) Is recruited to chromatin			67089.6	25	32	0.760207	5	9	11	18	11	19	8	3
P41743	PRKCI	Protein kinase C iota type	P41743	KPCI_HUMAN	0.279133	0.741618	0.932192	14.0084	12.2231	13.0144	13.3392	13.3717	11.6976	RICH1-PAR3-aPKC polarity complex	Human	None	epithelium	P41743;Q68EM7;Q8TEW0	55114;5584;56288	MI:0007-anti tag coimmunoprecipitation	GO:0005096;GO:0007043;GO:0007186;GO:0008104;GO:0030054;GO:0043547;GO:0051211	anisotropic cell growth;cell junction;cell-cell junction assembly;G protein-coupled receptor signaling pathway;GTPase activator activity;positive regulation of GTPase activity;protein localization	18.01.03;18.02.01.01.01;30.05.02.24;40.01.03;42.06.04;70.06	cell junction;directional cell growth (morphogenesis);G-protein coupled receptor signalling pathway;GTPase activator (GAP);intercellular junction (gap junction/adherens junction);regulation by localization	16678097	Immunoblotting revealed aPKC and the 100 kDa isoform of Par-3, but not Par-6, in Rich1 immunoprecipitates. Par-3 and aPKC likely associate with Rich1 at lower levels than Pals1 and Patj since they were not identified by MS (see complex 846).	None	None	Homo sapiens (Human)	Partitioning defective 3 homolog;Protein kinase C iota type;Rho GTPase-activating protein 17	ARHGAP17;PARD3;PRKCI	DXS1179E;PAR3 PAR3A;RICH1	R-HSA-193684	https://reactome.org/PathwayBrowser/#/R-HSA-193684	p62 recruits an atypical PKC			68262.4	12	15	0.775485	0	6	1	10	1	8	4	0
Q14165	MLEC	Malectin	Q14165	MLEC_HUMAN	0.276627	0.0897057	0.612752	15.2473	10.2225	13.6931	14.9287	9.81714	13.5872																				R-HSA-532667	https://reactome.org/PathwayBrowser/#/R-HSA-532667	Removal of the second glucose by glucosidase II			32233.9	8	8	0.962115	6	1	8	1	7	0	1	6
O00571	DDX3X	ATP-dependent RNA helicase DDX3X	O00571	DDX3X_HUMAN	0.274727	0.277255	0.704699	17.2689	17.0649	17.7602	16.7577	16.6603	17.8518	Large Drosha complex	Human	None	None	O00571;O14979;O43143;P17844;P31943;P35637;P52272;Q00839;Q01844;Q12905;Q12906;Q13148;Q8WYQ5;Q92499;Q92804;Q92841;Q96SB4;Q9BUJ2;Q9NRR4;Q9UKM9	10521;11100;1653;1654;1655;1665;2130;22913;23435;2521;29102;3187;3192;3608;3609;4670;54487;6732;8148;9987	MI:0007-anti tag coimmunoprecipitation;MI:0071-molecular sieving	GO:0003723;GO:0005634;GO:0006396	nucleus;RNA binding;RNA processing	11.04;16.03.03;70.10	nucleus;RNA binding;RNA processing	15531877	The large Drosha complex shows only weak pri-miRNA processing activity. It might be involved in pri-ribosomal RNA processing.	DGCR8 is deleted in DiGeorge syndrome. EWS is involved in Ewing's sarcoma disease.	None	Homo sapiens (Human)	ATP-dependent RNA helicase DDX1;ATP-dependent RNA helicase DDX3X;ATP-dependent RNA helicase DHX15;Heterogeneous nuclear ribonucleoprotein D-like;Heterogeneous nuclear ribonucleoprotein H;Heterogeneous nuclear ribonucleoprotein M;Heterogeneous nuclear ribonucleoprotein U;Heterogeneous nuclear ribonucleoprotein U-like protein 1;Interleukin enhancer-binding factor 2;Interleukin enhancer-binding fact…	DDX1;DDX17;DDX3X;DDX5;DGCR8;DHX15;DROSHA;EWSR1;FUS;HNRNPDL;HNRNPH1;HNRNPM;HNRNPU;HNRNPUL1;ILF2;ILF3;RALY;SRPK1;TAF15;TARDBP	C1orf199 HNRPU SAFA U21.1;C22orf12 DGCRK6;DBP1 DDX15;DBX DDX3;DRBF MPHOSPH4 NF90;E1BAP5 HNRPUL1;EWS;G17P1 HELR HLR1;HNRPCL2 P542;HNRPDL JKTBP;HNRPH HNRPH1;HNRPM NAGR1;NF45;None;RBP56 TAF2N;RN3 RNASE3L RNASEN;TDP43;TLS	R-HSA-6798748	https://reactome.org/PathwayBrowser/#/R-HSA-6798748	Exocytosis of secretory granule lumen proteins			73243.4	84	158	0.740276	6	17	9	21	10	22	24	7
Q15032	R3HDM1	R3H domain-containing protein 1	Q15032	R3HD1_HUMAN	0.272698	0.799433	0.952702	12.1865	9.50237	11.5009	10.3203	10.8964	11.1551																									120696	7	7	0.473016	0	1	0	2	0	6	1	0
Q2NL82	TSR1	Pre-rRNA-processing protein TSR1 homolog	Q2NL82	TSR1_HUMAN	0.2686	0.624318	0.872368	17.2342	16.529	17.1961	17.0329	17.0362	16.0844																				R-HSA-6791223	https://reactome.org/PathwayBrowser/#/R-HSA-6791223	18SE pre-rRNA in pre-40S particles is nucleolytically processed during translocation from the nucleus to the cytosol			91810	61	103	2.51952	8	23	18	40	24	44	32	4
Q6PCD5	RFWD3	E3 ubiquitin-protein ligase RFWD3	Q6PCD5	RFWD3_HUMAN	0.26653	0.694252	0.907651	12.7771	12.2581	11.2879	13.3454	10.8596	11.3185																									85093.8	4	4	0.714501	0	1	0	2	0	1	2	0
Q9BXS5	AP1M1	AP-1 complex subunit mu-1	Q9BXS5	AP1M1_HUMAN	0.266475	0.775906	0.94059	16.6069	14.4573	15.5128	15.4084	15.8243	14.5449	AP1 adaptor complex	Human	None	293 cells	O43747;O75843;P56377;P61966;Q10567;Q96PC3;Q9BXS5;Q9Y6Q5	10053;1174;130340;162;164;8905;8906;8907	MI:0018-two hybrid	GO:0006605;GO:0006886;GO:0006897;GO:0006900;GO:0015031;GO:0016050;GO:0016192;GO:0030133	endocytosis;intracellular protein transport;protein targeting;protein transport;transport vesicle;vesicle budding from membrane;vesicle organization;vesicle-mediated transport	14.04;20.01.10;20.09.07;20.09.07.25;20.09.18.09.01;70.09	endocytosis;intracellular transport vesicles;protein targeting, sorting and translocation;protein transport;vesicle formation;vesicular transport (Golgi network, etc.)	9733768	This adaptor-related complex participates in a transport step different from that of AP-1. It may function at some trafficking step in the complex pathways between the TGN and the cell surface.	None	None	Homo sapiens (Human)	AP-1 complex subunit beta-1;AP-1 complex subunit gamma-1;AP-1 complex subunit gamma-like 2;AP-1 complex subunit mu-1;AP-1 complex subunit mu-2;AP-1 complex subunit sigma-1A;AP-1 complex subunit sigma-2;AP-1 complex subunit sigma-3	AP1B1;AP1G1;AP1G2;AP1M1;AP1M2;AP1S1;AP1S2;AP1S3	ADTB1 BAM22 CLAPB2;ADTG CLAPG1;AP19 CLAPS1;CLTNM;None	R-HSA-182263	https://reactome.org/PathwayBrowser/#/R-HSA-182263	Degradation of MHC I Complex			48586.9	43	75	1.23985	18	4	27	14	26	15	15	20
Q12872	SFSWAP	Splicing factor, suppressor of white-apricot homolog	Q12872	SFSWA_HUMAN	0.26309	0.615499	0.86741	13.568	12.191	12.9087	13.2721	11.1713	13.4351	Spliceosome, E complex	Human	None	HeLa cells	O00148;O14497;O14893;O15042;O43143;O43172;O43290;O43390;O43395;O43447;O43719;O43809;O60506;O75400;O75526;O75533;O75643;O75934;O75937;O94906;O95104;O95232;O96019;P07910;P08579;P08621;P09012;P09234;P09651;P09661;P14678;P14866;P17844;P22626;P26368;P28370;P31943;P35637;P42285;P49756;P51531;P51532;P52272;P52298;P52597;P57678;P61978;P62304;P62306;P62308;P62314;P62316;P62318;P67809;P84103;P98175;Q00839;…	10179;10189;10212;10236;10262;10286;10291;10465;10492;10521;10523;10594;10713;10856;10929;10946;10949;10992;11051;11052;1108;11171;11218;11338;140890;1655;1660;1665;196528;22826;22827;22916;23020;23350;23450;23451;23517;23524;24148;2521;25804;25929;26121;27288;27336;27339;29894;3178;3181;3183;3184;3185;3187;3190;3191;3192;345651;4670;4686;4904;50628;5093;5094;51593;51631;51639;51747;54960;55193;5…	MI:0029-cosedimentation through density gradient;MI:0096-pull down	GO:0000398;GO:0005681	mRNA splicing, via spliceosome;spliceosomal complex	11.04.03	mRNA processing (splicing, 5'-, 3'-end processing)	22110043	Spliceosomes assemble in a series of consecutive steps that produce complexes E, A, B and C. First, in the E complex, the 5' - and 3' -splice sites of an intron are recognized by the specific binding of the U1 snRNP and the proteins U2 auxiliary factor (U2AF), respectively.	None	None	Homo sapiens (Human)	116 kDa U5 small nuclear ribonucleoprotein component;Actin-like protein 6A;ATP-dependent RNA helicase A;ATP-dependent RNA helicase DDX39A;ATP-dependent RNA helicase DHX15;AT-rich interactive domain-containing protein 1A;AT-rich interactive domain-containing protein 1B;AT-rich interactive domain-containing protein 2;Beta-actin-like protein 2;Calcium homeostasis endoplasmic reticulum protein;Chromo…	ACTBL2;ACTL6A;ALYREF;ARID1A;ARID1B;ARID2;BCAS2;CHD4;CHD8;CHERP;CPSF1;CPSF6;CPSF7;DDX17;DDX20;DDX23;DDX39A;DDX39B;DDX46;DDX5;DHX15;DHX9;DNAJC8;EFTUD2;FUS;GEMIN2;GEMIN4;GEMIN5;GEMIN6;GEMIN8;HNRNPA0;HNRNPA1;HNRNPA2B1;HNRNPC;HNRNPD;HNRNPF;HNRNPH1;HNRNPK;HNRNPL;HNRNPM;HNRNPR;HNRNPU;HTATSF1;KHSRP;LSM4;LUC7L2;LUC7L3;MTREX;NCBP1;NCBP2;NUDT21;PBRM1;PCBP1;PCBP2;PHF5A;PPIH;PRPF19;PRPF3;PRPF31;PRPF4;PRPF40A;…	ALY BEF THOC4;ARS2 ASR2;ASCC3L1 HELIC2 KIAA0788;ASF SF2 SF2P33 SFRS1;AUF1 HNRPD;BAF155;BAF170;BAF180 PB1;BAF190A BRG1 SNF2B SNF2L4;BAF190B BRM SNF2A SNF2L2;BAF200 KIAA1557;BAF250 BAF250A C1orf4 OSA1 SMARCF1;BAF250B DAN15 KIAA1235 OSA2;BAF47, INI1, SNF5L1;BAF53 BAF53A INO80K;BAF57;BAF60A;BAT1 UAP56;C1orf199 HNRPU SAFA U21.1;C20orf14;CBP20;CBP80 NCBP;CFIM25 CPSF25 CPSF5;CFIM68;COD SNRPB1;CPSF160;CR…						104822	10	11	0.719832	0	4	0	6	0	8	3	0
Q9UEG4	ZNF629	Zinc finger protein 629	Q9UEG4	ZN629_HUMAN	0.26193	0.545337	0.84701	12.8784	11.743	13.5427	13.2632	10.8728	13.2422																									96620.3	28	38	0.492871	0	7	2	20	1	21	9	0
Q9Y2L1	DIS3	Exosome complex exonuclease RRP44	Q9Y2L1	RRP44_HUMAN	0.261928	0.735904	0.93109	14.3899	12.4854	13.0114	13.5142	13.5744	12.0123	Exosome	Human	None	None	Q06265;Q13868;Q15024;Q5RKV6;Q96B26;Q9NPD3;Q9NQT4;Q9NQT5;Q9Y2L1;Q9Y3B2	11340;118460;22894;23016;23404;51010;51013;5393;54512;56915	MI:0019-coimmunoprecipitation	GO:0003723;GO:0005634;GO:0005737;GO:0006401	cytoplasm;nucleus;RNA binding;RNA catabolic process	01.03.16.01;16.03.03;70.03;70.10	cytoplasm;nucleus;RNA binding;RNA degradation	11719186	Inherently unstable mammalian mRNAs contain AU-rich elements (AREs) within their 3' untranslated regions. The mammalian exosome is required for rapid 3'-to-5' degradation of ARE-containing RNAs but not for poly(A) shortening. ARE recognition requires certain ARE binding proteins that can interact with the exosome and recruit it to unstable RNAs, thereby promoting their rapid degradation.	None	None	Homo sapiens (Human)	Exosome complex component CSL4;Exosome complex component MTR3;Exosome complex component RRP4;Exosome complex component RRP40;Exosome complex component RRP41;Exosome complex component RRP42;Exosome complex component RRP43;Exosome complex component RRP45;Exosome complex component RRP46;Exosome complex exonuclease RRP44	DIS3;EXOSC1;EXOSC2;EXOSC3;EXOSC4;EXOSC5;EXOSC6;EXOSC7;EXOSC8;EXOSC9	CML28 RRP46;CSL4;KIAA0116 RRP42;KIAA1008 RRP44;MTR3;OIP2 RRP43;PMSCL1;RRP4;RRP40;RRP41 SKI6	R-HSA-430028	https://reactome.org/PathwayBrowser/#/R-HSA-430028	Exosome Complex hydrolyzes mRNA by 3' to 5' exoribonuclease digestion			109003	24	27	1.26563	0	15	1	22	2	20	4	1
P05198	EIF2S1	Eukaryotic translation initiation factor 2 subunit 1	P05198	IF2A_HUMAN	0.256017	0.697423	0.908763	14.3765	13.5239	18.4292	15.2133	12.4389	17.9093																				R-HSA-156808	https://reactome.org/PathwayBrowser/#/R-HSA-156808	Formation of translation initiation complexes yielding circularized Ceruloplasmin mRNA in a 'closed-loop' conformation			36112.2	43	72	1.14097	21	3	29	8	34	9	25	19
P82675	MRPS5	28S ribosomal protein S5, mitochondrial	P82675	RT05_HUMAN	0.255105	0.760032	0.937464	10.2012	12.0005	16.4275	10.9336	10.321	16.6093	28S ribosomal subunit, mitochondrial	Human	Small ribosomal subunit, mitochondrial	None	O15235;O60783;P51398;P82650;P82663;P82664;P82673;P82675;P82909;P82912;P82914;P82921;P82930;P82932;P82933;Q92552;Q92665;Q96EL2;Q9BYN8;Q9NP92;Q9NVS2;Q9Y291;Q9Y2Q9;Q9Y2R5;Q9Y2R9;Q9Y399;Q9Y3D3;Q9Y3D5;Q9Y3D9;Q9Y676	10240;10884;23107;28957;28973;51021;51023;51081;51116;51373;51649;51650;54460;55168;55173;56945;6183;63931;64432;64949;64951;64960;64963;64965;64968;64969;65993;7818;92259;None	MI:0363-inferred by author	GO:0005759;GO:0006412	mitochondrial matrix;translation	12.04;70.16.07	mitochondrial matrix;translation	14681386	With the exception of MRPS12, all proteins of the small ribosomal subunit from ribosomes of Bos taurus were identified in a proteomic approach (PMID:11279123).	None	None	Homo sapiens (Human)	28S ribosomal protein S10, mitochondrial;28S ribosomal protein S11, mitochondrial;28S ribosomal protein S12, mitochondrial;28S ribosomal protein S14, mitochondrial;28S ribosomal protein S15, mitochondrial;28S ribosomal protein S16, mitochondrial;28S ribosomal protein S17, mitochondrial;28S ribosomal protein S18b, mitochondrial;28S ribosomal protein S18c, mitochondrial;28S ribosomal protein S2, mi…	DAP3;MRPS10;MRPS11;MRPS12;MRPS14;MRPS15;MRPS16;MRPS17;MRPS18A;MRPS18B;MRPS18C;MRPS2;MRPS21;MRPS22;MRPS23;MRPS24;MRPS25;MRPS26;MRPS27;MRPS28;MRPS30;MRPS31;MRPS33;MRPS34;MRPS35;MRPS36;MRPS5;MRPS6;MRPS7;MRPS9	C20orf193 RPMS13;C21orf101 RPMS6;C3orf5 RPMS22;C6orf14;IMOGN38;KGD4;KIAA0264;MRPS28;MRPS29;MRPS35;None;PDCD9;RPMS11;RPMS12 RPSM12;RPMS15;RPMS16;RPMS17;RPMS21;RPMS25;RPMS9	R-HSA-5368279	https://reactome.org/PathwayBrowser/#/R-HSA-5368279	MTIF3 binds 28S ribosomal subunit			48006.5	41	72	2.18192	25	2	31	5	27	4	22	20
P62917	RPL8	60S ribosomal protein L8	P62917	RL8_HUMAN	0.253075	0.739886	0.931319	14.972	13.6819	20.2086	13.3944	14.1808	20.5282	Ribosome, cytoplasmic	Human	None	None	P05386;P05387;P05388;P08708;P08865;P15880;P18077;P18124;P18621;P22090;P23396;P25398;P26373;P27635;P30050;P32969;P35268;P36578;P39019;P39023;P40429;P42677;P42766;P46776;P46777;P46778;P46779;P46781;P46782;P46783;P47914;P49207;P50914;P60866;P61247;P61254;P61313;P61353;P61513;P61927;P62081;P62241;P62244;P62249;P62263;P62266;P62269;P62273;P62277;P62280;P62424;P62701;P62750;P62753;P62829;P62841;P62847;…	11224;2197;23521;25873;3921;4736;6122;6124;6125;6128;6129;6130;6132;6133;6134;6135;6136;6137;6138;6139;6141;6142;6143;6144;6146;6147;6152;6154;6155;6156;6157;6158;6159;6160;6161;6164;6165;6167;6168;6169;6170;6171;6173;6175;6176;6181;6187;6188;6189;6191;6192;6193;6194;6201;6202;6203;6204;6205;6206;6207;6208;6209;6210;6217;6218;6222;6223;6224;6227;6228;6229;6230;6231;6232;6233;6234;6235;7311;9045;9…	MI:0363-inferred by author	GO:0005737;GO:0006412	cytoplasm;translation	12.04;70.03	cytoplasm;translation	14681386	None	None	Since the authors did not specify RPS4Y, we used isoform RPS4Y1	Homo sapiens (Human)	40S ribosomal protein S10;40S ribosomal protein S11;40S ribosomal protein S12;40S ribosomal protein S13;40S ribosomal protein S14;40S ribosomal protein S15;40S ribosomal protein S15a;40S ribosomal protein S16;40S ribosomal protein S17;40S ribosomal protein S18;40S ribosomal protein S19;40S ribosomal protein S2;40S ribosomal protein S20;40S ribosomal protein S21;40S ribosomal protein S23;40S ribos…	FAU;RPL10;RPL10A;RPL11;RPL12;RPL13;RPL13A;RPL14;RPL15;RPL17;RPL18;RPL18A;RPL19;RPL21;RPL22;RPL23;RPL23A;RPL24;RPL26;RPL27;RPL27A;RPL28;RPL29;RPL3;RPL30;RPL31;RPL32;RPL34;RPL35;RPL35A;RPL36;RPL36A;RPL37;RPL37A;RPL38;RPL39;RPL4;RPL41;RPL5;RPL6;RPL7;RPL7A;RPL8;RPL9;RPLP0;RPLP1;RPLP2;RPS10;RPS11;RPS12;RPS13;RPS14;RPS15;RPS15A;RPS16;RPS17;RPS18;RPS19;RPS2;RPS20;RPS21;RPS23;RPS24;RPS25;RPS26;RPS27;RPS2…	BBC1;CCG2 RPS4 SCAR;D11S2243E RPP2;D6S218E;DXS648E QM;EC45;FTE1 MFTL;LAMBR LAMR1;MPS1;NEDD6;None;RIG;RPL1;RPL44;RPS17L;RPS4;RPS4Y;RRP1;SURF-3 SURF3;TXREB1;UBA80 UBCEP1;UBCEP2	R-HSA-141671	https://reactome.org/PathwayBrowser/#/R-HSA-141671	Polypeptide release from the eRF3-GDP:eRF1:mRNA:80S Ribosome complex			28024.6	53	111	1.18723	28	12	36	15	38	13	41	29
P54886	ALDH18A1	Delta-1-pyrroline-5-carboxylate synthase	P54886	P5CS_HUMAN	0.251938	0.403988	0.752761	16.1507	15.1071	12.3138	15.9706	14.4083	12.4369																									87302.3	36	49	4.54439	5	18	7	34	1	14	4	1
Q7KZF4	SND1	Staphylococcal nuclease domain-containing protein 1	Q7KZF4	SND1_HUMAN	0.250264	0.79787	0.952357	15.4962	15.6519	16.4436	16.1035	16.2589	14.4785	STAT6-p100-RHA complex	Human	None	None	P42226;Q08211;Q7KZF4	1660;27044;6778	MI:0402-chromatin immunoprecipitation assay	GO:0003677;GO:0005634;GO:0006265;GO:0045893;GO:0051276	chromosome organization;DNA binding;DNA topological change;nucleus;positive regulation of DNA-templated transcription	10.01.09.05;11.02.03.04.01;16.03.01;42.10.03;70.10	DNA binding;DNA conformation modification (e.g. chromatin);nucleus;organization of chromosome structure;transcription activation	16914450	Experiments show that p100 protein mediates the assembly of the ternary complex STAT6-p100-RHA. Chromatin immunoprecipitation studies show that RHA together with p100 enhance the binding of STAT6 on the human Ig-epsilon promoter after IL-4 stimulation. The authors propose that the ternary protein complex may facilitate the unwinding of the chromatin structure and accessibility of the promoter.	None	None	Homo sapiens (Human)	ATP-dependent RNA helicase A;Signal transducer and activator of transcription 6;Staphylococcal nuclease domain-containing protein 1	DHX9;SND1;STAT6	DDX9 LKP NDH2;None;TDRD11	R-HSA-6802927	https://reactome.org/PathwayBrowser/#/R-HSA-6802927	BRAF and RAF fusion mutant dimers are phosphorylated			101997	74	109	1.27156	4	35	8	53	15	53	41	0
O95602	POLR1A	DNA-directed RNA polymerase I subunit RPA1	O95602	RPA1_HUMAN	0.248935	0.691659	0.906192	13.5138	13.0195	13.4373	13.9501	11.6981	13.5757																				R-HSA-427366	https://reactome.org/PathwayBrowser/#/R-HSA-427366	Transcription of intergenic spacer of the rRNA gene			194811	63	75	0.417675	0	10	0	42	0	54	16	0
Q9P2Q2	FRMD4A	FERM domain-containing protein 4A	Q9P2Q2	FRM4A_HUMAN	0.24864	0.814255	0.960127	14.1724	12.3553	12.5447	14.2051	10.3736	13.7478																									115458	20	21	0.72333	1	5	3	11	3	14	8	0
Q9P035	HACD3	Very-long-chain (3R)-3-hydroxyacyl-CoA dehydratase 3	Q9P035	HACD3_HUMAN	0.246863	0.334882	0.733144	15.3007	14.5911	15.0576	14.6628	14.5627	14.9834																				R-HSA-5676637	https://reactome.org/PathwayBrowser/#/R-HSA-5676637	PTPLs dehydrate VLC3HA-CoA to VLCTDA-CoA			43159.6	12	19	0.990925	8	6	12	12	12	11	11	7
Q05D32	CTDSPL2	CTD small phosphatase-like protein 2	Q05D32	CTSL2_HUMAN	0.238154	0.570507	0.847557	11.6145	12.2802	11.679	10.7393	12.6284	11.4915																									52998.7	18	24	3.86161	1	2	3	8	2	13	5	0
Q9NUW8	TDP1	Tyrosyl-DNA phosphodiesterase 1	Q9NUW8	TYDP1_HUMAN	0.23543	0.792941	0.949523	12.8536	11.1431	11.5594	11.0506	11.5769	12.2224																				R-HSA-5693578	https://reactome.org/PathwayBrowser/#/R-HSA-5693578	TDP1 and TDP2 process unligatable DSB ends			68420.4	4	5	0.826453	0	2	0	4	0	3	1	0
Q2TAY7	SMU1	WD40 repeat-containing protein SMU1	Q2TAY7	SMU1_HUMAN	0.230682	0.650335	0.881119	10.81	10.809	11.8208	11.4039	9.91481	11.4291	Spliceosome, B complex	Human	None	in vitro	O43172;O43290;O43395;O43447;O75533;O75554;O75643;O94906;O95777;P08579;P09661;P14678;P55081;P55769;P62304;P62306;P62308;P62310;P62312;P62314;P62316;P62318;P83876;Q12874;Q13435;Q15029;Q15393;Q15427;Q15428;Q15459;Q2TAY7;Q6P2Q9;Q7RTV0;Q8NAV1;Q8WWY3;Q96DI7;Q96NC0;Q9BZL1;Q9UK45;Q9Y333;Q9Y3B4;Q9Y4Y9;Q9Y4Z0	10262;10291;10465;10594;10907;10946;10992;11157;11193;153527;23020;23450;23451;23658;24148;25804;26121;27258;4236;4809;51639;51690;51691;55234;57819;59286;6627;6628;6629;6632;6633;6634;6635;6636;6637;8175;84844;84950;9092;9128;9129;9343;9410	MI:0029-cosedimentation through density gradient;MI:0040-electron microscopy;MI:0400-affinity technology	GO:0000398;GO:0005681	mRNA splicing, via spliceosome;spliceosomal complex	11.04.03	mRNA processing (splicing, 5'-, 3'-end processing)	30315277	Pre-mRNA splicing is executed by the spliceosome, which undergoes an ordered process of assembly and activation prior to catalysis.	None	None	Homo sapiens (Human)	116 kDa U5 small nuclear ribonucleoprotein component;Microfibrillar-associated protein 1;NHP2-like protein 1;Peptidyl-prolyl cis-trans isomerase H;PHD finger-like domain-containing protein 5A;Pre-mRNA-processing factor 6;Pre-mRNA-processing-splicing factor 8;Pre-mRNA-splicing factor 38A;Small nuclear ribonucleoprotein E;Small nuclear ribonucleoprotein F;Small nuclear ribonucleoprotein G;Small nuc…	EFTUD2;LSM2;LSM3;LSM4;LSM5;LSM6;LSM7;LSM8;MFAP1;PHF5A;PPIH;PRPF3;PRPF31;PRPF38A;PRPF4;PRPF6;PRPF8;SART1;SF3A1;SF3A2;SF3A3;SF3B1;SF3B2;SF3B3;SF3B4;SF3B6;SMU1;SNRNP200;SNRNP40;SNRPA1;SNRPB;SNRPB2;SNRPD1;SNRPD2;SNRPD3;SNRPE;SNRPF;SNRPG;SNU13;TXNL4A;UBL5;WBP4;ZMAT2	ASCC3L1 HELIC2 KIAA0788;C20orf14;C6orf28 G7B;COD SNRPB1;CYP20 CYPH;DIM1 TXNL4;FBP21,FNBP21;HPRP3 PRP3;KIAA0017 SAP130;KIAA0031 SNRP116;NHP2L1;None;PBSCF;PBSCG;PRP31;PRP4;PRP8BP SFP38 WDR57;PRPC8;SAP114;SAP14 SF3B14 SF3B14A;SAP145;SAP155;SAP49;SAP61;SAP62;SNRPD1	R-HSA-9770132	https://reactome.org/PathwayBrowser/#/R-HSA-9770132	Formation of the Spliceosomal Pre-B complex (new)			57543.9	23	39	1.06713	18	2	20	8	22	6	2	16
Q14103	HNRNPD	Heterogeneous nuclear ribonucleoprotein D0	Q14103	HNRPD_HUMAN	0.230259	0.685054	0.904601	16.5659	12.4695	16.3924	15.3802	12.9108	16.446	Multiprotein bridging complex (translationally coupled mRNA turnover)	Human	None	HeLa cytoplasmic lysate	O60506;O75534;P11940;Q14103;Q9H074	10492;10605;26986;3184;7812	MI:0019-coimmunoprecipitation;MI:0029-cosedimentation through density gradient;MI:0047-far western blotting	GO:0005737;GO:0006401	cytoplasm;RNA catabolic process	01.03.16.01;70.03	cytoplasm;RNA degradation	11051545	None	None	None	Homo sapiens (Human)	Cold shock domain-containing protein E1;Heterogeneous nuclear ribonucleoprotein D0;Heterogeneous nuclear ribonucleoprotein Q;Polyadenylate-binding protein 1;Polyadenylate-binding protein-interacting protein 1	CSDE1;HNRNPD;PABPC1;PAIP1;SYNCRIP	AUF1 HNRPD;D1S155E KIAA0885 NRU UNR;HNRPQ NSAP1;None;PAB1 PABP PABP1 PABPC2	R-HSA-72103	https://reactome.org/PathwayBrowser/#/R-HSA-72103	Formation of pre-mRNPs			38434.2	21	35	1.23938	9	1	14	3	14	3	10	9
O95365	ZBTB7A	Zinc finger and BTB domain-containing protein 7A	O95365	ZBT7A_HUMAN	0.226523	0.649657	0.882717	11.2376	11.8328	12.3412	11.8661	11.1364	11.7295																									61439.1	10	11	0.541136	0	3	1	8	2	9	4	0
Q96QB1	DLC1	Rho GTPase-activating protein 7	Q96QB1	RHG07_HUMAN	0.22322	0.571376	0.847387	13.8187	12.3375	13.1269	13.1652	11.8898	13.5584	DLC1-DLGAP1-MYO5A complex	Human	GKAP-DLC-myosin-V complex	None	O14490;Q96QB1;Q9Y4I1	10395;4644;9229	MI:0096-pull down	None	None	None	None	10844022	None	None	None	Homo sapiens (Human)	Disks large-associated protein 1;Rho GTPase-activating protein 7;Unconventional myosin-Va	DLC1;DLGAP1;MYO5A	ARHGAP7,KIAA1723,STARD12;DAP1 GKAP;MYH12	R-HSA-8981637	https://reactome.org/PathwayBrowser/#/R-HSA-8981637	RHOA GAPs stimulate RHOA GTPase activity			170591	12	13	3.75566	0	2	0	8	0	9	2	0
P38919	EIF4A3	Eukaryotic initiation factor 4A-III	P38919	IF4A3_HUMAN	0.223207	0.772654	0.939637	12.8222	10.5719	15.2084	11.2951	11.3104	15.3274	Exon junction complex (EIF4A3, MLN51, MAGOH, Y14)	Human	None	None	O15234;P38919;P61326;Q9Y5S9	22794;4116;9775;9939	MI:0004-affinity chromatography technology;MI:0040-electron microscopy;MI:0071-molecular sieving;MI:0114-x-ray crystallography	GO:0003723;GO:0005634;GO:0005737;GO:0006417;GO:0043488;GO:0050658;GO:0051033;GO:0051169	cytoplasm;nuclear transport;nucleus;regulation of mRNA stability;regulation of translation;RNA binding;RNA transmembrane transporter activity;RNA transport	11.04.03.11;12.07;16.03.03;20.01.21;20.09.01;70.03;70.10	control of mRNA stability;cytoplasm;nuclear transport;nucleus;RNA binding;RNA transport;translational control	16797590	This protein complex remains stably bound to the mRNA through different cellular environments. Magoh and Y14 form a tight heterodimer. The authors propose a that eIF4AIII interacts with Y14:Magoh to enforce a compact arrangement of eIF4AIII's two domains and allow MLN51 to interact with both eIF4AIII and the RNA.	None	None	Homo sapiens (Human)	Eukaryotic initiation factor 4A-III;Protein CASC3;Protein mago nashi homolog;RNA-binding protein 8A	CASC3;EIF4A3;MAGOH;RBM8A	DDX48, KIAA0111;MAGOHA;MLN51;RBM8	R-HSA-159101	https://reactome.org/PathwayBrowser/#/R-HSA-159101	NXF1:NXT1 (TAP:p15) binds capped mRNA:CBC:EJC:TREX (minus DDX39B)			46871	42	90	2.28733	16	3	25	8	26	7	25	16
O15091	PRORP	Mitochondrial ribonuclease P catalytic subunit	O15091	MRPP3_HUMAN	0.215031	0.80156	0.951093	12.6316	10.6063	11.7917	10.9168	11.0704	12.3973	mtRNase P	Human	HSD17B10-KIAA0391-TRMT10C complex;mitochondrial RNase P;Ribonuclease P	293 cells	O15091;Q7L0Y3;Q99714	54931;9692;None	MI:0007-anti tag coimmunoprecipitation;MI:0029-cosedimentation through density gradient	GO:0030678	mitochondrial ribonuclease P complex	None	None	18984158	tRNAs are synthesized as immature precursors. Extra nucleotides at their 5' termini are removed by an endonuclease called ribonuclease P (RNase P).	None	Human mtRNase P is composed of three proteins but no RNA.	Homo sapiens (Human)	3-hydroxyacyl-CoA dehydrogenase type-2;Mitochondrial ribonuclease P catalytic subunit;tRNA methyltransferase 10 homolog C	HSD17B10;PRORP;TRMT10C	ERAB HADH2 MRPP2 SCHAD SDR5C1 XH98G2;KIAA0391 MRPP3;MRPP1 RG9MTD1	R-HSA-6785722	https://reactome.org/PathwayBrowser/#/R-HSA-6785722	Mitochondrial RNase P (mtRNase P) cleaves the 5' ends of pre-tRNAs and ELAC2 (RNase Z) cleaves the 3' ends of pre-tRNAs in the H strand transcript			67315.3	10	10	0.648283	1	1	7	7	6	2	3	0
O95251	KAT7	Histone acetyltransferase KAT7	O95251	KAT7_HUMAN	0.214477	0.181211	0.630078	14.9722	14.3895	13.965	14.7537	13.9928	13.9366	ING4 complex (ING4, JADE1, KAT7, MEAF6)	Human	ING4 complex (ING4, PHF17, HBO1, C1orf149)	HeLa S3 cells	O95251;Q6IE81;Q9HAF1;Q9UNL4	11143;51147;64769;79960	MI:0004-affinity chromatography technology;MI:0069-mass spectrometry studies of complexes	GO:0000278;GO:0001525;GO:0051726	angiogenesis;mitotic cell cycle;regulation of cell cycle	10.03.01;10.03.01.01;41.05.16	angiogenesis;mitotic cell cycle;mitotic cell cycle and cell cycle control	16387653	ING4 associates with the HBO1 HAT required for normal progression through S phase and the majority of histone H4 acetylation in vivo. ING subunits are probably crucial for acetylation of chromatin substrates.	None	None	Homo sapiens (Human)	Chromatin modification-related protein MEAF6;Histone acetyltransferase KAT7;Inhibitor of growth protein 4;Protein Jade-1	ING4;JADE1;KAT7;MEAF6	C1orf149 CENP-28 EAF6;HBO1 HBOa MYST2;KIAA1807 PHF17;None	R-HSA-3318413	https://reactome.org/PathwayBrowser/#/R-HSA-3318413	KAT7-containing ING4/5 complexes acetylate Me3K-histone H3			70642.4	20	27	2.55482	0	6	3	14	3	16	8	0
Q9UHD8	SEPTIN9	Septin-9	Q9UHD8	SEPT9_HUMAN	0.209988	0.610829	0.864245	14.912	14.1976	13.5913	15.2416	14.108	12.7214																									65401.4	28	35	0.664957	7	20	11	25	4	12	6	1
Q92804	TAF15	TATA-binding protein-associated factor 2N	Q92804	RBP56_HUMAN	0.20935	0.306245	0.721436	16.1362	15.81	17.3452	15.6412	15.8416	17.1805	TFIID complex	Human	None	None	O00268;P20226;P21675;P49848;Q12962;Q15542;Q15543;Q15544;Q15545;Q16514;Q16594;Q92804	6872;6874;6877;6878;6879;6880;6881;6882;6883;6884;6908;8148	MI:0006-anti bait coimmunoprecipitation	GO:0003677;GO:0005634;GO:0006352;GO:0006355;GO:2001141	DNA binding;DNA-templated transcription initiation;nucleus;regulation of DNA-templated transcription;regulation of RNA biosynthetic process	11.02.03.01.01;11.02.03.04;16.03.01;70.10	DNA binding;nucleus;transcription initiation;transcriptional control	8890175	None	None	None	Homo sapiens (Human)	TATA-binding protein-associated factor 2N;TATA-box-binding protein;Transcription initiation factor TFIID subunit 1;Transcription initiation factor TFIID subunit 10;Transcription initiation factor TFIID subunit 11;Transcription initiation factor TFIID subunit 12;Transcription initiation factor TFIID subunit 13;Transcription initiation factor TFIID subunit 4;Transcription initiation factor TFIID su…	TAF1;TAF10;TAF11;TAF12;TAF13;TAF15;TAF4;TAF5;TAF6;TAF7;TAF9;TBP	BA2R CCG1 CCGS TAF2A;GTF2D1 TF2D TFIID;RBP56 TAF2N;TAF15 TAF2J TAFII20;TAF2A TAF2H TAFII30;TAF2C TAF2C1 TAF4A TAFII130 TAFII135;TAF2D;TAF2E TAFII70;TAF2F TAFII55;TAF2G TAFII31;TAF2I;TAF2K TAFII18	R-HSA-109636	https://reactome.org/PathwayBrowser/#/R-HSA-109636	Recognition and Binding of Core Promoter Elements by TFIID			61829.9	41	77	3.47507	10	29	11	20	12	22	18	10
O76094	SRP72	Signal recognition particle subunit SRP72	O76094	SRP72_HUMAN	0.207874	0.14424	0.655151	19.1921	18.2867	16.31	18.8834	18.256	16.0258																				R-HSA-1799326	https://reactome.org/PathwayBrowser/#/R-HSA-1799326	Signal-containing nascent peptide translocates to endoplasmic reticulum			74606.2	70	112	0.791892	18	46	31	48	30	46	41	12
P62899	RPL31	60S ribosomal protein L31	P62899	RL31_HUMAN	0.205545	0.897665	0.979023	15.1364	12.555	14.1899	14.9413	14.7913	11.5321	Ribosome, cytoplasmic	Human	None	None	P05386;P05387;P05388;P08708;P08865;P15880;P18077;P18124;P18621;P22090;P23396;P25398;P26373;P27635;P30050;P32969;P35268;P36578;P39019;P39023;P40429;P42677;P42766;P46776;P46777;P46778;P46779;P46781;P46782;P46783;P47914;P49207;P50914;P60866;P61247;P61254;P61313;P61353;P61513;P61927;P62081;P62241;P62244;P62249;P62263;P62266;P62269;P62273;P62277;P62280;P62424;P62701;P62750;P62753;P62829;P62841;P62847;…	11224;2197;23521;25873;3921;4736;6122;6124;6125;6128;6129;6130;6132;6133;6134;6135;6136;6137;6138;6139;6141;6142;6143;6144;6146;6147;6152;6154;6155;6156;6157;6158;6159;6160;6161;6164;6165;6167;6168;6169;6170;6171;6173;6175;6176;6181;6187;6188;6189;6191;6192;6193;6194;6201;6202;6203;6204;6205;6206;6207;6208;6209;6210;6217;6218;6222;6223;6224;6227;6228;6229;6230;6231;6232;6233;6234;6235;7311;9045;9…	MI:0363-inferred by author	GO:0005737;GO:0006412	cytoplasm;translation	12.04;70.03	cytoplasm;translation	14681386	None	None	Since the authors did not specify RPS4Y, we used isoform RPS4Y1	Homo sapiens (Human)	40S ribosomal protein S10;40S ribosomal protein S11;40S ribosomal protein S12;40S ribosomal protein S13;40S ribosomal protein S14;40S ribosomal protein S15;40S ribosomal protein S15a;40S ribosomal protein S16;40S ribosomal protein S17;40S ribosomal protein S18;40S ribosomal protein S19;40S ribosomal protein S2;40S ribosomal protein S20;40S ribosomal protein S21;40S ribosomal protein S23;40S ribos…	FAU;RPL10;RPL10A;RPL11;RPL12;RPL13;RPL13A;RPL14;RPL15;RPL17;RPL18;RPL18A;RPL19;RPL21;RPL22;RPL23;RPL23A;RPL24;RPL26;RPL27;RPL27A;RPL28;RPL29;RPL3;RPL30;RPL31;RPL32;RPL34;RPL35;RPL35A;RPL36;RPL36A;RPL37;RPL37A;RPL38;RPL39;RPL4;RPL41;RPL5;RPL6;RPL7;RPL7A;RPL8;RPL9;RPLP0;RPLP1;RPLP2;RPS10;RPS11;RPS12;RPS13;RPS14;RPS15;RPS15A;RPS16;RPS17;RPS18;RPS19;RPS2;RPS20;RPS21;RPS23;RPS24;RPS25;RPS26;RPS27;RPS2…	BBC1;CCG2 RPS4 SCAR;D11S2243E RPP2;D6S218E;DXS648E QM;EC45;FTE1 MFTL;LAMBR LAMR1;MPS1;NEDD6;None;RIG;RPL1;RPL44;RPS17L;RPS4;RPS4Y;RRP1;SURF-3 SURF3;TXREB1;UBA80 UBCEP1;UBCEP2	R-HSA-141671	https://reactome.org/PathwayBrowser/#/R-HSA-141671	Polypeptide release from the eRF3-GDP:eRF1:mRNA:80S Ribosome complex			14462.9	5	7	1.47845	2	3	3	2	4	2	2	2
Q5M775	SPECC1	Cytospin-B	Q5M775	CYTSB_HUMAN	0.198287	0.659958	0.887698	14.5274	12.0298	13.4095	15.0155	11.1757	13.1806																									118585	31	38	0.934616	0	14	2	19	1	14	5	1
Q96GN5	CDCA7L	Cell division cycle-associated 7-like protein	Q96GN5	CDA7L_HUMAN	0.198007	0.763857	0.936966	14.4224	14.0607	13.9342	15.2556	12.9018	13.6659																									52206.3	18	19	0.59213	0	6	1	12	1	11	7	0
Q5TA45	INTS11	Integrator complex subunit 11	Q5TA45	INT11_HUMAN	0.197779	0.807806	0.956102	14.1845	13.5809	11.3749	13.9151	12.1837	12.4483	Integrator complex	Human	None	None	Q5TA45;Q68E01;Q6P9B9;Q75QN2;Q8N201;Q96CB8;Q96HW7;Q9H0H0;Q9NV88;Q9NVH2;Q9NVR2;Q9UL03	25896;26173;26512;54973;55174;55656;55756;57117;57508;65123;80789;92105	MI:0019-coimmunoprecipitation;MI:0071-molecular sieving	GO:0005634;GO:0006396	nucleus;RNA processing	11.04;70.10	nucleus;RNA processing	16239144	The Intergrator complex is involved in the small nuclear RNAs (snRNA) U1 and U2 transcription and in their 3' box-dependent processing. The Integrator complex is recruited to the U1 and U2 snRNA genes and mediates the snRNAs 3' cleavage.	None	None	Homo sapiens (Human)	Integrator complex subunit 1;Integrator complex subunit 10;Integrator complex subunit 11;Integrator complex subunit 12;Integrator complex subunit 2;Integrator complex subunit 3;Integrator complex subunit 4;Integrator complex subunit 5;Integrator complex subunit 6;Integrator complex subunit 7;Integrator complex subunit 8;Integrator complex subunit 9	INTS1;INTS10;INTS11;INTS12;INTS2;INTS3;INTS4;INTS5;INTS6;INTS7;INTS8;INTS9	C1orf193 C1orf60;C1orf73;C8orf35;C8orf52;CPSF3L RC68;DBI1 DDX26 DDX26A;KIAA1287;KIAA1440;KIAA1698;None;PHF22;RC74	R-HSA-6814549	https://reactome.org/PathwayBrowser/#/R-HSA-6814549	Pre-snRNA transcript initiation, Integrator binding, LEC binding			67662.6	10	11	0.676626	1	6	2	9	3	7	1	0
P78332	RBM6	RNA-binding protein 6	P78332	RBM6_HUMAN	0.19678	0.214591	0.624779	14.1721	13.4009	14.8088	13.834	13.1296	14.8279																									128644	45	56	0.711496	2	14	5	29	9	41	19	0
Q9C0A0	CNTNAP4	Contactin-associated protein-like 4	Q9C0A0	CNTP4_HUMAN	0.193897	0.808945	0.955507	14.8848	15.8432	17.2012	15.5557	14.2538	17.538																									145274	2	2	1.9758	1	1	1	1	1	1	1	1
A3KMH1	VWA8	von Willebrand factor A domain-containing protein 8	A3KMH1	VWA8_HUMAN	0.192451	0.837236	0.967702	13.447	12.6943	11.9082	13.8674	10.8688	12.736																									214824	16	17	0.654195	0	8	0	15	1	14	1	0
Q96MT3	PRICKLE1	Prickle-like protein 1	Q96MT3	PRIC1_HUMAN	0.192262	0.873336	0.977974	12.6169	12.9767	13.9431	13.0762	14.2143	11.6694																				R-HSA-4608852	https://reactome.org/PathwayBrowser/#/R-HSA-4608852	SMURF1/2 ubiquitinates PRICKLE1			94300.2	5	5	0.730155	0	3	0	3	0	4	1	0
Q14004	CDK13	Cyclin-dependent kinase 13	Q14004	CDK13_HUMAN	0.191798	0.524374	0.837792	14.4505	13.5998	14.6436	14.0696	13.905	14.144	CCNK-CDK13 complex	Human	CycK-CDK13 complex	HEK293 cells	O75909;Q14004	8621;8812	MI:0007-anti tag coimmunoprecipitation	GO:0006355;GO:0046718	regulation of DNA-templated transcription;viral entry into host cell	11.02.03.04	transcriptional control	22012619	None	The HIV-1-negative factor (Nef) protein interacts with the CycK-CDK13 complex to antagonize SERINC5 for optimal viral infectivity. When the kinase activity of CycK-CDK13 complex is inhibited, HIV-Nef became unable to downregulate SERINC5 which restricts infectivity of HIV. Thus, interfering with CDK13 could be a strategy to attenuate viral replication and spread.(PMID:34380030)	None	Homo sapiens (Human)	Cyclin-dependent kinase 13;Cyclin-K	CCNK;CDK13	CDC2L CDC2L5 CHED KIAA1791;CPR4	R-HSA-6797100	https://reactome.org/PathwayBrowser/#/R-HSA-6797100	CCNK binds CDK13			164923	44	57	1.06195	1	19	1	31	2	33	10	1
O43189	PHF1	PHD finger protein 1	O43189	PHF1_HUMAN	0.191775	0.673874	0.898607	13.409	13.5524	13.7972	14.0013	13.0174	13.1646																				R-HSA-212252	https://reactome.org/PathwayBrowser/#/R-HSA-212252	Polycomb Repressive Complex 2 (PRC2) Is recruited to chromatin			62105.8	9	9	0.244393	0	2	2	7	2	7	5	0
Q9Y4K0	LOXL2	Lysyl oxidase homolog 2	Q9Y4K0	LOXL2_HUMAN	0.190786	0.792744	0.950149	12.8992	12.8014	12.1376	13.7039	11.425	12.137																				R-HSA-2002466	https://reactome.org/PathwayBrowser/#/R-HSA-2002466	Formation of allysine by LOX			86724.8	12	16	0.672845	0	9	2	10	0	10	2	0
O43167	ZBTB24	Zinc finger and BTB domain-containing protein 24	O43167	ZBT24_HUMAN	0.188089	0.895985	0.98099	13.5437	12.2443	11.8779	12.1765	14.5975	10.3277																									78282	9	10	4.21371	0	2	2	4	2	7	1	0
Q8WUB8	PHF10	PHD finger protein 10	Q8WUB8	PHF10_HUMAN	0.186163	0.519529	0.835606	14.6251	13.118	14.8702	13.97	13.2573	14.8274	BRD7-SWI\u2013SNF complex	Human	None	HeLa S3/F1-BAF45	O14497;O14744;O96019;P51531;P51532;Q8TAQ2;Q8WUB8;Q92922;Q969G3;Q96GM5;Q9NPI1	10419;29117;55274;6595;6597;6599;6601;6602;6605;8289;86	MI:0096-pull down	GO:0045892	negative regulation of DNA-templated transcription	11.02.03.04.03	transcription repression	21447565	None	None	None	Homo sapiens (Human)	Actin-like protein 6A;AT-rich interactive domain-containing protein 1A;Bromodomain-containing protein 7;PHD finger protein 10;Probable global transcription activator SNF2L2;Protein arginine N-methyltransferase 5;SWI/SNF complex subunit SMARCC1;SWI/SNF complex subunit SMARCC2;SWI/SNF-related matrix-associated actin-dependent regulator of chromatin subfamily D member 1;SWI/SNF-related matrix-associ…	ACTL6A;ARID1A;BRD7;PHF10;PRMT5;SMARCA2;SMARCA4;SMARCC1;SMARCC2;SMARCD1;SMARCE1	BAF155;BAF170;BAF190A BRG1 SNF2B SNF2L4;BAF190B BRM SNF2A SNF2L2;BAF250 BAF250A C1orf4 OSA1 SMARCF1;BAF45A;BAF53 BAF53A INO80K;BAF57;BAF60A;BP75 CELTIX1;HRMT1L5 IBP72 JBP1 SKB1						56050.8	20	22	0.571223	3	5	9	14	13	14	11	0
O60732	MAGEC1	Melanoma-associated antigen C1	O60732	MAGC1_HUMAN	0.185818	0.850025	0.972459	15.1816	13.6555	12.8507	15.9439	11.74	13.4465																									123643	13	18	1.04315	0	3	0	11	0	10	6	0
Q9UPT5	EXOC7	Exocyst complex component 7	Q9UPT5	EXOC7_HUMAN	0.184801	0.876637	0.977076	14.4569	11.1221	11.9086	12.3697	12.6635	11.8998	Exocyst complex	Human	None	HEK-293T cells	O00471;O60645;Q8IYI6;Q8TAG9;Q96A65;Q96KP1;Q9NV70;Q9UPT5	10640;11336;149371;23265;54536;55763;55770;60412	MI:0019-coimmunoprecipitation;MI:0416-fluorescence microscopy	GO:0006887;GO:0060271;GO:0099022	cilium assembly;exocytosis;vesicle tethering	20.09.16.09.03	exocytosis	25964651	The exocyst complex regulates tethering of transferrin-receptor-containing recycling vesicles to the plasma membrane, downstream of the Rab11 small GTPase.	Exocyst levels are higher in patients with autosomal dominant polycystic kidney disease (PMID: 28624967).	None	Homo sapiens (Human)	Exocyst complex component 1;Exocyst complex component 2;Exocyst complex component 3;Exocyst complex component 4;Exocyst complex component 5;Exocyst complex component 6;Exocyst complex component 7;Exocyst complex component 8	EXOC1;EXOC2;EXOC3;EXOC4;EXOC5;EXOC6;EXOC7;EXOC8	EXO70 KIAA1067;KIAA1699 SEC8 SEC8L1;None;SEC10 SEC10L1;SEC15A SEC15L SEC15L1;SEC3 SEC3L1;SEC5 SEC5L1;SEC6 SEC6L1	R-HSA-2316352	https://reactome.org/PathwayBrowser/#/R-HSA-2316352	SLC2A4 (GLUT4) vesicle translocates and docks at the plasma membrane			83381.9	8	9	1.30012	1	3	1	4	1	5	2	1
Q7L014	DDX46	Probable ATP-dependent RNA helicase DDX46	Q7L014	DDX46_HUMAN	0.182095	0.882284	0.976837	14.2153	12.3695	11.6438	14.048	10.2987	13.3357	17S U2 snRNP	Human	None	None	O15042;O43143;O75533;O75937;O75940;P08579;P09661;P10809;P14678;P26368;P62304;P62306;P62308;P62314;P62316;P62318;Q01081;Q07955;Q12874;Q12931;Q13435;Q15393;Q15427;Q15428;Q15459;Q7L014;Q7RTV0;Q8IWX8;Q96I25;Q9BWJ5;Q9P0W2;Q9UHX1;Q9Y3B4	10131;10262;10285;10291;10362;10523;10946;10992;11338;1665;22826;22827;23350;23450;23451;3329;51639;6426;6627;6628;6629;6632;6633;6634;6635;6636;6637;7307;8175;83443;84844;84991;9879	MI:0019-coimmunoprecipitation	GO:0005634;GO:0008380	nucleus;RNA splicing	11.04.03.01;70.10	nucleus;splicing	12234937	Spliceosome assembly is initiated by the interaction of the U1 snRNP with the 5' splice site, forming the E complex. The latter also contains the 17S U2 snRNP, which at this stage associates via a non-base pairing interaction. In a subsequent ATP-dependent step, the U2 snRNA base pairs with the branch site of the pre-mRNA leading to stable association of the U2 snRNP and formation of the so-calle…	None	None	Homo sapiens (Human)	60 kDa heat shock protein, mitochondrial;ATP-dependent RNA helicase DHX15;Calcium homeostasis endoplasmic reticulum protein;DnaJ homolog subfamily C member 8;Heat shock protein 75 kDa, mitochondrial;PHD finger-like domain-containing protein 5A;Poly(U)-binding-splicing factor PUF60;Probable ATP-dependent RNA helicase DDX46;Serine/arginine-rich splicing factor 1;Small nuclear ribonucleoprotein E;Sm…	CHERP;DDX46;DHX15;DNAJC8;HMG20B;HSPD1;PHF5A;PUF60;RBM17;SF3A1;SF3A2;SF3A3;SF3B1;SF3B2;SF3B3;SF3B4;SF3B5;SF3B6;SMNDC1;SNRPA1;SNRPB;SNRPB2;SNRPD1;SNRPD2;SNRPD3;SNRPE;SNRPF;SNRPG;SRSF1;TRAP1;U2AF1;U2AF2;U2SURP	ASF SF2 SF2P33 SFRS1;BRAF35 HMGX2 HMGXB2 SMARCE1R;COD SNRPB1;DAN26 SCAF6;DBP1 DDX15;FIR ROBPI SIAHBP1;HSP60;HSP75;KIAA0017 SAP130;KIAA0332 SR140;KIAA0801;None;PBSCF;PBSCG;SAP114;SAP14 SF3B14 SF3B14A;SAP145;SAP155;SAP49;SAP61;SAP62;SF3B10;SMNR SPF30;SNRPD1;SPF31;SPF45;U2AF35 U2AFBP;U2AF65	R-HSA-9770129	https://reactome.org/PathwayBrowser/#/R-HSA-9770129	Formation of the Spliceosomal A complex (update)			117362	29	34	0.764283	0	14	1	24	2	20	2	0
Q9UKJ3	GPATCH8	G patch domain-containing protein 8	Q9UKJ3	GPTC8_HUMAN	0.180313	0.745257	0.931275	13.0751	12.9094	13.4767	13.0579	13.4738	12.3886																									164197	22	31	0.50823	0	16	1	18	0	17	1	0
Q8IVH8	MAP4K3	Mitogen-activated protein kinase kinase kinase kinase 3	Q8IVH8	M4K3_HUMAN	0.179725	0.891384	0.97951	14.0821	12.381	12.9683	13.3461	14.4355	11.1105																									101316	8	11	0.40271	0	4	0	8	2	8	3	0
Q9HCD5	NCOA5	Nuclear receptor coactivator 5	Q9HCD5	NCOA5_HUMAN	0.178625	0.397326	0.750927	13.716	13.4536	15.4201	13.2113	13.3732	15.4692																									65536.4	26	39	1.46861	6	11	16	19	12	17	19	4
Q12905	ILF2	Interleukin enhancer-binding factor 2	Q12905	ILF2_HUMAN	0.176739	0.823957	0.964552	11.405	10.3598	17.7248	10.0119	11.3874	17.56	CDC5L complex	Human	None	None	A8K8P3;O15297;O43660;O75533;O75934;P09012;P09661;P11142;P11388;P15884;P23246;P38159;P62136;P62314;P62316;P62318;P78527;Q01130;Q07955;Q12905;Q13435;Q14204;Q15427;Q7L1Q6;Q8IYB3;Q92616;Q99459;Q9P013;Q9UMS4;Q9UPN6	10250;10262;10286;10985;10992;1778;22828;23451;27316;27339;3312;3608;51503;5356;5499;5591;6421;6426;6427;6626;6627;6632;6633;6634;6925;7153;8493;9689;9814;988	MI:0019-coimmunoprecipitation;MI:0069-mass spectrometry studies of complexes	GO:0003723;GO:0005634;GO:0008380	nucleus;RNA binding;RNA splicing	11.04.03.01;16.03.03;70.10	nucleus;RNA binding;splicing	11101529	The CDC5L complex incorporates into the spliceosome in an ATP-dependent step. This complex is required for the second catalytic step of pre-mRNA splicing. Immunodepletion of the CDC5L complex from HeLa nuclear extract inhibits the formation of pre-mRNA splicing products in vitro but does not prevent spliceosome assembly.	None	None	Homo sapiens (Human)	Cell division cycle 5-like protein;Cytoplasmic dynein 1 heavy chain 1;DNA topoisomerase 2-alpha;DNA-dependent protein kinase catalytic subunit;eIF-2-alpha kinase activator GCN1;eIF5-mimic protein 2;Heat shock cognate 71 kDa protein;Interleukin enhancer-binding factor 2;Pleiotropic regulator 1;Pre-mRNA-processing factor 19;Pre-mRNA-splicing factor SPF27;Protein phosphatase 1D;Protein SFI1 homolog;…	BCAS2;BZW1;CDC5L;CWC15;DYNC1H1;GCN1;HSPA8;ILF2;PLRG1;PPM1D;PPP1CA;PRKDC;PRPF19;RBMX;SCAF8;SF3B1;SF3B2;SF3B4;SFI1;SFPQ;SNRPA;SNRPA1;SNRPD1;SNRPD2;SNRPD3;SRRM1;SRSF1;SRSF2;TCF4;TOP2A	5MP2 BZAP45 KIAA0005;ASF SF2 SF2P33 SFRS1;BHLHB19 ITF2 SEF2;C11orf5;CCAP7 KIAA1116 RBM16;DAM1;DHC1 DNCH1 DNCL DNECL DYHC KIAA0325;GCN1L1 KIAA0219;HNRPG RBMXP1;HSC70 HSP73 HSPA10;HYRC HYRC1;KIAA0432 PCDC5RP;KIAA0542;NF45;NMP200 PRP19 SNEV;None;PPP1A;PSF;SAP145;SAP155;SAP49;SFRS2;SNRPD1;SRM160;TOP2;WIP1	R-HSA-6798745	https://reactome.org/PathwayBrowser/#/R-HSA-6798745	Exocytosis of tertiary granule lumen proteins			43062.1	32	57	1.23295	20	1	22	2	21	3	24	20
Q96JN0	LCOR	Ligand-dependent corepressor	Q96JN0	LCOR_HUMAN	0.176166	0.330886	0.737551	12.1028	10.6858	12.0846	11.9938	10.7085	11.6423	CtBP complex	Human	None	None	O00257;O60315;O60341;O75362;P37275;P56545;Q13363;Q13547;Q92618;Q92766;Q92769;Q96JN0;Q96KQ7;Q9H9B1;Q9P2K3;Q9UKL0;Q9Y232	10919;1487;1488;23028;23186;3065;3066;55758;6239;6935;7764;79813;84458;8535;9425;9658;9839	MI:0007-anti tag coimmunoprecipitation	GO:0003677;GO:0005634;GO:0006265;GO:0016577;GO:0045892;GO:0051276	chromosome organization;DNA binding;DNA topological change;histone demethylation;negative regulation of DNA-templated transcription;nucleus	10.01.09.05;11.02.03.04.03;16.03.01;42.10.03;70.10	DNA binding;DNA conformation modification (e.g. chromatin);nucleus;organization of chromosome structure;transcription repression	12700765	None	CtBP is implicated in tumorigenesis.	None	Homo sapiens (Human)	Chromodomain Y-like protein;C-terminal-binding protein 1;C-terminal-binding protein 2;E3 SUMO-protein ligase CBX4;Histone deacetylase 1;Histone deacetylase 2;Histone-lysine N-methyltransferase EHMT1;Histone-lysine N-methyltransferase EHMT2;Ligand-dependent corepressor;Lysine-specific histone demethylase 1A;Ras-responsive element-binding protein 1;REST corepressor 1;REST corepressor 3;Zinc finger …	CBX4;CDYL;CTBP1;CTBP2;EHMT1;EHMT2;HDAC1;HDAC2;KDM1A;LCOR;RCOR1;RCOR3;RREB1;ZEB1;ZEB2;ZNF217;ZNF516	AOF2 KDM1 KIAA0601 LSD1;AREB6 TCF8;BAT8 C6orf30 G9A KMT1C NG36;C10orf12 KIAA1795 MLR2;CDYL1;CTBP;EUHMTASE1 GLP KIAA1876 KMT1D;FINB;KIAA0071 RCOR;KIAA0222;KIAA0569 SIP1 ZFHX1B ZFX1B;KIAA1343;None;RPD3L1;ZABC1						47006.5	5	7	0.5163	0	1	0	4	0	4	2	0
Q96L92	SNX27	Sorting nexin-27	Q96L92	SNX27_HUMAN	0.176117	0.843714	0.971124	13.2149	12.2564	11.0056	14.0439	10.5286	11.376																									61265.2	6	6	1.24377	2	3	3	6	1	1	1	1
P22102	GART	Trifunctional purine biosynthetic protein adenosine-3	P22102	PUR2_HUMAN	0.174445	0.840953	0.96949	13.3974	12.017	12.3785	14.6928	11.4797	11.0971																				R-HSA-73810	https://reactome.org/PathwayBrowser/#/R-HSA-73810	FGAM + ATP => AIR + ADP + Pi			107767	20	24	1.02028	2	8	4	19	3	13	4	0
Q9UHB9	SRP68	Signal recognition particle subunit SRP68	Q9UHB9	SRP68_HUMAN	0.173316	0.267461	0.682721	19.5382	18.7509	17.3385	19.3888	18.7618	16.9571																				R-HSA-1799326	https://reactome.org/PathwayBrowser/#/R-HSA-1799326	Signal-containing nascent peptide translocates to endoplasmic reticulum			70729.6	70	110	0.699666	17	45	31	51	29	50	31	12
Q562R1	ACTBL2	Beta-actin-like protein 2	Q562R1	ACTBL_HUMAN	0.173223	0.923175	0.981904	18.8022	16.1238	20.8742	21.1922	13.0401	21.0483	Spliceosome, E complex	Human	None	HeLa cells	O00148;O14497;O14893;O15042;O43143;O43172;O43290;O43390;O43395;O43447;O43719;O43809;O60506;O75400;O75526;O75533;O75643;O75934;O75937;O94906;O95104;O95232;O96019;P07910;P08579;P08621;P09012;P09234;P09651;P09661;P14678;P14866;P17844;P22626;P26368;P28370;P31943;P35637;P42285;P49756;P51531;P51532;P52272;P52298;P52597;P57678;P61978;P62304;P62306;P62308;P62314;P62316;P62318;P67809;P84103;P98175;Q00839;…	10179;10189;10212;10236;10262;10286;10291;10465;10492;10521;10523;10594;10713;10856;10929;10946;10949;10992;11051;11052;1108;11171;11218;11338;140890;1655;1660;1665;196528;22826;22827;22916;23020;23350;23450;23451;23517;23524;24148;2521;25804;25929;26121;27288;27336;27339;29894;3178;3181;3183;3184;3185;3187;3190;3191;3192;345651;4670;4686;4904;50628;5093;5094;51593;51631;51639;51747;54960;55193;5…	MI:0029-cosedimentation through density gradient;MI:0096-pull down	GO:0000398;GO:0005681	mRNA splicing, via spliceosome;spliceosomal complex	11.04.03	mRNA processing (splicing, 5'-, 3'-end processing)	22110043	Spliceosomes assemble in a series of consecutive steps that produce complexes E, A, B and C. First, in the E complex, the 5' - and 3' -splice sites of an intron are recognized by the specific binding of the U1 snRNP and the proteins U2 auxiliary factor (U2AF), respectively.	None	None	Homo sapiens (Human)	116 kDa U5 small nuclear ribonucleoprotein component;Actin-like protein 6A;ATP-dependent RNA helicase A;ATP-dependent RNA helicase DDX39A;ATP-dependent RNA helicase DHX15;AT-rich interactive domain-containing protein 1A;AT-rich interactive domain-containing protein 1B;AT-rich interactive domain-containing protein 2;Beta-actin-like protein 2;Calcium homeostasis endoplasmic reticulum protein;Chromo…	ACTBL2;ACTL6A;ALYREF;ARID1A;ARID1B;ARID2;BCAS2;CHD4;CHD8;CHERP;CPSF1;CPSF6;CPSF7;DDX17;DDX20;DDX23;DDX39A;DDX39B;DDX46;DDX5;DHX15;DHX9;DNAJC8;EFTUD2;FUS;GEMIN2;GEMIN4;GEMIN5;GEMIN6;GEMIN8;HNRNPA0;HNRNPA1;HNRNPA2B1;HNRNPC;HNRNPD;HNRNPF;HNRNPH1;HNRNPK;HNRNPL;HNRNPM;HNRNPR;HNRNPU;HTATSF1;KHSRP;LSM4;LUC7L2;LUC7L3;MTREX;NCBP1;NCBP2;NUDT21;PBRM1;PCBP1;PCBP2;PHF5A;PPIH;PRPF19;PRPF3;PRPF31;PRPF4;PRPF40A;…	ALY BEF THOC4;ARS2 ASR2;ASCC3L1 HELIC2 KIAA0788;ASF SF2 SF2P33 SFRS1;AUF1 HNRPD;BAF155;BAF170;BAF180 PB1;BAF190A BRG1 SNF2B SNF2L4;BAF190B BRM SNF2A SNF2L2;BAF200 KIAA1557;BAF250 BAF250A C1orf4 OSA1 SMARCF1;BAF250B DAN15 KIAA1235 OSA2;BAF47, INI1, SNF5L1;BAF53 BAF53A INO80K;BAF57;BAF60A;BAT1 UAP56;C1orf199 HNRPU SAFA U21.1;C20orf14;CBP20;CBP80 NCBP;CFIM25 CPSF25 CPSF5;CFIM68;COD SNRPB1;CPSF160;CR…						42003.2	5	5	2.80245	4	3	3	1	2	2	3	2
P36915	GNL1	Guanine nucleotide-binding protein-like 1	P36915	GNL1_HUMAN	0.172414	0.745207	0.932546	13.9484	13.0771	12.6919	14.6208	12.8095	11.77																									68660.9	14	16	0.640763	2	5	2	13	5	13	3	0
P16070	CD44	CD44 antigen	P16070	CD44_HUMAN	0.170745	0.739227	0.931557	14.2762	12.0968	13.1338	14.3558	11.0576	13.581																				R-HSA-1031716	https://reactome.org/PathwayBrowser/#/R-HSA-1031716	Expression of IFNG-stimulated genes			81537.6	9	13	0.549852	0	3	0	6	0	6	5	0
P29966	MARCKS	Myristoylated alanine-rich C-kinase substrate	P29966	MARCS_HUMAN	0.170076	0.779175	0.942877	13.714	12.0208	11.7917	12.7939	12.8772	11.3451																				R-HSA-399978	https://reactome.org/PathwayBrowser/#/R-HSA-399978	Protein kinase C, alpha type phosphorylates MARCKS			31554.7	7	8	0.502225	0	5	0	5	0	5	3	0
Q6NYC8	PPP1R18	Phostensin	Q6NYC8	PPR18_HUMAN	0.162567	0.764457	0.936147	9.91744	10.6825	11.5473	10.626	10.4096	10.624																									67942.6	7	8	1.54798	0	1	0	5	0	5	2	0
O14641	DVL2	Segment polarity protein dishevelled homolog DVL-2	O14641	DVL2_HUMAN	0.162553	0.556358	0.849356	11.1404	10.7678	12.2266	11.0368	10.9747	11.6356																				R-HSA-1504186	https://reactome.org/PathwayBrowser/#/R-HSA-1504186	DVL recruits GSK3beta:AXIN1 to the receptor complex			78947.9	4	4	0.616946	0	1	1	3	0	3	1	0
P17480	UBTF	Nucleolar transcription factor 1	P17480	UBF1_HUMAN	0.160947	0.433643	0.777387	16.6002	16.9102	17.7346	16.1412	16.7733	17.8477																				R-HSA-427366	https://reactome.org/PathwayBrowser/#/R-HSA-427366	Transcription of intergenic spacer of the rRNA gene			89405.9	68	114	3.24493	2	31	14	40	16	42	38	2
Q96QT6	PHF12	PHD finger protein 12	Q96QT6	PHF12_HUMAN	0.159608	0.403842	0.753586	13.795	13.1728	13.6026	13.4099	12.9494	13.7323																									109698	13	14	0.248171	0	6	0	12	0	12	5	0
Q14739	LBR	Delta(14)-sterol reductase LBR	Q14739	LBR_HUMAN	0.15949	0.268534	0.683331	16.3108	15.9792	15.7042	16.1895	15.9797	15.3466																				R-HSA-194674	https://reactome.org/PathwayBrowser/#/R-HSA-194674	4,4-dimethylcholesta-8(9),14,24-trien-3beta-ol is reduced to 4,4-dimethylcholesta-8(9),24-dien-3beta-ol [LBR]			70703.2	22	32	0.306268	5	16	13	17	11	16	11	4
Q15833	STXBP2	Syntaxin-binding protein 2	Q15833	STXB2_HUMAN	0.158675	0.791701	0.95012	13.4962	12.4649	12.37	13.8367	12.8602	11.1581																				R-HSA-449117	https://reactome.org/PathwayBrowser/#/R-HSA-449117	TXLNA (IL14) binds syntaxin1A			66452.5	9	10	2.36003	1	6	1	8	2	6	2	0
O94808	GFPT2	Glutamine--fructose-6-phosphate aminotransferase [isomerizing] 2	O94808	GFPT2_HUMAN	0.15761	0.826853	0.962801	14.6073	13.4882	12.2364	14.1386	14.5506	11.1699																				R-HSA-449715	https://reactome.org/PathwayBrowser/#/R-HSA-449715	GFPT1,2 transfer an amino group from L-Gln to F6P to form GlcN6P			76930.6	40	59	0.755252	0	20	6	29	6	25	8	0
P50402	EMD	Emerin	P50402	EMD_HUMAN	0.148768	0.846162	0.97074	12.6827	11.0212	18.3717	11.2092	11.7659	18.6541	Emerin complex 1	Human	None	None	P35579;P50402;P60709;Q12965;Q13813;Q15417;Q8WWI1;Q9BRV8	1266;2010;4008;4627;4643;60;6709;80143	MI:0004-affinity chromatography technology	GO:0005634	nucleus	70.1	nucleus	17620012	None	Emerin is involved in Emery-Dreifuss muscular dystrophy (EDMD).	None	Homo sapiens (Human)	Actin, cytoplasmic 1;Calponin-3;Emerin;LIM domain only protein 7;Myosin-9;Spectrin alpha chain, non-erythrocytic 1;Suppressor of IKBKE 1;Unconventional myosin-Ie	ACTB;CNN3;EMD;LMO7;MYH9;MYO1E;SIKE1;SPTAN1	EDMD STA;FBX20 FBXO20 KIAA0858;MYO1C;NEAS SPTA2;None;SIKE	R-HSA-2993898	https://reactome.org/PathwayBrowser/#/R-HSA-2993898	VRK1/VRK2 phosphorylate BANF1			28993.8	17	27	1.66772	13	1	14	3	15	3	11	14
O75477	ERLIN1	Erlin-1	O75477	ERLN1_HUMAN	0.147318	0.936814	0.982309	10.5409	8.90213	15.6921	11.6636	10.7487	12.2808	erlin1/2-RNF170 complex	Human	None	alpha T3-1 cell line;HeLa cells	O75477;O94905;Q96K19	10613;11160;81790	MI:0019-coimmunoprecipitation	GO:0001881;GO:0005789	endoplasmic reticulum membrane;receptor recycling	None	None	21610068	RNF170 interacts constitutively with the erlin1/2 complex and depletion of the erlin1/2 complex inhibits RNF170 association with activated IP3 receptors but not vice-versa. It appears that RNF170 is recruited to activated IP3 receptors by the erlin1/2 complex.	A point mutation Arg-to-Cys in human RNF170 is the cause of autosomaldominant sensory ataxia, a rare, progressive ataxia caused bydegeneration of the posterior columns of the spinal cord (OMIM:608984)	None	Homo sapiens (Human)	E3 ubiquitin-protein ligase RNF170;Erlin-1;Erlin-2	ERLIN1;ERLIN2;RNF170	C10orf69 KE04 KEO4 SPFH1;C8orf2 SPFH2;None	R-HSA-8866542	https://reactome.org/PathwayBrowser/#/R-HSA-8866542	VCP-catalyzed ATP hydrolysis promotes the translocation of misfolded CFTR into the cytosol			39171.1	16	22	1.38817	9	2	11	2	8	2	3	9
Q01968	OCRL	Inositol polyphosphate 5-phosphatase OCRL	Q01968	OCRL_HUMAN	0.146345	0.834869	0.968314	14.0783	13.2654	12.4405	14.51	13.7762	11.0589																				R-HSA-1675824	https://reactome.org/PathwayBrowser/#/R-HSA-1675824	PI(4,5)P2 is dephosphorylated to PI4P by OCRL/INPP5E at the Golgi membrane			104205	20	21	0.634366	0	12	0	17	0	12	2	0
Q99832	CCT7	T-complex protein 1 subunit eta	Q99832	TCPH_HUMAN	0.145956	0.612579	0.866546	13.656	11.728	12.2592	13.874	11.1145	12.2169	CCT complex (chaperonin containing TCP1 complex)	Human	CCT micro-complex	293T cells	P17987;P40227;P48643;P49368;P50990;P50991;P78371;Q99832	10574;10575;10576;10694;22948;6950;7203;908	MI:0029-cosedimentation through density gradient;MI:0047-far western blotting;MI:0091-chromatography technology	GO:0005524;GO:0005737;GO:0006457;GO:0050821	ATP binding;cytoplasm;protein folding;protein stabilization	14.01;16.19.03;70.03	ATP binding;cytoplasm;protein folding and stabilization	9250675	The chaperonins are a family of molecular chaperones involved in protein folding, assembly and transport. The chaperonin-containing TCP-1 (CCT) is abundant in eukaryotic cytosol. CCT micro-complexes have mol. wts ranging from 120 to 250 kDa and are present in cells at lower abundance (<5%) as compared with intact CCT.	None	None	Homo sapiens (Human)	T-complex protein 1 subunit alpha;T-complex protein 1 subunit beta;T-complex protein 1 subunit delta;T-complex protein 1 subunit epsilon;T-complex protein 1 subunit eta;T-complex protein 1 subunit gamma;T-complex protein 1 subunit theta;T-complex protein 1 subunit zeta	CCT2;CCT3;CCT4;CCT5;CCT6A;CCT7;CCT8;TCP1	99D8.1 CCTB;C21orf112 CCTQ KIAA0002;CCT1 CCTA;CCT6 CCTZ;CCTD SRB;CCTE KIAA0098;CCTG TRIC5;CCTH NIP7-1	R-HSA-389954	https://reactome.org/PathwayBrowser/#/R-HSA-389954	Hydrolysis of ATP and release of tubulin folding intermediate from CCT/TriC			59366.6	24	26	1.09472	8	2	22	2	19	4	3	4
Q5FBB7	SGO1	Shugoshin 1	Q5FBB7	SGO1_HUMAN	0.14189	0.873359	0.977367	13.032	12.3285	12.7052	13.648	13.0002	10.9919																				R-HSA-141409	https://reactome.org/PathwayBrowser/#/R-HSA-141409	Mad1 binds kinetochore			64189.9	10	11	0.679416	1	4	3	6	3	9	4	0
Q9NRR4	DROSHA	Ribonuclease 3	Q9NRR4	RNC_HUMAN	0.138805	0.735885	0.931732	14.1111	13.08	13.7374	13.6031	12.5937	14.3153	Large Drosha complex	Human	None	None	O00571;O14979;O43143;P17844;P31943;P35637;P52272;Q00839;Q01844;Q12905;Q12906;Q13148;Q8WYQ5;Q92499;Q92804;Q92841;Q96SB4;Q9BUJ2;Q9NRR4;Q9UKM9	10521;11100;1653;1654;1655;1665;2130;22913;23435;2521;29102;3187;3192;3608;3609;4670;54487;6732;8148;9987	MI:0007-anti tag coimmunoprecipitation;MI:0071-molecular sieving	GO:0003723;GO:0005634;GO:0006396	nucleus;RNA binding;RNA processing	11.04;16.03.03;70.10	nucleus;RNA binding;RNA processing	15531877	The large Drosha complex shows only weak pri-miRNA processing activity. It might be involved in pri-ribosomal RNA processing.	DGCR8 is deleted in DiGeorge syndrome. EWS is involved in Ewing's sarcoma disease.	None	Homo sapiens (Human)	ATP-dependent RNA helicase DDX1;ATP-dependent RNA helicase DDX3X;ATP-dependent RNA helicase DHX15;Heterogeneous nuclear ribonucleoprotein D-like;Heterogeneous nuclear ribonucleoprotein H;Heterogeneous nuclear ribonucleoprotein M;Heterogeneous nuclear ribonucleoprotein U;Heterogeneous nuclear ribonucleoprotein U-like protein 1;Interleukin enhancer-binding factor 2;Interleukin enhancer-binding fact…	DDX1;DDX17;DDX3X;DDX5;DGCR8;DHX15;DROSHA;EWSR1;FUS;HNRNPDL;HNRNPH1;HNRNPM;HNRNPU;HNRNPUL1;ILF2;ILF3;RALY;SRPK1;TAF15;TARDBP	C1orf199 HNRPU SAFA U21.1;C22orf12 DGCRK6;DBP1 DDX15;DBX DDX3;DRBF MPHOSPH4 NF90;E1BAP5 HNRPUL1;EWS;G17P1 HELR HLR1;HNRPCL2 P542;HNRPDL JKTBP;HNRPH HNRPH1;HNRPM NAGR1;NF45;None;RBP56 TAF2N;RN3 RNASE3L RNASEN;TDP43;TLS	R-HSA-203893	https://reactome.org/PathwayBrowser/#/R-HSA-203893	Microprocessor complex cleaves pri-miRNA to pre-miRNA			159316	24	29	0.417895	0	11	1	16	3	16	4	0
Q8NEY1	NAV1	Neuron navigator 1	Q8NEY1	NAV1_HUMAN	0.136152	0.820805	0.963677	12.1574	10.4203	10.5109	10.968	10.7323	10.9798																									202472	4	4	0.643197	0	3	0	2	0	0	1	0
P29692	EEF1D	Elongation factor 1-delta	P29692	EF1D_HUMAN	0.135178	0.792461	0.950354	11.2746	10.5235	15.5003	10.3381	11.1459	15.4089																				R-HSA-156910	https://reactome.org/PathwayBrowser/#/R-HSA-156910	Formation of eEF1B complex			31121.8	21	25	1.11196	10	2	13	4	10	3	10	11
Q92598	HSPH1	Heat shock protein 105 kDa	Q92598	HS105_HUMAN	0.134007	0.551624	0.848945	16.0569	14.9006	13.8467	15.7115	15.1434	13.5472	DNAJB14-HSPA1-HSPH8-SGTA complex	Human	DNAJB14-HSC70-HSP105-SGTA complex;DNAJB14-HSPA8-HSPH1-SGTA complex	HEK293T cell	O43765;P11142;Q8TBM8;Q92598	10808;3312;6449;79982	MI:0004-affinity chromatography technology;MI:0006-anti bait coimmunoprecipitation	GO:0019048;GO:0030163;GO:0036503;GO:0045087;GO:0046718;GO:1903513	endoplasmic reticulum to cytosol transport;ERAD pathway;innate immune response;modulation by virus of host process;protein catabolic process;viral entry into host cell	14.13;36.25.16.01	innate immune response (invertebrates and vertebrates);protein/peptide degradation	26244546	This complex functions as disaggregation machinery in the ER-associated degradation (ERAD) pathway, that involves translocation of a misfolded proteins across the ER membrane to the cytosol. In addition, this complex plays an important role in the SV40 infection process by driving the membrane translocation of the virus. SV40 interacts with Hsp105 to cross the ER membrane and reach the cytosol. (…	None	None	Homo sapiens (Human)	DnaJ homolog subfamily B member 14;Heat shock cognate 71 kDa protein;Heat shock protein 105 kDa;Small glutamine-rich tetratricopeptide repeat-containing protein alpha	DNAJB14;HSPA8;HSPH1;SGTA	HSC70 HSP73 HSPA10;HSP105 HSP110 KIAA0201;None;SGT,SGT1	R-HSA-2197645	https://reactome.org/PathwayBrowser/#/R-HSA-2197645	SCARF1 (SREC-I) binds ligands			96865	44	57	0.966395	0	27	3	35	4	31	13	0
Q96N64	PWWP2A	PWWP domain-containing protein 2A	Q96N64	PWP2A_HUMAN	0.133912	0.872734	0.977968	13.0869	12.841	14.8665	13.1785	13.8575	13.3566																									81960.3	17	20	0.550122	0	3	0	10	0	11	4	0
Q96AG4	LRRC59	Leucine-rich repeat-containing protein 59	Q96AG4	LRC59_HUMAN	0.131904	0.927158	0.983711	17.3679	13.5372	16.0013	14.7987	15.285	16.4271																									34930.4	28	39	1.18838	12	3	16	9	15	6	22	9
Q9UNX4	WDR3	WD repeat-containing protein 3	Q9UNX4	WDR3_HUMAN	0.131865	0.868383	0.977479	15.7457	14.7574	12.4909	16.3732	15.2691	10.9561																				R-HSA-6790906	https://reactome.org/PathwayBrowser/#/R-HSA-6790906	EMG1 of the SSU processome methylates pseudouridine-1248 of 18S rRNA yielding N(1)-methylpseudouridine-1248			106099	56	78	0.837231	1	17	4	42	4	45	15	1
Q9NS91	RAD18	E3 ubiquitin-protein ligase RAD18	Q9NS91	RAD18_HUMAN	0.129148	0.518843	0.835943	14.2622	12.9142	12.7939	14.2435	13.0017	12.3377																				R-HSA-5652005	https://reactome.org/PathwayBrowser/#/R-HSA-5652005	RAD18:UBE2B or RBX1:CUL4:DDB1:DTL ubiquitin ligase complex binds PCNA:POLD,POLE:RPA:RFC associated with damaged dsDNA			56222.6	7	7	3.52101	1	2	1	5	1	5	1	1
P48681	NES	Nestin	P48681	NEST_HUMAN	0.128982	0.899523	0.979362	14.8385	12.5334	14.6243	15.3904	13.5128	12.7061																									177439	55	70	1.39456	15	43	11	40	11	41	29	7
Q96PU5	NEDD4L	E3 ubiquitin-protein ligase NEDD4-like	Q96PU5	NED4L_HUMAN	0.128745	0.930306	0.982055	13.3358	11.73	12.5194	15.6566	11.147	10.3955	NDFIP1-NEDD4L-SLC11A2 complex	Human	NDFIP1-NEDD4\u20132-DMT1 complex	primary neurons	P49281;Q96PU5;Q9BT67	23327;4891;80762	MI:0019-coimmunoprecipitation	GO:0010039;GO:0016567;GO:0030001;GO:0032025	metal ion transport;protein ubiquitination;response to cobalt ion;response to iron ion	14.07.05	modification by ubiquitination, deubiquitination	19706893	None	None	None	Homo sapiens (Human)	E3 ubiquitin-protein ligase NEDD4-like;Natural resistance-associated macrophage protein 2;NEDD4 family-interacting protein 1	NDFIP1;NEDD4L;SLC11A2	DCT1 DMT1 NRAMP2;KIAA0439,NEDL3;N4WBP5	R-HSA-178218	https://reactome.org/PathwayBrowser/#/R-HSA-178218	SMAD7:SMURF complex binds to phosphorylated TGFBR1			111932	12	12	1.63268	0	5	0	7	0	8	2	0
Q14119	VEZF1	Vascular endothelial zinc finger 1	Q14119	VEZF1_HUMAN	0.124738	0.896913	0.979407	12.3603	12.0853	12.9484	13.885	11.4998	11.6351																									56931.2	12	18	0.612934	1	6	6	9	7	9	2	0
P27707	DCK	Deoxycytidine kinase	P27707	DCK_HUMAN	0.1225	0.903194	0.978983	13.4349	9.15219	11.4525	12.268	10.8014	10.6027																				R-HSA-109671	https://reactome.org/PathwayBrowser/#/R-HSA-109671	deoxyadenosine or deoxyguanosine + ATP => dAMP or dGMP + ADP (DCK)			30518.6	10	12	1.19615	7	1	8	2	7	0	1	6
Q14592	ZNF460	Zinc finger protein 460	Q14592	ZN460_HUMAN	0.120565	0.918193	0.983547	11.3286	12.8867	13.6695	12.5127	10.7139	14.2964																				R-HSA-975040	https://reactome.org/PathwayBrowser/#/R-HSA-975040	KRAB-ZNF / KAP Interaction			63665	9	10	0.712502	1	2	1	4	3	5	2	0
P62495	ETF1	Eukaryotic peptide chain release factor subunit 1	P62495	ERF1_HUMAN	0.117701	0.77123	0.939714	11.6707	10.5572	11.7354	10.9993	11.0988	11.5121	SURF complex	Human	ETF1-GSPT1-SMG1-UPF1 complex;SMG-1-UPF-ERF1-ERF3 complex (SURF)	HeLa cells	P15170;P62495;Q92900;Q96Q15	2107;23049;2935;5976	MI:0006-anti bait coimmunoprecipitation	GO:0000184;GO:0006449	nuclear-transcribed mRNA catabolic process, nonsense-mediated decay;regulation of translational termination	None	None	16452507	The SURF complex accumulated greatly when Upf2 or Y14 was depleted or the Upf2-binding region of Upf1 is mutated. SMG-1 forms a complex with Upf1, eRF1, and eRF3 in a Upf2- and Y14-independent manner.	None	None	Homo sapiens (Human)	Eukaryotic peptide chain release factor GTP-binding subunit ERF3A;Eukaryotic peptide chain release factor subunit 1;Regulator of nonsense transcripts 1;Serine/threonine-protein kinase SMG1	ETF1;GSPT1;SMG1;UPF1	ATX KIAA0421 LIP;ERF1, RF1, SUP45L1;ERF3A;KIAA0221 RENT1	R-HSA-141671	https://reactome.org/PathwayBrowser/#/R-HSA-141671	Polypeptide release from the eRF3-GDP:eRF1:mRNA:80S Ribosome complex			49030.9	16	20	1.28141	10	3	15	3	13	3	1	9
O43663	PRC1	Protein regulator of cytokinesis 1	O43663	PRC1_HUMAN	0.116985	0.832852	0.966779	16.2154	16.0071	17.0931	15.4137	16.8346	16.7163	KIF4A-KIF14-KIF20A-KIF23-PRC1 complex	Human	None	HeLa cells	O43663;O95235;O95239;Q02241;Q15058	10112;24137;9055;9493;9928	MI:0004-affinity chromatography technology;MI:0069-mass spectrometry studies of complexes	GO:0000910	cytokinesis	10.03.03	cytokinesis (cell division) /septum formation and hydrolysis	16431929	None	None	None	Homo sapiens (Human)	Chromosome-associated kinesin KIF4A;Kinesin-like protein KIF14;Kinesin-like protein KIF20A;Kinesin-like protein KIF23;Protein regulator of cytokinesis 1	KIF14;KIF20A;KIF23;KIF4A;PRC1	KIAA0042;KIF4;KNSL5 MKLP1;MKLP2 RAB6KIFL;None	R-HSA-5671970	https://reactome.org/PathwayBrowser/#/R-HSA-5671970	Activated CIT binds KIF14 and PRC1			71606.6	59	99	0.497685	1	22	8	36	18	42	37	0
Q14147	DHX34	Probable ATP-dependent RNA helicase DHX34	Q14147	DHX34_HUMAN	0.116327	0.889979	0.979595	12.2377	12.1715	13.3648	13.6043	11.3982	12.4224																									128120	14	14	0.74599	0	5	0	11	0	11	4	0
O95235	KIF20A	Kinesin-like protein KIF20A	O95235	KI20A_HUMAN	0.1153	0.680813	0.903899	15.4422	15.0521	14.4219	14.8497	15.2458	14.4749	KIF4A-KIF14-KIF20A-KIF23-PRC1 complex	Human	None	HeLa cells	O43663;O95235;O95239;Q02241;Q15058	10112;24137;9055;9493;9928	MI:0004-affinity chromatography technology;MI:0069-mass spectrometry studies of complexes	GO:0000910	cytokinesis	10.03.03	cytokinesis (cell division) /septum formation and hydrolysis	16431929	None	None	None	Homo sapiens (Human)	Chromosome-associated kinesin KIF4A;Kinesin-like protein KIF14;Kinesin-like protein KIF20A;Kinesin-like protein KIF23;Protein regulator of cytokinesis 1	KIF14;KIF20A;KIF23;KIF4A;PRC1	KIAA0042;KIF4;KNSL5 MKLP1;MKLP2 RAB6KIFL;None	R-HSA-156723	https://reactome.org/PathwayBrowser/#/R-HSA-156723	Regulation of KIF20A (MKL2) by phosphorylation			100278	43	58	2.44108	2	25	9	37	4	35	16	0
O00522	KRIT1	Krev interaction trapped protein 1	O00522	KRIT1_HUMAN	0.114775	0.918274	0.982955	13.9193	12.9181	10.608	15.4961	11.0673	10.5376	CCM2-ICAP1-KRIT1 complex	Human	None	HEK-293T cells	O00522;O14713;Q9BSQ5	83605;889;9270	MI:0019-coimmunoprecipitation	GO:0007155	cell adhesion	34.07	cell adhesion	16037064	None	None	None	Homo sapiens (Human)	Cerebral cavernous malformations 2 protein;Integrin beta-1-binding protein 1;Krev interaction trapped protein 1	CCM2;ITGB1BP1;KRIT1	C7orf22;CCM1;ICAP1						84348.1	6	6	1.54787	0	3	0	3	0	6	1	0
Q96GM5	SMARCD1	SWI/SNF-related matrix-associated actin-dependent regulator of chromatin subfamily D member 1	Q96GM5	SMRD1_HUMAN	0.114675	0.818052	0.962541	12.4092	11.3414	12.1002	12.7005	11.6964	11.1099	NUMAC complex (nucleosomal methylation activator complex)	Human	CARM1-associated complex	None	O14497;P51532;P60709;Q12824;Q86X55;Q8TAQ2;Q92922;Q969G3;Q96GM5;Q96KG9	10498;57410;60;6597;6598;6599;6601;6602;6605;8289	MI:0004-affinity chromatography technology;MI:0029-cosedimentation through density gradient	GO:0003677;GO:0005634;GO:0006265;GO:0006479;GO:0009755;GO:0018126;GO:0023052;GO:0045893;GO:0051276	chromosome organization;DNA binding;DNA topological change;hormone-mediated signaling pathway;nucleus;positive regulation of DNA-templated transcription;protein hydroxylation;protein methylation;signaling	10.01.09.05;11.02.03.04.01;14.07.09;16.03.01;30.01;30.01.09.08;42.10.03;70.10	cellular signalling;DNA binding;DNA conformation modification (e.g. chromatin);hormone mediated signal transduction;nucleus;organization of chromosome structure;posttranslational modification of amino acids (e.g. hydroxylation, methylation);transcription activation	14729568	In the NUMAC complex, the methylase, CARM1, acquires the ability to covalently modify nucleosomal histones.	None	None	Homo sapiens (Human)	Actin, cytoplasmic 1;AT-rich interactive domain-containing protein 1A;Histone-arginine methyltransferase CARM1;N-terminal kinase-like protein;SWI/SNF complex subunit SMARCC1;SWI/SNF complex subunit SMARCC2;SWI/SNF-related matrix-associated actin-dependent regulator of chromatin subfamily B member 1;SWI/SNF-related matrix-associated actin-dependent regulator of chromatin subfamily D member 1;SWI/S…	ACTB;ARID1A;CARM1;SCYL1;SMARCA4;SMARCB1;SMARCC1;SMARCC2;SMARCD1;SMARCE1	BAF155;BAF170;BAF190A BRG1 SNF2B SNF2L4;BAF250 BAF250A C1orf4 OSA1 SMARCF1;BAF47, INI1, SNF5L1;BAF57;BAF60A;CVAK90 GKLP NTKL TAPK TEIF TRAP;None;PRMT4	R-HSA-3215448	https://reactome.org/PathwayBrowser/#/R-HSA-3215448	SWI/SNF chromatin remodelling complex enhances MEP50:PRMT5 methyltransferase activity			58232.5	12	13	0.970704	3	1	6	4	9	0	3	0
P02545	LMNA	Prelamin-A/C	P02545	LMNA_HUMAN	0.110111	0.707441	0.913748	18.6913	17.618	18.4031	18.1094	17.9091	18.3636	CTCF-nucleophosmin-PARP-HIS-KPNA-LMNA-TOP complex	Human	None	None	O00505;P02545;P06748;P09874;P0C0S5;P11388;P49711;P52294;Q6FI13	10664;142;3015;3836;4000;4869;7153;None	MI:0004-affinity chromatography technology;MI:0006-anti bait coimmunoprecipitation;MI:0029-cosedimentation through density gradient	GO:0005634;GO:0006355;GO:2001141	nucleus;regulation of DNA-templated transcription;regulation of RNA biosynthetic process	11.02.03.04;70.10	nucleus;transcriptional control	14759373	Nucleophosmin is the most prominent binding partner of CTCF.	None	None	Homo sapiens (Human)	DNA topoisomerase 2-alpha;Histone H2A type 2-A;Histone H2A.Z;Importin subunit alpha-4;Importin subunit alpha-5;Nucleophosmin;Poly [ADP-ribose] polymerase 1;Prelamin-A/C;Transcriptional repressor CTCF	CTCF;H2AC18;H2AZ1;KPNA1;KPNA3;LMNA;NPM1;PARP1;TOP2A	ADPRT PPOL;H2AFO HIST2H2AA HIST2H2AA3;H2AFZ H2AZ;LMN1;None;NPM;QIP2;RCH2;TOP2	R-HSA-1791128	https://reactome.org/PathwayBrowser/#/R-HSA-1791128	Expression of LMNA			74139.5	100	161	3.11523	17	62	26	68	27	65	69	11
Q9ULW0	TPX2	Targeting protein for Xklp2	Q9ULW0	TPX2_HUMAN	0.109783	0.889649	0.979796	14.7369	13.2379	15.8201	13.3545	14.2664	15.8447	Parvulin-associated pre-rRNP complex	Mouse	Parvulin-associated preribosomal ribonucleoprotein complex	None	O09167;O43143;O76021;O95995;P09405;P11276;P12970;P14148;P14869;P19253;P21127;P27635;P27659;P35550;P35980;P46781;P47911;P47962;P47963;P53569;P56183;P61255;P62242;P62702;P62717;P62754;P62906;P62908;P62918;P68363;P84099;P97351;P97452;P99024;Q61656;Q6DFW4;Q7TPV4;Q8K363;Q91VE6;Q921N6;Q922K7;Q99LH1;Q99ME9;Q9BWT6;Q9CR57;Q9CYH6;Q9CZM2;Q9D0I8;Q9D0R4;Q9D6Z1;Q9D8E6;Q9D8N0;Q9D903;Q9DBE9;Q9EQ61;Q9ESV0;Q9JIK5;…	10376;110109;11837;12181;12607;13207;14113;14268;1665;17975;18114;18432;19899;19921;19933;19941;19983;19988;19989;20091;20102;20104;20116;22121;22154;228889;22974;230737;26156;2622;26961;270106;27050;27176;27225;27367;4736;52513;5303;55131;55989;56095;56200;57750;59014;6134;6203;64934;66480;66942;67115;67134;67160;67239;67891;67949;69072;69237;69902;76808;84057;984	MI:0007-anti tag coimmunoprecipitation;MI:0069-mass spectrometry studies of complexes	GO:0005634;GO:0042254	nucleus;ribosome biogenesis	12.01;70.10	nucleus;ribosome biogenesis	11960984	The authors propose that the hParvulin-associating rRNP complexes isolated represent those formed during postmitotic nucleolar reformation before rDNA transcription or premitotic nucleolar disassembly.	None	Since human and mouse cell lines were investigated, not all of the identified protein are from mouse.	Homo sapiens (Human);Mus musculus (Mouse)	40S ribosomal protein S3;40S ribosomal protein S3a;40S ribosomal protein S4, X isoform;40S ribosomal protein S6;40S ribosomal protein S8;40S ribosomal protein S9;60S acidic ribosomal protein P0;60S ribosomal protein L10;60S ribosomal protein L10a;60S ribosomal protein L13;60S ribosomal protein L13a;60S ribosomal protein L14;60S ribosomal protein L15;60S ribosomal protein L18;60S ribosomal protein…	Bop1;CDK11B;Cebpz;Ddx18;Ddx21;Ddx24;Ddx27;Ddx5;Ddx56;DHX15;Ebna1bp2;Eef1g;Fbl;Fn1;Ftsj3;GAS8;Gnl2;Gtpbp4;MND1;Mrto4;Mybbp1a;Ncl;Nifk;Nop2;Nop56;Nop58;Pes1;PIN4;RBM28;Rpf2;RPL10;RPL10A;Rpl13;Rpl13a;Rpl14;Rpl15;Rpl18;Rpl18a;Rpl19;Rpl21;Rpl26;Rpl3;Rpl4;Rpl5;Rpl6;Rpl7;Rpl7a;Rpl8;Rplp0;Rps3;Rps3a;Rps4x;Rps6;Rps8;RPS9;Rrp1;Rrs1;RSL1D1;TPX2;TUBA1B;Tubb5;Wdr12	Arbp;Bxdc1;C20orf1 C20orf2 DIL2 HCA519;CATX11 CSIG PBK1;Cbf2 Cebpa-rs1;CDC2L1 CDK11 PITSLREA PK58;Crfg Nog1;D11Ertd619e Noh61;DBP1 DDX15;DRC4 GAS11;DXS648E QM;Ebp2;GAJ;Kiaa0124;Mki67ip;Mrt4;NEDD6;Nnp1;Nol1;Nol5;Nol5a;None;Nuc;P160;P198 Tstap198-7;Pes;Rps3a1;Rps4;Rrr;Surf-3 Surf3;Tnz2	R-HSA-6805103	https://reactome.org/PathwayBrowser/#/R-HSA-6805103	AURKA phosphorylates TP53			85653.1	41	51	2.21209	1	10	7	24	15	31	19	1
Q13112	CHAF1B	Chromatin assembly factor 1 subunit B	Q13112	CAF1B_HUMAN	0.106576	0.648378	0.880577	12.467	11.9573	12.8968	12.3946	12.1799	12.4268	Histone H3.1 complex	Human	None	None	O14929;P49321;P62805;P68431;Q09028;Q13111;Q13112;Q8TEX9;Q9NVP2;Q9Y294	10036;25842;4678;55723;5928;79711;8208;8520;None	MI:0019-coimmunoprecipitation	GO:0005634;GO:0065003	nucleus;protein-containing complex assembly	70.1	nucleus	14718166	The H3.1 and H3.3 complexes contain distinct histone chaperones, CAF-1 and HIRA, that were shown to be necessary to mediate DNA-synthesis-dependent and -independent nucleosome assembly, respectively.	None	None	Homo sapiens (Human)	Chromatin assembly factor 1 subunit A;Chromatin assembly factor 1 subunit B;Histone acetyltransferase type B catalytic subunit;Histone chaperone ASF1A;Histone chaperone ASF1B;Histone H3.1;Histone H4;Histone-binding protein RBBP4;Importin-4;Nuclear autoantigenic sperm protein	ASF1A;ASF1B;CHAF1A;CHAF1B;H3C1;H4C1;HAT1;IPO4;NASP;RBBP4	CAF CAF1P150;CAF1A CAF1P60 MPHOSPH7 MPP7;H3FA,HIST1H3A;H4/A H4FA HIST1H4A;IMP4B, RANBP4;KAT1;None;RBAP48						61492.5	15	16	2.5293	1	5	4	10	5	15	5	0
Q8IY67	RAVER1	Ribonucleoprotein PTB-binding 1	Q8IY67	RAVR1_HUMAN	0.106163	0.942645	0.983049	13.9128	13.341	15.1908	16.0956	13.1824	12.8481																									63877	10	11	0.979956	1	4	1	8	1	6	3	0
Q7Z3K3	POGZ	Pogo transposable element with ZNF domain	Q7Z3K3	POGZ_HUMAN	0.103391	0.76763	0.938455	16.7649	15.7978	13.2636	16.0496	16.0096	13.457																									155344	46	67	3.36808	1	36	5	38	2	32	15	0
O15061	SYNM	Synemin	O15061	SYNEM_HUMAN	0.101495	0.493084	0.814712	15.1307	13.4832	16.2918	14.8054	13.5778	16.218																									172868	45	48	1.03647	1	24	4	20	1	23	32	0
Q13009	TIAM1	Rho guanine nucleotide exchange factor TIAM1	Q13009	TIAM1_HUMAN	0.0989663	0.930089	0.982794	12.3139	11.8703	13.2186	14.0106	11.6303	11.465	TIAM1-EFNB1-EPHA2 complex	Human	None	COS-1 cells	P29317;P98172;Q13009	1947;1969;7074	MI:0006-anti bait coimmunoprecipitation	GO:0022008;GO:0031175	neurogenesis;neuron projection development	41.05.13	neurogenesis	14988728	Tiam1 is required for neurite outgrowth induced by both ephrin-B1-mediated reverse signaling and EphA2-mediated forward signaling.	None	None	Homo sapiens (Human)	Ephrin type-A receptor 2;Ephrin-B1;Rho guanine nucleotide exchange factor TIAM1	EFNB1;EPHA2;TIAM1	ECK;EFL3 EPLG2 LERK2;None	R-HSA-205039	https://reactome.org/PathwayBrowser/#/R-HSA-205039	p75NTR indirectly activates RAC and Cdc42 via a guanyl-nucleotide exchange factor			177508	15	16	0.796239	0	3	0	9	0	11	2	0
Q96T37	RBM15	RNA-binding protein 15	Q96T37	RBM15_HUMAN	0.0983143	0.863624	0.978415	14.1548	14.7226	15.1757	14.5521	15.1386	14.0674																									107189	61	77	1.42897	1	25	6	34	7	41	30	0
Q8TEW0	PARD3	Partitioning defective 3 homolog	Q8TEW0	PARD3_HUMAN	0.0976915	0.92106	0.981347	12.4177	11.7451	12.9592	10.957	11.3856	14.4863	PAR-3-VE-cadherin-beta-catenin complex	Human	None	HEK 293T cells	P33151;P35222;Q8TEW0	1003;1499;56288	MI:0019-coimmunoprecipitation	GO:0007043;GO:0030054;GO:0051211	anisotropic cell growth;cell junction;cell-cell junction assembly	40.01.03;42.06.04;70.06	cell junction;directional cell growth (morphogenesis);intercellular junction (gap junction/adherens junction)	17057644	None	None	None	Homo sapiens (Human)	Cadherin-5;Catenin beta-1;Partitioning defective 3 homolog	CDH5;CTNNB1;PARD3	CTNNB;None;PAR3 PAR3A	R-HSA-2134506	https://reactome.org/PathwayBrowser/#/R-HSA-2134506	TGFBR1 is recruited to tight junctions by PARD6A			151423	15	15	0.738611	0	1	0	6	0	11	3	0
Q9H992	MARCHF7	E3 ubiquitin-protein ligase MARCHF7	Q9H992	MARH7_HUMAN	0.0956945	0.833921	0.966987	12.1566	11.0386	13.0092	11.7414	11.7412	12.4347																									78051	4	4	1.00286	0	2	1	4	1	4	1	0
Q96ME7	ZNF512	Zinc finger protein 512	Q96ME7	ZN512_HUMAN	0.0946894	0.844749	0.969649	15.361	14.546	14.854	14.4317	15.017	15.0283																									64682.1	32	43	0.632974	8	11	16	23	22	24	14	7
Q8NC60	NOA1	Nitric oxide-associated protein 1	Q8NC60	NOA1_HUMAN	0.0941496	0.771069	0.940342	14.9176	13.8608	13.7226	14.2819	13.8942	14.0424																									78457.8	37	54	0.319696	4	19	12	26	16	29	23	1
Q5VT25	CDC42BPA	Serine/threonine-protein kinase MRCK alpha	Q5VT25	MRCKA_HUMAN	0.093139	0.800505	0.952506	13.4959	13.0521	12.6942	12.8383	12.9673	13.1571																				R-HSA-9013145	https://reactome.org/PathwayBrowser/#/R-HSA-9013145	RAC1 binds effectors at the plasma membrane			197307	47	54	0.310402	0	23	0	39	0	40	9	0
Q92973	TNPO1	Transportin-1	Q92973	TNPO1_HUMAN	0.0827726	0.872667	0.978576	12.9335	12.5965	11.6681	13.5797	11.6749	11.6952	KIF17-RAB23-TNPO1 complex	Human	None	hTERT-RPE1 cells	Q92973;Q9P2E2;Q9ULC3	3842;51715;57576	MI:0019-coimmunoprecipitation	GO:0042073;GO:0060271	cilium assembly;intraciliary transport	None	None	26136363	None	None	None	Homo sapiens (Human)	Kinesin-like protein KIF17;Ras-related protein Rab-23;Transportin-1	KIF17;RAB23;TNPO1	KIAA1405,KIF3X;KPNB2 MIP1 TRN;None	R-HSA-450394	https://reactome.org/PathwayBrowser/#/R-HSA-450394	p-S60,S186-ZFP36 (Tristetraproline, TTP) binds 14-3-3beta			102355	9	9	0.523247	1	4	1	5	1	5	3	0
Q53H12	AGK	Acylglycerol kinase, mitochondrial	Q53H12	AGK_HUMAN	0.0826639	0.927866	0.983738	16.4212	12.0993	12.6828	14.8479	12.2205	13.8869	TIM22 core complex (AGK, TIMM22, TIMM29), mitochondrial	Human	None	HEK293T mitochondria	Q53H12;Q9BSF4;Q9Y584	29928;55750;90580	MI:0047-far western blotting;MI:0069-mass spectrometry studies of complexes;MI:0276-blue native page	GO:0005739;GO:0005743;GO:0006626;GO:0006839;GO:0042721;GO:0071806	mitochondrial inner membrane;mitochondrial transport;mitochondrion;protein targeting to mitochondrion;protein transmembrane transport;TIM22 mitochondrial import inner membrane insertion complex	20.09.04;70.16;70.16.05	mitochondrial inner membrane;mitochondrial transport;mitochondrion	33125709	The translocase of the inner membrane 22 (TIM22) is a multi-subunit molecular machine specialized for the translocation of hydrophobic, multi-transmembrane-spanning proteins with internal targeting signals into the inner mitochondrial membrane. Chaperone complex contact sites within TIM29, TIM22 and AGK indicate that the small TIM chaperones have multiple docking sites within the core complex.	None	None	Homo sapiens (Human)	Acylglycerol kinase, mitochondrial;Mitochondrial import inner membrane translocase subunit Tim22;Mitochondrial import inner membrane translocase subunit Tim29	AGK;TIMM22;TIMM29	c19orf52;MULK;TEX4 TIM22	R-HSA-5696074	https://reactome.org/PathwayBrowser/#/R-HSA-5696074	AGK:Mg2+ phosphorylates MAG, DAG			47137.1	23	28	1.17567	8	3	16	4	18	6	4	8
Q9H8V3	ECT2	Protein ECT2	Q9H8V3	ECT2_HUMAN	0.0821362	0.941762	0.983273	15.7073	14.2601	14.1512	14.9808	16.1318	12.7596																				R-HSA-205039	https://reactome.org/PathwayBrowser/#/R-HSA-205039	p75NTR indirectly activates RAC and Cdc42 via a guanyl-nucleotide exchange factor			103505	43	65	0.809594	1	18	8	34	7	35	18	1
Q15424	SAFB	Scaffold attachment factor B1	Q15424	SAFB1_HUMAN	0.0820068	0.838552	0.967992	15.2531	15.1495	16.2474	14.5631	15.6872	16.1537																				R-HSA-4085347	https://reactome.org/PathwayBrowser/#/R-HSA-4085347	PIAS1 SUMOylates SAFB with SUMO1			102642	55	84	3.0801	8	17	10	24	6	22	20	3
Q6ZW49	PAXIP1	PAX-interacting protein 1	Q6ZW49	PAXI1_HUMAN	0.0818803	0.876199	0.977702	11.8188	10.8184	11.1495	12.5712	9.96711	11.0027	UTX-MLL2/3 complex	Human	None	HEK293 cells	O14686;O15550;P61964;Q14686;Q15291;Q5H9R7;Q6ZW49;Q86UW6;Q86XN7;Q8NEZ4;Q9UBL3;Q9Y2X9	11091;22976;23054;23528;55291;55728;58508;5929;7403;80209;8085;9070	MI:0007-anti tag coimmunoprecipitation	GO:0005634;GO:0006479;GO:0018126;GO:0036211;GO:0045893	nucleus;positive regulation of DNA-templated transcription;protein hydroxylation;protein methylation;protein modification process	11.02.03.04.01;14.07.09;70.10	nucleus;posttranslational modification of amino acids (e.g. hydroxylation, methylation);transcription activation	17761849	Methylation of histone H3 lysine 27 (H3K27) is a post-translational modification highly correlated with genomic silencing. UTX, a member of JmjC-family proteins, is a di- and trimethyl H3K27 demethylase. Results uncover a concerted mechanism for transcriptional activation in which cycles of H3K4 methylation by MLL2/3 are linked with demethylation of H3K27 through UTX.	None	None	Homo sapiens (Human)	Histone-lysine N-methyltransferase 2C;Histone-lysine N-methyltransferase 2D;Lysine-specific demethylase 6A;NEDD4-binding protein 2;Nuclear receptor coactivator 6;PAX-interacting protein 1;Proline and serine-rich protein 1;Retinoblastoma-binding protein 5;Serine/threonine-protein phosphatase 6 regulatory subunit 3;Set1/Ash2 histone methyltransferase complex subunit ASH2;WD repeat-containing protei…	ASH2L;KDM6A;KMT2C;KMT2D;N4BP2;NCOA6;PAXIP1;PPP6R3;PROSER1;RBBP5;WDR5;ZNF281	AIB3 KIAA0181 RAP250 TRBP;ALR MLL2 MLL4;ASH2L1;B3BP KIAA1413;BIG3;C11orf23 KIAA1558 PP6R3 SAPL SAPS3;C13orf23 KIAA2032;GZP1 ZBP99;HALR, KIAA1506, MLL3;PAXIP1L PTIP;RBQ3;UTX	R-HSA-5617431	https://reactome.org/PathwayBrowser/#/R-HSA-5617431	Retinoic acid activates HOXA1 chromatin			121341	9	9	0.917561	0	1	0	8	0	4	1	0
Q14676	MDC1	Mediator of DNA damage checkpoint protein 1	Q14676	MDC1_HUMAN	0.0809549	0.850534	0.971856	15.859	13.9006	13.8946	15.1791	14.5205	13.7117	MDC1-MRN-ATM-FANCD2 complex	Human	None	None	O60934;P49959;Q13315;Q14676;Q92878;Q9BXW9	10111;2177;4361;4683;472;9656	MI:0006-anti bait coimmunoprecipitation	GO:0000075;GO:0003677;GO:0005634;GO:0006281;GO:0006974	cell cycle checkpoint signaling;cellular response to DNA damage stimulus;DNA binding;DNA repair;nucleus	10.01.05.01;10.03.01.03;16.03.01;32.01.09;70.10	cell cycle checkpoints (checkpoints of morphogenesis, DNA-damage,-replication, mitotic phase and spindle);DNA binding;DNA damage response;DNA repair;nucleus	12607005	Prior exposure of cells to irradiation appears to reduce the interaction of MDC1 with ATM and FANCD2.	None	None	Homo sapiens (Human)	DNA repair protein RAD50;Double-strand break repair protein MRE11;Fanconi anemia group D2 protein;Mediator of DNA damage checkpoint protein 1;Nibrin;Serine-protein kinase ATM	ATM;FANCD2;MDC1;MRE11;NBN;RAD50	FACD;HNGS1 MRE11A;KIAA0170 NFBD1;NBS NBS1 P95;None	R-HSA-4570553	https://reactome.org/PathwayBrowser/#/R-HSA-4570553	SUMOylation of MDC1 with SUMO2,3			226666	42	47	4.04681	2	10	2	21	2	29	10	0
Q9NW13	RBM28	RNA-binding protein 28	Q9NW13	RBM28_HUMAN	0.0773172	0.93618	0.983494	16.8267	16.5181	16.1944	16.6771	17.9564	14.6738	Parvulin-associated pre-rRNP complex	Mouse	Parvulin-associated preribosomal ribonucleoprotein complex	None	O09167;O43143;O76021;O95995;P09405;P11276;P12970;P14148;P14869;P19253;P21127;P27635;P27659;P35550;P35980;P46781;P47911;P47962;P47963;P53569;P56183;P61255;P62242;P62702;P62717;P62754;P62906;P62908;P62918;P68363;P84099;P97351;P97452;P99024;Q61656;Q6DFW4;Q7TPV4;Q8K363;Q91VE6;Q921N6;Q922K7;Q99LH1;Q99ME9;Q9BWT6;Q9CR57;Q9CYH6;Q9CZM2;Q9D0I8;Q9D0R4;Q9D6Z1;Q9D8E6;Q9D8N0;Q9D903;Q9DBE9;Q9EQ61;Q9ESV0;Q9JIK5;…	10376;110109;11837;12181;12607;13207;14113;14268;1665;17975;18114;18432;19899;19921;19933;19941;19983;19988;19989;20091;20102;20104;20116;22121;22154;228889;22974;230737;26156;2622;26961;270106;27050;27176;27225;27367;4736;52513;5303;55131;55989;56095;56200;57750;59014;6134;6203;64934;66480;66942;67115;67134;67160;67239;67891;67949;69072;69237;69902;76808;84057;984	MI:0007-anti tag coimmunoprecipitation;MI:0069-mass spectrometry studies of complexes	GO:0005634;GO:0042254	nucleus;ribosome biogenesis	12.01;70.10	nucleus;ribosome biogenesis	11960984	The authors propose that the hParvulin-associating rRNP complexes isolated represent those formed during postmitotic nucleolar reformation before rDNA transcription or premitotic nucleolar disassembly.	None	Since human and mouse cell lines were investigated, not all of the identified protein are from mouse.	Homo sapiens (Human);Mus musculus (Mouse)	40S ribosomal protein S3;40S ribosomal protein S3a;40S ribosomal protein S4, X isoform;40S ribosomal protein S6;40S ribosomal protein S8;40S ribosomal protein S9;60S acidic ribosomal protein P0;60S ribosomal protein L10;60S ribosomal protein L10a;60S ribosomal protein L13;60S ribosomal protein L13a;60S ribosomal protein L14;60S ribosomal protein L15;60S ribosomal protein L18;60S ribosomal protein…	Bop1;CDK11B;Cebpz;Ddx18;Ddx21;Ddx24;Ddx27;Ddx5;Ddx56;DHX15;Ebna1bp2;Eef1g;Fbl;Fn1;Ftsj3;GAS8;Gnl2;Gtpbp4;MND1;Mrto4;Mybbp1a;Ncl;Nifk;Nop2;Nop56;Nop58;Pes1;PIN4;RBM28;Rpf2;RPL10;RPL10A;Rpl13;Rpl13a;Rpl14;Rpl15;Rpl18;Rpl18a;Rpl19;Rpl21;Rpl26;Rpl3;Rpl4;Rpl5;Rpl6;Rpl7;Rpl7a;Rpl8;Rplp0;Rps3;Rps3a;Rps4x;Rps6;Rps8;RPS9;Rrp1;Rrs1;RSL1D1;TPX2;TUBA1B;Tubb5;Wdr12	Arbp;Bxdc1;C20orf1 C20orf2 DIL2 HCA519;CATX11 CSIG PBK1;Cbf2 Cebpa-rs1;CDC2L1 CDK11 PITSLREA PK58;Crfg Nog1;D11Ertd619e Noh61;DBP1 DDX15;DRC4 GAS11;DXS648E QM;Ebp2;GAJ;Kiaa0124;Mki67ip;Mrt4;NEDD6;Nnp1;Nol1;Nol5;Nol5a;None;Nuc;P160;P198 Tstap198-7;Pes;Rps3a1;Rps4;Rrr;Surf-3 Surf3;Tnz2	R-HSA-6791228	https://reactome.org/PathwayBrowser/#/R-HSA-6791228	45S pre-rRNA is nucleolytically processed at site 2 (site 2b) to yield 30S pre-rRNA and 32S pre-rRNA			85737.6	67	99	0.553734	6	36	23	51	25	52	39	7
Q9HB58	SP110	Sp110 nuclear body protein	Q9HB58	SP110_HUMAN	0.075971	0.934346	0.981934	14.1597	12.9669	13.2222	12.5334	13.2221	14.3654																									78395.5	22	30	0.868455	2	7	4	16	8	17	8	1
Q8WVV9	HNRNPLL	Heterogeneous nuclear ribonucleoprotein L-like	Q8WVV9	HNRLL_HUMAN	0.0723057	0.929734	0.983172	12.335	12.7749	12.1656	12.2424	11.4556	13.3605																									60083.1	16	22	0.581084	0	5	3	11	6	13	2	0
A8CG34	POM121C	Nuclear envelope pore membrane protein POM 121C	A8CG34	P121C_HUMAN	0.0681229	0.948048	0.983254	15.7407	13.1261	15.2941	13.8304	14.1438	15.9823																				R-HSA-111439	https://reactome.org/PathwayBrowser/#/R-HSA-111439	Docking of Mature Histone mRNA complex:TAP at the NPC			125092	34	44	0.573325	1	3	3	6	5	7	4	2
O75175	CNOT3	CCR4-NOT transcription complex subunit 3	O75175	CNOT3_HUMAN	0.0666501	0.955635	0.983745	13.2559	12.3288	9.86185	13.0683	10.4874	11.6908																				R-HSA-429955	https://reactome.org/PathwayBrowser/#/R-HSA-429955	CCR4-NOT complex deadenylates mRNA			81872	4	4	0.48513	0	2	1	3	0	3	2	0
Q8TF50	ZNF526	Zinc finger protein 526	Q8TF50	ZN526_HUMAN	0.0646833	0.946091	0.983194	12.8684	12.4904	11.9154	13.3405	10.7655	12.9741																									73621.8	8	8	0.817518	0	3	1	7	1	7	4	1
P51991	HNRNPA3	Heterogeneous nuclear ribonucleoprotein A3	P51991	ROA3_HUMAN	0.0613025	0.880463	0.977147	12.2149	11.8558	19.091	11.6962	12.5048	18.7768	C complex spliceosome	Human	None	None	O43290;O43390;O43660;O60306;O60506;O60508;O75533;O75643;O94906;O95391;O95926;P07910;P08579;P09651;P09661;P11940;P14678;P17844;P22626;P31943;P38159;P38919;P42285;P51991;P52272;P52597;P61326;P61978;P62304;P62306;P62308;P62310;P62314;P62316;P62318;Q00839;Q01081;Q07955;Q12874;Q13435;Q13523;Q13573;Q14331;Q14562;Q15029;Q15393;Q15428;Q15459;Q6NZY4;Q6P2Q9;Q6UX04;Q86V81;Q8IYB3;Q8WUQ7;Q92620;Q96BP3;Q96DF8;…	10189;10236;10250;10283;10291;10450;10492;10569;10594;10946;10992;1655;1659;220988;22913;22938;23020;23398;23450;23451;23517;23524;24148;2483;25949;26986;27258;27316;27339;3178;3181;3183;3185;3187;3190;3192;4116;4670;51340;51362;51428;51503;51645;5356;53938;5411;55094;55596;55696;56949;57461;57703;57819;58509;60625;6426;6627;6628;6629;6632;6633;6634;6635;6636;6637;7307;8175;8220;84292;8899;9092;9…	MI:0028-cosedimentation in solution;MI:0096-pull down	GO:0000398;GO:0005681	mRNA splicing, via spliceosome;spliceosomal complex	11.04.03	mRNA processing (splicing, 5'-, 3'-end processing)	11991638	In eukaryotes, the removal of introns from nascent transcripts is mediated by a highly dynamic, macromolecular machine called the spliceosome.	None	None	Homo sapiens (Human)	116 kDa U5 small nuclear ribonucleoprotein component;ATP-dependent RNA helicase DHX8;Cactin;Cell division cycle 5-like protein;Crooked neck-like protein 1;Eukaryotic initiation factor 4A-III;Exosome RNA helicase MTR4;G patch domain-containing protein 1;Heterogeneous nuclear ribonucleoprotein A1;Heterogeneous nuclear ribonucleoprotein A3;Heterogeneous nuclear ribonucleoprotein F;Heterogeneous nucl…	ALYREF;AQR;CACTIN;CDC40;CDC5L;CRNKL1;CWC15;CWC22;CWC27;DDX23;DDX41;DDX5;DHX35;DHX38;DHX8;EFTUD2;EIF4A3;ESS2;FRG1;GPATCH1;HNRNPA1;HNRNPA2B1;HNRNPA3;HNRNPC;HNRNPF;HNRNPH1;HNRNPK;HNRNPM;HNRNPR;HNRNPU;ISY1;LSM2;LSM3;MAGOH;MTREX;PABPC1;PLRG1;PNN;PPIE;PPIL1;PPIL3;PPWD1;PRPF19;PRPF4B;PRPF6;PRPF8;RALY;RBM22;RBM8A;RBMX;SART1;SF3A1;SF3A2;SF3A3;SF3B1;SF3B2;SF3B3;SLU7;SNRNP200;SNRNP40;SNRPA1;SNRPB;SNRPB2;SNR…	ABS;ALY BEF THOC4;ASCC3L1 HELIC2 KIAA0788;ASF SF2 SF2P33 SFRS1;C11orf5;C19orf29;C1orf199 HNRPU SAFA U21.1;C20orf14;C20orf15 DDX35;C6orf28 G7B;CBPIN GCIPIP;COD SNRPB1;CRN;CYP33;CYPL1;DDX38 KIAA0224 PRP16;DDX48, KIAA0111;DDX8;DGCR13 DGCR14 DGSH DGSI ES2;DOB1 KIAA0052 MTR4 SKIV2L2;DRS MEMA;ECGP GPATC1;EHB3 PRP17 PRPF17;G17P1 HELR HLR1;HCNP KIAA1177 SYF1;HNRPA1;HNRPA2B1;HNRPA3;HNRPC;HNRPCL2 P542;HNRP…	R-HSA-72103	https://reactome.org/PathwayBrowser/#/R-HSA-72103	Formation of pre-mRNPs			39594.9	38	87	1.1112	25	2	29	4	30	3	18	17
P52294	KPNA1	Importin subunit alpha-5	P52294	IMA5_HUMAN	0.0592006	0.474358	0.808799	15.4826	14.8035	13.4046	15.3816	14.8768	13.2547	CTCF-nucleophosmin-PARP-HIS-KPNA-LMNA-TOP complex	Human	None	None	O00505;P02545;P06748;P09874;P0C0S5;P11388;P49711;P52294;Q6FI13	10664;142;3015;3836;4000;4869;7153;None	MI:0004-affinity chromatography technology;MI:0006-anti bait coimmunoprecipitation;MI:0029-cosedimentation through density gradient	GO:0005634;GO:0006355;GO:2001141	nucleus;regulation of DNA-templated transcription;regulation of RNA biosynthetic process	11.02.03.04;70.10	nucleus;transcriptional control	14759373	Nucleophosmin is the most prominent binding partner of CTCF.	None	None	Homo sapiens (Human)	DNA topoisomerase 2-alpha;Histone H2A type 2-A;Histone H2A.Z;Importin subunit alpha-4;Importin subunit alpha-5;Nucleophosmin;Poly [ADP-ribose] polymerase 1;Prelamin-A/C;Transcriptional repressor CTCF	CTCF;H2AC18;H2AZ1;KPNA1;KPNA3;LMNA;NPM1;PARP1;TOP2A	ADPRT PPOL;H2AFO HIST2H2AA HIST2H2AA3;H2AFZ H2AZ;LMN1;None;NPM;QIP2;RCH2;TOP2	R-HSA-1176059	https://reactome.org/PathwayBrowser/#/R-HSA-1176059	Translocation of Influenza A virus nonstructural protein 1 (NS1A) into the nucleus			60221.8	9	10	0.488226	2	5	3	7	3	8	5	1
Q08380	LGALS3BP	Galectin-3-binding protein	Q08380	LG3BP_HUMAN	0.0589593	0.932807	0.982528	15.7221	14.7384	14.9342	16.0089	15.5361	13.6728	BCHE-LGALS3BP complex	Human	None	human blood serum	P06276;Q08380	3959;590	MI:0004-affinity chromatography technology;MI:0069-mass spectrometry studies of complexes	GO:0004104	cholinesterase activity	None	None	34639003	Butyrylcholinesterase (BChE), an enzyme existing mainly as a glycosylated soluble tetramer, plays an important role in the metabolism of many drugs. BChE interacts with a number of proteins in the human serum.	None	None	Homo sapiens (Human)	Cholinesterase (EC 3.1.1.8) (Acylcholine acylhydrolase) (Butyrylcholine esterase) (Choline esterase II) (Pseudocholinesterase);Galectin-3-binding protein (Basement membrane autoantigen p105) (Lectin galactoside-binding soluble 3-binding protein) (Mac-2-binding protein) (MAC2BP) (Mac-2 BP) (Tumor-associated antigen 90K)	BCHE;LGALS3BP	CHE1;M2BP	R-HSA-481009	https://reactome.org/PathwayBrowser/#/R-HSA-481009	Exocytosis of platelet dense granule content			65331	23	26	1.08633	2	15	5	18	11	19	10	0
P39023	RPL3	60S ribosomal protein L3	P39023	RL3_HUMAN	0.0556825	0.823102	0.964565	18.4413	18.6399	20.8025	18.8186	18.4257	20.4724	Ribosome, cytoplasmic	Human	None	None	P05386;P05387;P05388;P08708;P08865;P15880;P18077;P18124;P18621;P22090;P23396;P25398;P26373;P27635;P30050;P32969;P35268;P36578;P39019;P39023;P40429;P42677;P42766;P46776;P46777;P46778;P46779;P46781;P46782;P46783;P47914;P49207;P50914;P60866;P61247;P61254;P61313;P61353;P61513;P61927;P62081;P62241;P62244;P62249;P62263;P62266;P62269;P62273;P62277;P62280;P62424;P62701;P62750;P62753;P62829;P62841;P62847;…	11224;2197;23521;25873;3921;4736;6122;6124;6125;6128;6129;6130;6132;6133;6134;6135;6136;6137;6138;6139;6141;6142;6143;6144;6146;6147;6152;6154;6155;6156;6157;6158;6159;6160;6161;6164;6165;6167;6168;6169;6170;6171;6173;6175;6176;6181;6187;6188;6189;6191;6192;6193;6194;6201;6202;6203;6204;6205;6206;6207;6208;6209;6210;6217;6218;6222;6223;6224;6227;6228;6229;6230;6231;6232;6233;6234;6235;7311;9045;9…	MI:0363-inferred by author	GO:0005737;GO:0006412	cytoplasm;translation	12.04;70.03	cytoplasm;translation	14681386	None	None	Since the authors did not specify RPS4Y, we used isoform RPS4Y1	Homo sapiens (Human)	40S ribosomal protein S10;40S ribosomal protein S11;40S ribosomal protein S12;40S ribosomal protein S13;40S ribosomal protein S14;40S ribosomal protein S15;40S ribosomal protein S15a;40S ribosomal protein S16;40S ribosomal protein S17;40S ribosomal protein S18;40S ribosomal protein S19;40S ribosomal protein S2;40S ribosomal protein S20;40S ribosomal protein S21;40S ribosomal protein S23;40S ribos…	FAU;RPL10;RPL10A;RPL11;RPL12;RPL13;RPL13A;RPL14;RPL15;RPL17;RPL18;RPL18A;RPL19;RPL21;RPL22;RPL23;RPL23A;RPL24;RPL26;RPL27;RPL27A;RPL28;RPL29;RPL3;RPL30;RPL31;RPL32;RPL34;RPL35;RPL35A;RPL36;RPL36A;RPL37;RPL37A;RPL38;RPL39;RPL4;RPL41;RPL5;RPL6;RPL7;RPL7A;RPL8;RPL9;RPLP0;RPLP1;RPLP2;RPS10;RPS11;RPS12;RPS13;RPS14;RPS15;RPS15A;RPS16;RPS17;RPS18;RPS19;RPS2;RPS20;RPS21;RPS23;RPS24;RPS25;RPS26;RPS27;RPS2…	BBC1;CCG2 RPS4 SCAR;D11S2243E RPP2;D6S218E;DXS648E QM;EC45;FTE1 MFTL;LAMBR LAMR1;MPS1;NEDD6;None;RIG;RPL1;RPL44;RPS17L;RPS4;RPS4Y;RRP1;SURF-3 SURF3;TXREB1;UBA80 UBCEP1;UBCEP2	R-HSA-141671	https://reactome.org/PathwayBrowser/#/R-HSA-141671	Polypeptide release from the eRF3-GDP:eRF1:mRNA:80S Ribosome complex			46108.9	74	159	1.28166	38	19	39	26	39	22	48	34
Q9NUL3	STAU2	Double-stranded RNA-binding protein Staufen homolog 2	Q9NUL3	STAU2_HUMAN	0.0554695	0.92005	0.98231	15.4581	13.6368	14.7803	14.511	14.3753	14.8224																									62608.5	41	62	1.03636	21	17	29	27	31	25	16	19
O15260	SURF4	Surfeit locus protein 4	O15260	SURF4_HUMAN	0.0487874	0.92323	0.981492	13.9731	12.0379	12.3344	13.3213	11.7165	13.1611	SURF4-ZFYVE27 complex	Human	Protrudin-SURF4 complex;SPG33-SURF4 complex	HeLa cells	O15260;Q5T4F4	118813;6836	MI:0019-coimmunoprecipitation	GO:0005783;GO:0016192	endoplasmic reticulum;vesicle-mediated transport	20.09.07;70.07	endoplasmic reticulum;vesicular transport (Golgi network, etc.)	21976701	Protrudin is a membrane protein that regulates polarized vesicular trafficking in neurons (PMID:24668814). It serves as an adaptor molecule that connects KIF5 and its cargoes in vesicular transport during process formation. Protrudin facilitated the interaction of KIF5 with Rab11, VAP-A and -B, Surf4, and RTN3, suggesting that protrudin serves as an adaptor protein and that the protrudin-KIF5 com…	The protrudin gene (ZFYVE27) is mutated in a subset of individuals with hereditary spastic paraplegia (HSP), and protrudin is therefore also referred to as spastic paraplegia 33 (SPG33). It is suggested that protrudin contributes to the regulation of ER morphology and function, and that its deregulation by mutation is a causative defect in HSP (PMID:24668814).	None	Homo sapiens (Human)	Protrudin;Surfeit locus protein 4	SURF4;ZFYVE27	SPG33;SURF-4	R-HSA-6798739	https://reactome.org/PathwayBrowser/#/R-HSA-6798739	Exocytosis of azurophil granule membrane proteins			30394	4	7	1.78467	1	1	2	3	1	2	2	1
P05067	APP	Amyloid-beta precursor protein	P05067	A4_HUMAN	0.0484823	0.94129	0.983296	13.6783	11.9536	9.31771	13.1079	11.2633	10.433	APP-TOMM40 complex, mitochondrial	Human	APP-TOM40 complex	brain	O96008;P05067	10452;351	MI:0019-coimmunoprecipitation;MI:0040-electron microscopy	GO:0005739;GO:0005741;GO:0006605;GO:0006886;GO:0015031	intracellular protein transport;mitochondrial outer membrane;mitochondrion;protein targeting;protein transport	14.04;20.01.10;70.16;70.16.01	mitochondrial outer membrane;mitochondrion;protein targeting, sorting and translocation;protein transport	16943564	Mitochondrial accumulation of APP is associated with decreased cytochrome c oxidase activity and increased levels of H2O2 in mitochondria. Reduced mitochondrial cytochrome c oxidase activity and increased oxidative stress have been associated with the pathogenesis of AD. In Alzheimer disease brains, mitochondrially associated APP formed stable approximately 480 kDa complexes with the translocase …	Alzheimer disease	None	Homo sapiens (Human)	Amyloid-beta precursor protein;Mitochondrial import receptor subunit TOM40 homolog	APP;TOMM40	A4 AD1;C19orf1 PEREC1 TOM40	R-HSA-1296421	https://reactome.org/PathwayBrowser/#/R-HSA-1296421	NLRP3 oligomerizes via NACHT domains			86943.2	14	17	0.949722	0	11	0	12	1	7	1	0
P51812	RPS6KA3	Ribosomal protein S6 kinase alpha-3	P51812	KS6A3_HUMAN	0.0483287	0.930221	0.982424	11.2274	11.5872	10.8457	10.202	12.0258	11.2875																				R-HSA-198746	https://reactome.org/PathwayBrowser/#/R-HSA-198746	ERK1/2/5 activate RSK1/2/3			83736	8	9	0.435482	0	3	0	5	0	6	3	0
Q9H7E2	TDRD3	Tudor domain-containing protein 3	Q9H7E2	TDRD3_HUMAN	0.0462402	0.885874	0.977039	12.2752	12.3617	13.4601	11.7636	12.2642	13.9304	TOP3B-c complex	Human	None	HeLa cells	O95985;Q9H7E2	81550;8940	MI:0019-coimmunoprecipitation;MI:0096-pull down	None	None	None	None	29471495	None	None	None	Homo sapiens (Human)	DNA topoisomerase 3-beta-1;Tudor domain-containing protein 3	TDRD3;TOP3B	None;TOP3B1						73184.7	21	24	0.666297	0	3	7	11	10	18	8	0
Q9H967	WDR76	WD repeat-containing protein 76	Q9H967	WDR76_HUMAN	0.0457786	0.908586	0.980651	14.2783	14.3471	14.5969	13.9023	15.0061	14.1765																									69769.2	26	31	2.37788	1	12	4	18	8	23	9	0
Q1ED39	KNOP1	Lysine-rich nucleolar protein 1	Q1ED39	KNOP1_HUMAN	0.0439246	0.955255	0.985251	14.9057	13.2118	14.8586	13.5641	14.2406	15.0394																									51589	27	33	1.11051	2	3	13	14	16	21	9	1
P08621	SNRNP70	U1 small nuclear ribonucleoprotein 70 kDa	P08621	RU17_HUMAN	0.0414384	0.730903	0.930997	17.1163	16.4417	16.679	16.8671	16.5292	16.7164	SRm160/300 complex	Human	None	None	P08621;P09661;P62995;Q8IYB3;Q9UQ35	10250;23524;6434;6625;6627	MI:0019-coimmunoprecipitation	GO:0003723;GO:0005634;GO:0008380	nucleus;RNA binding;RNA splicing	11.04.03.01;16.03.03;70.10	nucleus;RNA binding;splicing	10339552	Exonic splicing enhancer (ESE) sequences are important for the recognition of splice sites in pre-mRNA. These sequences are bound by specific serine-arginine (SR) repeat proteins that promote the assembly of splicing complexes at adjacent splice sites. In a study, it was shown that SRm160/300 is required for a purine-rich ESE to promote the splicing of a pre-mRNA derived from the Drosophila doubl…	None	None	Homo sapiens (Human)	Serine/arginine repetitive matrix protein 1;Serine/arginine repetitive matrix protein 2;Transformer-2 protein homolog beta;U1 small nuclear ribonucleoprotein 70 kDa;U2 small nuclear ribonucleoprotein A'	SNRNP70;SNRPA1;SRRM1;SRRM2;TRA2B	KIAA0324 SRL300 SRM300;None;RNPU1Z RPU1 SNRP70 U1AP1;SFRS10;SRM160	R-HSA-9770119	https://reactome.org/PathwayBrowser/#/R-HSA-9770119	Formation of the Spliceosomal E complex (update)			51556.7	33	53	0.570308	15	23	24	26	22	26	23	11
Q9HD67	MYO10	Unconventional myosin-X	Q9HD67	MYO10_HUMAN	0.0414155	0.959506	0.98163	16.1213	15.2537	12.5831	17.092	13.8128	12.929																				R-HSA-1861595	https://reactome.org/PathwayBrowser/#/R-HSA-1861595	Extension of pseudopodia by myosin-X in a PI3K dependent manner			237347	45	49	3.22277	1	24	1	37	1	36	7	0
Q15392	DHCR24	Delta(24)-sterol reductase	Q15392	DHC24_HUMAN	0.0386969	0.984099	0.992931	10.8567	11.7613	14.7717	12.321	13.652	11.3006	DHCR24-DHCR7 complex	Human	None	human genes DHCR7 and DHCR24 expressed in CHO-7 cells	Q15392;Q9UBM7	1717;1718	MI:0019-coimmunoprecipitation	GO:0006695;GO:0060556	cholesterol biosynthetic process;regulation of vitamin D biosynthetic process	None	None	25637936	The terminal enzymes of cholesterol synthesis, DHCR24 and DHCR7, interact physically and functionally. Overexpression of DHCR24 enhances DHCR7 activity, but only when a functional form of DHCR24 is used. DHCR7 is important for both cholesterol and vitamin D synthesis. A novel layer of regulation was identified, whereby its activity is controlled by DHCR24.	None	None	Homo sapiens (Human)	7-dehydrocholesterol reductase;Delta(24)-sterol reductase	DHCR24;DHCR7	D7SR;KIAA0018	R-HSA-196417	https://reactome.org/PathwayBrowser/#/R-HSA-196417	Reduction of desmosterol to cholesterol			60101.2	15	20	1.15894	7	2	12	6	12	7	1	8
P52292	KPNA2	Importin subunit alpha-1	P52292	IMA1_HUMAN	0.0323321	0.899786	0.979423	11.8425	12.4791	13.5806	11.4888	12.3297	13.9867	TNF-alpha/NF-kappa B signaling complex 5	Human	None	None	O14920;O15111;O15446;O95602;P0DPB5;P19838;P23508;P42704;P46199;P52292;P52434;P62875;P63208;Q00653;Q04206;Q04864;Q13576;Q13616;Q15653;Q16342;Q9GZS1;Q9H9Y6;Q9UJF2;Q9UKB1;Q9Y6K9	10128;10788;10849;1147;23291;25885;3551;3838;4163;4528;4790;4791;4793;51082;5134;5437;5441;5966;5970;64425;6500;84172;8454;8517;9462	MI:0676-tandem affinity purification	GO:0005125;GO:0007249	cytokine activity;I-kappaB kinase/NF-kappaB signaling	30.01.05.01.04;40.02.03.01	cytokines (interleukines, colony stimulating factors, etc.);NIK-I-kappaB/NF-kappaB cascade	14743216	None	None	Q9Y2S0 is obsolete. On November 22, 2017 this entry became obsolete. It can now be found as secondary accession in P0DPB5 and P0DPB6.	Homo sapiens (Human)	Colorectal mutant cancer protein;Cullin-1;DNA-directed RNA polymerase I subunit RPA1;DNA-directed RNA polymerase I subunit RPA2;DNA-directed RNA polymerase I subunit RPA34;DNA-directed RNA polymerase I subunit RPA49;DNA-directed RNA polymerases I, II, and III subunit RPABC3;DNA-directed RNA polymerases I, II, and III subunit RPABC5;F-box/WD repeat-containing protein 11;Importin subunit alpha-1;In…	CHUK;CUL1;FBXW11;IKBKB;IKBKG;IQGAP2;KPNA2;LRPPRC;MCC;MTIF2;NFKB1;NFKB2;NFKBIB;PDCD2;POLR1A;POLR1B;POLR1D;POLR1E;POLR1G;POLR2H;POLR2L;RASAL2;REL;RELA;SKP1	ASE1 CAST CD3EAP PAF49;BTRCP2 FBW1B FBXW1B KIAA0696;EMC19 OCP2 SKP1A TCEB1L;FIP3, NEMO;IKBB TRIP9;IKKA TCF16;IKKB;LRP130;LYT10;NFKB3;NGAP;None;PAF53 PRAF1;RCH1, SRP1;RP8 ZMYND7	R-HSA-112282	https://reactome.org/PathwayBrowser/#/R-HSA-112282	CAMK4 enters the nucleus			57861.9	18	25	1.23066	14	6	16	11	16	10	6	12
O14776	TCERG1	Transcription elongation regulator 1	O14776	TCRG1_HUMAN	0.0306711	0.958853	0.981642	13.9121	13.3473	11.4669	14.1345	12.3046	12.1951																				R-HSA-9770129	https://reactome.org/PathwayBrowser/#/R-HSA-9770129	Formation of the Spliceosomal A complex (update)			123901	30	38	0.469154	0	13	0	24	0	18	6	0
Q9BSJ8	ESYT1	Extended synaptotagmin-1	Q9BSJ8	ESYT1_HUMAN	0.028204	0.918622	0.982539	12.787	12.6436	13.226	13.1135	12.729	12.7295	ESYT1-ESYT2 complex	Human	None	HeLa cells	A0FGR8;Q9BSJ8	23344;57488	MI:0019-coimmunoprecipitation	GO:0005783	endoplasmic reticulum	70.07	endoplasmic reticulum	23791178	None	None	None	Homo sapiens (Human)	Extended synaptotagmin-1;Extended synaptotagmin-2	ESYT1;ESYT2	FAM62A KIAA0747 MBC2;FAM62B,KIAA1228	R-HSA-8857662	https://reactome.org/PathwayBrowser/#/R-HSA-8857662	ESYT1:ESYT2:ESYT3 transport GPL from plasma membrane to ER membrane			122856	14	16	0.667042	0	7	1	9	0	12	2	0
P42166	TMPO	Lamina-associated polypeptide 2, isoform alpha	P42166	LAP2A_HUMAN	0.0278403	0.977855	0.991107	13.337	12.3565	15.394	13.9932	13.4073	13.6033																									75492	44	59	4.18873	0	8	4	11	7	22	18	1
Q6KC79	NIPBL	Nipped-B-like protein	Q6KC79	NIPBL_HUMAN	0.0265312	0.957704	0.982052	15.8611	14.4675	12.3501	15.0483	15.1883	12.3625	MAU2-NIPBL complex	Human	None	HeLa cells	Q6KC79;Q9Y6X3	23383;25836	MI:0007-anti tag coimmunoprecipitation	GO:0034088	maintenance of mitotic sister chromatid cohesion	None	None	31753851	In experiments, looping on DNA molecules occurred only when cohesin and MAU2-NIPBL were introduced simultaneously.	None	None	Homo sapiens (Human)	MAU2 chromatid cohesion factor homolog;Nipped-B-like protein	MAU2;NIPBL	IDN3,SCC2;KIAA0892,SCC4	R-HSA-2470935	https://reactome.org/PathwayBrowser/#/R-HSA-2470935	Cohesin binding to decondensed chromatin is facilitated by NIPBL:MAU2			316051	63	76	2.18524	2	44	2	55	0	38	1	0
Q02224	CENPE	Centromere-associated protein E	Q02224	CENPE_HUMAN	0.0262238	0.989678	0.995471	15.1241	13.7957	13.5821	15.6381	16.5752	10.2099																				R-HSA-141409	https://reactome.org/PathwayBrowser/#/R-HSA-141409	Mad1 binds kinetochore			316415	71	80	4.35185	1	41	1	53	0	57	4	0
Q9HAU4	SMURF2	E3 ubiquitin-protein ligase SMURF2	Q9HAU4	SMUF2_HUMAN	0.0254482	0.957238	0.982621	14.548	13.2502	13.6466	13.7284	13.8611	13.7789	Ubiquitin E3 ligase (SMURF2, SMAD7) - TGF(beta)	Human	TGF-beta-receptor-SMAD7-SMURF2 complex	COS cells	O15105;P36897;P37173;Q9HAU4	4092;64750;7046;7048	MI:0007-anti tag coimmunoprecipitation	GO:0005737;GO:0006511;GO:0007179;GO:0016567	cytoplasm;protein ubiquitination;transforming growth factor beta receptor signaling pathway;ubiquitin-dependent protein catabolic process	14.07.05;14.13.01.01;30.05.01.18.01;70.03	cytoplasm;modification by ubiquitination, deubiquitination;proteasomal degradation (ubiquitin/proteasomal pathway);TGF-beta-receptor signalling pathway	11163210	SMAD7 mediates the interaction of SMURF2 with TGF-beta-receptor complex.	None	None	Homo sapiens (Human)	E3 ubiquitin-protein ligase SMURF2;Mothers against decapentaplegic homolog 7;TGF-beta receptor type-1;TGF-beta receptor type-2	SMAD7;SMURF2;TGFBR1;TGFBR2	ALK5 SKR4;MADH7 MADH8;None	R-HSA-173542	https://reactome.org/PathwayBrowser/#/R-HSA-173542	SMURF2 ubiquitinates SMAD2			86195.8	33	42	0.710648	5	11	9	23	7	23	11	0
Q13574	DGKZ	Diacylglycerol kinase zeta	Q13574	DGKZ_HUMAN	0.0231527	0.988189	0.994559	12.6587	12.7214	13.4973	10.1871	15.048	13.5728	DGKZ-RASGRP1-HRAS complex	Human	None	HEK293 cells	O95267;P01112;Q13574	10125;3265;8525	MI:0019-coimmunoprecipitation	GO:0007265	Ras protein signal transduction	None	None	11257115	None	None	None	Homo sapiens (Human)	Diacylglycerol kinase zeta;GTPase HRas;RAS guanyl-releasing protein 1	DGKZ;HRAS;RASGRP1	DAGK6;HRAS1;RASGRP	R-HSA-426240	https://reactome.org/PathwayBrowser/#/R-HSA-426240	DAG kinase produces phosphatidic acid from DAG			103981	15	18	0.786902	0	2	0	9	0	9	1	0
Q8TCJ2	STT3B	Dolichyl-diphosphooligosaccharide--protein glycosyltransferase subunit STT3B	Q8TCJ2	STT3B_HUMAN	0.0170155	0.960427	0.982114	16.2186	16.8682	15.4067	16.0204	17.444	14.978	Oligosaccharyltransferase complex (Stt3B variant)	Human	OST complex	None	P04843;P04844;P39656;P61803;Q13454;Q8TCJ2;Q9H0U3	1603;1650;201595;6184;6185;7991;84061	MI:0028-cosedimentation in solution;MI:0226-ion exchange chromatography	GO:0005783;GO:0006487	endoplasmic reticulum;protein N-linked glycosylation	14.07.02.02;70.07	endoplasmic reticulum;N-directed glycosylation, deglycosylation	12887896	Oligosaccharyltransferase (OST) is an integral membrane protein that catalyzes N-linked glycosylation of nascent proteins in the lumen of the endoplasmic reticulum. Genomes of most multicellular eukaryotes encode two homologs of Stt3p and mammals express two homologs of Ost3p. Tissue and cell type-specific differences in expression of the Stt3p homologs suggest that the enzymatic properties of ol…	None	None	Homo sapiens (Human)	Dolichyl-diphosphooligosaccharide--protein glycosyltransferase 48 kDa subunit;Dolichyl-diphosphooligosaccharide--protein glycosyltransferase subunit 1;Dolichyl-diphosphooligosaccharide--protein glycosyltransferase subunit 2;Dolichyl-diphosphooligosaccharide--protein glycosyltransferase subunit DAD1;Dolichyl-diphosphooligosaccharide--protein glycosyltransferase subunit STT3B;Magnesium transporter …	DAD1;DDOST;MAGT1;RPN1;RPN2;STT3B;TUSC3	IAG2;KIAA0115 OST48;N33;None;SIMP						93674.3	29	46	0.700354	2	20	5	23	6	22	15	2
Q04446	GBE1	1,4-alpha-glucan-branching enzyme	Q04446	GLGB_HUMAN	0.0166928	0.95525	0.985824	14.5467	12.8801	12.0974	14.0208	13.2357	12.2175																				R-HSA-3322005	https://reactome.org/PathwayBrowser/#/R-HSA-3322005	GBE1 catalyzes branch formation in polyGlc-GYG1 complexed with GYS1-a			80473.9	10	12	0.836918	0	8	1	9	1	5	1	0
P18124	RPL7	60S ribosomal protein L7	P18124	RL7_HUMAN	0.0166906	0.985016	0.993467	15.9612	13.974	21.7644	14.4593	15.1542	22.036	Ribosome, cytoplasmic	Human	None	None	P05386;P05387;P05388;P08708;P08865;P15880;P18077;P18124;P18621;P22090;P23396;P25398;P26373;P27635;P30050;P32969;P35268;P36578;P39019;P39023;P40429;P42677;P42766;P46776;P46777;P46778;P46779;P46781;P46782;P46783;P47914;P49207;P50914;P60866;P61247;P61254;P61313;P61353;P61513;P61927;P62081;P62241;P62244;P62249;P62263;P62266;P62269;P62273;P62277;P62280;P62424;P62701;P62750;P62753;P62829;P62841;P62847;…	11224;2197;23521;25873;3921;4736;6122;6124;6125;6128;6129;6130;6132;6133;6134;6135;6136;6137;6138;6139;6141;6142;6143;6144;6146;6147;6152;6154;6155;6156;6157;6158;6159;6160;6161;6164;6165;6167;6168;6169;6170;6171;6173;6175;6176;6181;6187;6188;6189;6191;6192;6193;6194;6201;6202;6203;6204;6205;6206;6207;6208;6209;6210;6217;6218;6222;6223;6224;6227;6228;6229;6230;6231;6232;6233;6234;6235;7311;9045;9…	MI:0363-inferred by author	GO:0005737;GO:0006412	cytoplasm;translation	12.04;70.03	cytoplasm;translation	14681386	None	None	Since the authors did not specify RPS4Y, we used isoform RPS4Y1	Homo sapiens (Human)	40S ribosomal protein S10;40S ribosomal protein S11;40S ribosomal protein S12;40S ribosomal protein S13;40S ribosomal protein S14;40S ribosomal protein S15;40S ribosomal protein S15a;40S ribosomal protein S16;40S ribosomal protein S17;40S ribosomal protein S18;40S ribosomal protein S19;40S ribosomal protein S2;40S ribosomal protein S20;40S ribosomal protein S21;40S ribosomal protein S23;40S ribos…	FAU;RPL10;RPL10A;RPL11;RPL12;RPL13;RPL13A;RPL14;RPL15;RPL17;RPL18;RPL18A;RPL19;RPL21;RPL22;RPL23;RPL23A;RPL24;RPL26;RPL27;RPL27A;RPL28;RPL29;RPL3;RPL30;RPL31;RPL32;RPL34;RPL35;RPL35A;RPL36;RPL36A;RPL37;RPL37A;RPL38;RPL39;RPL4;RPL41;RPL5;RPL6;RPL7;RPL7A;RPL8;RPL9;RPLP0;RPLP1;RPLP2;RPS10;RPS11;RPS12;RPS13;RPS14;RPS15;RPS15A;RPS16;RPS17;RPS18;RPS19;RPS2;RPS20;RPS21;RPS23;RPS24;RPS25;RPS26;RPS27;RPS2…	BBC1;CCG2 RPS4 SCAR;D11S2243E RPP2;D6S218E;DXS648E QM;EC45;FTE1 MFTL;LAMBR LAMR1;MPS1;NEDD6;None;RIG;RPL1;RPL44;RPS17L;RPS4;RPS4Y;RRP1;SURF-3 SURF3;TXREB1;UBA80 UBCEP1;UBCEP2	R-HSA-141671	https://reactome.org/PathwayBrowser/#/R-HSA-141671	Polypeptide release from the eRF3-GDP:eRF1:mRNA:80S Ribosome complex			29225.8	64	115	1.20158	29	13	38	12	39	13	56	29
Q9BRS2	RIOK1	Serine/threonine-protein kinase RIO1	Q9BRS2	RIOK1_HUMAN	0.0164099	0.957032	0.983191	12.4798	11.595	11.4865	12.2053	12.1181	11.1887																				R-HSA-6791223	https://reactome.org/PathwayBrowser/#/R-HSA-6791223	18SE pre-rRNA in pre-40S particles is nucleolytically processed during translocation from the nucleus to the cytosol			65583	11	14	0.529466	0	2	4	11	4	11	1	0
P49792	RANBP2	E3 SUMO-protein ligase RanBP2	P49792	RBP2_HUMAN	0.0161209	0.987488	0.99435	15.2928	13.5497	14.1496	14.9726	15.2414	12.7298																				R-HSA-111439	https://reactome.org/PathwayBrowser/#/R-HSA-111439	Docking of Mature Histone mRNA complex:TAP at the NPC			358199	71	80	0.678586	0	28	3	36	1	33	3	0
O95373	IPO7	Importin-7	O95373	IPO7_HUMAN	0.0148128	0.952042	0.985196	16.3035	14.7935	13.6105	16.6364	14.833	13.1936	IPO7-RAN complex	Human	RANBP7-RanGTP complex	HeLa cells	O95373;P62826	10527;5901	MI:0004-affinity chromatography technology	GO:0005634;GO:0005737;GO:0006610	cytoplasm;nucleus;ribosomal protein import into nucleus	70.03;70.10	cytoplasm;nucleus	9687515	The import receptor IPO7 binds ribosomal proteins such as S7, L5 and L23a only in the absence of RanGTP, i.e. in the cytoplasm, and releases them upon interaction with RanGTP which should happen in the nucleus where the RanGTP concentration is predicted to be high.	None	None	Homo sapiens (Human)	GTP-binding nuclear protein Ran;Importin-7	IPO7;RAN	ARA24;RANBP7						119517	22	28	2.04904	1	10	1	16	1	17	5	0
P27635	RPL10	60S ribosomal protein L10	P27635	RL10_HUMAN	0.011988	0.979494	0.990312	13.3615	12.9471	18.183	12.6118	13.627	18.2169	Ribosome, cytoplasmic	Human	None	None	P05386;P05387;P05388;P08708;P08865;P15880;P18077;P18124;P18621;P22090;P23396;P25398;P26373;P27635;P30050;P32969;P35268;P36578;P39019;P39023;P40429;P42677;P42766;P46776;P46777;P46778;P46779;P46781;P46782;P46783;P47914;P49207;P50914;P60866;P61247;P61254;P61313;P61353;P61513;P61927;P62081;P62241;P62244;P62249;P62263;P62266;P62269;P62273;P62277;P62280;P62424;P62701;P62750;P62753;P62829;P62841;P62847;…	11224;2197;23521;25873;3921;4736;6122;6124;6125;6128;6129;6130;6132;6133;6134;6135;6136;6137;6138;6139;6141;6142;6143;6144;6146;6147;6152;6154;6155;6156;6157;6158;6159;6160;6161;6164;6165;6167;6168;6169;6170;6171;6173;6175;6176;6181;6187;6188;6189;6191;6192;6193;6194;6201;6202;6203;6204;6205;6206;6207;6208;6209;6210;6217;6218;6222;6223;6224;6227;6228;6229;6230;6231;6232;6233;6234;6235;7311;9045;9…	MI:0363-inferred by author	GO:0005737;GO:0006412	cytoplasm;translation	12.04;70.03	cytoplasm;translation	14681386	None	None	Since the authors did not specify RPS4Y, we used isoform RPS4Y1	Homo sapiens (Human)	40S ribosomal protein S10;40S ribosomal protein S11;40S ribosomal protein S12;40S ribosomal protein S13;40S ribosomal protein S14;40S ribosomal protein S15;40S ribosomal protein S15a;40S ribosomal protein S16;40S ribosomal protein S17;40S ribosomal protein S18;40S ribosomal protein S19;40S ribosomal protein S2;40S ribosomal protein S20;40S ribosomal protein S21;40S ribosomal protein S23;40S ribos…	FAU;RPL10;RPL10A;RPL11;RPL12;RPL13;RPL13A;RPL14;RPL15;RPL17;RPL18;RPL18A;RPL19;RPL21;RPL22;RPL23;RPL23A;RPL24;RPL26;RPL27;RPL27A;RPL28;RPL29;RPL3;RPL30;RPL31;RPL32;RPL34;RPL35;RPL35A;RPL36;RPL36A;RPL37;RPL37A;RPL38;RPL39;RPL4;RPL41;RPL5;RPL6;RPL7;RPL7A;RPL8;RPL9;RPLP0;RPLP1;RPLP2;RPS10;RPS11;RPS12;RPS13;RPS14;RPS15;RPS15A;RPS16;RPS17;RPS18;RPS19;RPS2;RPS20;RPS21;RPS23;RPS24;RPS25;RPS26;RPS27;RPS2…	BBC1;CCG2 RPS4 SCAR;D11S2243E RPP2;D6S218E;DXS648E QM;EC45;FTE1 MFTL;LAMBR LAMR1;MPS1;NEDD6;None;RIG;RPL1;RPL44;RPS17L;RPS4;RPS4Y;RRP1;SURF-3 SURF3;TXREB1;UBA80 UBCEP1;UBCEP2	R-HSA-141671	https://reactome.org/PathwayBrowser/#/R-HSA-141671	Polypeptide release from the eRF3-GDP:eRF1:mRNA:80S Ribosome complex			24576.9	20	42	1.24384	10	5	10	8	12	8	19	8
Q6ZUT6	CCDC9B	Coiled-coil domain-containing protein 9B	Q6ZUT6	CCD9B_HUMAN	0.0119584	0.983887	0.993094	13.2574	12.8758	14.5533	14.188	12.7922	13.6705																									57324.8	10	10	1.84119	2	6	4	8	6	7	1	0
Q15637	SF1	Splicing factor 1	Q15637	SF01_HUMAN	0.0117289	0.992658	0.996673	16.0162	13.885	14.7463	14.5405	16.0952	13.9766	Spliceosome, A complex	Human	Prespliceosomal A complex	HeLa nuclear extract	A0A024RDW4;O14776;O15042;O43143;O43290;O43390;O43395;O43660;O43670;O43684;O43719;O60506;O60828;O75400;O75533;O75643;O75934;O75937;O75940;O94906;O95400;P07910;P08579;P08621;P09012;P09234;P09651;P09661;P11142;P14678;P17844;P22626;P26368;P35637;P38159;P49756;P51991;P52298;P52756;P61978;P62136;P62304;P62306;P62308;P62314;P62316;P62318;P62995;P67809;P84103;P98175;Q00839;Q01081;Q01130;Q07955;Q08170;Q08…	10084;10181;10236;10250;10262;10285;10286;10291;10421;10492;10521;10523;10594;10915;10921;10946;10992;11100;11325;11338;1153;124245;1655;1660;1665;1994;220988;22826;22827;22916;22985;23020;23350;23450;23451;23524;24148;2521;25956;27316;27336;27339;29105;29115;3178;3181;3182;3183;3190;3192;3312;3608;3609;4686;4904;5093;51503;51593;51639;51729;5356;5411;5499;55082;55109;5511;5546;55660;56259;57794;…	MI:0004-affinity chromatography technology;MI:0029-cosedimentation through density gradient;MI:0040-electron microscopy	GO:0000398;GO:0005681	mRNA splicing, via spliceosome;spliceosomal complex	11.04.03	mRNA processing (splicing, 5'-, 3'-end processing)	17332742	Spliceosomes assemble in a series of consecutive steps that produce complexes E, A, B and C.	None	None	Homo sapiens (Human)	116 kDa U5 small nuclear ribonucleoprotein component;Angiogenic factor with G patch and FHA domains 1;Apoptotic chromatin condensation inducer in the nucleus;ARGL1 protein;ATP-dependent RNA helicase A;ATP-dependent RNA helicase DDX42;ATP-dependent RNA helicase DHX15;Beta-catenin-like protein 1;BUB3-interacting and GLEBS motif-containing protein ZNF207;Calcium homeostasis endoplasmic reticulum pro…	ACIN1;AGGF1;BCAS2;BUB3;CCAR1;CCAR2;CD2BP2;CDC5L;CDK11A;CFAP20;CHERP;CIRBP;CTNNBL1;CWC15;DDX17;DDX23;DDX42;DDX46;DDX5;DHX15;DHX9;DNAJC8;EFTUD2;ELAVL1;FLJ10154;FUS;HNRNPA1;HNRNPA2B1;HNRNPA3;HNRNPAB;HNRNPC;HNRNPK;HNRNPR;HNRNPU;HNRNPUL1;HSPA8;HTATSF1;ILF2;ILF3;NCBP1;NCBP2;NRIP2;PCBP1;PHF5A;PLRG1;PNN;PPP1CA;PPP1R8;PQBP1;PRCC;PRPF19;PRPF3;PRPF40A;PRPF6;PRPF8;PUF60;RBM10;RBM17;RBM25;RBM39;RBM5;RBMX;RNPS…	A18HNRNP CIRP;ABBP1,HNRPAB;ACINUS KIAA0670;ARD1 NIPP1;ARS2 ASR2;ASCC3L1 HELIC2 KIAA0788;ASF SF2 SF2P33 SFRS1;BUG22 C16orf80 GTL3;BUGZ;C11orf5;C19orf43;C1orf199 HNRPU SAFA U21.1;C20orf14;C20orf33;CA150 TAF2S;CARP1 DIS;CBP20;CBP80 NCBP;CDC2L2 CDC2L3 PITSLREB;COD SNRPB1;DAM1;DAN26 SCAF6;DBC1 KIAA1967;DBP1 DDX15;DDX9 LKP NDH2;DRBF MPHOSPH4 NF90;DRS MEMA;DXS8237E GPATC9 GPATCH9 KIAA0122;E1BAP5 HNRPUL1…	R-HSA-9770119	https://reactome.org/PathwayBrowser/#/R-HSA-9770119	Formation of the Spliceosomal E complex (update)			68329.9	20	32	0.713305	0	8	2	11	3	13	10	0
Q96F86	EDC3	Enhancer of mRNA-decapping protein 3	Q96F86	EDC3_HUMAN	0.0106246	0.991213	0.995559	13.2612	12.9922	12.7907	14.8573	12.6848	11.4702	Decapping complex	Human	None	None	P26196;Q6P2E9;Q8IU60;Q96F86;Q9NPI6	1656;167227;23644;55802;80153	MI:0019-coimmunoprecipitation	GO:0005737;GO:0043488	cytoplasm;regulation of mRNA stability	11.04.03.11;70.03	control of mRNA stability;cytoplasm	16364915	Decapping is a key step in mRNA turnover. The decapping complex was found to be localized in cytoplasmic processing bodies (PBs), which are thought to be the sites of mRNA decay.	None	None	Homo sapiens (Human)	Enhancer of mRNA-decapping protein 3;Enhancer of mRNA-decapping protein 4;m7GpppN-mRNA hydrolase;mRNA-decapping enzyme 1A;Probable ATP-dependent RNA helicase DDX6	DCP1A;DCP2;DDX6;EDC3;EDC4	HEDLS;HLR2 RCK;LSM16 YJDC YJEFN2;NUDT20;SMIF	R-HSA-429860	https://reactome.org/PathwayBrowser/#/R-HSA-429860	DCP1-DCP2 complex decaps mRNA			56077.5	11	11	0.719248	2	6	4	9	0	8	3	0
Q14331	FRG1	Protein FRG1	Q14331	FRG1_HUMAN	0.00949001	0.925896	0.983104	10.9986	11.2629	16.6196	11.1674	11.1389	16.5463	C complex spliceosome	Human	None	None	O43290;O43390;O43660;O60306;O60506;O60508;O75533;O75643;O94906;O95391;O95926;P07910;P08579;P09651;P09661;P11940;P14678;P17844;P22626;P31943;P38159;P38919;P42285;P51991;P52272;P52597;P61326;P61978;P62304;P62306;P62308;P62310;P62314;P62316;P62318;Q00839;Q01081;Q07955;Q12874;Q13435;Q13523;Q13573;Q14331;Q14562;Q15029;Q15393;Q15428;Q15459;Q6NZY4;Q6P2Q9;Q6UX04;Q86V81;Q8IYB3;Q8WUQ7;Q92620;Q96BP3;Q96DF8;…	10189;10236;10250;10283;10291;10450;10492;10569;10594;10946;10992;1655;1659;220988;22913;22938;23020;23398;23450;23451;23517;23524;24148;2483;25949;26986;27258;27316;27339;3178;3181;3183;3185;3187;3190;3192;4116;4670;51340;51362;51428;51503;51645;5356;53938;5411;55094;55596;55696;56949;57461;57703;57819;58509;60625;6426;6627;6628;6629;6632;6633;6634;6635;6636;6637;7307;8175;8220;84292;8899;9092;9…	MI:0028-cosedimentation in solution;MI:0096-pull down	GO:0000398;GO:0005681	mRNA splicing, via spliceosome;spliceosomal complex	11.04.03	mRNA processing (splicing, 5'-, 3'-end processing)	11991638	In eukaryotes, the removal of introns from nascent transcripts is mediated by a highly dynamic, macromolecular machine called the spliceosome.	None	None	Homo sapiens (Human)	116 kDa U5 small nuclear ribonucleoprotein component;ATP-dependent RNA helicase DHX8;Cactin;Cell division cycle 5-like protein;Crooked neck-like protein 1;Eukaryotic initiation factor 4A-III;Exosome RNA helicase MTR4;G patch domain-containing protein 1;Heterogeneous nuclear ribonucleoprotein A1;Heterogeneous nuclear ribonucleoprotein A3;Heterogeneous nuclear ribonucleoprotein F;Heterogeneous nucl…	ALYREF;AQR;CACTIN;CDC40;CDC5L;CRNKL1;CWC15;CWC22;CWC27;DDX23;DDX41;DDX5;DHX35;DHX38;DHX8;EFTUD2;EIF4A3;ESS2;FRG1;GPATCH1;HNRNPA1;HNRNPA2B1;HNRNPA3;HNRNPC;HNRNPF;HNRNPH1;HNRNPK;HNRNPM;HNRNPR;HNRNPU;ISY1;LSM2;LSM3;MAGOH;MTREX;PABPC1;PLRG1;PNN;PPIE;PPIL1;PPIL3;PPWD1;PRPF19;PRPF4B;PRPF6;PRPF8;RALY;RBM22;RBM8A;RBMX;SART1;SF3A1;SF3A2;SF3A3;SF3B1;SF3B2;SF3B3;SLU7;SNRNP200;SNRNP40;SNRPA1;SNRPB;SNRPB2;SNR…	ABS;ALY BEF THOC4;ASCC3L1 HELIC2 KIAA0788;ASF SF2 SF2P33 SFRS1;C11orf5;C19orf29;C1orf199 HNRPU SAFA U21.1;C20orf14;C20orf15 DDX35;C6orf28 G7B;CBPIN GCIPIP;COD SNRPB1;CRN;CYP33;CYPL1;DDX38 KIAA0224 PRP16;DDX48, KIAA0111;DDX8;DGCR13 DGCR14 DGSH DGSI ES2;DOB1 KIAA0052 MTR4 SKIV2L2;DRS MEMA;ECGP GPATC1;EHB3 PRP17 PRPF17;G17P1 HELR HLR1;HCNP KIAA1177 SYF1;HNRPA1;HNRPA2B1;HNRPA3;HNRPC;HNRPCL2 P542;HNRP…						29172.4	23	32	1.12337	8	1	14	2	13	3	16	8
Q96EP0	RNF31	E3 ubiquitin-protein ligase RNF31	Q96EP0	RNF31_HUMAN	0.00486406	0.993112	0.995707	8.48683	11.1146	11.7933	9.24584	11.2849	10.8494	LUBAC complex	Human	Linear ubiquitin chain assembly complex;SHARPIN-HOIL1L-HOIP complex;Ubiquitin ligase E3 LUBAC	HEK293T cells;Jurkat cells	Q96EP0;Q9BYM8;Q9H0F6	10616;55072;81858	MI:0019-coimmunoprecipitation;MI:0071-molecular sieving	GO:0010941;GO:0032434;GO:0039535;GO:0043122;GO:0045087;GO:0050727;GO:0097039	innate immune response;protein linear polyubiquitination;regulation of cell death;regulation of I-kappaB kinase/NF-kappaB signaling;regulation of inflammatory response;regulation of proteasomal ubiquitin-dependent protein catabolic process;regulation of RIG-I signaling pathway	36.25.16.01	innate immune response (invertebrates and vertebrates)	21455180	LUBAC complex binds to NEMO (IKBKG ) in the IKK complex, and assembles linear polyubiquitin chains (so-called M1-linked ubiquitin chains) on NEMO. The activated IKK complex subsequently induces the degradation of NFKBIA resulting in activation of NF-kappaB complex. (PMID:26670046). Recruitment of the LUBAC complex to the TNFR1 signaling complex (complex-I) enables full gene-activation whilst prev…	Null mutations in the Sharpin gene are responsible for chronic proliferative dermatitis in mice.	None	Homo sapiens (Human)	E3 ubiquitin-protein ligase RNF31;RanBP-type and C3HC4-type zinc finger-containing protein 1;Sharpin	RBCK1;RNF31;SHARPIN	C20orf18 RNF54 UBCE7IP3 XAP3 XAP4;SIPL1;ZIBRA	R-HSA-5357776	https://reactome.org/PathwayBrowser/#/R-HSA-5357776	TNF:TNFR1:TRADD:TRAF2:K63polyUb-RIPK1:BIRC2,3:LUBAC recruits IKKA:IKBKB:IKBKG			119652	2	2	1.16515	0	1	0	1	0	1	1	0
Q9H4H8	FAM83D	Protein FAM83D	Q9H4H8	FA83D_HUMAN	0.00481033	0.987208	0.994514	12.1626	12.0914	14.1472	12.6613	11.6867	14.0388																									64424.5	9	9	1.04929	0	4	1	8	1	8	5	0
Q96HC4	PDLIM5	PDZ and LIM domain protein 5	Q96HC4	PDLI5_HUMAN	0.00401878	0.99096	0.995918	14.3994	14.1414	13.388	13.9017	14.7213	13.2936																				R-HSA-6794354	https://reactome.org/PathwayBrowser/#/R-HSA-6794354	NMDA receptor complex:DLG2,DLG3,DLG4:SPAR binds PDLIM5			63945.1	23	37	0.549166	7	17	13	20	10	21	11	3
Q5TB30	DEPDC1	DEP domain-containing protein 1A	Q5TB30	DEP1A_HUMAN	0.00387796	0.997596	0.998255	12.8196	12.7246	13.4479	15.0083	11.0791	12.8932																									92959.6	8	11	0.774938	0	3	0	7	3	7	2	0
O15417	TNRC18	Trinucleotide repeat-containing gene 18 protein	O15417	TNC18_HUMAN	0.00387557	0.998072	0.998492	10.7079	9.24472	10.534	11.1817	11.4284	7.86494																									314519	12	12	0.616548	0	2	0	8	0	10	3	0
Q9UH99	SUN2	SUN domain-containing protein 2	Q9UH99	SUN2_HUMAN	0.00295003	0.993101	0.996273	13.1127	12.3306	13.058	12.5217	12.7437	13.2271																				R-HSA-912408	https://reactome.org/PathwayBrowser/#/R-HSA-912408	Telomeres cluster at the nuclear membrane			80310.9	14	18	0.410231	0	4	0	8	1	8	7	0
P21127	CDK11B	Cyclin-dependent kinase 11B	P21127	CD11B_HUMAN	0.00180467	0.996671	0.998043	13.8859	13.4759	9.65568	13.5169	13.0749	10.4203	Parvulin-associated pre-rRNP complex	Mouse	Parvulin-associated preribosomal ribonucleoprotein complex	None	O09167;O43143;O76021;O95995;P09405;P11276;P12970;P14148;P14869;P19253;P21127;P27635;P27659;P35550;P35980;P46781;P47911;P47962;P47963;P53569;P56183;P61255;P62242;P62702;P62717;P62754;P62906;P62908;P62918;P68363;P84099;P97351;P97452;P99024;Q61656;Q6DFW4;Q7TPV4;Q8K363;Q91VE6;Q921N6;Q922K7;Q99LH1;Q99ME9;Q9BWT6;Q9CR57;Q9CYH6;Q9CZM2;Q9D0I8;Q9D0R4;Q9D6Z1;Q9D8E6;Q9D8N0;Q9D903;Q9DBE9;Q9EQ61;Q9ESV0;Q9JIK5;…	10376;110109;11837;12181;12607;13207;14113;14268;1665;17975;18114;18432;19899;19921;19933;19941;19983;19988;19989;20091;20102;20104;20116;22121;22154;228889;22974;230737;26156;2622;26961;270106;27050;27176;27225;27367;4736;52513;5303;55131;55989;56095;56200;57750;59014;6134;6203;64934;66480;66942;67115;67134;67160;67239;67891;67949;69072;69237;69902;76808;84057;984	MI:0007-anti tag coimmunoprecipitation;MI:0069-mass spectrometry studies of complexes	GO:0005634;GO:0042254	nucleus;ribosome biogenesis	12.01;70.10	nucleus;ribosome biogenesis	11960984	The authors propose that the hParvulin-associating rRNP complexes isolated represent those formed during postmitotic nucleolar reformation before rDNA transcription or premitotic nucleolar disassembly.	None	Since human and mouse cell lines were investigated, not all of the identified protein are from mouse.	Homo sapiens (Human);Mus musculus (Mouse)	40S ribosomal protein S3;40S ribosomal protein S3a;40S ribosomal protein S4, X isoform;40S ribosomal protein S6;40S ribosomal protein S8;40S ribosomal protein S9;60S acidic ribosomal protein P0;60S ribosomal protein L10;60S ribosomal protein L10a;60S ribosomal protein L13;60S ribosomal protein L13a;60S ribosomal protein L14;60S ribosomal protein L15;60S ribosomal protein L18;60S ribosomal protein…	Bop1;CDK11B;Cebpz;Ddx18;Ddx21;Ddx24;Ddx27;Ddx5;Ddx56;DHX15;Ebna1bp2;Eef1g;Fbl;Fn1;Ftsj3;GAS8;Gnl2;Gtpbp4;MND1;Mrto4;Mybbp1a;Ncl;Nifk;Nop2;Nop56;Nop58;Pes1;PIN4;RBM28;Rpf2;RPL10;RPL10A;Rpl13;Rpl13a;Rpl14;Rpl15;Rpl18;Rpl18a;Rpl19;Rpl21;Rpl26;Rpl3;Rpl4;Rpl5;Rpl6;Rpl7;Rpl7a;Rpl8;Rplp0;Rps3;Rps3a;Rps4x;Rps6;Rps8;RPS9;Rrp1;Rrs1;RSL1D1;TPX2;TUBA1B;Tubb5;Wdr12	Arbp;Bxdc1;C20orf1 C20orf2 DIL2 HCA519;CATX11 CSIG PBK1;Cbf2 Cebpa-rs1;CDC2L1 CDK11 PITSLREA PK58;Crfg Nog1;D11Ertd619e Noh61;DBP1 DDX15;DRC4 GAS11;DXS648E QM;Ebp2;GAJ;Kiaa0124;Mki67ip;Mrt4;NEDD6;Nnp1;Nol1;Nol5;Nol5a;None;Nuc;P160;P198 Tstap198-7;Pes;Rps3a1;Rps4;Rrr;Surf-3 Surf3;Tnz2	R-HSA-380311	https://reactome.org/PathwayBrowser/#/R-HSA-380311	Recruitment of Plk1 to centrosomes			92619.9	55	93	1.10212	2	6	2	6	1	6	2	1
P08865	RPSA	40S ribosomal protein SA	P08865	RSSA_HUMAN	-0.00035731	0.999438	0.999269	14.4326	12.122	18.138	13.5714	12.7765	18.3458	40S ribosomal subunit, cytoplasmic	Human	small ribosomal subunit, cytoplasmic	None	P08708;P08865;P15880;P22090;P23396;P25398;P39019;P42677;P46781;P46782;P46783;P60866;P61247;P62081;P62241;P62244;P62249;P62263;P62266;P62269;P62273;P62277;P62280;P62701;P62753;P62841;P62847;P62851;P62854;P62857;P62861;P62979;P63220	2197;3921;6187;6188;6189;6191;6192;6193;6194;6201;6202;6203;6204;6205;6206;6207;6208;6209;6210;6217;6218;6222;6223;6224;6227;6228;6229;6230;6231;6232;6233;6234;6235	MI:0363-inferred by author	GO:0005737;GO:0006412	cytoplasm;translation	12.04;70.03	cytoplasm;translation	14681386	None	None	Since the authors did not specify RPS4Y, we used isoform RPS4Y1	Homo sapiens (Human)	40S ribosomal protein S10;40S ribosomal protein S11;40S ribosomal protein S12;40S ribosomal protein S13;40S ribosomal protein S14;40S ribosomal protein S15;40S ribosomal protein S15a;40S ribosomal protein S16;40S ribosomal protein S17;40S ribosomal protein S18;40S ribosomal protein S19;40S ribosomal protein S2;40S ribosomal protein S20;40S ribosomal protein S21;40S ribosomal protein S23;40S ribos…	FAU;RPS10;RPS11;RPS12;RPS13;RPS14;RPS15;RPS15A;RPS16;RPS17;RPS18;RPS19;RPS2;RPS20;RPS21;RPS23;RPS24;RPS25;RPS26;RPS27;RPS27A;RPS28;RPS29;RPS3;RPS3A;RPS4X;RPS4Y1;RPS5;RPS6;RPS7;RPS8;RPS9;RPSA	CCG2 RPS4 SCAR;D6S218E;FTE1 MFTL;LAMBR LAMR1;MPS1;None;RIG;RPS17L;RPS4;RPS4Y;UBA80 UBCEP1	R-HSA-141671	https://reactome.org/PathwayBrowser/#/R-HSA-141671	Polypeptide release from the eRF3-GDP:eRF1:mRNA:80S Ribosome complex			32854.1	25	49	1.00854	10	5	19	9	18	9	22	11
Q8NE71	ABCF1	ATP-binding cassette sub-family F member 1	Q8NE71	ABCF1_HUMAN	-0.00783412	0.991049	0.995761	17.761	17.7622	16.0849	17.5003	18.9506	15.1806																				R-HSA-5227009	https://reactome.org/PathwayBrowser/#/R-HSA-5227009	ABCF1 binds EIF2			95925.7	58	93	0.662055	11	31	21	38	11	42	26	4
Q5C9Z4	NOM1	Nucleolar MIF4G domain-containing protein 1	Q5C9Z4	NOM1_HUMAN	-0.00785764	0.990122	0.995711	18.0587	17.043	17.1079	17.1708	18.088	16.9744																									96257.4	52	69	0.429661	13	23	17	40	12	38	30	6
Q9Y4K4	MAP4K5	Mitogen-activated protein kinase kinase kinase kinase 5	Q9Y4K4	M4K5_HUMAN	-0.0137297	0.993424	0.995748	13.2226	12.0895	13.0618	13.8581	14.2923	10.2649																									95024	18	24	0.723837	0	11	1	17	1	13	2	0
Q8WXF1	PSPC1	Paraspeckle component 1	Q8WXF1	PSPC1_HUMAN	-0.0162319	0.961711	0.983077	14.4495	13.2151	14.7685	14.8816	12.65	14.9502	HEXIM1-DNA-PK-paraspeckle components-ribonucleoprotein complex	Human	HDP-RNP complex	HeLa S3 cells	O94992;P12956;P13010;P23246;P43243;P78527;Q15233;Q8WXF1;Q96PK6	100526737;10614;2547;4841;55269;5591;6421;7520;9782	MI:0007-anti tag coimmunoprecipitation;MI:0676-tandem affinity purification	GO:0005634;GO:0045088	nucleus;regulation of innate immune response	70.1	nucleus	28712728	HEXIM1 interacts with the long non-coding RNA NEAT1 to create the necessary platform for the assembly of the HDP-RNP (PMID:28712728).	None	None	Homo sapiens (Human)	DNA-dependent protein kinase catalytic subunit;Matrin-3;Non-POU domain-containing octamer-binding protein;Paraspeckle component 1;Protein HEXIM1;RNA-binding protein 14;Splicing factor, proline- and glutamine-rich;X-ray repair cross-complementing protein 5;X-ray repair cross-complementing protein 6	HEXIM1;MATR3;NONO;PRKDC;PSPC1;RBM14;SFPQ;XRCC5;XRCC6	CLP1, EDG1, HIS1, MAQ1;G22P1;G22P2;HYRC HYRC1;KIAA0723;NRB54;PSF;PSP1;SIP						58743.6	20	23	0.44236	1	10	3	13	5	13	15	1
Q7Z5K2	WAPL	Wings apart-like protein homolog	Q7Z5K2	WAPL_HUMAN	-0.0186431	0.945922	0.98377	14.1729	13.4746	12.8678	13.9429	13.2551	13.3732																				R-HSA-1638803	https://reactome.org/PathwayBrowser/#/R-HSA-1638803	Phosphorylation of cohesin by PLK1 at centromeres			132946	23	28	0.423916	0	13	0	21	0	20	4	0
O43670	ZNF207	BUB3-interacting and GLEBS motif-containing protein ZNF207	O43670	ZN207_HUMAN	-0.019358	0.979035	0.990673	12.048	12.8886	14.2979	13.09	13.0996	13.1031	Spliceosome, A complex	Human	Prespliceosomal A complex	HeLa nuclear extract	A0A024RDW4;O14776;O15042;O43143;O43290;O43390;O43395;O43660;O43670;O43684;O43719;O60506;O60828;O75400;O75533;O75643;O75934;O75937;O75940;O94906;O95400;P07910;P08579;P08621;P09012;P09234;P09651;P09661;P11142;P14678;P17844;P22626;P26368;P35637;P38159;P49756;P51991;P52298;P52756;P61978;P62136;P62304;P62306;P62308;P62314;P62316;P62318;P62995;P67809;P84103;P98175;Q00839;Q01081;Q01130;Q07955;Q08170;Q08…	10084;10181;10236;10250;10262;10285;10286;10291;10421;10492;10521;10523;10594;10915;10921;10946;10992;11100;11325;11338;1153;124245;1655;1660;1665;1994;220988;22826;22827;22916;22985;23020;23350;23450;23451;23524;24148;2521;25956;27316;27336;27339;29105;29115;3178;3181;3182;3183;3190;3192;3312;3608;3609;4686;4904;5093;51503;51593;51639;51729;5356;5411;5499;55082;55109;5511;5546;55660;56259;57794;…	MI:0004-affinity chromatography technology;MI:0029-cosedimentation through density gradient;MI:0040-electron microscopy	GO:0000398;GO:0005681	mRNA splicing, via spliceosome;spliceosomal complex	11.04.03	mRNA processing (splicing, 5'-, 3'-end processing)	17332742	Spliceosomes assemble in a series of consecutive steps that produce complexes E, A, B and C.	None	None	Homo sapiens (Human)	116 kDa U5 small nuclear ribonucleoprotein component;Angiogenic factor with G patch and FHA domains 1;Apoptotic chromatin condensation inducer in the nucleus;ARGL1 protein;ATP-dependent RNA helicase A;ATP-dependent RNA helicase DDX42;ATP-dependent RNA helicase DHX15;Beta-catenin-like protein 1;BUB3-interacting and GLEBS motif-containing protein ZNF207;Calcium homeostasis endoplasmic reticulum pro…	ACIN1;AGGF1;BCAS2;BUB3;CCAR1;CCAR2;CD2BP2;CDC5L;CDK11A;CFAP20;CHERP;CIRBP;CTNNBL1;CWC15;DDX17;DDX23;DDX42;DDX46;DDX5;DHX15;DHX9;DNAJC8;EFTUD2;ELAVL1;FLJ10154;FUS;HNRNPA1;HNRNPA2B1;HNRNPA3;HNRNPAB;HNRNPC;HNRNPK;HNRNPR;HNRNPU;HNRNPUL1;HSPA8;HTATSF1;ILF2;ILF3;NCBP1;NCBP2;NRIP2;PCBP1;PHF5A;PLRG1;PNN;PPP1CA;PPP1R8;PQBP1;PRCC;PRPF19;PRPF3;PRPF40A;PRPF6;PRPF8;PUF60;RBM10;RBM17;RBM25;RBM39;RBM5;RBMX;RNPS…	A18HNRNP CIRP;ABBP1,HNRPAB;ACINUS KIAA0670;ARD1 NIPP1;ARS2 ASR2;ASCC3L1 HELIC2 KIAA0788;ASF SF2 SF2P33 SFRS1;BUG22 C16orf80 GTL3;BUGZ;C11orf5;C19orf43;C1orf199 HNRPU SAFA U21.1;C20orf14;C20orf33;CA150 TAF2S;CARP1 DIS;CBP20;CBP80 NCBP;CDC2L2 CDC2L3 PITSLREB;COD SNRPB1;DAM1;DAN26 SCAF6;DBC1 KIAA1967;DBP1 DDX15;DDX9 LKP NDH2;DRBF MPHOSPH4 NF90;DRS MEMA;DXS8237E GPATC9 GPATCH9 KIAA0122;E1BAP5 HNRPUL1…						50750.5	7	10	1.23015	3	1	6	5	6	3	1	2
Q8NCD3	HJURP	Holliday junction recognition protein	Q8NCD3	HJURP_HUMAN	-0.0244608	0.94768	0.984218	14.6047	13.4249	14.1001	14.0055	13.9491	14.2484	CENP-A nucleosomal complex	Human	None	HeLa cell	P07199;P33778;P49450;P62805;Q03188;Q08945;Q8N0S6;Q8NCD3;Q92674;Q96BT3;Q96H22;Q96QV6;Q96T23;Q9H3R5;Q9Y5B9	1058;1059;1060;11198;221613;2491;3018;51773;55355;55839;64946;6749;80152;91687;None	MI:0676-tandem affinity purification	GO:0005634;GO:0051276	chromosome organization;nucleus	42.10.03;70.10	nucleus;organization of chromosome structure	27499292	None	None	None	Homo sapiens (Human)	Centromere protein C;Centromere protein H;Centromere protein I;Centromere protein L;Centromere protein N;Centromere protein T;FACT complex subunit SPT16;FACT complex subunit SSRP1;Histone H2A type 1-A;Histone H2B type 1-B;Histone H3-like centromeric protein A;Histone H4;Holliday junction recognition protein;Major centromere autoantigen B;Remodeling and spacing factor 1	CENPA;CENPB;CENPC;CENPH;CENPI;CENPL;CENPN;CENPT;H2AC1;H2BC3;H4C1;HJURP;RSF1;SSRP1;SUPT16H	C16orf56, ICEN22;C16orf60 ICEN32;C1orf155 ICEN33;CENPC1 ICEN7;FACT140 FACTP140;FACT80;FAKTS FLEG1 URLC9;FSHPRH1 ICEN19 LRPR1;H2AFR HIST1H2AA;H2BFF HIST1H2BB;H4/A H4FA HIST1H4A;HBXAP XAP8;ICEN35;None	R-HSA-606287	https://reactome.org/PathwayBrowser/#/R-HSA-606287	RSF complex binds the centromere			83539.1	24	32	1.66351	1	10	3	19	3	19	9	0
P62826	RAN	GTP-binding nuclear protein Ran	P62826	RAN_HUMAN	-0.0250368	0.968891	0.986997	13.2004	11.763	14.9889	13.5315	10.6861	15.8098	RAN-SNUPN-XPO1 complex	Human	Snurportin-CRM1-RanGTP complex	HeLa cells	O14980;O95149;P62826	10073;5901;7514	MI:0096-pull down	GO:0005634;GO:0005737;GO:0006611	cytoplasm;nucleus;protein export from nucleus	70.03;70.10	cytoplasm;nucleus	10209022	The complex is exported from the nucleus to the cytoplasm where RanGTP is removed from CRM1 through the action of RanBP1 and RanGAP.	None	None	Homo sapiens (Human)	Exportin-1;GTP-binding nuclear protein Ran;Snurportin-1	RAN;SNUPN;XPO1	ARA24;CRM1;RNUT1 SPN1	R-HSA-165028	https://reactome.org/PathwayBrowser/#/R-HSA-165028	Release of the HIV mRNA and Crm1 from Rev in the cytoplasm			24423.1	16	16	1.74711	7	2	4	3	9	4	9	7
P82933	MRPS9	28S ribosomal protein S9, mitochondrial	P82933	RT09_HUMAN	-0.028876	0.98557	0.993439	14.6673	11.3659	15.573	12.0828	13.6412	15.9687	28S ribosomal subunit, mitochondrial	Human	Small ribosomal subunit, mitochondrial	None	O15235;O60783;P51398;P82650;P82663;P82664;P82673;P82675;P82909;P82912;P82914;P82921;P82930;P82932;P82933;Q92552;Q92665;Q96EL2;Q9BYN8;Q9NP92;Q9NVS2;Q9Y291;Q9Y2Q9;Q9Y2R5;Q9Y2R9;Q9Y399;Q9Y3D3;Q9Y3D5;Q9Y3D9;Q9Y676	10240;10884;23107;28957;28973;51021;51023;51081;51116;51373;51649;51650;54460;55168;55173;56945;6183;63931;64432;64949;64951;64960;64963;64965;64968;64969;65993;7818;92259;None	MI:0363-inferred by author	GO:0005759;GO:0006412	mitochondrial matrix;translation	12.04;70.16.07	mitochondrial matrix;translation	14681386	With the exception of MRPS12, all proteins of the small ribosomal subunit from ribosomes of Bos taurus were identified in a proteomic approach (PMID:11279123).	None	None	Homo sapiens (Human)	28S ribosomal protein S10, mitochondrial;28S ribosomal protein S11, mitochondrial;28S ribosomal protein S12, mitochondrial;28S ribosomal protein S14, mitochondrial;28S ribosomal protein S15, mitochondrial;28S ribosomal protein S16, mitochondrial;28S ribosomal protein S17, mitochondrial;28S ribosomal protein S18b, mitochondrial;28S ribosomal protein S18c, mitochondrial;28S ribosomal protein S2, mi…	DAP3;MRPS10;MRPS11;MRPS12;MRPS14;MRPS15;MRPS16;MRPS17;MRPS18A;MRPS18B;MRPS18C;MRPS2;MRPS21;MRPS22;MRPS23;MRPS24;MRPS25;MRPS26;MRPS27;MRPS28;MRPS30;MRPS31;MRPS33;MRPS34;MRPS35;MRPS36;MRPS5;MRPS6;MRPS7;MRPS9	C20orf193 RPMS13;C21orf101 RPMS6;C3orf5 RPMS22;C6orf14;IMOGN38;KGD4;KIAA0264;MRPS28;MRPS29;MRPS35;None;PDCD9;RPMS11;RPMS12 RPSM12;RPMS15;RPMS16;RPMS17;RPMS21;RPMS25;RPMS9	R-HSA-5368279	https://reactome.org/PathwayBrowser/#/R-HSA-5368279	MTIF3 binds 28S ribosomal subunit			45834.8	39	68	1.18002	24	1	24	3	24	0	28	23
Q9H2U1	DHX36	ATP-dependent DNA/RNA helicase DHX36	Q9H2U1	DHX36_HUMAN	-0.0293029	0.968801	0.987565	13.0255	13.5818	13.4252	13.3953	14.5521	12.1729																				R-HSA-3134953	https://reactome.org/PathwayBrowser/#/R-HSA-3134953	DHX36 or DHX9 binds MyD88			114760	46	63	0.560456	1	11	6	33	7	36	19	0
Q92499	DDX1	ATP-dependent RNA helicase DDX1	Q92499	DDX1_HUMAN	-0.0299066	0.919473	0.982516	15.7732	15.4045	16.0016	15.3572	15.8948	16.0171	Large Drosha complex	Human	None	None	O00571;O14979;O43143;P17844;P31943;P35637;P52272;Q00839;Q01844;Q12905;Q12906;Q13148;Q8WYQ5;Q92499;Q92804;Q92841;Q96SB4;Q9BUJ2;Q9NRR4;Q9UKM9	10521;11100;1653;1654;1655;1665;2130;22913;23435;2521;29102;3187;3192;3608;3609;4670;54487;6732;8148;9987	MI:0007-anti tag coimmunoprecipitation;MI:0071-molecular sieving	GO:0003723;GO:0005634;GO:0006396	nucleus;RNA binding;RNA processing	11.04;16.03.03;70.10	nucleus;RNA binding;RNA processing	15531877	The large Drosha complex shows only weak pri-miRNA processing activity. It might be involved in pri-ribosomal RNA processing.	DGCR8 is deleted in DiGeorge syndrome. EWS is involved in Ewing's sarcoma disease.	None	Homo sapiens (Human)	ATP-dependent RNA helicase DDX1;ATP-dependent RNA helicase DDX3X;ATP-dependent RNA helicase DHX15;Heterogeneous nuclear ribonucleoprotein D-like;Heterogeneous nuclear ribonucleoprotein H;Heterogeneous nuclear ribonucleoprotein M;Heterogeneous nuclear ribonucleoprotein U;Heterogeneous nuclear ribonucleoprotein U-like protein 1;Interleukin enhancer-binding factor 2;Interleukin enhancer-binding fact…	DDX1;DDX17;DDX3X;DDX5;DGCR8;DHX15;DROSHA;EWSR1;FUS;HNRNPDL;HNRNPH1;HNRNPM;HNRNPU;HNRNPUL1;ILF2;ILF3;RALY;SRPK1;TAF15;TARDBP	C1orf199 HNRPU SAFA U21.1;C22orf12 DGCRK6;DBP1 DDX15;DBX DDX3;DRBF MPHOSPH4 NF90;E1BAP5 HNRPUL1;EWS;G17P1 HELR HLR1;HNRPCL2 P542;HNRPDL JKTBP;HNRPH HNRPH1;HNRPM NAGR1;NF45;None;RBP56 TAF2N;RN3 RNASE3L RNASEN;TDP43;TLS	R-HSA-5696816	https://reactome.org/PathwayBrowser/#/R-HSA-5696816	tRNA ligase complex ligates tRNA exons			82432.1	66	104	2.40733	0	29	4	43	12	47	37	0
Q9NVH1	DNAJC11	DnaJ homolog subfamily C member 11	Q9NVH1	DJC11_HUMAN	-0.0311782	0.982544	0.993456	13.2288	12.7166	12.4033	15.2432	10.4019	12.7972	MIB complex, mitochondrial	Human	MICOS-SAM complex, mitochondrial;Mitochondrial intermembrane space bridging complex	human osteosarcoma 143B cells;human skin fibroblasts	O75431;Q13505;Q16891;Q5HYI7;Q5TGZ0;Q5XKP0;Q6UXV4;Q9BRQ6;Q9BUR5;Q9NVH1;Q9NX63;Q9Y512	10651;10989;125988;139322;25813;440574;4580;54927;55735;79135;84303;None	MI:0276-blue native page	GO:0001401;GO:0005739;GO:0005741;GO:0005743;GO:0006626;GO:0006839;GO:0042407;GO:0044284;GO:0061617	cristae formation;MICOS complex;mitochondrial crista junction;mitochondrial inner membrane;mitochondrial outer membrane;mitochondrial transport;mitochondrion;protein targeting to mitochondrion;SAM complex	20.09.04;70.16;70.16.01;70.16.05	mitochondrial inner membrane;mitochondrial outer membrane;mitochondrial transport;mitochondrion	26477565	Mitochondrial inner membrane folds into cristae, which significantly increase its surface and are important for mitochondrial function. The stability of cristae depends on the mitochondrial contact site (MICOS) complex. In human mitochondria, the inner membrane MICOS complex interacts with the outer membrane sorting and assembly machinery (SAM) complex, to form the mitochondrial intermembrane spa…	None	None	Homo sapiens (Human)	DnaJ homolog subfamily C member 11;Metaxin-1;Metaxin-2;Metaxin-3;MICOS complex subunit MIC10;MICOS complex subunit MIC13;MICOS complex subunit MIC19;MICOS complex subunit MIC25;MICOS complex subunit MIC26;MICOS complex subunit MIC27;MICOS complex subunit MIC60;Sorting and assembly machinery component 50 homolog	APOO;APOOL;CHCHD3;CHCHD6;DNAJC11;IMMT;MICOS10;MICOS13;MTX1;MTX2;MTX3;SAMM50	C19orf70 MIC13 QIL1;C1orf151 MIC10 MINOS1;CHCM1 MIC25;CXorf33 FAM121A MIC27;FAM121B MIC23 MIC26;HMP MIC60 MINOS2;MIC19, MINOS3;MTX MTXN;None;SAM50	R-HSA-8949609	https://reactome.org/PathwayBrowser/#/R-HSA-8949609	Formation of MIB complex containing the MICOS complex causes curvature of mitochondrial inner membrane			63278.1	12	12	1.21418	0	6	0	10	0	9	1	0
Q17RY0	CPEB4	Cytoplasmic polyadenylation element-binding protein 4	Q17RY0	CPEB4_HUMAN	-0.0314693	0.966182	0.986617	13.5831	11.4115	11.6355	14.3916	10.1354	12.1974																									80152	4	4	1.19102	0	2	1	3	1	3	1	0
Q6ZMZ3	SYNE3	Nesprin-3	Q6ZMZ3	SYNE3_HUMAN	-0.0340137	0.952983	0.984879	12.9623	12.4131	12.1786	13.3165	13.1275	11.2121																									112216	15	17	3.21246	0	6	0	14	0	14	4	0
Q9Y2X3	NOP58	Nucleolar protein 58	Q9Y2X3	NOP58_HUMAN	-0.0372718	0.930515	0.981899	17.052	16.9008	16.0662	16.6051	17.6838	15.842																				R-HSA-4570467	https://reactome.org/PathwayBrowser/#/R-HSA-4570467	SUMOylation of NOP58 with SUMO1			59578.2	42	84	0.40879	6	23	20	30	22	30	26	7
Q9ULD5	ZNF777	Zinc finger protein 777	Q9ULD5	ZN777_HUMAN	-0.0388778	0.968206	0.988495	12.5478	12.4532	12.2446	11.4739	11.9031	13.9852																				R-HSA-975040	https://reactome.org/PathwayBrowser/#/R-HSA-975040	KRAB-ZNF / KAP Interaction			93762.2	2	2	0.789054	0	1	0	2	0	2	1	0
O43592	XPOT	Exportin-T	O43592	XPOT_HUMAN	-0.0422357	0.972331	0.989064	13.104	12.869	12.5128	14.8737	10.9276	12.8113	RAN-XPOT complex	Human	RanGTP-XPOT complex	HeLa cells	O43592;P62826	11260;5901	MI:0004-affinity chromatography technology	GO:0005634;GO:0005737;GO:0006405	cytoplasm;nucleus;RNA export from nucleus	70.03;70.10	cytoplasm;nucleus	9660920	tRNAs are synthesized in the nucleus and after several maturation steps exported to the cytoplasm by the RAN-XPOT complex. XPOT can distinguish tRNA from other highly structured RNA species.	None	None	Homo sapiens (Human)	Exportin-T;GTP-binding nuclear protein Ran	RAN;XPOT	ARA24;None	R-HSA-6783483	https://reactome.org/PathwayBrowser/#/R-HSA-6783483	tRNA:XPOT:RAN:GTP translocates from the nucleus to the cytosol			109964	18	18	0.831095	0	7	1	18	0	16	2	0
P27448	MARK3	MAP/microtubule affinity-regulating kinase 3	P27448	MARK3_HUMAN	-0.0423377	0.921053	0.981936	12.3571	12.3716	13.5488	11.942	13.164	13.2985																				R-HSA-5672948	https://reactome.org/PathwayBrowser/#/R-HSA-5672948	MARK3 phosphorylates KSR1			84428.5	32	39	0.426051	0	11	3	15	6	23	14	0
Q99829	CPNE1	Copine-1	Q99829	CPNE1_HUMAN	-0.0426823	0.975367	0.989387	13.1389	10.8471	9.7339	11.0794	10.8517	11.9169																				R-HSA-5333678	https://reactome.org/PathwayBrowser/#/R-HSA-5333678	CPNEs bind PL			59058.8	4	4	0.805911	0	1	1	4	3	4	2	0
P26038	MSN	Moesin	P26038	MOES_HUMAN	-0.0431601	0.899299	0.979781	14.154	12.791	13.2158	13.6707	13.3521	13.2676																				R-HSA-374677	https://reactome.org/PathwayBrowser/#/R-HSA-374677	L1 binds ERM family members			67820	32	46	1.86682	4	18	11	24	15	25	14	1
Q7Z4Q2	HEATR3	HEAT repeat-containing protein 3	Q7Z4Q2	HEAT3_HUMAN	-0.0440715	0.933796	0.982515	13.1157	11.9841	13.5249	13.7703	11.1046	13.8821																									74582.7	10	11	0.758931	0	4	0	8	1	9	4	0
O60832	DKC1	H/ACA ribonucleoprotein complex subunit DKC1	O60832	DKC1_HUMAN	-0.0455062	0.894025	0.981213	17.3866	16.5762	16.7893	16.8391	17.0167	17.0329	Telomerase holoenzyme	Human	None	HeLa S3 cells	O14746;O60832;Q86US8;Q9BUR4;Q9NPE3;Q9NX24;Q9NY12	1736;23293;54433;55135;55505;55651;7015	MI:0019-coimmunoprecipitation	GO:0003720;GO:0005697	telomerase activity;telomerase holoenzyme complex	None	None	19179534	.	Telomerase is associated with various diseases such as cancer, dyskeratosis congenita, bone marrow failure and idiopathic pulmonary fibrosis	None	Homo sapiens (Human)	H/ACA ribonucleoprotein complex subunit 1;H/ACA ribonucleoprotein complex subunit 2;H/ACA ribonucleoprotein complex subunit 3;H/ACA ribonucleoprotein complex subunit DKC1;Telomerase Cajal body protein 1;Telomerase reverse transcriptase;Telomerase-binding protein EST1A	DKC1;GAR1;NHP2;NOP10;SMG6;TERT;WRAP53	C17orf31 EST1A KIAA0732;EST2 TCS1 TRT;NOLA1;NOLA2;NOLA3;NOLA4;TCAB1 WDR79	R-HSA-163090	https://reactome.org/PathwayBrowser/#/R-HSA-163090	Elongation Of The Telomeric Chromosome End			57674.1	46	66	0.682812	14	21	26	30	31	18	25	9
O00311	CDC7	Cell division cycle 7-related protein kinase	O00311	CDC7_HUMAN	-0.0464284	0.936538	0.983298	13.0117	11.8738	11.8094	14.0626	11.2107	11.5611	CDC7-DBF7 complex	Human	None	None	O00311;Q9UBU7	10926;8317	MI:0019-coimmunoprecipitation	GO:0006260;GO:0051052	DNA replication;regulation of DNA metabolic process	10.01.03;10.01.11	DNA synthesis and replication;regulation of DNA processing	10523313	None	None	None	Homo sapiens (Human)	Cell division cycle 7-related protein kinase;Protein DBF4 homolog A	CDC7;DBF4	ASK DBF4A ZDBF1;CDC7L1	R-HSA-176298	https://reactome.org/PathwayBrowser/#/R-HSA-176298	Activation of claspin			63888.2	7	9	1.29611	0	2	4	5	2	6	2	0
Q9Y2R4	DDX52	Probable ATP-dependent RNA helicase DDX52	Q9Y2R4	DDX52_HUMAN	-0.0488383	0.917765	0.983964	16.5312	15.2747	16.1836	15.7556	15.8612	16.5193																				R-HSA-6790906	https://reactome.org/PathwayBrowser/#/R-HSA-6790906	EMG1 of the SSU processome methylates pseudouridine-1248 of 18S rRNA yielding N(1)-methylpseudouridine-1248			67466	31	45	0.453277	1	9	15	25	15	24	18	1
P62847	RPS24	40S ribosomal protein S24	P62847	RS24_HUMAN	-0.0493514	0.953275	0.984508	11.5988	10.4154	12.0167	11.9473	11.5812	10.6506	40S ribosomal subunit, cytoplasmic	Human	small ribosomal subunit, cytoplasmic	None	P08708;P08865;P15880;P22090;P23396;P25398;P39019;P42677;P46781;P46782;P46783;P60866;P61247;P62081;P62241;P62244;P62249;P62263;P62266;P62269;P62273;P62277;P62280;P62701;P62753;P62841;P62847;P62851;P62854;P62857;P62861;P62979;P63220	2197;3921;6187;6188;6189;6191;6192;6193;6194;6201;6202;6203;6204;6205;6206;6207;6208;6209;6210;6217;6218;6222;6223;6224;6227;6228;6229;6230;6231;6232;6233;6234;6235	MI:0363-inferred by author	GO:0005737;GO:0006412	cytoplasm;translation	12.04;70.03	cytoplasm;translation	14681386	None	None	Since the authors did not specify RPS4Y, we used isoform RPS4Y1	Homo sapiens (Human)	40S ribosomal protein S10;40S ribosomal protein S11;40S ribosomal protein S12;40S ribosomal protein S13;40S ribosomal protein S14;40S ribosomal protein S15;40S ribosomal protein S15a;40S ribosomal protein S16;40S ribosomal protein S17;40S ribosomal protein S18;40S ribosomal protein S19;40S ribosomal protein S2;40S ribosomal protein S20;40S ribosomal protein S21;40S ribosomal protein S23;40S ribos…	FAU;RPS10;RPS11;RPS12;RPS13;RPS14;RPS15;RPS15A;RPS16;RPS17;RPS18;RPS19;RPS2;RPS20;RPS21;RPS23;RPS24;RPS25;RPS26;RPS27;RPS27A;RPS28;RPS29;RPS3;RPS3A;RPS4X;RPS4Y1;RPS5;RPS6;RPS7;RPS8;RPS9;RPSA	CCG2 RPS4 SCAR;D6S218E;FTE1 MFTL;LAMBR LAMR1;MPS1;None;RIG;RPS17L;RPS4;RPS4Y;UBA80 UBCEP1	R-HSA-141671	https://reactome.org/PathwayBrowser/#/R-HSA-141671	Polypeptide release from the eRF3-GDP:eRF1:mRNA:80S Ribosome complex			15423.2	5	7	1.35464	2	3	2	3	4	2	2	1
Q9P258	RCC2	Protein RCC2	Q9P258	RCC2_HUMAN	-0.049667	0.97811	0.990539	11.8573	11.7823	15.2593	14.7425	11.7135	12.5918																				R-HSA-141409	https://reactome.org/PathwayBrowser/#/R-HSA-141409	Mad1 binds kinetochore			56084.5	26	36	1.17338	13	2	20	9	22	6	7	4
Q5T200	ZC3H13	Zinc finger CCCH domain-containing protein 13	Q5T200	ZC3HD_HUMAN	-0.0510778	0.943044	0.983026	14.4941	12.9513	13.8374	13.6283	14.2171	13.5907	CEN complex	Human	centromer chromatin complex;ICEN complex;interphase centromere complex	HeLa cells	O60264;P07199;P11021;P11142;P22087;P35226;P49450;Q02241;Q03188;Q06587;Q08945;Q13185;Q13619;Q15007;Q16531;Q53SF7;Q5T200;Q69YN4;Q6T4P5;Q71F23;Q8N0S6;Q8N1F7;Q8NEM2;Q92620;Q92674;Q96JP5;Q96T23;Q99496;Q9BS16;Q9BU64;Q9BXP5;Q9BZH6;Q9H0H5;Q9H3R5;Q9HC52;Q9NSP4;Q9Y5B9	1058;1059;1060;11198;11335;1642;2091;22837;23091;2491;25962;29127;3309;3312;51593;51773;55717;57332;6015;6045;64105;648;64946;6749;79019;79172;79682;79801;79948;80829;8451;8467;91687;9493;9589;9688;9785	MI:0006-anti bait coimmunoprecipitation;MI:0402-chromatin immunoprecipitation assay	GO:0000278;GO:0005694;GO:0007098;GO:0051225;GO:0051382	centrosome cycle;chromosome;kinetochore assembly;mitotic cell cycle;spindle assembly	10.03.01.01;10.03.04.01;10.03.05.01;70.10.03	centromere/kinetochore complex maturation;chromosome;mitotic cell cycle;spindle pole body/centrosome and microtubule cycle	15009096	None	None	Two other subunits of the complex were found in the analysis, which have not been further characterized: unknown protein (40kD) and a protein similar to Riken cDNA 2610510J17.	Homo sapiens (Human)	Centromere protein C;Centromere protein H;Centromere protein I;Centromere protein K;Centromere protein L;Centromere protein M;Centromere protein O;Centromere protein U;Chromobox protein homolog 3;Chromobox protein homolog 8;Cordon-bleu protein-like 1;Cullin-4A;DNA damage-binding protein 1;E3 ubiquitin-protein ligase RING1;E3 ubiquitin-protein ligase RING2;E3 ubiquitin-protein ligase ZFP91;Endopla…	BMI1;CBX3;CBX8;CENPA;CENPB;CENPC;CENPH;CENPI;CENPK;CENPL;CENPM;CENPO;CENPU;COBLL1;CUL4A;DDB1;DHX38;FBL;HSPA5;HSPA8;KIF23;NUP93;PLPPR3;RACGAP1;RING1;RNF2;RSF1;SHCBP1;SMARCA5;SRRT;SSRP1;SUPT16H;VIRMA;WDR11;WTAP;ZC3H13;ZFP91	ARS2 ASR2;BAP1 DING HIPI3 RING1B;BRWD2 KIAA1351 WDR15;C1orf155 ICEN33;C22orf18 ICEN39 PANE1;CENPC1 ICEN7;DDX38 KIAA0224 PRP16;FACT140 FACTP140;FACT80;FIB1 FLRN;FSHPRH1 ICEN19 LRPR1;GRP78;HBXAP XAP8;HSC70 HSP73 HSPA10;ICEN24 KLIP1 MLF1IP PBIP1;ICEN35;ICEN36 MCM21R;ICEN37;KIAA0095;KIAA0105;KIAA0853;KIAA0977;KIAA1429;KIAA1478 MGCRACGAP;KNSL5 MKLP1;LPPR3 PHP2 PRG2;None;PC3 RC1;PCGF4 RNF51;RNF1;SNF2H,…						196635	19	24	0.460497	0	13	4	15	5	13	4	0
O94906	PRPF6	Pre-mRNA-processing factor 6	O94906	PRP6_HUMAN	-0.0514231	0.957945	0.981854	16.7573	17.2755	16.1934	17.8732	17.9731	14.5341	C complex spliceosome	Human	None	None	O43290;O43390;O43660;O60306;O60506;O60508;O75533;O75643;O94906;O95391;O95926;P07910;P08579;P09651;P09661;P11940;P14678;P17844;P22626;P31943;P38159;P38919;P42285;P51991;P52272;P52597;P61326;P61978;P62304;P62306;P62308;P62310;P62314;P62316;P62318;Q00839;Q01081;Q07955;Q12874;Q13435;Q13523;Q13573;Q14331;Q14562;Q15029;Q15393;Q15428;Q15459;Q6NZY4;Q6P2Q9;Q6UX04;Q86V81;Q8IYB3;Q8WUQ7;Q92620;Q96BP3;Q96DF8;…	10189;10236;10250;10283;10291;10450;10492;10569;10594;10946;10992;1655;1659;220988;22913;22938;23020;23398;23450;23451;23517;23524;24148;2483;25949;26986;27258;27316;27339;3178;3181;3183;3185;3187;3190;3192;4116;4670;51340;51362;51428;51503;51645;5356;53938;5411;55094;55596;55696;56949;57461;57703;57819;58509;60625;6426;6627;6628;6629;6632;6633;6634;6635;6636;6637;7307;8175;8220;84292;8899;9092;9…	MI:0028-cosedimentation in solution;MI:0096-pull down	GO:0000398;GO:0005681	mRNA splicing, via spliceosome;spliceosomal complex	11.04.03	mRNA processing (splicing, 5'-, 3'-end processing)	11991638	In eukaryotes, the removal of introns from nascent transcripts is mediated by a highly dynamic, macromolecular machine called the spliceosome.	None	None	Homo sapiens (Human)	116 kDa U5 small nuclear ribonucleoprotein component;ATP-dependent RNA helicase DHX8;Cactin;Cell division cycle 5-like protein;Crooked neck-like protein 1;Eukaryotic initiation factor 4A-III;Exosome RNA helicase MTR4;G patch domain-containing protein 1;Heterogeneous nuclear ribonucleoprotein A1;Heterogeneous nuclear ribonucleoprotein A3;Heterogeneous nuclear ribonucleoprotein F;Heterogeneous nucl…	ALYREF;AQR;CACTIN;CDC40;CDC5L;CRNKL1;CWC15;CWC22;CWC27;DDX23;DDX41;DDX5;DHX35;DHX38;DHX8;EFTUD2;EIF4A3;ESS2;FRG1;GPATCH1;HNRNPA1;HNRNPA2B1;HNRNPA3;HNRNPC;HNRNPF;HNRNPH1;HNRNPK;HNRNPM;HNRNPR;HNRNPU;ISY1;LSM2;LSM3;MAGOH;MTREX;PABPC1;PLRG1;PNN;PPIE;PPIL1;PPIL3;PPWD1;PRPF19;PRPF4B;PRPF6;PRPF8;RALY;RBM22;RBM8A;RBMX;SART1;SF3A1;SF3A2;SF3A3;SF3B1;SF3B2;SF3B3;SLU7;SNRNP200;SNRNP40;SNRPA1;SNRPB;SNRPB2;SNR…	ABS;ALY BEF THOC4;ASCC3L1 HELIC2 KIAA0788;ASF SF2 SF2P33 SFRS1;C11orf5;C19orf29;C1orf199 HNRPU SAFA U21.1;C20orf14;C20orf15 DDX35;C6orf28 G7B;CBPIN GCIPIP;COD SNRPB1;CRN;CYP33;CYPL1;DDX38 KIAA0224 PRP16;DDX48, KIAA0111;DDX8;DGCR13 DGCR14 DGSH DGSI ES2;DOB1 KIAA0052 MTR4 SKIV2L2;DRS MEMA;ECGP GPATC1;EHB3 PRP17 PRPF17;G17P1 HELR HLR1;HCNP KIAA1177 SYF1;HNRPA1;HNRPA2B1;HNRPA3;HNRPC;HNRPCL2 P542;HNRP…	R-HSA-75079	https://reactome.org/PathwayBrowser/#/R-HSA-75079	Formation of AT-AC C complex			106925	86	134	1.09708	1	52	10	69	5	69	39	0
P12270	TPR	Nucleoprotein TPR	P12270	TPR_HUMAN	-0.0524041	0.972365	0.988496	13.0561	10.9666	11.6978	13.4227	13.1674	9.28745	Nuclear pore complex	Human	None	HEK293 cells;HeLa cells	O15504;O75694;P12270;P35658;P37198;P49790;P49792;P52948;P55735;P57740;P78406;Q12769;Q53GS7;Q5SRE5;Q7Z3B4;Q8N1F7;Q8NFH3;Q8NFH4;Q8NFH5;Q8TEM1;Q8WUM0;Q8WYP5;Q92621;Q96EE3;Q96HA1;Q99567;Q9BTX1;Q9BVL2;Q9BW27;Q9NRG9;Q9UKX7	10762;11097;129401;23225;23279;23511;23636;25909;2733;348995;4927;4928;53371;55706;55746;57122;5903;6396;79023;79902;81929;8480;9631;9688;9818;9883;9972;None	MI:0069-mass spectrometry studies of complexes	GO:0005635;GO:0051169	nuclear envelope;nuclear transport	20.09.01;70.10.05	nuclear membrane;nuclear transport	23511206	The nuclear pore complex conducts the transport of molecules in and out of the nucleus. It is built from nucleoporins (Nups) that assemble in multiple copies to form an eight-fold rotationally symmetric complex. Nups first assemble into hetero-oligomeric subcomplexes, which in turn, serve as modular building blocks to form larger structures.	The expression of NUP210 (Gp210) and other subunits varies spatially between different human cancer cell lines, at both the transcript and protein level.	The composition of the nuclear pore complexes was found to vary across different human cell lines. The sum of the molecular weight of all copies of all Nups in the study was 110+/-10 MDa.	Homo sapiens (Human)	Aladin;E3 SUMO-protein ligase RanBP2;mRNA export factor GLE1;mRNA export factor RAE1;Nuclear envelope pore membrane protein POM 121;Nuclear pore complex protein Nup107;Nuclear pore complex protein Nup133;Nuclear pore complex protein Nup153;Nuclear pore complex protein Nup155;Nuclear pore complex protein Nup160;Nuclear pore complex protein Nup205;Nuclear pore complex protein Nup214;Nuclear pore co…	AAAS;AHCTF1;GLE1;NDC1;NUP107;NUP133;NUP153;NUP155;NUP160;NUP188;NUP205;NUP210;NUP214;NUP35;NUP37;NUP42;NUP43;NUP50;NUP54;NUP58;NUP62;NUP85;NUP88;NUP93;NUP98;POM121;RAE1;RANBP2;SEC13;SEH1L;TPR	ADAR2;ADRACALA;C7orf14 KIAA0225;CAIN CAN KIAA0023;CG1 NUPL2;D3S1231E SEC13A SEC13L1 SEC13R;ELYS TMBS62;GLE1L;KIAA0095;KIAA0169;KIAA0197 NUP120;KIAA0410 NUPL1;KIAA0618 NUP121 POM121A;KIAA0791;KIAA0906;MP44 NUP53;MRNP41;None;NPAP60L;NUP358;NUP75 PCNT1;SEC13L SEH1;TMEM48	R-HSA-111439	https://reactome.org/PathwayBrowser/#/R-HSA-111439	Docking of Mature Histone mRNA complex:TAP at the NPC			267293	24	24	0.666348	0	8	0	17	1	23	1	0
Q03001	DST	Dystonin	Q03001	DYST_HUMAN	-0.0534175	0.909055	0.979676	14.3954	13.2068	11.9853	14.9859	13.5366	11.2253																				R-HSA-432956	https://reactome.org/PathwayBrowser/#/R-HSA-432956	BP230 is recruited to the hemidesmosome			860662	112	130	0.787676	3	41	5	83	4	88	5	0
P48651	PTDSS1	Phosphatidylserine synthase 1	P48651	PTSS1_HUMAN	-0.0548948	0.731471	0.93016	15.4363	14.8251	15.1651	15.3455	15.1584	15.0874																				R-HSA-1483186	https://reactome.org/PathwayBrowser/#/R-HSA-1483186	PC is converted to PS by PTDSS1			55527.6	14	22	1.31195	6	4	11	9	12	9	6	6
Q53F19	NCBP3	Nuclear cap-binding protein subunit 3	Q53F19	NCBP3_HUMAN	-0.0578346	0.787374	0.947772	15.9622	15.8101	16.0682	15.9661	16.217	15.8308	NCBP1-NCBP3 complex	Human	Cap-binding complex	HeLa cells	Q09161;Q53F19	4686;55421	MI:0007-anti tag coimmunoprecipitation	GO:0000339;GO:0051028;GO:0051607	defense response to virus;mRNA transport;RNA cap binding	None	None	26382858	The RNA cap structure is bound by the highly conserved nuclear cap-binding complex (CBC), a central factor, known to orchestrate most downstream RNA biogenesis processes such as pre-mRNA splicing, 3'-end processing, nonsense-mediated decay, nuclear\u2013cytoplasmic transport and recruitment of translation factors in the cytoplasm.	None	None	Homo sapiens (Human)	Nuclear cap-binding protein subunit 1;Nuclear cap-binding protein subunit 3	NCBP1;NCBP3	C17orf85;CBP80 NCBP						70592.5	35	58	1.90324	3	18	7	23	6	22	25	2
P42766	RPL35	60S ribosomal protein L35	P42766	RL35_HUMAN	-0.0586138	0.948042	0.983829	14.4142	12.8907	16.6091	14.123	14.4703	15.4965	Ribosome, cytoplasmic	Human	None	None	P05386;P05387;P05388;P08708;P08865;P15880;P18077;P18124;P18621;P22090;P23396;P25398;P26373;P27635;P30050;P32969;P35268;P36578;P39019;P39023;P40429;P42677;P42766;P46776;P46777;P46778;P46779;P46781;P46782;P46783;P47914;P49207;P50914;P60866;P61247;P61254;P61313;P61353;P61513;P61927;P62081;P62241;P62244;P62249;P62263;P62266;P62269;P62273;P62277;P62280;P62424;P62701;P62750;P62753;P62829;P62841;P62847;…	11224;2197;23521;25873;3921;4736;6122;6124;6125;6128;6129;6130;6132;6133;6134;6135;6136;6137;6138;6139;6141;6142;6143;6144;6146;6147;6152;6154;6155;6156;6157;6158;6159;6160;6161;6164;6165;6167;6168;6169;6170;6171;6173;6175;6176;6181;6187;6188;6189;6191;6192;6193;6194;6201;6202;6203;6204;6205;6206;6207;6208;6209;6210;6217;6218;6222;6223;6224;6227;6228;6229;6230;6231;6232;6233;6234;6235;7311;9045;9…	MI:0363-inferred by author	GO:0005737;GO:0006412	cytoplasm;translation	12.04;70.03	cytoplasm;translation	14681386	None	None	Since the authors did not specify RPS4Y, we used isoform RPS4Y1	Homo sapiens (Human)	40S ribosomal protein S10;40S ribosomal protein S11;40S ribosomal protein S12;40S ribosomal protein S13;40S ribosomal protein S14;40S ribosomal protein S15;40S ribosomal protein S15a;40S ribosomal protein S16;40S ribosomal protein S17;40S ribosomal protein S18;40S ribosomal protein S19;40S ribosomal protein S2;40S ribosomal protein S20;40S ribosomal protein S21;40S ribosomal protein S23;40S ribos…	FAU;RPL10;RPL10A;RPL11;RPL12;RPL13;RPL13A;RPL14;RPL15;RPL17;RPL18;RPL18A;RPL19;RPL21;RPL22;RPL23;RPL23A;RPL24;RPL26;RPL27;RPL27A;RPL28;RPL29;RPL3;RPL30;RPL31;RPL32;RPL34;RPL35;RPL35A;RPL36;RPL36A;RPL37;RPL37A;RPL38;RPL39;RPL4;RPL41;RPL5;RPL6;RPL7;RPL7A;RPL8;RPL9;RPLP0;RPLP1;RPLP2;RPS10;RPS11;RPS12;RPS13;RPS14;RPS15;RPS15A;RPS16;RPS17;RPS18;RPS19;RPS2;RPS20;RPS21;RPS23;RPS24;RPS25;RPS26;RPS27;RPS2…	BBC1;CCG2 RPS4 SCAR;D11S2243E RPP2;D6S218E;DXS648E QM;EC45;FTE1 MFTL;LAMBR LAMR1;MPS1;NEDD6;None;RIG;RPL1;RPL44;RPS17L;RPS4;RPS4Y;RRP1;SURF-3 SURF3;TXREB1;UBA80 UBCEP1;UBCEP2	R-HSA-141671	https://reactome.org/PathwayBrowser/#/R-HSA-141671	Polypeptide release from the eRF3-GDP:eRF1:mRNA:80S Ribosome complex			14551.5	5	5	0.768614	2	2	3	3	2	2	3	2
O75083	WDR1	WD repeat-containing protein 1	O75083	WDR1_HUMAN	-0.0595903	0.928433	0.983366	16.4663	16.3358	14.6852	17.0091	17.0809	13.5761																				R-HSA-482772	https://reactome.org/PathwayBrowser/#/R-HSA-482772	Release of platelet cytosolic components			66193.5	39	53	1.03753	4	22	12	34	8	27	17	2
O43395	PRPF3	U4/U6 small nuclear ribonucleoprotein Prp3	O43395	PRPF3_HUMAN	-0.0598704	0.815162	0.960161	17.072	16.7703	17.3015	16.6846	17.0979	17.5409																				R-HSA-9770132	https://reactome.org/PathwayBrowser/#/R-HSA-9770132	Formation of the Spliceosomal Pre-B complex (new)			77529	55	80	0.585365	13	29	22	34	18	35	29	5
Q02978	SLC25A11	Mitochondrial 2-oxoglutarate/malate carrier protein	Q02978	M2OM_HUMAN	-0.0614986	0.968293	0.987926	14.5374	12.4469	16.4967	12.0878	14.717	16.8606																				R-HSA-198440	https://reactome.org/PathwayBrowser/#/R-HSA-198440	SLC25A11 exchanges malate and alpha-ketoglutarate (2-oxoglutarate) across the inner mitochondrial membrane			34061.7	20	28	1.17859	12	1	18	3	18	1	8	11
O75369	FLNB	Filamin-B	O75369	FLNB_HUMAN	-0.0626195	0.959299	0.981821	14.9777	13.3498	14.0416	14.8492	15.3834	12.3243																				R-HSA-1169398	https://reactome.org/PathwayBrowser/#/R-HSA-1169398	ISGylation of host protein filamin B			278164	100	121	1.43847	1	57	0	78	4	76	30	1
P63173	RPL38	60S ribosomal protein L38	P63173	RL38_HUMAN	-0.0638618	0.941	0.983531	15.4126	13.4186	13.1163	15.0878	14.9566	12.0947	Ribosome, cytoplasmic	Human	None	None	P05386;P05387;P05388;P08708;P08865;P15880;P18077;P18124;P18621;P22090;P23396;P25398;P26373;P27635;P30050;P32969;P35268;P36578;P39019;P39023;P40429;P42677;P42766;P46776;P46777;P46778;P46779;P46781;P46782;P46783;P47914;P49207;P50914;P60866;P61247;P61254;P61313;P61353;P61513;P61927;P62081;P62241;P62244;P62249;P62263;P62266;P62269;P62273;P62277;P62280;P62424;P62701;P62750;P62753;P62829;P62841;P62847;…	11224;2197;23521;25873;3921;4736;6122;6124;6125;6128;6129;6130;6132;6133;6134;6135;6136;6137;6138;6139;6141;6142;6143;6144;6146;6147;6152;6154;6155;6156;6157;6158;6159;6160;6161;6164;6165;6167;6168;6169;6170;6171;6173;6175;6176;6181;6187;6188;6189;6191;6192;6193;6194;6201;6202;6203;6204;6205;6206;6207;6208;6209;6210;6217;6218;6222;6223;6224;6227;6228;6229;6230;6231;6232;6233;6234;6235;7311;9045;9…	MI:0363-inferred by author	GO:0005737;GO:0006412	cytoplasm;translation	12.04;70.03	cytoplasm;translation	14681386	None	None	Since the authors did not specify RPS4Y, we used isoform RPS4Y1	Homo sapiens (Human)	40S ribosomal protein S10;40S ribosomal protein S11;40S ribosomal protein S12;40S ribosomal protein S13;40S ribosomal protein S14;40S ribosomal protein S15;40S ribosomal protein S15a;40S ribosomal protein S16;40S ribosomal protein S17;40S ribosomal protein S18;40S ribosomal protein S19;40S ribosomal protein S2;40S ribosomal protein S20;40S ribosomal protein S21;40S ribosomal protein S23;40S ribos…	FAU;RPL10;RPL10A;RPL11;RPL12;RPL13;RPL13A;RPL14;RPL15;RPL17;RPL18;RPL18A;RPL19;RPL21;RPL22;RPL23;RPL23A;RPL24;RPL26;RPL27;RPL27A;RPL28;RPL29;RPL3;RPL30;RPL31;RPL32;RPL34;RPL35;RPL35A;RPL36;RPL36A;RPL37;RPL37A;RPL38;RPL39;RPL4;RPL41;RPL5;RPL6;RPL7;RPL7A;RPL8;RPL9;RPLP0;RPLP1;RPLP2;RPS10;RPS11;RPS12;RPS13;RPS14;RPS15;RPS15A;RPS16;RPS17;RPS18;RPS19;RPS2;RPS20;RPS21;RPS23;RPS24;RPS25;RPS26;RPS27;RPS2…	BBC1;CCG2 RPS4 SCAR;D11S2243E RPP2;D6S218E;DXS648E QM;EC45;FTE1 MFTL;LAMBR LAMR1;MPS1;NEDD6;None;RIG;RPL1;RPL44;RPS17L;RPS4;RPS4Y;RRP1;SURF-3 SURF3;TXREB1;UBA80 UBCEP1;UBCEP2	R-HSA-141671	https://reactome.org/PathwayBrowser/#/R-HSA-141671	Polypeptide release from the eRF3-GDP:eRF1:mRNA:80S Ribosome complex			8217.88	4	4	1.57908	1	2	2	3	3	3	1	1
Q00839	HNRNPU	Heterogeneous nuclear ribonucleoprotein U	Q00839	HNRPU_HUMAN	-0.0641136	0.849777	0.972889	21.4892	21.3042	20.3443	21.0536	21.9005	20.376	C complex spliceosome	Human	None	None	O43290;O43390;O43660;O60306;O60506;O60508;O75533;O75643;O94906;O95391;O95926;P07910;P08579;P09651;P09661;P11940;P14678;P17844;P22626;P31943;P38159;P38919;P42285;P51991;P52272;P52597;P61326;P61978;P62304;P62306;P62308;P62310;P62314;P62316;P62318;Q00839;Q01081;Q07955;Q12874;Q13435;Q13523;Q13573;Q14331;Q14562;Q15029;Q15393;Q15428;Q15459;Q6NZY4;Q6P2Q9;Q6UX04;Q86V81;Q8IYB3;Q8WUQ7;Q92620;Q96BP3;Q96DF8;…	10189;10236;10250;10283;10291;10450;10492;10569;10594;10946;10992;1655;1659;220988;22913;22938;23020;23398;23450;23451;23517;23524;24148;2483;25949;26986;27258;27316;27339;3178;3181;3183;3185;3187;3190;3192;4116;4670;51340;51362;51428;51503;51645;5356;53938;5411;55094;55596;55696;56949;57461;57703;57819;58509;60625;6426;6627;6628;6629;6632;6633;6634;6635;6636;6637;7307;8175;8220;84292;8899;9092;9…	MI:0028-cosedimentation in solution;MI:0096-pull down	GO:0000398;GO:0005681	mRNA splicing, via spliceosome;spliceosomal complex	11.04.03	mRNA processing (splicing, 5'-, 3'-end processing)	11991638	In eukaryotes, the removal of introns from nascent transcripts is mediated by a highly dynamic, macromolecular machine called the spliceosome.	None	None	Homo sapiens (Human)	116 kDa U5 small nuclear ribonucleoprotein component;ATP-dependent RNA helicase DHX8;Cactin;Cell division cycle 5-like protein;Crooked neck-like protein 1;Eukaryotic initiation factor 4A-III;Exosome RNA helicase MTR4;G patch domain-containing protein 1;Heterogeneous nuclear ribonucleoprotein A1;Heterogeneous nuclear ribonucleoprotein A3;Heterogeneous nuclear ribonucleoprotein F;Heterogeneous nucl…	ALYREF;AQR;CACTIN;CDC40;CDC5L;CRNKL1;CWC15;CWC22;CWC27;DDX23;DDX41;DDX5;DHX35;DHX38;DHX8;EFTUD2;EIF4A3;ESS2;FRG1;GPATCH1;HNRNPA1;HNRNPA2B1;HNRNPA3;HNRNPC;HNRNPF;HNRNPH1;HNRNPK;HNRNPM;HNRNPR;HNRNPU;ISY1;LSM2;LSM3;MAGOH;MTREX;PABPC1;PLRG1;PNN;PPIE;PPIL1;PPIL3;PPWD1;PRPF19;PRPF4B;PRPF6;PRPF8;RALY;RBM22;RBM8A;RBMX;SART1;SF3A1;SF3A2;SF3A3;SF3B1;SF3B2;SF3B3;SLU7;SNRNP200;SNRNP40;SNRPA1;SNRPB;SNRPB2;SNR…	ABS;ALY BEF THOC4;ASCC3L1 HELIC2 KIAA0788;ASF SF2 SF2P33 SFRS1;C11orf5;C19orf29;C1orf199 HNRPU SAFA U21.1;C20orf14;C20orf15 DDX35;C6orf28 G7B;CBPIN GCIPIP;COD SNRPB1;CRN;CYP33;CYPL1;DDX38 KIAA0224 PRP16;DDX48, KIAA0111;DDX8;DGCR13 DGCR14 DGSH DGSI ES2;DOB1 KIAA0052 MTR4 SKIV2L2;DRS MEMA;ECGP GPATC1;EHB3 PRP17 PRPF17;G17P1 HELR HLR1;HCNP KIAA1177 SYF1;HNRPA1;HNRPA2B1;HNRPA3;HNRPC;HNRPCL2 P542;HNRP…	R-HSA-72103	https://reactome.org/PathwayBrowser/#/R-HSA-72103	Formation of pre-mRNPs			90584.4	93	203	0.81686	26	50	35	61	30	63	76	16
Q12979	ABR	Active breakpoint cluster region-related protein	Q12979	ABR_HUMAN	-0.0645167	0.956837	0.983383	13.3145	12.1168	13.3482	14.4116	13.2605	11.301																				R-HSA-205039	https://reactome.org/PathwayBrowser/#/R-HSA-205039	p75NTR indirectly activates RAC and Cdc42 via a guanyl-nucleotide exchange factor			97597.8	6	6	1.42149	0	3	1	5	0	6	2	0
Q7Z4F1	LRP10	Low-density lipoprotein receptor-related protein 10	Q7Z4F1	LRP10_HUMAN	-0.0656055	0.954411	0.985964	12.717	12.1847	11.9811	13.0466	10.3726	13.6604																				R-HSA-2404131	https://reactome.org/PathwayBrowser/#/R-HSA-2404131	LRPs transport extracellular CR:atREs:HSPG:apoE to cytosol			76193.4	5	5	1.04918	2	3	3	4	4	4	3	2
P49756	RBM25	RNA-binding protein 25	P49756	RBM25_HUMAN	-0.0658642	0.825996	0.963365	14.5542	13.1863	14.459	14.7035	13.6613	14.0324	Spliceosome, A complex	Human	Prespliceosomal A complex	HeLa nuclear extract	A0A024RDW4;O14776;O15042;O43143;O43290;O43390;O43395;O43660;O43670;O43684;O43719;O60506;O60828;O75400;O75533;O75643;O75934;O75937;O75940;O94906;O95400;P07910;P08579;P08621;P09012;P09234;P09651;P09661;P11142;P14678;P17844;P22626;P26368;P35637;P38159;P49756;P51991;P52298;P52756;P61978;P62136;P62304;P62306;P62308;P62314;P62316;P62318;P62995;P67809;P84103;P98175;Q00839;Q01081;Q01130;Q07955;Q08170;Q08…	10084;10181;10236;10250;10262;10285;10286;10291;10421;10492;10521;10523;10594;10915;10921;10946;10992;11100;11325;11338;1153;124245;1655;1660;1665;1994;220988;22826;22827;22916;22985;23020;23350;23450;23451;23524;24148;2521;25956;27316;27336;27339;29105;29115;3178;3181;3182;3183;3190;3192;3312;3608;3609;4686;4904;5093;51503;51593;51639;51729;5356;5411;5499;55082;55109;5511;5546;55660;56259;57794;…	MI:0004-affinity chromatography technology;MI:0029-cosedimentation through density gradient;MI:0040-electron microscopy	GO:0000398;GO:0005681	mRNA splicing, via spliceosome;spliceosomal complex	11.04.03	mRNA processing (splicing, 5'-, 3'-end processing)	17332742	Spliceosomes assemble in a series of consecutive steps that produce complexes E, A, B and C.	None	None	Homo sapiens (Human)	116 kDa U5 small nuclear ribonucleoprotein component;Angiogenic factor with G patch and FHA domains 1;Apoptotic chromatin condensation inducer in the nucleus;ARGL1 protein;ATP-dependent RNA helicase A;ATP-dependent RNA helicase DDX42;ATP-dependent RNA helicase DHX15;Beta-catenin-like protein 1;BUB3-interacting and GLEBS motif-containing protein ZNF207;Calcium homeostasis endoplasmic reticulum pro…	ACIN1;AGGF1;BCAS2;BUB3;CCAR1;CCAR2;CD2BP2;CDC5L;CDK11A;CFAP20;CHERP;CIRBP;CTNNBL1;CWC15;DDX17;DDX23;DDX42;DDX46;DDX5;DHX15;DHX9;DNAJC8;EFTUD2;ELAVL1;FLJ10154;FUS;HNRNPA1;HNRNPA2B1;HNRNPA3;HNRNPAB;HNRNPC;HNRNPK;HNRNPR;HNRNPU;HNRNPUL1;HSPA8;HTATSF1;ILF2;ILF3;NCBP1;NCBP2;NRIP2;PCBP1;PHF5A;PLRG1;PNN;PPP1CA;PPP1R8;PQBP1;PRCC;PRPF19;PRPF3;PRPF40A;PRPF6;PRPF8;PUF60;RBM10;RBM17;RBM25;RBM39;RBM5;RBMX;RNPS…	A18HNRNP CIRP;ABBP1,HNRPAB;ACINUS KIAA0670;ARD1 NIPP1;ARS2 ASR2;ASCC3L1 HELIC2 KIAA0788;ASF SF2 SF2P33 SFRS1;BUG22 C16orf80 GTL3;BUGZ;C11orf5;C19orf43;C1orf199 HNRPU SAFA U21.1;C20orf14;C20orf33;CA150 TAF2S;CARP1 DIS;CBP20;CBP80 NCBP;CDC2L2 CDC2L3 PITSLREB;COD SNRPB1;DAM1;DAN26 SCAF6;DBC1 KIAA1967;DBP1 DDX15;DDX9 LKP NDH2;DRBF MPHOSPH4 NF90;DRS MEMA;DXS8237E GPATC9 GPATCH9 KIAA0122;E1BAP5 HNRPUL1…	R-HSA-9770119	https://reactome.org/PathwayBrowser/#/R-HSA-9770119	Formation of the Spliceosomal E complex (update)			100185	32	49	0.528005	0	21	1	29	0	30	12	1
Q9UPN7	PPP6R1	Serine/threonine-protein phosphatase 6 regulatory subunit 1	Q9UPN7	PP6R1_HUMAN	-0.0660267	0.930908	0.98191	14.2415	12.7583	12.1364	13.7181	14.1692	11.4471	TNF-alpha/NF-kappa B signaling complex (CHUK, BTRC, NFKB2, PPP6C, REL, CUL1, IKBKE, SAPS2, SAPS1, ANKRD28, RELA, SKP1)	Human	None	None	O00743;O15084;O15111;O75170;P63208;Q00653;Q04206;Q04864;Q13616;Q14164;Q9UPN7;Q9Y297	1147;22870;23243;4791;5537;5966;5970;6500;8454;8945;9641;9701	MI:0676-tandem affinity purification	GO:0005125;GO:0007249	cytokine activity;I-kappaB kinase/NF-kappaB signaling	30.01.05.01.04;40.02.03.01	cytokines (interleukines, colony stimulating factors, etc.);NIK-I-kappaB/NF-kappaB cascade	14743216	None	None	None	Homo sapiens (Human)	Cullin-1;F-box/WD repeat-containing protein 1A;Inhibitor of nuclear factor kappa-B kinase subunit alpha;Inhibitor of nuclear factor kappa-B kinase subunit epsilon;Nuclear factor NF-kappa-B p100 subunit;Proto-oncogene c-Rel;Serine/threonine-protein phosphatase 6 catalytic subunit;Serine/threonine-protein phosphatase 6 regulatory ankyrin repeat subunit A;Serine/threonine-protein phosphatase 6 regul…	ANKRD28;BTRC;CHUK;CUL1;IKBKE;NFKB2;PPP6C;PPP6R1;PPP6R2;REL;RELA;SKP1	BTRCP FBW1A FBXW1A;EMC19 OCP2 SKP1A TCEB1L;IKKA TCF16;IKKE IKKI KIAA0151;KIAA0379;KIAA0685 PP6R2 SAPS2;KIAA1115 PP6R1 SAPS1;LYT10;NFKB3;None;PPP6	R-HSA-5694421	https://reactome.org/PathwayBrowser/#/R-HSA-5694421	PP6 dephosphorylates SEC24			96723.7	13	13	0.673596	0	6	0	9	0	7	2	0
P46781	RPS9	40S ribosomal protein S9	P46781	RS9_HUMAN	-0.0673183	0.93754	0.981942	16.632	15.0675	22.6334	15.5307	16.5625	22.4416	40S ribosomal subunit, cytoplasmic	Human	small ribosomal subunit, cytoplasmic	None	P08708;P08865;P15880;P22090;P23396;P25398;P39019;P42677;P46781;P46782;P46783;P60866;P61247;P62081;P62241;P62244;P62249;P62263;P62266;P62269;P62273;P62277;P62280;P62701;P62753;P62841;P62847;P62851;P62854;P62857;P62861;P62979;P63220	2197;3921;6187;6188;6189;6191;6192;6193;6194;6201;6202;6203;6204;6205;6206;6207;6208;6209;6210;6217;6218;6222;6223;6224;6227;6228;6229;6230;6231;6232;6233;6234;6235	MI:0363-inferred by author	GO:0005737;GO:0006412	cytoplasm;translation	12.04;70.03	cytoplasm;translation	14681386	None	None	Since the authors did not specify RPS4Y, we used isoform RPS4Y1	Homo sapiens (Human)	40S ribosomal protein S10;40S ribosomal protein S11;40S ribosomal protein S12;40S ribosomal protein S13;40S ribosomal protein S14;40S ribosomal protein S15;40S ribosomal protein S15a;40S ribosomal protein S16;40S ribosomal protein S17;40S ribosomal protein S18;40S ribosomal protein S19;40S ribosomal protein S2;40S ribosomal protein S20;40S ribosomal protein S21;40S ribosomal protein S23;40S ribos…	FAU;RPS10;RPS11;RPS12;RPS13;RPS14;RPS15;RPS15A;RPS16;RPS17;RPS18;RPS19;RPS2;RPS20;RPS21;RPS23;RPS24;RPS25;RPS26;RPS27;RPS27A;RPS28;RPS29;RPS3;RPS3A;RPS4X;RPS4Y1;RPS5;RPS6;RPS7;RPS8;RPS9;RPSA	CCG2 RPS4 SCAR;D6S218E;FTE1 MFTL;LAMBR LAMR1;MPS1;None;RIG;RPS17L;RPS4;RPS4Y;UBA80 UBCEP1	R-HSA-141671	https://reactome.org/PathwayBrowser/#/R-HSA-141671	Polypeptide release from the eRF3-GDP:eRF1:mRNA:80S Ribosome complex			22591.4	50	85	1.26126	24	15	34	17	35	18	45	30
Q8N5A5	ZGPAT	Zinc finger CCCH-type with G patch domain-containing protein	Q8N5A5	ZGPAT_HUMAN	-0.0689278	0.582302	0.851864	14.2356	14.0044	13.5534	14.3194	14.2491	13.4317																									57358.7	25	29	0.239102	2	12	2	20	7	19	13	0
Q08379	GOLGA2	Golgin subfamily A member 2	Q08379	GOGA2_HUMAN	-0.0698086	0.952136	0.984824	11.9578	11.685	13.0977	13.7835	9.94365	13.2228																				R-HSA-2172183	https://reactome.org/PathwayBrowser/#/R-HSA-2172183	Phosphorylation of GORASP1, GOLGA2 and RAB1A by CDK1:CCNB			113086	20	20	0.820175	0	4	0	15	1	12	2	0
P49454	CENPF	Centromere protein F	P49454	CENPF_HUMAN	-0.0703659	0.903096	0.979577	14.0826	12.6452	11.2964	14.1766	13.5887	10.47																				R-HSA-141409	https://reactome.org/PathwayBrowser/#/R-HSA-141409	Mad1 binds kinetochore			357527	106	122	3.00658	0	57	2	85	1	93	4	0
P62140	PPP1CB	Serine/threonine-protein phosphatase PP1-beta catalytic subunit	P62140	PP1B_HUMAN	-0.0716483	0.876951	0.976687	13.0883	10.4119	16.8283	12.3511	10.989	17.2033	PP1c-Gbeta1 complex	Human	None	HEK293 cells;unstimulated human platelets	P36873;P62136;P62140;P62873	2782;5499;5500;5501	MI:0019-coimmunoprecipitation;MI:0096-pull down	GO:0007186;GO:0070527	G protein-coupled receptor signaling pathway;platelet aggregation	30.05.02.24	G-protein coupled receptor signalling pathway	28615442	Interaction of Gbeta1 with the catalytic subunit of protein phosphatase 1 was identified in unstimulated platelets, but decreased following platelet stimulation with GPCR agonist thrombin or ADP.	None	None	Homo sapiens (Human)	Guanine nucleotide-binding protein G(I)/G(S)/G(T) subunit beta-1;Serine/threonine-protein phosphatase PP1-alpha catalytic subunit;Serine/threonine-protein phosphatase PP1-beta catalytic subunit;Serine/threonine-protein phosphatase PP1-gamma catalytic subunit	GNB1;PPP1CA;PPP1CB;PPP1CC	None;PPP1A	R-HSA-163568	https://reactome.org/PathwayBrowser/#/R-HSA-163568	phosphorylated perilipin + H2O -> perilipin + orthophosphate			37186.8	10	14	2.24155	4	1	5	2	5	1	5	4
Q8N5F7	NKAP	NF-kappa-B-activating protein	Q8N5F7	NKAP_HUMAN	-0.0716899	0.947974	0.984194	13.337	12.6717	12.1383	14.0708	10.8275	13.4639																				R-HSA-9770236	https://reactome.org/PathwayBrowser/#/R-HSA-9770236	Formation of the Spliceosomal P complex and exon ligation (new)			47138.3	7	9	0.639226	1	2	3	3	3	3	2	0
Q96KM6	ZNF512B	Zinc finger protein 512B	Q96KM6	Z512B_HUMAN	-0.0726744	0.922623	0.982337	12.6324	12.3372	14.5281	12.4211	13.6721	13.6226																				R-HSA-9018794	https://reactome.org/PathwayBrowser/#/R-HSA-9018794	RHOV binds effectors at the plasma membrane			97264	21	29	0.59855	0	4	5	11	6	20	8	0
Q96SI9	STRBP	Spermatid perinuclear RNA-binding protein	Q96SI9	STRBP_HUMAN	-0.0735868	0.903723	0.978192	13.8705	14.0845	13.1533	14.8066	14.2838	12.2387																									73652.5	30	37	0.384412	4	20	7	26	9	26	13	1
Q8WV41	SNX33	Sorting nexin-33	Q8WV41	SNX33_HUMAN	-0.0738862	0.914228	0.982351	11.747	10.2117	10.4342	10.6072	10.9057	11.1016																									65264.5	5	5	0.705356	0	1	1	5	1	5	1	0
Q9UKF6	CPSF3	Cleavage and polyadenylation specificity factor subunit 3	Q9UKF6	CPSF3_HUMAN	-0.0749216	0.954722	0.986189	13.3218	12.9579	14.7488	12.7844	15.2928	13.1761	CF IIAm complex (Cleavage factor IIAm complex)	Human	None	None	O43809;O60231;O94913;P19447;P23246;P26368;P26599;P49959;Q01081;Q07157;Q14444;Q16630;Q8N684;Q92759;Q92989;Q9UKF6	10978;11051;11052;11338;2071;2968;4076;4361;51585;51692;5725;6421;7082;7307;79869;8449	MI:0226-ion exchange chromatography	GO:0005634;GO:0031123;GO:0031124	mRNA 3'-end processing;nucleus;RNA 3'-end processing	11.04.03.05;70.10	3'-end processing;nucleus	11060040	Eukaryotic mRNA precursors (pre-mRNAs) undergo a number of processing steps before they are exported to the cytoplasm. Six different protein factors are required in vitro for 3' end formation of mammalian pre-mRNAs by endonucleolytic cleavage and polyadenylation. One of these factors is cleavage factor IIm (CF IIm). During purification of CF IIm, the activity separated into an essential fraction …	None	None	Homo sapiens (Human)	Caprin-1;Cleavage and polyadenylation specificity factor subunit 3;Cleavage and polyadenylation specificity factor subunit 5;Cleavage and polyadenylation specificity factor subunit 6;Cleavage and polyadenylation specificity factor subunit 7;Double-strand break repair protein MRE11;General transcription and DNA repair factor IIH helicase subunit XPB;General transcription factor IIH subunit 4;Polyp…	CAPRIN1;CLP1;CPSF3;CPSF6;CPSF7;DHX16;ERCC3;GTF2H4;MRE11;NUDT21;PCF11;PTBP1;SFPQ;TJP1;U2AF1;U2AF2	CFIM25 CPSF25 CPSF5;CFIM68;CPSF73;DBP2 DDX16 KIAA0577 PRP2;GPIAP1 GPIP137 M11S1 RNG105;HEAB;HNGS1 MRE11A;KIAA0824;None;PSF;PTB;U2AF35 U2AFBP;U2AF65;XPB XPBC;ZO1	R-HSA-72180	https://reactome.org/PathwayBrowser/#/R-HSA-72180	Cleavage of mRNA at the 3'-end			77486	12	13	0.87975	0	6	0	10	0	9	7	0
Q03252	LMNB2	Lamin-B2	Q03252	LMNB2_HUMAN	-0.0753129	0.731217	0.930804	16.3841	15.2042	16.3705	16.7711	14.9329	16.4807																									69948.4	53	73	2.60464	0	25	3	34	4	37	18	0
P31939	ATIC	Bifunctional purine biosynthesis protein ATIC	P31939	PUR9_HUMAN	-0.0757834	0.0549187	0.703122	11.34	11.6658	11.8132	11.4518	11.7313	11.8632																				R-HSA-73797	https://reactome.org/PathwayBrowser/#/R-HSA-73797	FAICAR => IMP + H2O			64615.9	17	17	1.39416	0	4	2	11	1	11	5	0
Q68D10	SPTY2D1	Protein SPT2 homolog	Q68D10	SPT2_HUMAN	-0.0758746	0.903602	0.978389	16.1674	14.9813	16.8663	15.2186	15.9345	17.0896																									75598.7	43	59	0.49281	4	14	11	28	20	31	23	1
Q5VWN6	TASOR2	Protein TASOR 2	Q5VWN6	TASO2_HUMAN	-0.078042	0.896322	0.980391	13.21	12.7189	12.2347	13.7366	13.4032	11.2579																									268843	31	33	0.697301	0	20	0	29	1	21	6	0
Q00325	SLC25A3	Phosphate carrier protein, mitochondrial	Q00325	MPCP_HUMAN	-0.0781593	0.663841	0.892308	15.143	14.4057	16.6145	15.0096	14.7855	16.6026	ProTalpha C5 complex	Human	ANP32A-C1QB-PSMA1-PTMA-SLC25A3 complex	FT Jurkat cells	P06454;P25786;P39687;Q00325;Q07021	5250;5682;5757;708;8125	MI:0069-mass spectrometry studies of complexes	GO:0004306	ethanolamine-phosphate cytidylyltransferase activity	None	None	29106904	None	None	None	Homo sapiens (Human)	Acidic leucine-rich nuclear phosphoprotein 32 family member A;Complement component 1 Q subcomponent-binding protein, mitochondrial;Phosphate carrier protein, mitochondrial;Proteasome subunit alpha type-1;Prothymosin alpha	ANP32A;C1QBP;PSMA1;PTMA;SLC25A3	C15orf1 LANP MAPM PHAP1;GC1QBP HABP1 SF2P32;HC2 NU PROS30 PSC2;PHC;TMSA						40094.9	29	52	1.17875	16	8	19	14	16	10	20	15
P62753	RPS6	40S ribosomal protein S6	P62753	RS6_HUMAN	-0.0782579	0.955392	0.984316	15.2452	12.9037	19.6767	13.6964	15.4147	18.9493	40S ribosomal subunit, cytoplasmic	Human	small ribosomal subunit, cytoplasmic	None	P08708;P08865;P15880;P22090;P23396;P25398;P39019;P42677;P46781;P46782;P46783;P60866;P61247;P62081;P62241;P62244;P62249;P62263;P62266;P62269;P62273;P62277;P62280;P62701;P62753;P62841;P62847;P62851;P62854;P62857;P62861;P62979;P63220	2197;3921;6187;6188;6189;6191;6192;6193;6194;6201;6202;6203;6204;6205;6206;6207;6208;6209;6210;6217;6218;6222;6223;6224;6227;6228;6229;6230;6231;6232;6233;6234;6235	MI:0363-inferred by author	GO:0005737;GO:0006412	cytoplasm;translation	12.04;70.03	cytoplasm;translation	14681386	None	None	Since the authors did not specify RPS4Y, we used isoform RPS4Y1	Homo sapiens (Human)	40S ribosomal protein S10;40S ribosomal protein S11;40S ribosomal protein S12;40S ribosomal protein S13;40S ribosomal protein S14;40S ribosomal protein S15;40S ribosomal protein S15a;40S ribosomal protein S16;40S ribosomal protein S17;40S ribosomal protein S18;40S ribosomal protein S19;40S ribosomal protein S2;40S ribosomal protein S20;40S ribosomal protein S21;40S ribosomal protein S23;40S ribos…	FAU;RPS10;RPS11;RPS12;RPS13;RPS14;RPS15;RPS15A;RPS16;RPS17;RPS18;RPS19;RPS2;RPS20;RPS21;RPS23;RPS24;RPS25;RPS26;RPS27;RPS27A;RPS28;RPS29;RPS3;RPS3A;RPS4X;RPS4Y1;RPS5;RPS6;RPS7;RPS8;RPS9;RPSA	CCG2 RPS4 SCAR;D6S218E;FTE1 MFTL;LAMBR LAMR1;MPS1;None;RIG;RPS17L;RPS4;RPS4Y;UBA80 UBCEP1	R-HSA-141671	https://reactome.org/PathwayBrowser/#/R-HSA-141671	Polypeptide release from the eRF3-GDP:eRF1:mRNA:80S Ribosome complex			28680.6	46	98	1.33461	26	10	29	12	29	11	36	24
O95714	HERC2	E3 ubiquitin-protein ligase HERC2	O95714	HERC2_HUMAN	-0.07947	0.958255	0.981872	15.2353	13.8462	12.359	15.4364	16.192	10.0505	SIRT1-HERC2-LKB1 complex	Mammalia	None	None	O95714;Q96EB6;Q9WTK7	20869;23411;8924	MI:0096-pull down	GO:0060312	regulation of blood vessel remodeling	None	None	27259994	None	None	None	Homo sapiens (Human);Mus musculus (Mouse)	E3 ubiquitin-protein ligase HERC2;NAD-dependent protein deacetylase sirtuin-1;Serine/threonine-protein kinase STK11	HERC2;SIRT1;Stk11	Lkb1;None;SIR2L1	R-HSA-4551724	https://reactome.org/PathwayBrowser/#/R-HSA-4551724	PIAS4 SUMOylates HERC2 with SUMO1			527228	96	107	4.32463	1	52	0	71	1	70	3	0
Q9P0U4	CXXC1	CXXC-type zinc finger protein 1	Q9P0U4	CXXC1_HUMAN	-0.0803776	0.861218	0.976888	14.2595	14.1719	14.6333	13.5714	14.8613	14.8733	Set1B complex	Human	None	kidney	P61964;Q15291;Q6UXN9;Q9P0U4;Q9UBL3;Q9UPS6	11091;23067;30827;5929;80335;9070	MI:0007-anti tag coimmunoprecipitation;MI:0029-cosedimentation through density gradient	GO:0003677;GO:0005634;GO:0006265;GO:0006349;GO:0006479;GO:0051276	chromosome organization;DNA binding;DNA topological change;nucleus;protein methylation;regulation of gene expression by genomic imprinting	10.01.09.05;10.01.09.07;14.07.09;16.03.01;42.10.03;70.10	DNA binding;DNA conformation modification (e.g. chromatin);DNA imprinting and other epigenetic effects;nucleus;organization of chromosome structure;posttranslational modification of amino acids (e.g. hydroxylation, methylation)	17355966	The SET1B complex is a methyltransferase that produces trimethylated histone H3 at Lysine 4.	None	None	Homo sapiens (Human)	CXXC-type zinc finger protein 1;Histone-lysine N-methyltransferase SETD1B;Retinoblastoma-binding protein 5;Set1/Ash2 histone methyltransferase complex subunit ASH2;WD repeat-containing protein 5;WD repeat-containing protein 82	ASH2L;CXXC1;RBBP5;SETD1B;WDR5;WDR82	ASH2L1;BIG3;CFP1 CGBP PCCX1 PHF18;KIAA1076 KMT2G SET1B;RBQ3;SWD2 TMEM113 WDR82A	R-HSA-1791158	https://reactome.org/PathwayBrowser/#/R-HSA-1791158	Expression of CXXC1			75711.6	17	19	0.405867	0	10	3	12	2	14	4	0
Q7L590	MCM10	Protein MCM10 homolog	Q7L590	MCM10_HUMAN	-0.0806465	0.941906	0.9829	12.9751	12.9571	14.0126	14.3035	13.7228	12.1604																				R-HSA-176298	https://reactome.org/PathwayBrowser/#/R-HSA-176298	Activation of claspin			98183	16	19	0.593984	0	4	2	11	2	15	7	0
Q96T58	SPEN	Msx2-interacting protein	Q96T58	MINT_HUMAN	-0.0811799	0.883211	0.977245	15.1838	14.1764	13.0912	14.3042	14.8877	13.5031	RBP-Jkappa-SHARP complex	Human	None	None	Q06330;Q96T58	23013;3516	MI:0412-electrophoretic mobility supershift assay	GO:0003677;GO:0005634;GO:0007219;GO:0045892	DNA binding;negative regulation of DNA-templated transcription;Notch signaling pathway;nucleus	11.02.03.04.03;16.03.01;30.05.02.14;70.10	DNA binding;Notch-receptor signalling pathway;nucleus;transcription repression	12374742	None	None	None	Homo sapiens (Human)	Msx2-interacting protein;Recombining binding protein suppressor of hairless	RBPJ;SPEN	IGKJRB IGKJRB1 RBPJK RBPSUH;KIAA0929 MINT SHARP	R-HSA-9018778	https://reactome.org/PathwayBrowser/#/R-HSA-9018778	RHOBTB1 binds interacting proteins at the endosome membrane			402248	43	47	2.53278	1	13	2	32	2	37	8	0
Q68EM7	ARHGAP17	Rho GTPase-activating protein 17	Q68EM7	RHG17_HUMAN	-0.0814021	0.90734	0.98015	12.6839	11.3911	11.7131	13.9931	10.9892	11.0499	RICH1/AMOT polarity complex, Flag-Rich1 precipitated	Human	None	epithelium	P47756;P52907;Q4VCS5;Q68EM7;Q8N3R9;Q8NI35;Q96B97;Q9Y5K6	10207;154796;23607;30011;55114;64398;829;832	MI:0007-anti tag coimmunoprecipitation;MI:0069-mass spectrometry studies of complexes	GO:0005096;GO:0007043;GO:0007186;GO:0008104;GO:0009798;GO:0030054;GO:0043547;GO:0051211	anisotropic cell growth;axis specification;cell junction;cell-cell junction assembly;G protein-coupled receptor signaling pathway;GTPase activator activity;positive regulation of GTPase activity;protein localization	18.01.03;18.02.01.01.01;30.05.02.24;40.01.03;41.05.19;42.06.04;70.06	asymmetries and axis determination;cell junction;directional cell growth (morphogenesis);G-protein coupled receptor signalling pathway;GTPase activator (GAP);intercellular junction (gap junction/adherens junction);regulation by localization	16678097	In an additional immunoblot the authors show that Par-3 and aPKC likely associate with Rich1 at lower levels than Pals1 and Patj since they were not identified by MS. The authors propose that Rich1 and Amot maintain TJ integrity by the coordinate regulation of Cdc42 and by linking specific components of the TJ to intracellular protein trafficking.	None	Since the authors did not specify F-actin-capping protein subunit alpha , we used isoform CAPZA1 .	Homo sapiens (Human)	Angiomotin;CD2-associated protein;F-actin-capping protein subunit alpha-1;F-actin-capping protein subunit beta;InaD-like protein;Protein PALS1;Rho GTPase-activating protein 17;SH3 domain-containing kinase-binding protein 1	AMOT;ARHGAP17;CAPZA1;CAPZB;CD2AP;PALS1;PATJ;SH3KBP1	CIN85;CIPP INADL;KIAA1071;MPP5;None;RICH1	R-HSA-9013144	https://reactome.org/PathwayBrowser/#/R-HSA-9013144	RAC1 GAPs stimulate RAC1 GTPase activity			95436.7	2	2	0.872365	0	1	0	2	0	1	1	0
P08670	VIM	Vimentin	P08670	VIME_HUMAN	-0.081461	0.865177	0.978189	17.1369	15.9257	19.2717	18.0251	15.8263	18.7272																				R-HSA-201628	https://reactome.org/PathwayBrowser/#/R-HSA-201628	Caspase-mediated cleavage of vimentin at DSVD (85)			53651.7	106	219	1.73575	68	40	74	47	69	47	74	68
P63010	AP2B1	AP-2 complex subunit beta	P63010	AP2B1_HUMAN	-0.0820351	0.848285	0.971616	14.4599	13.134	14.2675	14.1177	13.9699	14.0199	AP2 adaptor complex	Mammalia	None	in vitro	P17427;P62743;P63010;P84092	116563;11772;163;232910	MI:0004-affinity chromatography technology;MI:0114-x-ray crystallography	GO:0006605;GO:0006886;GO:0006897;GO:0015031;GO:0016192;GO:0030133;GO:0065003	endocytosis;intracellular protein transport;protein targeting;protein transport;protein-containing complex assembly;transport vesicle;vesicle-mediated transport	14.04;20.01.10;20.09.07;20.09.18.09.01;70.09	endocytosis;intracellular transport vesicles;protein targeting, sorting and translocation;protein transport;vesicular transport (Golgi network, etc.)	12086608	None	None	The subunits from different mammalian species of AP2 adaptor complex were expressed in E.coli and purified for the further experiments (PMID:12086608).	Homo sapiens (Human);Mus musculus (Mouse);Rattus norvegicus (Rat)	AP-2 complex subunit alpha-2;AP-2 complex subunit beta;AP-2 complex subunit mu;AP-2 complex subunit sigma	Ap2a2;AP2B1;Ap2m1;Ap2s1	Adtab;ADTB2 CLAPB1;Ap17 Claps2;None	R-HSA-167537	https://reactome.org/PathwayBrowser/#/R-HSA-167537	Formation of CD4:Nef:AP-2 Complex:v-ATPase Complex			104553	11	11	0.42282	0	6	0	9	1	9	2	0
Q96NE9	FRMD6	FERM domain-containing protein 6	Q96NE9	FRMD6_HUMAN	-0.0828813	0.908607	0.980058	13.3584	12.8015	13.3672	12.8187	14.1614	12.7957																									72043.9	22	32	0.751061	4	10	10	16	9	19	11	3
P49959	MRE11	Double-strand break repair protein MRE11	P49959	MRE11_HUMAN	-0.0853039	0.826741	0.963188	12.8954	12.342	11.4322	13.5455	11.8081	11.5719	R/M complex (RAD50-MRE11 complex)	Human	None	HeLa cells	P49959;Q92878	10111;4361	MI:0071-molecular sieving	GO:0003677;GO:0005634;GO:0006281;GO:0006974;GO:0051276	cellular response to DNA damage stimulus;chromosome organization;DNA binding;DNA repair;nucleus	10.01.05.01;16.03.01;32.01.09;42.10.03;70.10	DNA binding;DNA damage response;DNA repair;nucleus;organization of chromosome structure	9651580	Mre11 by itself has 3' to 5' exonuclease activity that is increased when Mre11 is in a complex with Rad50.	None	None	Homo sapiens (Human)	DNA repair protein RAD50;Double-strand break repair protein MRE11	MRE11;RAD50	HNGS1 MRE11A;None	R-HSA-1834939	https://reactome.org/PathwayBrowser/#/R-HSA-1834939	STING recruits TBK1 and IRF3			80593.3	12	12	0.814814	0	5	1	11	0	8	2	0
P62906	RPL10A	60S ribosomal protein L10a	P62906	RL10A_HUMAN	-0.0858704	0.720608	0.927282	14.1699	14.1129	20.7974	14.0643	14.6157	20.6579	Ribosome, cytoplasmic	Human	None	None	P05386;P05387;P05388;P08708;P08865;P15880;P18077;P18124;P18621;P22090;P23396;P25398;P26373;P27635;P30050;P32969;P35268;P36578;P39019;P39023;P40429;P42677;P42766;P46776;P46777;P46778;P46779;P46781;P46782;P46783;P47914;P49207;P50914;P60866;P61247;P61254;P61313;P61353;P61513;P61927;P62081;P62241;P62244;P62249;P62263;P62266;P62269;P62273;P62277;P62280;P62424;P62701;P62750;P62753;P62829;P62841;P62847;…	11224;2197;23521;25873;3921;4736;6122;6124;6125;6128;6129;6130;6132;6133;6134;6135;6136;6137;6138;6139;6141;6142;6143;6144;6146;6147;6152;6154;6155;6156;6157;6158;6159;6160;6161;6164;6165;6167;6168;6169;6170;6171;6173;6175;6176;6181;6187;6188;6189;6191;6192;6193;6194;6201;6202;6203;6204;6205;6206;6207;6208;6209;6210;6217;6218;6222;6223;6224;6227;6228;6229;6230;6231;6232;6233;6234;6235;7311;9045;9…	MI:0363-inferred by author	GO:0005737;GO:0006412	cytoplasm;translation	12.04;70.03	cytoplasm;translation	14681386	None	None	Since the authors did not specify RPS4Y, we used isoform RPS4Y1	Homo sapiens (Human)	40S ribosomal protein S10;40S ribosomal protein S11;40S ribosomal protein S12;40S ribosomal protein S13;40S ribosomal protein S14;40S ribosomal protein S15;40S ribosomal protein S15a;40S ribosomal protein S16;40S ribosomal protein S17;40S ribosomal protein S18;40S ribosomal protein S19;40S ribosomal protein S2;40S ribosomal protein S20;40S ribosomal protein S21;40S ribosomal protein S23;40S ribos…	FAU;RPL10;RPL10A;RPL11;RPL12;RPL13;RPL13A;RPL14;RPL15;RPL17;RPL18;RPL18A;RPL19;RPL21;RPL22;RPL23;RPL23A;RPL24;RPL26;RPL27;RPL27A;RPL28;RPL29;RPL3;RPL30;RPL31;RPL32;RPL34;RPL35;RPL35A;RPL36;RPL36A;RPL37;RPL37A;RPL38;RPL39;RPL4;RPL41;RPL5;RPL6;RPL7;RPL7A;RPL8;RPL9;RPLP0;RPLP1;RPLP2;RPS10;RPS11;RPS12;RPS13;RPS14;RPS15;RPS15A;RPS16;RPS17;RPS18;RPS19;RPS2;RPS20;RPS21;RPS23;RPS24;RPS25;RPS26;RPS27;RPS2…	BBC1;CCG2 RPS4 SCAR;D11S2243E RPP2;D6S218E;DXS648E QM;EC45;FTE1 MFTL;LAMBR LAMR1;MPS1;NEDD6;None;RIG;RPL1;RPL44;RPS17L;RPS4;RPS4Y;RRP1;SURF-3 SURF3;TXREB1;UBA80 UBCEP1;UBCEP2	R-HSA-141671	https://reactome.org/PathwayBrowser/#/R-HSA-141671	Polypeptide release from the eRF3-GDP:eRF1:mRNA:80S Ribosome complex			24831.3	38	93	1.22269	15	7	16	9	21	9	35	15
P30050	RPL12	60S ribosomal protein L12	P30050	RL12_HUMAN	-0.0868311	0.927574	0.983513	10.2638	9.8507	14.466	8.83117	11.34	14.6698	Ribosome, cytoplasmic	Human	None	None	P05386;P05387;P05388;P08708;P08865;P15880;P18077;P18124;P18621;P22090;P23396;P25398;P26373;P27635;P30050;P32969;P35268;P36578;P39019;P39023;P40429;P42677;P42766;P46776;P46777;P46778;P46779;P46781;P46782;P46783;P47914;P49207;P50914;P60866;P61247;P61254;P61313;P61353;P61513;P61927;P62081;P62241;P62244;P62249;P62263;P62266;P62269;P62273;P62277;P62280;P62424;P62701;P62750;P62753;P62829;P62841;P62847;…	11224;2197;23521;25873;3921;4736;6122;6124;6125;6128;6129;6130;6132;6133;6134;6135;6136;6137;6138;6139;6141;6142;6143;6144;6146;6147;6152;6154;6155;6156;6157;6158;6159;6160;6161;6164;6165;6167;6168;6169;6170;6171;6173;6175;6176;6181;6187;6188;6189;6191;6192;6193;6194;6201;6202;6203;6204;6205;6206;6207;6208;6209;6210;6217;6218;6222;6223;6224;6227;6228;6229;6230;6231;6232;6233;6234;6235;7311;9045;9…	MI:0363-inferred by author	GO:0005737;GO:0006412	cytoplasm;translation	12.04;70.03	cytoplasm;translation	14681386	None	None	Since the authors did not specify RPS4Y, we used isoform RPS4Y1	Homo sapiens (Human)	40S ribosomal protein S10;40S ribosomal protein S11;40S ribosomal protein S12;40S ribosomal protein S13;40S ribosomal protein S14;40S ribosomal protein S15;40S ribosomal protein S15a;40S ribosomal protein S16;40S ribosomal protein S17;40S ribosomal protein S18;40S ribosomal protein S19;40S ribosomal protein S2;40S ribosomal protein S20;40S ribosomal protein S21;40S ribosomal protein S23;40S ribos…	FAU;RPL10;RPL10A;RPL11;RPL12;RPL13;RPL13A;RPL14;RPL15;RPL17;RPL18;RPL18A;RPL19;RPL21;RPL22;RPL23;RPL23A;RPL24;RPL26;RPL27;RPL27A;RPL28;RPL29;RPL3;RPL30;RPL31;RPL32;RPL34;RPL35;RPL35A;RPL36;RPL36A;RPL37;RPL37A;RPL38;RPL39;RPL4;RPL41;RPL5;RPL6;RPL7;RPL7A;RPL8;RPL9;RPLP0;RPLP1;RPLP2;RPS10;RPS11;RPS12;RPS13;RPS14;RPS15;RPS15A;RPS16;RPS17;RPS18;RPS19;RPS2;RPS20;RPS21;RPS23;RPS24;RPS25;RPS26;RPS27;RPS2…	BBC1;CCG2 RPS4 SCAR;D11S2243E RPP2;D6S218E;DXS648E QM;EC45;FTE1 MFTL;LAMBR LAMR1;MPS1;NEDD6;None;RIG;RPL1;RPL44;RPS17L;RPS4;RPS4Y;RRP1;SURF-3 SURF3;TXREB1;UBA80 UBCEP1;UBCEP2	R-HSA-141671	https://reactome.org/PathwayBrowser/#/R-HSA-141671	Polypeptide release from the eRF3-GDP:eRF1:mRNA:80S Ribosome complex			17818.6	11	14	1.2165	2	4	6	4	9	5	5	3
Q9UII4	HERC5	E3 ISG15--protein ligase HERC5	Q9UII4	HERC5_HUMAN	-0.0871134	0.923116	0.982492	15.2945	14.0435	14.8175	14.6097	15.728	14.0792																				R-HSA-1169394	https://reactome.org/PathwayBrowser/#/R-HSA-1169394	ISGylation of IRF3			116852	44	62	0.600513	0	17	3	34	3	34	15	0
O60313	OPA1	Dynamin-like 120 kDa protein, mitochondrial	O60313	OPA1_HUMAN	-0.0887979	0.872533	0.979002	13.8541	12.5443	12.5343	13.841	13.5257	11.8324																				R-HSA-8867344	https://reactome.org/PathwayBrowser/#/R-HSA-8867344	OMA1 hydrolyses OPA1			111631	28	32	0.578077	0	15	0	23	3	18	2	0
Q5VTL8	PRPF38B	Pre-mRNA-splicing factor 38B	Q5VTL8	PR38B_HUMAN	-0.0901686	0.924616	0.982356	12.6072	12.2003	12.4586	14.298	11.0294	12.2093																									64467.9	14	17	0.695066	0	8	3	11	0	11	2	0
O75525	KHDRBS3	KH domain-containing, RNA-binding, signal transduction-associated protein 3	O75525	KHDR3_HUMAN	-0.0910425	0.891169	0.979449	12.9162	12.6433	13.2764	13.7046	11.5656	13.8389																				R-HSA-8849042	https://reactome.org/PathwayBrowser/#/R-HSA-8849042	PTK6 phosphorylates KHDRBS3			38799.5	11	19	1.17141	8	4	10	8	10	7	5	7
P52732	KIF11	Kinesin-like protein KIF11	P52732	KIF11_HUMAN	-0.0922724	0.951913	0.985771	14.6358	12.8971	13.9762	14.9224	15.2336	11.63	KAISO-NCOR complex	Human	None	HeLa cells	O15379;O60907;O75164;O75376;P52732;Q13227;Q86T24;Q92828;Q9BZK7;Q9UPN9	10009;2874;3832;51592;6907;7464;79718;8841;9611;9682	MI:0047-far western blotting;MI:0069-mass spectrometry studies of complexes	GO:0003677;GO:0005634;GO:0006265;GO:0006473;GO:0006476;GO:0045892;GO:0051276	chromosome organization;DNA binding;DNA topological change;negative regulation of DNA-templated transcription;nucleus;protein acetylation;protein deacetylation	10.01.09.05;11.02.03.04.03;14.07.04;16.03.01;42.10.03;70.10	DNA binding;DNA conformation modification (e.g. chromatin);modification by acetylation, deacetylation;nucleus;organization of chromosome structure;transcription repression	14527417	In vivo, Kaiso targets the N-CoR complex to the MTA2 gene promoter in a methylation-dependent manner. The authors postulate that deacetylation of chromatin stabilizes the association of Kaiso-N-CoR with chromatin.	None	None	Homo sapiens (Human)	Coronin-2A;E3 ubiquitin-protein ligase TRIM33;F-box-like/WD repeat-containing protein TBL1X;F-box-like/WD repeat-containing protein TBL1XR1;G protein pathway suppressor 2;Histone deacetylase 3;Kinesin-like protein KIF11;Lysine-specific demethylase 4A;Nuclear receptor corepressor 1;Transcriptional regulator Kaiso	CORO2A;GPS2;HDAC3;KDM4A;KIF11;NCOR1;TBL1X;TBL1XR1;TRIM33;ZBTB33	EG5 KNSL1 TRIP5;IR10 WDR2;IRA1 TBLR1;JHDM3A JMJD2 JMJD2A KIAA0677;KAISO ZNF348;KIAA1047;KIAA1113 RFG7 TIF1G;None;TBL1	R-HSA-2213248	https://reactome.org/PathwayBrowser/#/R-HSA-2213248	Transport of antigen loaded MHC II molecules to surface			119159	16	16	1.31409	0	9	1	11	0	9	2	0
Q06210	GFPT1	Glutamine--fructose-6-phosphate aminotransferase [isomerizing] 1	Q06210	GFPT1_HUMAN	-0.0924203	0.885786	0.977459	15.3678	14.7428	12.6655	15.3326	15.8774	11.8434																				R-HSA-1791088	https://reactome.org/PathwayBrowser/#/R-HSA-1791088	Expression of GFPT1			78806.4	30	44	0.883402	0	24	5	30	1	24	5	1
Q13151	HNRNPA0	Heterogeneous nuclear ribonucleoprotein A0	Q13151	ROA0_HUMAN	-0.0939856	0.936743	0.982717	13.1563	12.043	16.8805	11.2706	13.7258	17.3654	Spliceosome, E complex	Human	None	HeLa cells	O00148;O14497;O14893;O15042;O43143;O43172;O43290;O43390;O43395;O43447;O43719;O43809;O60506;O75400;O75526;O75533;O75643;O75934;O75937;O94906;O95104;O95232;O96019;P07910;P08579;P08621;P09012;P09234;P09651;P09661;P14678;P14866;P17844;P22626;P26368;P28370;P31943;P35637;P42285;P49756;P51531;P51532;P52272;P52298;P52597;P57678;P61978;P62304;P62306;P62308;P62314;P62316;P62318;P67809;P84103;P98175;Q00839;…	10179;10189;10212;10236;10262;10286;10291;10465;10492;10521;10523;10594;10713;10856;10929;10946;10949;10992;11051;11052;1108;11171;11218;11338;140890;1655;1660;1665;196528;22826;22827;22916;23020;23350;23450;23451;23517;23524;24148;2521;25804;25929;26121;27288;27336;27339;29894;3178;3181;3183;3184;3185;3187;3190;3191;3192;345651;4670;4686;4904;50628;5093;5094;51593;51631;51639;51747;54960;55193;5…	MI:0029-cosedimentation through density gradient;MI:0096-pull down	GO:0000398;GO:0005681	mRNA splicing, via spliceosome;spliceosomal complex	11.04.03	mRNA processing (splicing, 5'-, 3'-end processing)	22110043	Spliceosomes assemble in a series of consecutive steps that produce complexes E, A, B and C. First, in the E complex, the 5' - and 3' -splice sites of an intron are recognized by the specific binding of the U1 snRNP and the proteins U2 auxiliary factor (U2AF), respectively.	None	None	Homo sapiens (Human)	116 kDa U5 small nuclear ribonucleoprotein component;Actin-like protein 6A;ATP-dependent RNA helicase A;ATP-dependent RNA helicase DDX39A;ATP-dependent RNA helicase DHX15;AT-rich interactive domain-containing protein 1A;AT-rich interactive domain-containing protein 1B;AT-rich interactive domain-containing protein 2;Beta-actin-like protein 2;Calcium homeostasis endoplasmic reticulum protein;Chromo…	ACTBL2;ACTL6A;ALYREF;ARID1A;ARID1B;ARID2;BCAS2;CHD4;CHD8;CHERP;CPSF1;CPSF6;CPSF7;DDX17;DDX20;DDX23;DDX39A;DDX39B;DDX46;DDX5;DHX15;DHX9;DNAJC8;EFTUD2;FUS;GEMIN2;GEMIN4;GEMIN5;GEMIN6;GEMIN8;HNRNPA0;HNRNPA1;HNRNPA2B1;HNRNPC;HNRNPD;HNRNPF;HNRNPH1;HNRNPK;HNRNPL;HNRNPM;HNRNPR;HNRNPU;HTATSF1;KHSRP;LSM4;LUC7L2;LUC7L3;MTREX;NCBP1;NCBP2;NUDT21;PBRM1;PCBP1;PCBP2;PHF5A;PPIH;PRPF19;PRPF3;PRPF31;PRPF4;PRPF40A;…	ALY BEF THOC4;ARS2 ASR2;ASCC3L1 HELIC2 KIAA0788;ASF SF2 SF2P33 SFRS1;AUF1 HNRPD;BAF155;BAF170;BAF180 PB1;BAF190A BRG1 SNF2B SNF2L4;BAF190B BRM SNF2A SNF2L2;BAF200 KIAA1557;BAF250 BAF250A C1orf4 OSA1 SMARCF1;BAF250B DAN15 KIAA1235 OSA2;BAF47, INI1, SNF5L1;BAF53 BAF53A INO80K;BAF57;BAF60A;BAT1 UAP56;C1orf199 HNRPU SAFA U21.1;C20orf14;CBP20;CBP80 NCBP;CFIM25 CPSF25 CPSF5;CFIM68;COD SNRPB1;CPSF160;CR…						30840.6	25	46	1.31207	9	2	13	4	14	3	18	6
Q8TDW0	LRRC8C	Volume-regulated anion channel subunit LRRC8C	Q8TDW0	LRC8C_HUMAN	-0.0959047	0.93897	0.981385	14.0088	12.629	13.4018	15.7145	10.5984	14.0145	SWELL1-containing complex	Human	LRRC8A-containing complex	HeLa cells	Q6NSJ5;Q6P9F7;Q7L1W4;Q8IWT6;Q8TDW0	23507;55144;56262;80131;84230	MI:0004-affinity chromatography technology;MI:0019-coimmunoprecipitation	GO:0005225;GO:0006884	cell volume homeostasis;volume-sensitive anion channel activity	None	None	26824658	For full channel activity LRRC8A plus at least one other family member (LRRC8B, LRRC8C, LRRC8D or LRRC8E) is necessary. LRRC8C-E subunits associated with SWELL1 (LRRC8A) contribute to ion selectivity.	None	None	Homo sapiens (Human)	Volume-regulated anion channel subunit LRRC8A;Volume-regulated anion channel subunit LRRC8B;Volume-regulated anion channel subunit LRRC8C;Volume-regulated anion channel subunit LRRC8D;Volume-regulated anion channel subunit LRRC8E	LRRC8A;LRRC8B;LRRC8C;LRRC8D;LRRC8E	AD158 FAD158;KIAA0231;KIAA1437 LRRC8 SWELL1;LRRC5;None	R-HSA-8941543	https://reactome.org/PathwayBrowser/#/R-HSA-8941543	VRAC heteromer transports I-, Cl- from cytosol to extracellular region			92449.6	40	50	0.811909	0	6	0	16	4	27	12	0
[truncated: 1,316 more rows]
[truncated: 164 more columns]

## Sheet: GATAD2B_TG vs IgG
GATAD2B was immunoprecipitated from MDA-MB-231 cells that were thiamet G treated. T: ProteinGroups	T: Genes	T: ProteinDescriptions	T: UniProtIds	T: ProteinNames	Log2 Fold Change (GATAD2B Thiamet G vs IgG Control)	Paired t test p value	q-value	01272023_DIA_Ball_NS3_IgG_T.raw.PG.Log2Quantity	02092023_Ball_NS4_IgG_T_S2.raw.PG.Log2Quantity	10212022_Ball_DIA_A1_NS_IgG.raw.PG.Log2Quantity	02092023_Ball_TG3_GATA_T_S7.raw.PG.Log2Quantity	02092023_Ball_TG4_GATA_T_S8.raw.PG.Log2Quantity	10212022_Ball_DIA_A3_TG5_GAD2B.raw.PG.Log2Quantity	C: ComplexName	C: Organism	C: Synonyms	C: Cell line	C: subunits(UniProt IDs)	C: subunits(Entrez IDs)	C: Protein complex purification method	C: GO ID	C: GO description	C: FunCat ID	C: FunCat description	C: PubMed ID	C: Complex comment	C: Disease comment	C: Subunits comment	C: SWISSPROT organism	C: subunits(Protein name)	C: subunits(Gene name)	C: subunits(Gene name syn)	C: Reactome code	C: Reactome link to pathway	C: Reactome Pathway	C: Student's T-test Significant GATAD2B IP_TG_IgG Control	C: Student's T-test significant	N: MolecularWeight	N: NrOfStrippedSequencesIdentified (Experiment-wide)	N: NrOfPrecursorsIdentified (Experiment-wide)	N: CV	N: [1] 01272023_DIA_Ball_NS3_GATA_B.raw.PG.NrOfStrippedSequencesUsedForQuantification	N: [2] 01272023_DIA_Ball_NS3_GATA_T.raw.PG.NrOfStrippedSequencesUsedForQuantification	N: [3] 02092023_Ball_NS4_GATA_B_S17.raw.PG.NrOfStrippedSequencesUsedForQuantification	N: [4] 02092023_Ball_NS4_GATA_T_S5.raw.PG.NrOfStrippedSequencesUsedForQuantification	N: [5] 02092023_Ball_NS5_GATA_B_S18.raw.PG.NrOfStrippedSequencesUsedForQuantification	N: [6] 02092023_Ball_NS5_GATA_T_S6.raw.PG.NrOfStrippedSequencesUsedForQuantification	N: [7] 10212022_Ball_DIA_A2_NS_GAD2B.raw.PG.NrOfStrippedSequencesUsedForQuantification	N: [8] 01272023_DIA_Ball_NS3_IgG_B.raw.PG.NrOfStrippedSequencesUsedForQuantification
[truncated: 1,978 more rows]
[truncated: 164 more columns]

[truncated: 1 more sheets: GATAD2B_OSMI vs IgG]
